# Supplementary material for: Viscosity Prediction of High-Concentration Antibody Solutions with Atomistic Simulations
Source: J Chem Inf Model. 2023 Sep 27;63(19):6129–40. doi: 10.1021/acs.jcim.3c00947 (PMC10565822; doi:10.1021/acs.jcim.3c00947)
Supplement: Supplementary file 2 — ci3c00947_si_002.zip [file ci3c00947_si_002.zip]

Archive with 5 entries (5 files):
- 200mgml.gro
- 200mgml.top
- 250mgml.gro
- 250mgml.top
- md.mdp
