# Supplementary material for: Viscosity Prediction of High-Concentration Antibody Solutions with Atomistic Simulations
Source: J Chem Inf Model. 2023 Sep 27;63(19):6129–40. doi: 10.1021/acs.jcim.3c00947 (PMC10565822; doi:10.1021/acs.jcim.3c00947)
Supplement: Supplementary file 2 — ci3c00947_si_002.zip [file ci3c00947_si_002.zip › 200mgml.gro]

Protein in water
632716
    1GLU    MN1    1   4.964   9.231   2.891  0.9708 -0.2438 -0.5821
    1GLU    MN2    2   4.983   9.309   2.885 -0.2082  0.0874 -0.4277
    1GLU      N    3   4.973   9.270   2.894  0.3750 -0.0894 -0.5040
    1GLU     H1    4   4.951   9.175   2.867  1.8092 -0.4206 -0.6922
    1GLU     H2    5   4.904   9.333   2.856 -0.6185 -1.0438 -0.3669
    1GLU     H3    6   5.064   9.295   2.857  0.0391  1.3828 -0.4677
    1GLU     CA    7   4.975   9.280   3.040  0.2229 -0.3612 -0.4822
    1GLU     HA    8   4.881   9.233   3.071  0.3294 -0.7350 -0.7237
    1GLU     CB    9   5.082   9.192   3.102  0.3403 -0.0339 -0.2104
    1GLU    HB1   10   5.067   9.098   3.068  0.8451 -0.4065 -0.3658
    1GLU    HB2   11   5.171   9.228   3.073  0.6608  0.3030  0.0855
    1GLU     CG   12   5.087   9.182   3.255 -0.6950  0.3444 -0.1352
    1GLU    HG1   13   5.179   9.136   3.282 -0.8160  0.9434  0.4396
    1GLU    HG2   14   5.085   9.280   3.295 -1.4743  0.2763 -0.5732
    1GLU     CD   15   4.973   9.102   3.316 -0.5231  0.0114 -0.2435
    1GLU    OE1   16   4.916   9.153   3.415  0.3575 -0.0743  0.3326
    1GLU    OE2   17   4.944   8.987   3.275  0.2885 -0.4015  0.2681
    1GLU      C   18   4.964   9.422   3.096 -0.1502 -0.7250  0.4100
    1GLU      O   19   4.862   9.464   3.152  0.0134 -0.2823  0.3799
    2VAL      N   20   5.061   9.508   3.069 -0.1326 -0.6251  0.7814
    2VAL      H   21   5.134   9.476   3.006  0.1010 -0.9382  1.2009
    2VAL     CA   22   5.081   9.644   3.116  0.2765 -0.4267  0.0668
    2VAL     HA   23   4.998   9.669   3.182  0.3530 -0.2863  0.1112
    2VAL     CB   24   5.210   9.658   3.195  0.1097  0.2742  0.2256
    2VAL     HB   25   5.288   9.673   3.120  0.3140  0.2177  0.4238
    2VAL   MCG1   26   5.209   9.819   3.240 -0.3025  0.1912  0.5180
    2VAL   MCG2   27   5.211   9.770   3.319  0.1081  0.0531  0.4273
    2VAL    CG1   28   5.210   9.788   3.276 -0.0876  0.1292  0.4613
    2VAL   HG11   29   5.207   9.873   3.207 -0.5924  0.2491  0.6187
    2VAL   HG12   30   5.122   9.791   3.340  0.0992 -0.2894  0.7437
    2VAL   HG13   31   5.300   9.794   3.337  0.0892  0.3242  0.1901
    2VAL   MCG1   32   5.294   9.556   3.296 -0.8956 -0.4566  0.3488
    2VAL   MCG2   33   5.223   9.507   3.264 -0.8011 -0.1147 -0.4255
    2VAL    CG2   34   5.256   9.537   3.276 -0.8045 -0.2601 -0.0262
    2VAL   HG21   35   5.347   9.563   3.331 -1.1278 -0.7684  0.7769
    2VAL   HG22   36   5.178   9.509   3.347 -1.4062 -0.4170 -0.7346
    2VAL   HG23   37   5.276   9.454   3.209 -0.5333  0.0241 -0.3013
    2VAL      C   38   5.083   9.746   3.003  0.0242 -0.1095  0.3461
    2VAL      O   39   5.130   9.710   2.895 -0.9323  0.3830 -0.2686
    3GLN      N   40   5.031   9.869   3.012 -0.3167 -0.1693 -0.5606
    3GLN      H   41   4.992   9.901   3.100 -0.7682  0.2296 -0.8942
    3GLN     CA   42   5.029   9.962   2.900 -0.0720 -0.7849 -1.0881
    3GLN     HA   43   5.011   9.900   2.812  0.0687 -0.5963 -1.2490
    3GLN     CB   44   4.907  10.053   2.912  0.4030 -0.2332 -0.2150
    3GLN    HB1   45   4.921  10.114   2.995  0.7818 -0.7312  0.3595
    3GLN    HB2   46   4.901  10.109   2.825  0.4272  0.5996  0.0604
    3GLN     CG   47   4.774   9.981   2.929  0.3152 -0.1495 -0.5295
    3GLN    HG1   48   4.765   9.947   3.031  0.3151 -0.1490 -0.8201
    3GLN    HG2   49   4.693  10.050   2.910  0.7268 -0.0975 -0.5253
    3GLN     CD   50   4.760   9.861   2.836 -0.3235 -0.1364 -0.4594
    3GLN    OE1   51   4.746   9.749   2.883  0.2319 -0.1952 -0.4274
    3GLN    NE2   52   4.756   9.873   2.703 -0.6310  0.0881 -0.4336
    3GLN   HE21   53   4.762   9.964   2.659 -0.4456  0.1380 -0.3034
    3GLN   HE22   54   4.746   9.790   2.646 -1.0493  0.2072 -0.5441
    3GLN      C   55   5.155  10.041   2.871 -0.4002  0.2320  0.0660
    3GLN      O   56   5.178  10.080   2.756 -0.3056  0.4323  0.1524
    4LEU      N   57   5.231  10.072   2.976 -0.1593 -0.0661 -0.0142
    4LEU      H   58   5.201  10.043   3.068  0.0788 -0.0725  0.0637
    4LEU     CA   59   5.356  10.147   2.970 -0.0693 -0.2540 -0.6187
    4LEU     HA   60   5.387  10.148   2.866 -0.1698 -0.0908 -0.6476
    4LEU     CB   61   5.330  10.291   3.012  0.1969 -0.4777  0.3631
    4LEU    HB1   62   5.419  10.333   3.022 -0.1608 -1.4093  1.0079
    4LEU    HB2   63   5.277  10.332   2.940  1.0680 -0.2973  0.7296
    4LEU     CG   64   5.254  10.320   3.142 -0.2535  0.3475 -0.0682
    4LEU     HG   65   5.267  10.237   3.211 -0.6429  0.4647  0.1483
    4LEU   MCD1   66   5.274  10.457   3.234  0.3252  0.2075  0.0231
    4LEU   MCD2   67   5.350  10.451   3.181  0.3111 -0.0870  0.0358
    4LEU    CD1   68   5.309  10.448   3.204  0.2919  0.0732  0.0250
    4LEU   HD11   69   5.239  10.486   3.278  0.4375  0.3369  0.0331
    4LEU   HD12   70   5.405  10.427   3.253  0.1920 -0.3726  0.0326
    4LEU   HD13   71   5.324  10.523   3.127  0.6365  0.0603  0.0758
    4LEU   MCD1   72   5.095  10.294   3.102 -0.4187  0.6345  0.3934
    4LEU   MCD2   73   5.104  10.385   3.114 -0.1205  0.6706 -0.0455
    4LEU    CD2   74   5.106  10.339   3.110 -0.2689  0.6385  0.1629
    4LEU   HD21   75   5.061  10.242   3.088 -0.6051  0.6673  0.7074
    4LEU   HD22   76   5.056  10.384   3.195  0.0452  1.1871  0.0653
    4LEU   HD23   77   5.096  10.404   3.023 -0.2576  0.2692 -0.1189
    4LEU      C   78   5.466  10.080   3.050 -0.2798 -0.1747 -0.2574
    4LEU      O   79   5.441   9.978   3.115  0.2892  0.0780  0.3854
    5VAL      N   80   5.589  10.132   3.051 -0.3898  0.0866  0.0958
    5VAL      H   81   5.607  10.214   2.996 -0.8271  0.4733  0.5047
    5VAL     CA   82   5.699  10.078   3.127  0.2423  0.4783 -0.5154
    5VAL     HA   83   5.659  10.018   3.209  0.3083  0.7110 -0.3108
    5VAL     CB   84   5.794   9.990   3.046  0.2678 -0.3746  0.3936
    5VAL     HB   85   5.881   9.978   3.111  0.1035 -0.3967  0.6106
    5VAL   MCG1   86   5.745   9.854   2.963 -0.8680 -0.4453  1.1378
    5VAL   MCG2   87   5.770   9.825   3.047 -0.6299 -0.2570  1.1338
    5VAL    CG1   88   5.759   9.847   3.007 -0.7024 -0.3521  1.1019
    5VAL   HG11   89   5.723   9.845   2.904 -1.1995 -0.5565  1.2752
    5VAL   HG12   90   5.848   9.784   3.015 -0.9971 -0.8047  0.9142
    5VAL   HG13   91   5.682   9.809   3.073 -0.6049  0.3207  1.6228
    5VAL   MCG1   92   5.868  10.103   2.949  0.7446 -0.4889  0.6148
    5VAL   MCG2   93   5.836  10.038   2.892 -0.3652  0.1941  0.3892
    5VAL    CG2   94   5.849  10.067   2.926  0.1932 -0.1578  0.4970
    5VAL   HG21   95   5.898  10.158   2.961  1.4125 -0.8681  0.7733
    5VAL   HG22   96   5.922  10.005   2.873 -0.8198 -0.6013 -0.4507
    5VAL   HG23   97   5.767  10.092   2.859 -0.0666  1.1506  1.2426
    5VAL      C   98   5.778  10.194   3.187  0.7232 -0.0597 -0.0729
    5VAL      O   99   5.754  10.311   3.160 -0.3716 -0.2455 -0.0053
    6GLN      N  100   5.864  10.153   3.281 -0.0808  0.0229  0.7251
    6GLN      H  101   5.855  10.057   3.312 -0.8678  0.3884  1.7554
    6GLN     CA  102   5.969  10.228   3.346  0.0547  0.3695  0.1215
    6GLN     HA  103   5.981  10.322   3.292 -0.0119  0.4482  0.2455
    6GLN     CB  104   5.928  10.261   3.489  0.4177 -0.5571  0.4528
    6GLN    HB1  105   5.911  10.172   3.537  0.0514 -1.1797  0.3039
    6GLN    HB2  106   6.006  10.312   3.533  0.9192 -0.8421  1.1658
    6GLN     CG  107   5.802  10.346   3.504  0.5920 -0.2135 -0.0037
    6GLN    HG1  108   5.820  10.444   3.460  1.1111 -0.6850 -0.0412
    6GLN    HG2  109   5.721  10.300   3.449  1.0031 -0.1171 -0.0395
    6GLN     CD  110   5.762  10.362   3.650 -0.4795  0.6302 -0.3610
    6GLN    OE1  111   5.658  10.321   3.699  0.0077 -0.1002  0.1023
    6GLN    NE2  112   5.858  10.420   3.721 -0.2122  0.1431 -0.3121
    6GLN   HE21  113   5.945  10.448   3.677  0.2410 -0.8907 -0.1399
    6GLN   HE22  114   5.845  10.437   3.820 -0.4632  0.8092 -0.4473
    6GLN      C  115   6.105  10.158   3.346 -0.2052 -0.1463  0.3323
    6GLN      O  116   6.112  10.038   3.370  0.5102 -0.2719 -0.4137
    7SER      N  117   6.211  10.237   3.326 -0.3002 -0.3221 -1.1018
    7SER      H  118   6.197  10.336   3.315 -0.5894 -0.5064 -3.0029
    7SER     CA  119   6.348  10.189   3.320 -0.0678  0.1575 -0.1291
    7SER     HA  120   6.351  10.097   3.379 -0.2153  0.1898 -0.0691
    7SER     CB  121   6.386  10.150   3.177  0.5032  0.0430  0.0504
    7SER    HB1  122   6.490  10.121   3.175  1.0102  0.8883  0.1376
    7SER    HB2  123   6.325  10.067   3.145  1.2350 -0.8235 -0.0040
    7SER     OG  124   6.366  10.259   3.090 -0.5683 -0.0360  0.1744
    7SER     HG  125   6.277  10.253   3.055  0.0871 -2.2085 -1.6203
    7SER      C  126   6.443  10.287   3.385 -0.2592  0.1616  0.1465
    7SER      O  127   6.423  10.408   3.386  0.7175  0.3369  0.1227
    8GLY      N  128   6.556  10.244   3.442 -0.3043  0.4705  0.4809
    8GLY      H  129   6.575  10.144   3.441 -0.6484  0.3774  1.3973
    8GLY     CA  130   6.656  10.327   3.506  0.1724  0.5777 -0.3759
    8GLY    HA1  131   6.746  10.309   3.458  0.3731  0.3417 -0.8494
    8GLY    HA2  132   6.627  10.425   3.494  0.3171  1.0540 -0.5297
    8GLY      C  133   6.677  10.302   3.655  0.1992  0.3604 -0.4145
    8GLY      O  134   6.661  10.190   3.703 -0.4994  0.5263 -0.2403
    9GLY      N  135   6.709  10.405   3.734 -0.5767  0.1280  0.2288
    9GLY      H  136   6.722  10.496   3.693 -1.7014  0.4499  0.5132
    9GLY     CA  137   6.726  10.394   3.877  0.2747  0.2866  0.1502
    9GLY    HA1  138   6.734  10.487   3.913  0.6633  0.0744 -0.2937
    9GLY    HA2  139   6.644  10.348   3.913  0.5975  0.6547  0.4495
    9GLY      C  140   6.846  10.316   3.930  0.1925  0.2387  0.2663
    9GLY      O  141   6.953  10.313   3.870  0.0703 -0.2877  0.0593
   10GLY      N  142   6.823  10.241   4.038  0.2285  0.0799  0.1637
   10GLY      H  143   6.729  10.240   4.073  0.0899  0.0398 -0.1987
   10GLY     CA  144   6.916  10.159   4.114 -0.4233 -0.0523  0.8365
   10GLY    HA1  145   6.860  10.087   4.162 -0.9824  0.8276  1.2207
   10GLY    HA2  146   6.981  10.115   4.047 -0.8062 -0.9153  1.2331
   10GLY      C  147   6.999  10.230   4.219  0.1849 -0.2139  0.4720
   10GLY      O  148   6.961  10.338   4.264  0.0320 -0.2682  0.4707
   11VAL      N  149   7.122  10.180   4.233  0.6201  0.4168 -0.7625
   11VAL      H  150   7.152  10.096   4.185  1.0613  1.1628 -1.8783
   11VAL     CA  151   7.212  10.251   4.321  0.3526  0.2038 -0.3091
   11VAL     HA  152   7.152  10.282   4.408 -0.0951 -0.2098 -0.4613
   11VAL     CB  153   7.326  10.165   4.375  0.2725  0.4371  0.2507
   11VAL     HB  154   7.385  10.133   4.289  0.2614  0.1647  0.3451
   11VAL   MCG1  155   7.430  10.280   4.436  0.5268  0.4639 -0.2232
   11VAL   MCG2  156   7.411  10.223   4.505  0.6519  0.6094 -0.0686
   11VAL    CG1  157   7.416  10.247   4.466  0.5749  0.5319 -0.1278
   11VAL   HG11  158   7.458  10.331   4.410  0.5078  0.3924 -0.3905
   11VAL   HG12  159   7.358  10.286   4.550  0.8173  0.7381 -0.0509
   11VAL   HG13  160   7.497  10.184   4.504  0.6158  0.5331 -0.2126
   11VAL   MCG1  161   7.253  10.020   4.411  0.3601  0.3461  0.0615
   11VAL   MCG2  162   7.293  10.049   4.489 -0.2739  0.6284  0.2936
   11VAL    CG2  163   7.275  10.040   4.446  0.0538  0.4847  0.1810
   11VAL   HG21  164   7.219   9.979   4.376  0.7086  0.1812 -0.0943
   11VAL   HG22  165   7.360   9.984   4.485 -0.0761  0.7794  0.9358
   11VAL   HG23  166   7.211  10.070   4.529 -0.6278  0.5281 -0.3488
   11VAL      C  167   7.262  10.379   4.256  0.2580  0.7292  0.6134
   11VAL      O  168   7.296  10.373   4.138 -0.4051 -0.2668  0.4474
   12VAL      N  169   7.260  10.495   4.322  0.1901  0.7190  0.6266
   12VAL      H  170   7.207  10.499   4.408  0.6727  1.1559  0.9207
   12VAL     CA  171   7.328  10.618   4.286  0.4361  0.1071 -1.1748
   12VAL     HA  172   7.405  10.598   4.211  0.1413 -0.1271 -1.4225
   12VAL     CB  173   7.212  10.694   4.222 -0.3743  0.0687  0.1848
   12VAL     HB  174   7.166  10.628   4.148 -0.5896  0.1507  0.2433
   12VAL   MCG1  175   7.089  10.697   4.335 -0.4615  0.1874  0.0876
   12VAL   MCG2  176   7.104  10.784   4.311 -0.3780  0.1710  0.0761
   12VAL    CG1  177   7.102  10.738   4.318 -0.4176  0.1740  0.0865
   12VAL   HG11  178   7.060  10.651   4.369 -0.5209  0.2177  0.0761
   12VAL   HG12  179   7.144  10.806   4.393 -0.4268  0.1626  0.1023
   12VAL   HG13  180   7.023  10.790   4.263 -0.3364  0.2170  0.0114
   12VAL   MCG1  181   7.212  10.835   4.135  0.3576 -0.3794 -0.5648
   12VAL   MCG2  182   7.299  10.821   4.162  0.2025 -0.4392 -0.0739
   12VAL    CG2  183   7.254  10.822   4.152  0.2500 -0.3877 -0.2962
   12VAL   HG21  184   7.167  10.868   4.105  0.5715 -0.4294 -0.9584
   12VAL   HG22  185   7.297  10.891   4.224  0.0534 -0.1028 -0.4466
   12VAL   HG23  186   7.328  10.799   4.075  0.5717 -0.9573  0.1721
   12VAL      C  187   7.389  10.683   4.409  0.0021 -0.6516 -0.5392
   12VAL      O  188   7.339  10.670   4.520  0.3761 -0.1283 -0.3039
   13GLN      N  189   7.493  10.765   4.390 -0.1097 -0.3395  0.1579
   13GLN      H  190   7.532  10.773   4.297  0.1092 -0.4563  0.2369
   13GLN     CA  191   7.557  10.845   4.493 -0.0550  0.2669 -0.3356
   13GLN     HA  192   7.573  10.783   4.582  0.1767  0.4740 -0.2304
   13GLN     CB  193   7.690  10.903   4.448 -0.0126  0.0865 -0.4471
   13GLN    HB1  194   7.683  10.934   4.345 -0.0638 -0.2725 -0.3694
   13GLN    HB2  195   7.714  10.989   4.510 -0.1341  0.0875 -0.7058
   13GLN     CG  196   7.802  10.800   4.461  0.2717  0.4058 -0.3060
   13GLN    HG1  197   7.844  10.807   4.559  0.5628  1.2314 -0.7291
   13GLN    HG2  198   7.759  10.703   4.450  0.3797  0.4985  0.5515
   13GLN     CD  199   7.913  10.816   4.359  0.0209 -0.5048 -0.7462
   13GLN    OE1  200   7.947  10.924   4.311  0.0785 -0.1706  0.0195
   13GLN    NE2  201   7.994  10.712   4.336  0.5652 -0.1667 -0.4233
   13GLN   HE21  202   7.979  10.625   4.386  1.3072  0.0420  0.1907
   13GLN   HE22  203   8.069  10.720   4.269  0.2353 -0.1192 -0.7930
   13GLN      C  204   7.472  10.965   4.531 -0.0927  0.1531 -0.0564
   13GLN      O  205   7.402  11.031   4.455 -0.1639  0.5315  0.3249
   14PRO      N  206   7.475  11.003   4.659  0.4816  0.1457 -0.0630
   14PRO     CD  207   7.529  10.925   4.769  0.2825 -0.0428 -0.0980
   14PRO    HD1  208   7.463  10.837   4.792  0.2537 -0.0308 -0.4324
   14PRO    HD2  209   7.631  10.886   4.745  0.2768  0.0598 -0.0049
   14PRO     CG  210   7.533  11.021   4.888  0.1203 -0.3996  0.2005
   14PRO    HG1  211   7.518  10.966   4.986 -0.0967 -0.6950 -0.0240
   14PRO    HG2  212   7.634  11.075   4.894  0.1272 -0.5019  0.5285
   14PRO     CB  213   7.420  11.119   4.861  0.2515 -0.2028  0.3549
   14PRO    HB1  214   7.321  11.082   4.904  0.2174 -0.0470  0.4498
   14PRO    HB2  215   7.440  11.222   4.907  0.4611 -0.2339  0.3678
   14PRO     CA  216   7.416  11.126   4.708  0.1378 -0.1803  0.3586
   14PRO     HA  217   7.312  11.130   4.676  0.0806 -0.5035  0.4911
   14PRO      C  218   7.487  11.252   4.660 -0.4340  0.1489  0.3516
   14PRO      O  219   7.610  11.250   4.659 -0.4396 -0.0648 -0.0370
   15GLY      N  220   7.408  11.356   4.633 -0.5014  0.0949  0.3406
   15GLY      H  221   7.310  11.354   4.658 -0.5254  0.3037  0.2638
   15GLY     CA  222   7.462  11.474   4.568  0.1705 -0.2455  0.2590
   15GLY    HA1  223   7.414  11.563   4.609  0.6173 -0.0534  0.1407
   15GLY    HA2  224   7.569  11.480   4.586  0.1106 -0.8540  0.3455
   15GLY      C  225   7.436  11.466   4.418  0.3450 -0.0314  0.2168
   15GLY      O  226   7.411  11.569   4.357  0.8594  0.2399  0.4517
   16ARG      N  227   7.438  11.346   4.360  0.4781  0.2769 -0.4259
   16ARG      H  228   7.444  11.262   4.415  0.6808  0.1166 -0.6870
   16ARG     CA  229   7.431  11.333   4.215  0.3706  0.3485 -0.4274
   16ARG     HA  230   7.495  11.410   4.172  0.4778  0.1316 -0.6596
   16ARG     CB  231   7.484  11.198   4.170  0.0670 -0.0411  0.3371
   16ARG    HB1  232   7.421  11.124   4.208  0.0974  0.3014  1.0440
   16ARG    HB2  233   7.484  11.197   4.066 -0.2574 -0.7529  0.3462
   16ARG     CG  234   7.626  11.166   4.217  0.1747  0.0859  0.1013
   16ARG    HG1  235   7.629  11.185   4.316  0.3445  0.4144 -0.1127
   16ARG    HG2  236   7.642  11.068   4.197  0.0107  0.1478  0.3897
   16ARG     CD  237   7.740  11.244   4.152  0.2739 -0.3329 -0.2389
   16ARG    HD1  238   7.731  11.240   4.042  0.1667 -0.6526 -0.2140
   16ARG    HD2  239   7.733  11.351   4.180  0.5064 -0.2367 -0.5556
   16ARG     NE  240   7.868  11.188   4.194  0.2081 -0.4476 -0.1904
   16ARG     HE  241   7.862  11.093   4.226  0.1832 -0.2778  0.3312
   16ARG     CZ  242   7.990  11.243   4.197  0.1979 -0.3768 -0.8354
   16ARG    NH1  243   8.011  11.367   4.149  0.2264  0.0742  0.2829
   16ARG   HH11  244   7.934  11.420   4.110  0.0865  0.7572  1.4051
   16ARG   HH12  245   8.104  11.407   4.152  0.3879 -0.2685  0.0037
   16ARG    NH2  246   8.093  11.163   4.227  0.4196  0.2416  0.1158
   16ARG   HH21  247   8.078  11.066   4.247  0.6821  0.4137  1.3233
   16ARG   HH22  248   8.187  11.201   4.230  0.3250  0.5357 -0.3752
   16ARG      C  249   7.289  11.360   4.168  0.1345  0.6758  0.4333
   16ARG      O  250   7.192  11.370   4.243  0.0073 -0.0353  0.3828
   17SER      N  251   7.277  11.364   4.035 -0.1632 -0.3629  0.4084
   17SER      H  252   7.362  11.368   3.981 -0.1642 -1.4014  0.2890
   17SER     CA  253   7.153  11.363   3.961 -0.0889 -0.1053  0.2800
   17SER     HA  254   7.073  11.404   4.023 -0.1105 -0.2110  0.3211
   17SER     CB  255   7.165  11.448   3.834 -0.4407 -0.1957  0.1840
   17SER    HB1  256   7.068  11.463   3.795 -0.4613 -0.9882 -0.0303
   17SER    HB2  257   7.209  11.541   3.860 -1.1928  0.1533  0.1594
   17SER     OG  258   7.245  11.386   3.735  0.2317  0.2933  0.4043
   17SER     HG  259   7.297  11.454   3.692  1.2076  0.4173  1.6677
   17SER      C  260   7.115  11.223   3.915 -0.0391 -0.0838  0.1718
   17SER      O  261   7.205  11.140   3.909 -0.2380 -0.2888 -0.0364
   18LEU      N  262   6.991  11.192   3.875  0.1019 -0.1774 -0.2009
   18LEU      H  263   6.916  11.257   3.895  0.0807 -0.1695 -0.3050
   18LEU     CA  264   6.956  11.071   3.804 -0.0127 -0.0335 -0.3920
   18LEU     HA  265   7.045  11.039   3.749 -0.0702 -0.0229 -0.4922
   18LEU     CB  266   6.923  10.960   3.903  0.4469  0.2531  0.0942
   18LEU    HB1  267   6.998  10.957   3.971  0.7883  0.4427 -0.1845
   18LEU    HB2  268   6.834  10.983   3.946  0.5862  0.3550  0.4700
   18LEU     CG  269   6.910  10.818   3.847  0.2344  0.1321  0.4444
   18LEU     HG  270   6.832  10.818   3.771  0.1510  0.4303  0.5261
   18LEU   MCD1  271   7.045  10.816   3.749 -0.2527  0.2422 -0.2429
   18LEU   MCD2  272   7.054  10.744   3.807  0.0038  0.1296 -0.4179
   18LEU    CD1  273   7.043  10.782   3.781 -0.1081  0.1836 -0.2949
   18LEU   HD11  274   7.064  10.852   3.701 -0.4758  0.3216 -0.2763
   18LEU   HD12  275   7.122  10.786   3.855  0.2716  0.0043 -0.6841
   18LEU   HD13  276   7.036  10.681   3.740 -0.3648  0.2623 -0.4532
   18LEU   MCD1  277   6.830  10.725   3.959 -0.6062 -0.2871 -0.4763
   18LEU   MCD2  278   6.917  10.695   3.959 -0.3354  0.3671  0.7494
   18LEU    CD2  279   6.875  10.715   3.954 -0.4387  0.0441  0.1507
   18LEU   HD21  280   6.770  10.723   3.979 -0.9010 -0.7057 -1.2859
   18LEU   HD22  281   6.896  10.615   3.915  0.8525  0.1180  0.5456
   18LEU   HD23  282   6.936  10.733   4.043 -1.7487  0.6578  0.9820
   18LEU      C  283   6.844  11.085   3.702 -0.2092 -0.2528 -0.2099
   18LEU      O  284   6.741  11.140   3.740  0.2248  0.3242  0.1732
   19ARG      N  285   6.862  11.037   3.579  0.4821  0.0774 -0.2489
   19ARG      H  286   6.956  11.012   3.551  0.5802  0.5989 -0.3980
   19ARG     CA  287   6.760  11.015   3.479  0.0143  0.0782  0.2203
   19ARG     HA  288   6.690  11.098   3.486  0.0558  0.0937  0.4759
   19ARG     CB  289   6.827  11.024   3.342  0.1121  0.4704  0.2934
   19ARG    HB1  290   6.915  10.960   3.341  0.1439  0.7286  0.3459
   19ARG    HB2  291   6.758  10.992   3.265  0.2726  0.4640  0.3322
   19ARG     CG  292   6.869  11.168   3.316 -0.0585  0.5105  0.2389
   19ARG    HG1  293   6.784  11.224   3.311 -0.2960  0.6506 -0.0241
   19ARG    HG2  294   6.929  11.197   3.393 -0.0757  0.8891  0.4899
   19ARG     CD  295   6.947  11.195   3.187  0.1263 -0.1725  0.2016
   19ARG    HD1  296   6.974  11.300   3.182  0.7681 -0.6368  0.3093
   19ARG    HD2  297   7.039  11.137   3.188 -0.6117 -0.8004  0.4024
   19ARG     NE  298   6.869  11.159   3.068  0.4270  0.5742 -0.2303
   19ARG     HE  299   6.865  11.059   3.057  1.3952  0.5617 -0.7518
   19ARG     CZ  300   6.804  11.226   2.972 -0.3762 -0.1909 -0.2386
   19ARG    NH1  301   6.791  11.358   2.991  0.5727 -0.0500 -0.4304
   19ARG   HH11  302   6.828  11.401   3.074  1.7450 -0.0129 -0.9432
   19ARG   HH12  303   6.742  11.414   2.923  0.1149  0.0191 -0.0619
   19ARG    NH2  304   6.766  11.164   2.859  0.0423 -0.0229 -0.4761
   19ARG   HH21  305   6.787  11.066   2.846  0.9331  0.2077 -0.9623
   19ARG   HH22  306   6.717  11.215   2.787 -0.5330 -0.1271 -0.1688
   19ARG      C  307   6.681  10.887   3.502 -0.0156  0.0090 -0.2504
   19ARG      O  308   6.742  10.781   3.503  0.1262  0.0947  0.1782
   20LEU      N  309   6.549  10.895   3.521  0.0267 -0.1709  0.1394
   20LEU      H  310   6.509  10.986   3.538  0.1343 -0.2122  0.6322
   20LEU     CA  311   6.455  10.784   3.519 -0.2256  0.0441 -0.0113
   20LEU     HA  312   6.511  10.691   3.520 -0.3455 -0.0300 -0.0805
   20LEU     CB  313   6.367  10.788   3.644  0.0250  0.0476  0.1649
   20LEU    HB1  314   6.308  10.869   3.637 -0.1631 -0.0212  0.2079
   20LEU    HB2  315   6.313  10.702   3.644  0.1249 -0.0756  0.3978
   20LEU     CG  316   6.438  10.796   3.779  0.3990  0.3203 -0.0446
   20LEU     HG  317   6.490  10.892   3.784  0.7766  0.1209 -0.0681
   20LEU   MCD1  318   6.349  10.777   3.919  0.2002 -0.1129 -0.2239
   20LEU   MCD2  319   6.293  10.818   3.858  0.3999  0.4074 -0.0680
   20LEU    CD1  320   6.327  10.798   3.883  0.3046  0.1552 -0.1413
   20LEU   HD11  321   6.363  10.753   3.976  0.0592 -0.4640 -0.3382
   20LEU   HD12  322   6.297  10.901   3.903  0.6466  0.1662  0.3743
   20LEU   HD13  323   6.241  10.741   3.846  0.1400  0.6454 -0.5293
   20LEU   MCD1  324   6.512  10.649   3.807 -0.9875 -0.2723  0.7035
   20LEU   MCD2  325   6.577  10.713   3.820 -0.1497 -0.8184 -0.4018
   20LEU    CD2  326   6.539  10.686   3.812 -0.5243 -0.5057  0.1419
   20LEU   HD21  327   6.491  10.589   3.805 -1.6789 -0.0939  1.4187
   20LEU   HD22  328   6.622  10.691   3.741 -0.9844 -2.0659 -0.5952
   20LEU   HD23  329   6.577  10.701   3.913  0.4292  0.0513 -0.2643
   20LEU      C  330   6.369  10.787   3.393  0.2699  0.3804 -0.3496
   20LEU      O  331   6.310  10.892   3.368  0.1084  0.3258 -0.2057
   21SER      N  332   6.356  10.679   3.315 -0.0718  0.3512 -0.2568
   21SER      H  333   6.408  10.596   3.339 -0.2273  0.2465 -0.2853
   21SER     CA  334   6.273  10.673   3.196 -0.2686  0.5023 -0.1283
   21SER     HA  335   6.253  10.775   3.164 -0.5016  0.3891 -0.3506
   21SER     CB  336   6.357  10.605   3.089 -0.2837 -0.1291  0.2502
   21SER    HB1  337   6.429  10.676   3.048 -0.1129 -0.5636  0.4284
   21SER    HB2  338   6.412  10.520   3.133 -0.9242 -0.0205  0.6740
   21SER     OG  339   6.272  10.558   2.987  0.3080 -0.2927 -0.1771
   21SER     HG  340   6.326  10.519   2.917  0.7167 -0.3804  0.1828
   21SER      C  341   6.138  10.604   3.215  0.1760 -0.4638 -0.3695
   21SER      O  342   6.121  10.521   3.304  0.9855  0.0184  0.2618
   22CYS      N  343   6.041  10.650   3.136 -0.1071 -0.2550  0.0942
   22CYS      H  344   6.062  10.727   3.075 -0.0944  0.0417  0.4649
   22CYS     CA  345   5.906  10.599   3.130 -0.2650  0.2035 -0.3952
   22CYS     HA  346   5.902  10.496   3.165 -0.6063  0.2096 -0.4104
   22CYS     CB  347   5.823  10.690   3.221  0.1577  0.3569 -0.1555
   22CYS    HB1  348   5.863  10.685   3.318  0.4387  0.3767  0.0334
   22CYS    HB2  349   5.837  10.790   3.191  0.1910  0.6390 -0.1834
   22CYS     SG  350   5.644  10.659   3.231  0.2035  0.1028 -0.1039
   22CYS      C  351   5.871  10.608   2.982  0.0812  0.1191 -0.4824
   22CYS      O  352   5.898  10.708   2.917  0.2252  0.3941 -0.0118
   23SER      N  353   5.820  10.498   2.926 -0.6263  0.0994  0.1722
   23SER      H  354   5.789  10.423   2.987 -1.7991  0.8190  0.5204
   23SER     CA  355   5.805  10.475   2.784  0.2727 -0.5139  0.1556
   23SER     HA  356   5.776  10.572   2.742  0.3862 -0.5486 -0.0027
   23SER     CB  357   5.933  10.435   2.711  0.0551 -0.3772 -0.3119
   23SER    HB1  358   5.906  10.408   2.619 -0.3132 -0.7439 -0.0531
   23SER    HB2  359   5.992  10.516   2.711 -0.2199 -0.2270 -0.8468
   23SER     OG  360   6.009  10.329   2.764  0.6836  0.0279 -0.3877
   23SER     HG  361   6.080  10.308   2.702 -0.3544 -0.8051 -1.3920
   23SER      C  362   5.689  10.381   2.753 -0.2442  0.0911  0.2147
   23SER      O  363   5.638  10.316   2.844  0.0192  0.2895  0.5072
   24SER      N  364   5.648  10.370   2.626 -0.1052  0.4325  0.1360
   24SER      H  365   5.677  10.437   2.557 -0.2178  0.7632  0.4063
   24SER     CA  366   5.561  10.262   2.583  0.2135  0.3612 -0.3461
   24SER     HA  367   5.580  10.176   2.647  0.8584  0.2847 -0.6288
   24SER     CB  368   5.414  10.301   2.600  0.0794 -0.5616  0.9400
   24SER    HB1  369   5.395  10.314   2.703  0.4878 -2.5718  1.1998
   24SER    HB2  370   5.398  10.391   2.548 -0.4239  0.2673  2.6710
   24SER     OG  371   5.325  10.204   2.550  0.0776  0.1100 -0.4416
   24SER     HG  372   5.285  10.159   2.624 -0.6332 -0.3138 -1.0588
   24SER      C  373   5.594  10.223   2.440 -0.4985  0.2032 -0.4750
   24SER      O  374   5.660  10.307   2.379  0.3753 -0.1209 -0.0146
   25SER      N  375   5.559  10.105   2.389 -0.1321 -0.0797 -0.0861
   25SER      H  376   5.529  10.032   2.453  0.4565 -0.2518 -0.0015
   25SER     CA  377   5.558  10.070   2.248 -0.3000  0.3056 -0.1827
   25SER     HA  378   5.594  10.158   2.195 -0.2929  0.3898 -0.0409
   25SER     CB  379   5.655   9.956   2.216 -0.2834  0.3234 -0.1966
   25SER    HB1  380   5.670   9.947   2.106 -0.4998  0.2110 -0.1763
   25SER    HB2  381   5.755   9.975   2.264 -0.2590  0.4766 -0.4020
   25SER     OG  382   5.595   9.840   2.269 -0.0203  0.2893  0.0297
   25SER     HG  383   5.645   9.764   2.238 -1.0558  0.1738 -1.6166
   25SER      C  384   5.416  10.045   2.199 -0.1893  0.1178 -0.4062
   25SER      O  385   5.403  10.024   2.078 -0.0638 -0.3823 -0.3390
   26GLY      N  386   5.314  10.049   2.284  0.0635  0.3889 -0.1134
   26GLY      H  387   5.332  10.072   2.381  0.0118  1.2712 -0.2902
   26GLY     CA  388   5.176  10.024   2.247  0.2810 -0.6563 -0.2689
   26GLY    HA1  389   5.176   9.970   2.156  0.5085 -1.1170 -0.5636
   26GLY    HA2  390   5.131   9.967   2.323  0.1056 -1.0536  0.0061
   26GLY      C  391   5.094  10.150   2.226  0.4385 -0.5754 -0.4054
   26GLY      O  392   4.988  10.149   2.164  0.1818  0.5592 -0.0342
   27PHE      N  393   5.128  10.264   2.287 -0.3254 -0.5165 -0.0722
   27PHE      H  394   5.205  10.263   2.352 -0.5978 -0.4249  0.2600
   27PHE     CA  395   5.060  10.390   2.267 -0.4912 -0.5788  0.0915
   27PHE     HA  396   5.002  10.382   2.175 -0.4948 -0.6196  0.0973
   27PHE     CB  397   4.961  10.411   2.381 -0.5444 -0.1676 -0.0250
   27PHE    HB1  398   4.893  10.485   2.353 -0.7327  0.1531 -0.1581
   27PHE    HB2  399   4.904  10.323   2.392 -1.0169 -0.2909  0.2936
   27PHE     CG  400   5.016  10.447   2.517  0.2170 -0.0035 -0.3685
   27PHE    CD1  401   5.030  10.356   2.622 -0.1449  0.6746  0.2845
   27PHE    HD1  402   5.014  10.251   2.606 -0.4618  0.6564  0.6895
   27PHE    CE1  403   5.067  10.403   2.749 -0.1944  0.6921  0.2924
   27PHE    HE1  404   5.077  10.331   2.829 -0.0653  0.5267  0.1287
   27PHE     CZ  405   5.090  10.538   2.778 -0.3609  0.6095  0.8459
   27PHE     HZ  406   5.115  10.571   2.877 -1.1752  0.9208  0.9659
   27PHE    CE2  407   5.079  10.628   2.671  0.2123 -0.3007 -0.0190
   27PHE    HE2  408   5.102  10.732   2.686  0.9242 -0.3777 -0.5180
   27PHE    CD2  409   5.037  10.583   2.546  0.0753 -0.0441 -0.0671
   27PHE    HD2  410   5.019  10.655   2.467 -0.1478  0.1285  0.1391
   27PHE      C  411   5.147  10.514   2.255 -0.4416 -0.6321 -0.1088
   27PHE      O  412   5.267  10.508   2.283 -0.3036 -0.1792 -0.5643
   28ILE      N  413   5.093  10.628   2.212  0.3082 -0.0556  0.4150
   28ILE      H  414   4.993  10.636   2.200  0.2782  0.4325  0.9298
   28ILE     CA  415   5.177  10.742   2.180  0.1991 -0.0550  0.1229
   28ILE     HA  416   5.279  10.708   2.163  0.2400  0.0715  0.1141
   28ILE     CB  417   5.128  10.819   2.057 -0.1776 -0.4835 -0.0008
   28ILE     HB  418   5.036  10.870   2.085 -0.1470 -0.4904  0.1133
   28ILE   MCG1  419   5.197  10.947   1.977 -0.0719  0.2293  1.1795
   28ILE   MCG2  420   5.262  10.914   2.033  0.1481 -0.8426  0.3639
   28ILE    CG2  421   5.225  10.925   2.007  0.0281 -0.3147  0.7364
   28ILE   HG21  422   5.176  10.987   1.933 -0.1678  0.9205  1.8215
   28ILE   HG22  423   5.257  10.987   2.091  0.8913 -1.5256  1.3701
   28ILE   HG23  424   5.312  10.877   1.963 -0.4915 -0.2182 -0.4553
   28ILE    CG1  425   5.095  10.727   1.939 -0.3529 -0.3881 -0.0264
   28ILE   HG11  426   5.007  10.678   1.962 -0.4021 -0.7584  0.1021
   28ILE   HG12  427   5.084  10.787   1.856 -0.7545 -0.2625 -0.1898
   28ILE   MCD1  428   5.236  10.650   1.897  0.2375  0.2067  0.7769
   28ILE   MCD2  429   5.175  10.583   1.914  0.0085 -0.0677 -0.7812
   28ILE     CD  430   5.200  10.622   1.907  0.1012  0.0486 -0.0033
   28ILE    HD1  431   5.294  10.671   1.880  0.4650  0.4578  1.7394
   28ILE    HD2  432   5.216  10.558   1.994 -0.9794 -1.0061 -0.5104
   28ILE    HD3  433   5.166  10.561   1.823  1.1432  1.0061 -1.2221
   28ILE      C  434   5.174  10.831   2.304 -0.0129 -0.0062  0.0849
   28ILE      O  435   5.069  10.872   2.351 -0.2869  0.1382 -0.6197
   29PHE      N  436   5.293  10.863   2.355 -0.0306  0.7997 -0.3478
   29PHE      H  437   5.377  10.845   2.302 -0.0771  2.4011 -1.0839
   29PHE     CA  438   5.308  10.924   2.486 -0.1524 -0.4815  0.2945
   29PHE     HA  439   5.247  10.869   2.557 -0.2673 -0.8607 -0.0879
   29PHE     CB  440   5.455  10.906   2.523 -0.0939 -0.1545  0.2248
   29PHE    HB1  441   5.507  10.873   2.439 -0.1135  0.1559  0.2040
   29PHE    HB2  442   5.494  11.000   2.545 -0.4168 -0.1483  0.3448
   29PHE     CG  443   5.489  10.813   2.638  0.3851 -0.2214  0.0336
   29PHE    CD1  444   5.563  10.857   2.748 -0.2037 -0.0604  0.3765
   29PHE    HD1  445   5.610  10.954   2.745 -0.8495  0.2756  0.8668
   29PHE    CE1  446   5.579  10.776   2.861 -0.0140 -0.4219  0.0970
   29PHE    HE1  447   5.641  10.807   2.943  0.4389 -0.9468 -0.0352
   29PHE     CZ  448   5.511  10.654   2.865 -0.5359 -0.1487 -0.1575
   29PHE     HZ  449   5.519  10.590   2.952 -1.2298 -0.0660 -0.0155
   29PHE    CE2  450   5.432  10.615   2.756 -0.1357 -0.0716 -0.4801
   29PHE    HE2  451   5.374  10.524   2.764 -0.1229 -0.0987 -0.6936
   29PHE    CD2  452   5.424  10.689   2.638  0.1539 -0.1090 -0.5232
   29PHE    HD2  453   5.371  10.653   2.551  0.3525  0.0534 -0.7156
   29PHE      C  454   5.261  11.068   2.482 -0.4503 -0.5861 -0.0683
   29PHE      O  455   5.219  11.118   2.587 -0.2049  0.4260 -0.4282
   30SER      N  456   5.266  11.133   2.365  0.1320  0.1473  0.3444
   30SER      H  457   5.315  11.089   2.288  1.1977  0.8843  0.5569
   30SER     CA  458   5.207  11.262   2.338 -0.5209 -0.1500  0.3057
   30SER     HA  459   5.242  11.329   2.416 -0.6231 -0.1266  0.3324
   30SER     CB  460   5.253  11.322   2.206  0.4820 -0.2967  0.5710
   30SER    HB1  461   5.203  11.271   2.127  0.5989  0.2236  1.2008
   30SER    HB2  462   5.228  11.425   2.205  1.2047 -0.9022  1.0515
   30SER     OG  463   5.392  11.310   2.185  0.3258 -0.3236 -0.6173
   30SER     HG  464   5.414  11.354   2.103 -0.4192 -0.6958 -1.0419
   30SER      C  465   5.055  11.271   2.340 -0.5081  0.0702  0.4212
   30SER      O  466   5.001  11.382   2.346  0.1835  0.4407  0.0685
   31SER      N  467   4.984  11.158   2.339 -0.1866 -0.1359 -0.2989
   31SER      H  468   5.029  11.068   2.326 -0.1817 -0.0706 -0.7734
   31SER     CA  469   4.841  11.164   2.356 -0.1757  0.2174 -0.3162
   31SER     HA  470   4.805  11.252   2.303 -0.2679  0.2129 -0.2635
   31SER     CB  471   4.772  11.043   2.294  0.3268 -0.1175 -0.2273
   31SER    HB1  472   4.810  10.947   2.341  0.7344  0.1280 -0.1499
   31SER    HB2  473   4.661  11.047   2.310  0.3542 -0.5381 -0.2204
   31SER     OG  474   4.804  11.048   2.157  0.2299 -0.2014 -0.2540
   31SER     HG  475   4.767  10.971   2.114  0.5031 -0.4141 -0.1171
   31SER      C  476   4.793  11.177   2.501 -0.5678 -0.6430 -0.3523
   31SER      O  477   4.673  11.190   2.520 -0.4682  0.8662 -0.4660
   32TYR      N  478   4.880  11.160   2.601 -0.5720 -0.2730 -0.2834
   32TYR      H  479   4.978  11.149   2.580 -0.5602 -0.0932 -0.3303
   32TYR     CA  480   4.843  11.158   2.741 -0.2987 -0.1429 -0.2081
   32TYR     HA  481   4.743  11.199   2.751 -0.3380 -0.2153 -0.3033
   32TYR     CB  482   4.839  11.011   2.784 -0.4747 -0.0067  0.2533
   32TYR    HB1  483   4.938  10.967   2.772 -0.1856 -0.3297  0.8725
   32TYR    HB2  484   4.820  11.005   2.891 -1.0134  0.1361  0.4895
   32TYR     CG  485   4.737  10.929   2.710 -0.3408  0.3493 -0.3431
   32TYR    CD1  486   4.783  10.847   2.606  0.3992 -0.0595  0.2869
   32TYR    HD1  487   4.887  10.851   2.577  0.6204 -0.6034  0.9415
   32TYR    CE1  488   4.696  10.759   2.540  0.1432  0.1818  0.2991
   32TYR    HE1  489   4.734  10.691   2.465  0.3043 -0.3312  0.8374
   32TYR     CZ  490   4.559  10.762   2.571 -0.1241  0.7389 -0.8153
   32TYR     OH  491   4.476  10.673   2.509  0.3473 -0.4974  0.2283
   32TYR     HH  492   4.383  10.690   2.526  0.2560 -0.9916  0.2598
   32TYR    CE2  493   4.512  10.854   2.667  0.0817  0.0520 -0.0358
   32TYR    HE2  494   4.406  10.863   2.683  0.0916 -0.8643  0.7346
   32TYR    CD2  495   4.600  10.933   2.742 -0.2918  0.5939 -0.1585
   32TYR    HD2  496   4.564  10.996   2.822 -0.3836  0.9246 -0.4545
   32TYR      C  497   4.936  11.237   2.832 -0.5728  0.5396 -0.5141
   32TYR      O  498   5.059  11.239   2.822 -0.5331  0.3942 -0.0868
   33ALA      N  499   4.885  11.289   2.944  0.1640  0.1394  0.0224
   33ALA      H  500   4.784  11.293   2.951  0.1742 -0.2813  0.4970
   33ALA     CA  501   4.958  11.340   3.058 -0.0031  0.2926  0.0605
   33ALA     HA  502   5.038  11.404   3.023 -0.1717  0.5643  0.1583
   33ALA   MCB1  503   4.825  11.394   3.144 -0.5301 -0.0965 -0.4927
   33ALA   MCB2  504   4.884  11.465   3.140 -0.4493 -0.1020  0.2715
   33ALA     CB  505   4.859  11.425   3.138 -0.4677 -0.0815 -0.1028
   33ALA    HB1  506   4.771  11.366   3.162 -0.6680 -0.1650 -0.9937
   33ALA    HB2  507   4.906  11.458   3.230 -1.0390 -0.6084  0.3964
   33ALA    HB3  508   4.830  11.512   3.079 -0.0279  0.2618  0.1721
   33ALA      C  509   5.017  11.227   3.141  0.2670  0.0114 -0.5056
   33ALA      O  510   4.968  11.114   3.142  0.1270  0.0533  0.6700
   34MET      N  511   5.122  11.241   3.223 -0.0730 -0.2197 -0.0174
   34MET      H  512   5.166  11.332   3.226 -0.3844 -0.0846  0.6264
   34MET     CA  513   5.184  11.141   3.308  0.0865 -0.3519 -0.2831
   34MET     HA  514   5.122  11.052   3.310  0.2427 -0.4625 -0.3102
   34MET     CB  515   5.320  11.106   3.249  0.2967  0.0356 -0.0349
   34MET    HB1  516   5.336  11.158   3.151  0.6238  0.3822  0.0136
   34MET    HB2  517   5.403  11.138   3.319  0.2764 -0.0575  0.2943
   34MET     CG  518   5.319  10.955   3.232  0.0783  0.0689 -0.3142
   34MET    HG1  519   5.416  10.924   3.210 -0.0896  0.0641 -0.8360
   34MET    HG2  520   5.297  10.911   3.324  0.5000 -0.0350 -0.3194
   34MET     SD  521   5.209  10.883   3.107 -0.5479  0.2674  0.1173
   34MET   MCE1  522   5.246  10.942   2.927  0.0584 -0.7536 -0.1048
   34MET   MCE2  523   5.285  11.006   2.979 -0.3645 -0.3015 -0.3297
   34MET     CE  524   5.263  10.970   2.959 -0.1683 -0.4966 -0.2042
   34MET    HE1  525   5.231  10.916   2.870  0.3796 -1.1544 -0.0180
   34MET    HE2  526   5.220  11.071   2.958 -0.4706 -0.6208 -1.0183
   34MET    HE3  527   5.372  10.978   2.959 -0.1850 -0.1755  0.2297
   34MET      C  528   5.199  11.196   3.449  0.3162 -0.3703 -0.2992
   34MET      O  529   5.241  11.310   3.462  0.2730 -0.3751 -0.1078
   35TYR      N  530   5.174  11.116   3.554  0.1941  0.1474  0.0734
   35TYR      H  531   5.128  11.029   3.535  0.0652  0.1714  0.2739
   35TYR     CA  532   5.205  11.142   3.693 -0.0347  0.1889  0.1179
   35TYR     HA  533   5.211  11.249   3.709 -0.2617  0.1976  0.1544
   35TYR     CB  534   5.101  11.084   3.788 -0.0540 -0.0496 -0.0472
   35TYR    HB1  535   5.061  10.989   3.747 -0.0510 -0.0625 -0.2429
   35TYR    HB2  536   5.149  11.054   3.883 -0.0968 -0.2537  0.0054
   35TYR     CG  537   4.987  11.180   3.816 -0.0242 -0.0187 -0.0348
   35TYR    CD1  538   5.007  11.271   3.920 -0.2162  0.0819 -0.0870
   35TYR    HD1  539   5.096  11.265   3.981 -0.1584  0.2296 -0.1560
   35TYR    CE1  540   4.911  11.370   3.945 -0.2802 -0.0242  0.0910
   35TYR    HE1  541   4.931  11.448   4.017 -0.3178 -0.2391  0.3377
   35TYR     CZ  542   4.788  11.367   3.875 -0.2660  0.2697  0.0515
   35TYR     OH  543   4.689  11.455   3.907 -0.2730  0.1685  0.3206
   35TYR     HH  544   4.606  11.435   3.863 -0.9915 -1.1105  2.0447
   35TYR    CE2  545   4.768  11.268   3.777  0.0382  0.0791  0.1787
   35TYR    HE2  546   4.675  11.267   3.722  0.1925  0.2005 -0.0837
   35TYR    CD2  547   4.864  11.170   3.750 -0.2456 -0.2687  0.4066
   35TYR    HD2  548   4.844  11.090   3.680 -0.6102 -0.6642  0.9503
   35TYR      C  549   5.339  11.078   3.729  0.1884  0.4768 -0.1893
   35TYR      O  550   5.371  10.965   3.695 -0.3225  0.1373  0.4100
   36TRP      N  551   5.407  11.147   3.822 -0.1463  0.1163  0.3379
   36TRP      H  552   5.381  11.243   3.841 -0.3414 -0.0494  0.9196
   36TRP     CA  553   5.517  11.091   3.896 -0.1795 -0.3113  0.0671
   36TRP     HA  554   5.531  10.989   3.858 -0.3095 -0.3550  0.1350
   36TRP     CB  555   5.643  11.169   3.857 -0.0526 -0.2388  0.6149
   36TRP    HB1  556   5.623  11.276   3.865  0.1489  0.3161  0.8317
   36TRP    HB2  557   5.720  11.154   3.933  0.3070 -0.3881  0.9705
   36TRP     CG  558   5.698  11.137   3.722 -0.5830 -0.6412  0.4838
   36TRP    CD1  559   5.669  11.208   3.610  0.8240 -0.0380  0.4620
   36TRP    HD1  560   5.604  11.294   3.604  1.8089  0.7780  0.8703
   36TRP    NE1  561   5.738  11.150   3.505  0.0135  0.2681 -0.2599
   36TRP    HE1  562   5.738  11.192   3.413  0.0836  0.5889 -0.1186
   36TRP    CE2  563   5.804  11.034   3.539 -0.8714 -0.2719 -0.3195
   36TRP    CZ2  564   5.875  10.940   3.463 -0.0006 -0.0309  0.1557
   36TRP    HZ2  565   5.876  10.946   3.355  0.3934  0.1907  0.1706
   36TRP    CH2  566   5.942  10.838   3.530  0.3465 -0.0447 -0.2069
   36TRP    HH2  567   6.000  10.763   3.476  0.7622  0.1707 -0.0678
   36TRP    CZ3  568   5.932  10.836   3.669 -0.4000  0.3627 -0.2451
   36TRP    HZ3  569   5.985  10.758   3.723 -0.6518  0.2544 -0.1498
   36TRP    CE3  570   5.858  10.928   3.745 -0.3099  0.1386  0.1248
   36TRP    HE3  571   5.853  10.918   3.852 -0.5641 -0.0632  0.0967
   36TRP    CD2  572   5.791  11.033   3.680  0.1387  0.2363 -0.1973
   36TRP      C  573   5.482  11.078   4.043 -0.1418  0.2979  0.1334
   36TRP      O  574   5.431  11.170   4.107 -0.2306  0.2942  0.0667
   37VAL      N  575   5.500  10.957   4.096  0.0795 -0.0216 -0.6453
   37VAL      H  576   5.540  10.885   4.037 -0.2511 -0.1121 -0.7614
   37VAL     CA  577   5.469  10.917   4.232  0.0454  0.9863 -0.3397
   37VAL     HA  578   5.452  11.006   4.292  0.1070  1.1799 -0.6078
   37VAL     CB  579   5.341  10.833   4.232  0.3824  0.4659 -0.1707
   37VAL     HB  580   5.349  10.768   4.145  0.2687  0.6907 -0.3517
   37VAL   MCG1  581   5.361  10.705   4.337 -0.0118  0.2416 -0.3666
   37VAL   MCG2  582   5.301  10.762   4.378  0.0822  0.3114 -0.3266
   37VAL    CG1  583   5.331  10.738   4.352  0.0513  0.2851 -0.3386
   37VAL   HG11  584   5.395  10.652   4.335 -0.1326  0.1645 -0.4230
   37VAL   HG12  585   5.363  10.790   4.442  0.0865  0.0594 -0.2199
   37VAL   HG13  586   5.228  10.705   4.364 -0.0374  0.5028 -0.4927
   37VAL   MCG1  587   5.220  10.927   4.167  0.1858  0.5292  0.2792
   37VAL   MCG2  588   5.193  10.905   4.253  0.5856  0.7198  0.4614
   37VAL    CG2  589   5.213  10.912   4.211  0.3855  0.6173  0.3456
   37VAL   HG21  590   5.213  10.955   4.111 -0.0595  0.4416  0.2655
   37VAL   HG22  591   5.127  10.846   4.222  0.3377  0.7627  0.8984
   37VAL   HG23  592   5.207  10.992   4.285  0.8804  0.7565  0.2420
   37VAL      C  593   5.589  10.842   4.288 -0.2994  0.4226 -0.3329
   37VAL      O  594   5.671  10.785   4.216  0.2099  0.4500  0.2060
   38ARG      N  595   5.607  10.828   4.420 -0.2869  0.0019 -0.3770
   38ARG      H  596   5.541  10.873   4.482 -0.4666 -0.3905 -0.2786
   38ARG     CA  597   5.714  10.753   4.482 -0.1473  0.1414 -0.4484
   38ARG     HA  598   5.732  10.667   4.418 -0.1301 -0.0248 -0.2208
   38ARG     CB  599   5.845  10.831   4.486 -0.0411 -0.0568  0.0781
   38ARG    HB1  600   5.920  10.766   4.518 -0.4133 -0.1569  0.3053
   38ARG    HB2  601   5.864  10.866   4.390  0.2846 -0.1302  0.2660
   38ARG     CG  602   5.844  10.951   4.580  0.1307 -0.0121  0.0247
   38ARG    HG1  603   5.763  11.018   4.553  0.3926 -0.0334 -0.1235
   38ARG    HG2  604   5.829  10.917   4.683 -0.0108  0.0010 -0.1738
   38ARG     CD  605   5.977  11.025   4.570  0.1343  0.0438  0.4554
   38ARG    HD1  606   6.059  10.958   4.599  0.1700  0.0637  0.7150
   38ARG    HD2  607   5.995  11.056   4.467  0.5095  0.1109  0.4506
   38ARG     NE  608   5.977  11.143   4.657 -0.3891 -0.0142  0.5406
   38ARG     HE  609   5.886  11.166   4.695 -0.3443 -0.0188  0.6508
   38ARG     CZ  610   6.079  11.222   4.693 -0.0163 -0.2968  0.1220
   38ARG    NH1  611   6.208  11.193   4.670  0.0832  0.2190  0.0136
   38ARG   HH11  612   6.233  11.107   4.623  0.3864  0.3386 -0.0488
   38ARG   HH12  613   6.280  11.257   4.699 -0.1448  0.4878 -0.0058
   38ARG    NH2  614   6.057  11.338   4.756  0.3642 -0.2409  0.1541
   38ARG   HH21  615   5.963  11.368   4.777  0.4743 -0.0832  0.4395
   38ARG   HH22  616   6.135  11.397   4.782  0.5411 -0.3564 -0.1072
   38ARG      C  617   5.678  10.698   4.620  0.1098  0.7181 -0.1450
   38ARG      O  618   5.604  10.758   4.697  0.0687 -0.0649  0.4359
   39GLN      N  619   5.735  10.583   4.655 -0.8100  0.2381 -0.1718
   39GLN      H  620   5.795  10.535   4.590 -1.7600 -0.3645 -0.6520
   39GLN     CA  621   5.715  10.521   4.784  0.0144  0.1589 -0.0707
   39GLN     HA  622   5.667  10.593   4.851  0.0026 -0.0343  0.1321
   39GLN     CB  623   5.617  10.407   4.756  0.0868  0.1439 -0.2621
   39GLN    HB1  624   5.538  10.443   4.690  0.1376  0.0670 -0.5674
   39GLN    HB2  625   5.670  10.325   4.707  0.1998 -0.0241 -0.1285
   39GLN     CG  626   5.557  10.359   4.887 -0.0700  0.4701 -0.2128
   39GLN    HG1  627   5.635  10.320   4.948 -0.1984  0.8059 -0.1935
   39GLN    HG2  628   5.514  10.443   4.937 -0.0892  0.4930 -0.7058
   39GLN     CD  629   5.449  10.253   4.871 -0.0284  0.3150  0.4705
   39GLN    OE1  630   5.434  10.194   4.764  0.0278  0.2658  0.4902
   39GLN    NE2  631   5.361  10.224   4.967 -0.4126 -0.4206 -0.0850
   39GLN   HE21  632   5.364  10.273   5.055 -1.1295 -0.6745  0.0955
   39GLN   HE22  633   5.292  10.152   4.952  0.0135 -0.7236 -0.6858
   39GLN      C  634   5.844  10.472   4.850  0.5936  0.8095 -0.6882
   39GLN      O  635   5.924  10.408   4.782  0.5535 -0.0329  0.0281
   40ALA      N  636   5.861  10.496   4.980  0.5304  0.0163 -0.5215
   40ALA      H  637   5.788  10.543   5.031  0.3170 -0.3896 -0.4489
   40ALA     CA  638   5.981  10.459   5.053  0.2748  0.0156 -0.0959
   40ALA     HA  639   6.054  10.428   4.978  0.6669  0.1040  0.2465
   40ALA   MCB1  640   6.022  10.571   5.169 -0.6316  0.2649  0.0002
   40ALA   MCB2  641   6.066  10.596   5.092 -0.4720  0.4261  0.1441
   40ALA     CB  642   6.041  10.578   5.127 -0.5140  0.3304  0.0646
   40ALA    HB1  643   6.006  10.578   5.230 -0.8799  0.2260 -0.0573
   40ALA    HB2  644   6.150  10.570   5.126 -0.4671  0.8156  0.4508
   40ALA    HB3  645   6.011  10.670   5.078 -0.7594  0.1748 -0.0849
   40ALA      C  646   5.953  10.337   5.139 -0.3401 -0.0086 -0.3144
   40ALA      O  647   5.840  10.294   5.160 -0.3656  0.2124  0.0049
   41PRO      N  648   6.059  10.273   5.190 -0.4123  0.2274  0.1447
   41PRO     CD  649   6.199  10.308   5.174 -0.5038  0.4632 -0.1695
   41PRO    HD1  650   6.216  10.381   5.087 -0.8082  0.1280 -0.4737
   41PRO    HD2  651   6.242  10.358   5.268 -0.5331  0.9220 -0.4370
   41PRO     CG  652   6.263  10.172   5.147 -0.1363  0.5404  0.2942
   41PRO    HG1  653   6.248  10.139   5.039  0.5370  0.4601  0.2309
   41PRO    HG2  654   6.376  10.175   5.165 -0.2578  0.7372  0.9521
   41PRO     CB  655   6.193  10.079   5.245 -0.5393  0.4540 -0.0721
   41PRO    HB1  656   6.196   9.967   5.212 -0.4246  0.6783 -0.3077
   41PRO    HB2  657   6.239  10.082   5.352 -0.8521  0.3831 -0.0910
   41PRO     CA  658   6.052  10.138   5.240 -0.6651  0.1544 -0.0830
   41PRO     HA  659   5.995  10.079   5.168 -0.7579  0.1681 -0.0213
   41PRO      C  660   5.980  10.127   5.374  0.1205 -0.1945  0.3258
   41PRO      O  661   6.023  10.184   5.474 -0.1283  0.2371  0.1920
   42GLY      N  662   5.861  10.067   5.364 -0.0495  0.1780  0.0600
   42GLY      H  663   5.839  10.026   5.275 -0.3839  0.7553 -0.1311
   42GLY     CA  664   5.756  10.051   5.463  0.2569  0.0656  0.3687
   42GLY    HA1  665   5.692   9.972   5.432  0.2313 -0.4776  0.8259
   42GLY    HA2  666   5.801  10.025   5.556  0.5550  0.4652  0.6545
   42GLY      C  667   5.673  10.177   5.483  0.2050  0.1449 -0.3263
   42GLY      O  668   5.599  10.181   5.580 -0.1071 -0.2199 -0.5412
   43LYS      N  669   5.677  10.272   5.389  0.4895  0.0976 -0.3651
   43LYS      H  670   5.728  10.256   5.304  0.5890  0.0789 -0.3021
   43LYS     CA  671   5.609  10.400   5.404  0.5366  0.1121 -0.2757
   43LYS     HA  672   5.555  10.397   5.499  0.6207 -0.1020 -0.2317
   43LYS     CB  673   5.715  10.510   5.415  0.3418  0.2682  0.0616
   43LYS    HB1  674   5.777  10.503   5.331  0.5506  0.8194 -0.2024
   43LYS    HB2  675   5.665  10.602   5.417  0.1823  0.5114  0.4776
   43LYS     CG  676   5.802  10.500   5.540  0.0791 -0.6855  0.1860
   43LYS    HG1  677   5.739  10.487   5.633 -0.1049 -0.7432  0.4345
   43LYS    HG2  678   5.872  10.411   5.534 -0.0846 -1.2228  0.1978
   43LYS     CD  679   5.879  10.632   5.543  0.3017 -0.8083 -0.0527
   43LYS    HD1  680   5.930  10.645   5.448  0.4014 -1.2376  0.0622
   43LYS    HD2  681   5.809  10.713   5.558  0.4300 -0.7751 -0.4051
   43LYS     CE  682   5.981  10.631   5.656  0.2073 -0.3771  0.0397
   43LYS    HE1  683   5.932  10.655   5.747  0.0793 -0.2837 -0.1204
   43LYS    HE2  684   6.021  10.532   5.665  0.3415 -0.2437  0.2542
   43LYS   MNZ1  685   6.112  10.705   5.606  0.1545 -0.2515  0.0877
   43LYS   MNZ2  686   6.082  10.752   5.664  0.0528 -0.2478  0.0320
   43LYS     NZ  687   6.093  10.725   5.636  0.1076 -0.2546  0.0591
   43LYS    HZ1  688   6.154  10.690   5.563  0.2055 -0.2310  0.1295
   43LYS    HZ2  689   6.056  10.815   5.609  0.0178 -0.3183 -0.0310
   43LYS    HZ3  690   6.145  10.734   5.722  0.0314 -0.1314  0.0920
   43LYS      C  691   5.508  10.421   5.293  0.2056  0.0712  0.0171
   43LYS      O  692   5.490  10.334   5.208  0.0266  0.1850 -0.0634
   44GLY      N  693   5.428  10.527   5.291  0.1845  0.0540 -0.0508
   44GLY      H  694   5.448  10.604   5.353  0.2126  0.0210 -0.0192
   44GLY     CA  695   5.312  10.543   5.204  0.1770  0.2862 -0.0011
   44GLY    HA1  696   5.266  10.453   5.200  0.1276  0.3762 -0.0883
   44GLY    HA2  697   5.253  10.612   5.247  0.3099  0.2565  0.1034
   44GLY      C  698   5.335  10.587   5.061  0.0545  0.4462  0.0278
   44GLY      O  699   5.440  10.643   5.030  0.0244  0.3245 -0.3145
   45LEU      N  700   5.239  10.582   4.968  0.2458 -0.0797 -0.1497
   45LEU      H  701   5.156  10.528   4.986  0.3307 -0.1888 -0.0790
   45LEU     CA  702   5.248  10.650   4.840  0.2363 -0.5791 -0.4202
   45LEU     HA  703   5.335  10.614   4.786  0.2824 -0.5229 -0.3824
   45LEU     CB  704   5.123  10.619   4.757  0.1240 -0.3879 -0.3225
   45LEU    HB1  705   5.036  10.644   4.815  0.0505 -0.1042 -0.3040
   45LEU    HB2  706   5.125  10.678   4.668  0.1516 -0.4652 -0.5333
   45LEU     CG  707   5.116  10.472   4.719  0.0750 -0.4843  0.0443
   45LEU     HG  708   5.137  10.408   4.804  0.1633 -0.3295  0.1390
   45LEU   MCD1  709   4.950  10.466   4.716  0.0023  0.6016  0.8001
   45LEU   MCD2  710   4.978  10.449   4.629 -0.4680 -0.1122  0.7710
   45LEU    CD1  711   4.971  10.458   4.675 -0.2189  0.2112  0.7516
   45LEU   HD11  712   4.905  10.474   4.760  0.2356  1.1730  0.9525
   45LEU   HD12  713   4.949  10.533   4.598 -0.0374 -0.0978  0.3916
   45LEU   HD13  714   4.954  10.359   4.634 -1.0643  0.0563  1.4166
   45LEU   MCD1  715   5.247  10.454   4.617  0.3444 -0.1017  0.3180
   45LEU   MCD2  716   5.175  10.416   4.574  0.5146 -0.1762  0.1003
   45LEU    CD2  717   5.207  10.436   4.601  0.4133 -0.1547  0.2017
   45LEU   HD21  718   5.308  10.470   4.622  0.3045  0.0069  0.4823
   45LEU   HD22  719   5.207  10.328   4.587  0.6473 -0.1359  0.0523
   45LEU   HD23  720   5.170  10.485   4.511  0.5305 -0.0992  0.1832
   45LEU      C  721   5.254  10.801   4.851 -0.1699 -0.5665 -0.3144
   45LEU      O  722   5.183  10.861   4.932  0.3273 -0.3143 -0.0539
   46GLU      N  723   5.348  10.868   4.783 -0.3104  0.2003  0.2107
   46GLU      H  724   5.413  10.813   4.728 -0.1913  0.3333  0.2198
   46GLU     CA  725   5.367  11.011   4.778  0.2720  0.1238  0.0272
   46GLU     HA  726   5.281  11.057   4.828  0.2918  0.3586 -0.1493
   46GLU     CB  727   5.492  11.062   4.849  0.1213  0.1752  0.2606
   46GLU    HB1  728   5.578  10.997   4.826  0.2654  0.1016  0.5754
   46GLU    HB2  729   5.516  11.165   4.815  0.3104  0.2060  0.1928
   46GLU     CG  730   5.463  11.062   4.999 -0.4954  0.2882  0.1496
   46GLU    HG1  731   5.389  11.136   5.021 -0.5919  0.8712  0.2356
   46GLU    HG2  732   5.424  10.966   5.026 -1.2134  0.1040  0.3955
   46GLU     CD  733   5.588  11.090   5.082 -0.0193 -0.1334 -0.4053
   46GLU    OE1  734   5.587  11.058   5.203 -0.4011  0.8921 -0.1184
   46GLU    OE2  735   5.689  11.145   5.034 -0.0761  0.0587 -0.3035
   46GLU      C  736   5.365  11.059   4.634  0.6080  0.4775  0.1367
   46GLU      O  737   5.427  11.000   4.545 -0.2823  0.0017 -0.1951
   47TRP      N  738   5.304  11.175   4.610  0.2182  0.2114 -0.1997
   47TRP      H  739   5.247  11.216   4.683  0.4129  0.2103 -0.0424
   47TRP     CA  740   5.315  11.249   4.486 -0.8468  0.1744 -0.3339
   47TRP     HA  741   5.307  11.176   4.405 -0.8779  0.1879 -0.3426
   47TRP     CB  742   5.199  11.347   4.471 -0.8602  0.2119  0.0132
   47TRP    HB1  743   5.102  11.294   4.485 -1.5143  0.2165  0.0514
   47TRP    HB2  744   5.198  11.419   4.557 -1.0310  0.5679  0.4586
   47TRP     CG  745   5.200  11.420   4.341  0.0885 -0.1728 -0.2119
   47TRP    CD1  746   5.173  11.368   4.219  0.6415  0.0213 -0.4232
   47TRP    HD1  747   5.153  11.264   4.199  1.7793 -0.1774 -0.6989
   47TRP    NE1  748   5.176  11.469   4.125 -0.5447  0.2085 -0.2894
   47TRP    HE1  749   5.155  11.455   4.027 -1.3551  0.6077 -0.1891
   47TRP    CE2  750   5.211  11.588   4.186 -0.3210 -0.1406  0.2756
   47TRP    CZ2  751   5.228  11.718   4.136  0.1439 -0.1097  0.4976
   47TRP    HZ2  752   5.225  11.735   4.030  0.5356 -0.1993  0.4721
   47TRP    CH2  753   5.246  11.824   4.225  0.0825  0.1273  0.2283
   47TRP    HH2  754   5.254  11.925   4.185 -0.1967  0.0737  0.0324
   47TRP    CZ3  755   5.256  11.804   4.363  0.3665  0.3409  0.2415
   47TRP    HZ3  756   5.276  11.886   4.430  1.0260  0.1843  0.2457
   47TRP    CE3  757   5.238  11.674   4.411 -0.3377  0.2885 -0.1385
   47TRP    HE3  758   5.240  11.657   4.517 -0.4878  0.3579 -0.1239
   47TRP    CD2  759   5.217  11.564   4.325 -0.8347  0.0106  0.3272
   47TRP      C  760   5.448  11.320   4.468 -0.8337  0.2108 -0.0893
   47TRP      O  761   5.524  11.350   4.560  0.1612 -1.1678 -0.3946
   48VAL      N  762   5.492  11.331   4.343 -0.4284 -0.2157  0.0094
   48VAL      H  763   5.437  11.289   4.269 -0.0851 -0.7160  0.0312
   48VAL     CA  764   5.613  11.399   4.299 -0.5052 -0.0907 -0.0102
   48VAL     HA  765   5.659  11.443   4.387 -0.9834  0.1049  0.1482
   48VAL     CB  766   5.715  11.305   4.236  0.4192  0.3792  0.7477
   48VAL     HB  767   5.676  11.282   4.137  0.5505  0.2139  0.7324
   48VAL   MCG1  768   5.851  11.391   4.193  0.3104  0.4558  0.5561
   48VAL   MCG2  769   5.881  11.312   4.229  0.4085 -0.0890 -0.6249
   48VAL    CG1  770   5.859  11.350   4.212  0.3623  0.1924  0.0013
   48VAL   HG11  771   5.859  11.448   4.166  0.2394  0.7551  1.1401
   48VAL   HG12  772   5.912  11.354   4.308  1.2318 -1.0884 -0.3746
   48VAL   HG13  773   5.909  11.279   4.146 -0.4252  0.7765 -1.2951
   48VAL   MCG1  774   5.727  11.184   4.351  0.5413  0.0648  0.4077
   48VAL   MCG2  775   5.726  11.142   4.269 -1.1204  0.1583  0.3045
   48VAL    CG2  776   5.726  11.170   4.306 -0.2571  0.1237  0.3741
   48VAL   HG21  777   5.729  11.185   4.414  1.4343 -0.0410  0.3999
   48VAL   HG22  778   5.639  11.109   4.281 -1.4222  1.2062  1.4501
   48VAL   HG23  779   5.817  11.119   4.274 -1.2672 -0.9768 -0.9952
   48VAL      C  780   5.586  11.511   4.200 -0.1909  0.1004  0.1188
   48VAL      O  781   5.622  11.626   4.226  0.9943 -0.2597  0.1518
   49ALA      N  782   5.524  11.483   4.085 -0.0566  0.0981  0.0465
   49ALA      H  783   5.490  11.389   4.067 -0.2378  0.1645  0.0392
   49ALA     CA  784   5.504  11.585   3.984  0.4064  0.1513  0.0065
   49ALA     HA  785   5.477  11.677   4.036  0.6499  0.2847 -0.0985
   49ALA   MCB1  786   5.622  11.652   3.887  0.3960 -0.2881 -0.3136
   49ALA   MCB2  787   5.659  11.575   3.923  0.2696 -0.3266 -0.2654
   49ALA     CB  788   5.634  11.612   3.909  0.3362 -0.2863 -0.2760
   49ALA    HB1  789   5.624  11.704   3.851  0.4605 -0.3471 -0.3971
   49ALA    HB2  790   5.716  11.622   3.979  0.4935 -0.3824 -0.4428
   49ALA    HB3  791   5.654  11.529   3.841  0.0045 -0.4416 -0.1902
   49ALA      C  792   5.391  11.551   3.889  0.0848 -0.0699  0.4589
   49ALA      O  793   5.342  11.438   3.885  0.0245 -0.0328  0.1006
   50ILE      N  794   5.354  11.645   3.802 -0.1515  0.0438  0.6800
   50ILE      H  795   5.393  11.738   3.810 -0.6627  0.2213  1.2255
   50ILE     CA  796   5.260  11.625   3.693  0.3635  0.1339  0.2080
   50ILE     HA  797   5.252  11.518   3.674  0.3681  0.1237  0.2639
   50ILE     CB  798   5.123  11.677   3.735  0.2964  0.0675  0.0723
   50ILE     HB  799   5.094  11.623   3.826  0.4302  0.2728  0.2370
   50ILE   MCG1  800   5.126  11.843   3.723 -0.4332  0.0538 -0.4488
   50ILE   MCG2  801   5.090  11.824   3.806 -0.5631  0.1544 -0.4820
   50ILE    CG2  802   5.108  11.826   3.763 -0.4618  0.1025 -0.4408
   50ILE   HG21  803   5.145  11.883   3.678 -0.4977 -0.0012 -0.5261
   50ILE   HG22  804   5.003  11.850   3.780 -0.6212 -0.3202 -0.7959
   50ILE   HG23  805   5.166  11.852   3.852 -0.8088  0.6535 -0.3675
   50ILE    CG1  806   5.016  11.649   3.630 -0.1732  0.2117  0.5030
   50ILE   HG11  807   4.920  11.675   3.670 -0.1814 -0.3793  1.1591
   50ILE   HG12  808   5.037  11.708   3.543 -0.9141  0.7994  0.5887
   50ILE   MCD1  809   5.035  11.505   3.548  0.1562  0.6540 -0.2197
   50ILE   MCD2  810   4.991  11.484   3.627  0.7061  0.0766 -0.0438
   50ILE     CD  811   5.013  11.502   3.589  0.4034  0.3583 -0.1027
   50ILE    HD1  812   5.062  11.490   3.493 -0.0721  1.0378 -0.4432
   50ILE    HD2  813   5.066  11.442   3.664  1.1579  0.3135 -0.6469
   50ILE    HD3  814   4.910  11.468   3.582  0.5370 -0.1709  0.3488
   50ILE      C  815   5.312  11.692   3.567  0.6765 -0.0701  0.2267
   50ILE      O  816   5.359  11.806   3.564 -0.3963  0.3991  0.2531
   51ILE      N  817   5.290  11.623   3.455 -0.2539  0.3921  0.1033
   51ILE      H  818   5.249  11.531   3.463 -1.0890  0.7377  0.0064
   51ILE     CA  819   5.321  11.669   3.322 -0.1992  0.3567  0.1037
   51ILE     HA  820   5.344  11.775   3.332  0.0196  0.3300 -0.0928
   51ILE     CB  821   5.447  11.605   3.266 -0.6224 -0.1856 -0.2542
   51ILE     HB  822   5.527  11.649   3.326 -0.5808 -0.1569 -0.3296
   51ILE   MCG1  823   5.494  11.445   3.265 -0.0448 -0.0297  0.2695
   51ILE   MCG2  824   5.428  11.452   3.329 -0.0803 -0.0604  0.2362
   51ILE    CG2  825   5.460  11.456   3.295 -0.0881 -0.0517  0.2297
   51ILE   HG21  826   5.537  11.412   3.231  0.0788  0.0150  0.3821
   51ILE   HG22  827   5.488  11.442   3.400 -0.0503  0.3853  0.2825
   51ILE   HG23  828   5.365  11.407   3.276  0.0889 -0.4592  0.3704
   51ILE    CG1  829   5.491  11.636   3.123 -0.1349  0.0015 -0.0697
   51ILE   HG11  830   5.462  11.736   3.100  0.1347  0.2902 -0.1206
   51ILE   HG12  831   5.596  11.626   3.117  0.0634 -0.2015  0.0840
   51ILE   MCD1  832   5.382  11.551   3.030 -0.2862 -0.3495  0.4202
   51ILE   MCD2  833   5.466  11.527   2.999 -0.3312  0.4956 -0.4740
   51ILE     CD  834   5.427  11.544   3.019 -0.3008  0.0699 -0.0288
   51ILE    HD1  835   5.318  11.548   3.029 -0.2900 -0.8564  0.9777
   51ILE    HD2  836   5.456  11.575   2.919 -1.4364  0.8957 -0.1422
   51ILE    HD3  837   5.460  11.441   3.037  0.7056  0.2191 -0.8929
   51ILE      C  838   5.193  11.664   3.239 -0.2476  0.1774  0.1873
   51ILE      O  839   5.138  11.559   3.207  0.5649 -0.3679  0.5209
   52TRP      N  840   5.149  11.788   3.214 -0.2892  0.0925 -0.1813
   52TRP      H  841   5.204  11.865   3.249 -0.2683  0.1054 -0.2425
   52TRP     CA  842   5.029  11.825   3.142 -0.1156  0.3254 -0.3526
   52TRP     HA  843   4.948  11.761   3.175 -0.1166  0.2954 -0.4146
   52TRP     CB  844   4.993  11.969   3.178 -0.3460  0.1823 -0.0003
   52TRP    HB1  845   5.057  12.032   3.126 -0.5828  0.1662  0.1853
   52TRP    HB2  846   4.900  11.990   3.139 -0.1854 -0.0532  0.1500
   52TRP     CG  847   4.994  12.013   3.321 -0.4825  0.3362 -0.0475
   52TRP    CD1  848   5.065  12.116   3.372  0.0571 -0.0735  0.0423
   52TRP    HD1  849   5.129  12.182   3.316  0.2490 -0.2434  0.0623
   52TRP    NE1  850   5.042  12.124   3.508  0.3296 -0.2342  0.0995
   52TRP    HE1  851   5.096  12.183   3.569  0.8497 -0.7300  0.1259
   52TRP    CE2  852   4.937  12.044   3.547 -0.1499  0.4054  0.1620
   52TRP    CZ2  853   4.861  12.031   3.665  0.2820  0.1730  0.4187
   52TRP    HZ2  854   4.877  12.097   3.749  0.0672  0.1533  0.4745
   52TRP    CH2  855   4.765  11.930   3.668  0.9045 -0.4417  0.0790
   52TRP    HH2  856   4.713  11.908   3.760  1.3008 -0.9317  0.2007
   52TRP    CZ3  857   4.737  11.855   3.553  0.6405 -0.5603  0.2190
   52TRP    HZ3  858   4.657  11.783   3.556  0.8827 -0.8273  0.3803
   52TRP    CE3  859   4.809  11.871   3.434  0.4170 -0.0461  0.1471
   52TRP    HE3  860   4.782  11.816   3.345  0.1980  0.4258 -0.0893
   52TRP    CD2  861   4.916  11.961   3.434  0.4978 -0.1414  0.4292
   52TRP      C  862   5.048  11.808   2.992  0.2706 -0.4519 -0.2224
   52TRP      O  863   5.144  11.850   2.928  0.3886 -0.1205  0.1644
   53ASP      N  864   4.953  11.737   2.931  0.2056 -0.3403 -0.2501
   53ASP      H  865   4.885  11.697   2.994  0.1796 -0.2685 -0.2320
   53ASP     CA  866   4.923  11.704   2.793  0.0742 -0.3507 -0.2194
   53ASP     HA  867   5.005  11.639   2.760  0.1637 -0.1640 -0.3635
   53ASP     CB  868   4.801  11.613   2.801  0.2523 -0.5919 -0.1846
   53ASP    HB1  869   4.826  11.528   2.859  0.5662 -0.6227 -0.5214
   53ASP    HB2  870   4.723  11.666   2.852  0.3674 -0.8702  0.1082
   53ASP     CG  871   4.748  11.568   2.666 -0.1444 -0.4194 -0.0910
   53ASP    OD1  872   4.638  11.605   2.619 -0.0610  0.0321  0.0614
   53ASP    OD2  873   4.824  11.497   2.597 -0.2206 -0.5323 -0.0607
   53ASP      C  874   4.918  11.818   2.693 -0.2599 -0.2773 -0.1172
   53ASP      O  875   4.939  11.794   2.574 -0.2157 -0.1027 -0.1450
   54ASP      N  876   4.883  11.938   2.740  0.0802 -0.3549  0.3464
   54ASP      H  877   4.862  11.949   2.838  0.0956 -0.6652  0.3868
   54ASP     CA  878   4.874  12.056   2.656  0.4407 -0.0123  0.7759
   54ASP     HA  879   4.826  12.021   2.564  0.5859 -0.2427  0.7865
   54ASP     CB  880   4.784  12.168   2.706 -0.6271 -0.4733 -0.0306
   54ASP    HB1  881   4.792  12.246   2.639 -1.7433 -0.3352 -0.9731
   54ASP    HB2  882   4.687  12.133   2.706 -0.9298 -1.4305  0.6146
   54ASP     CG  883   4.813  12.223   2.845  0.2074  0.1633 -0.4369
   54ASP    OD1  884   4.901  12.175   2.919  0.3250  0.8040 -0.1459
   54ASP    OD2  885   4.740  12.319   2.879  0.1837  0.0082 -0.0457
   54ASP      C  886   5.011  12.105   2.611  0.2989 -0.3436 -0.0570
   54ASP      O  887   5.023  12.154   2.499 -0.5865  0.2274  0.0797
   55GLY      N  888   5.101  12.109   2.710  0.0190 -0.4791  0.2070
   55GLY      H  889   5.075  12.064   2.796  0.1503 -0.8519  0.0581
   55GLY     CA  890   5.233  12.169   2.713 -0.2523  0.1421  0.0451
   55GLY    HA1  891   5.304  12.093   2.704  0.0033  0.5620 -0.6743
   55GLY    HA2  892   5.241  12.236   2.632 -0.9360  0.6034  0.4434
   55GLY      C  893   5.263  12.246   2.841  0.0499 -0.4124  0.3158
   55GLY      O  894   5.381  12.273   2.864  0.0399  0.2417 -0.3155
   56SER      N  895   5.162  12.299   2.911 -0.1154 -0.0285 -0.1995
   56SER      H  896   5.068  12.268   2.892 -0.2005  0.5901 -0.8610
   56SER     CA  897   5.179  12.399   3.014 -0.0522 -0.4041  0.1580
   56SER     HA  898   5.225  12.485   2.965  0.1216 -0.4711  0.2032
   56SER     CB  899   5.043  12.447   3.062  0.2376  0.3485  0.2512
   56SER    HB1  900   5.057  12.516   3.144  0.5460 -0.2716  1.0213
   56SER    HB2  901   4.992  12.497   2.981  0.5999  1.5633  0.4513
   56SER     OG  902   4.964  12.339   3.107 -0.3601  0.2767 -0.9151
   56SER     HG  903   4.944  12.283   3.031 -0.2192  0.9013 -1.4354
   56SER      C  904   5.276  12.358   3.125 -0.1104  0.0280  0.3738
   56SER      O  905   5.310  12.241   3.144 -0.1517  0.0341  0.4855
   57ASP      N  906   5.335  12.457   3.192 -0.8320  0.4057  0.4688
   57ASP      H  907   5.307  12.552   3.171 -1.5156  0.3533  1.0808
   57ASP     CA  908   5.437  12.441   3.293 -0.4494 -0.1353  0.0082
   57ASP     HA  909   5.526  12.404   3.242 -0.7566 -0.1755 -0.5174
   57ASP     CB  910   5.474  12.575   3.355  0.0733 -0.2051 -0.1436
   57ASP    HB1  911   5.389  12.613   3.403  0.2935  0.0625 -0.2131
   57ASP    HB2  912   5.548  12.558   3.426 -0.0396 -0.4511 -0.2533
   57ASP     CG  913   5.525  12.681   3.259  0.4510 -0.3042 -0.0552
   57ASP    OD1  914   5.542  12.796   3.307 -0.3388 -0.2310  0.0755
   57ASP    OD2  915   5.554  12.649   3.142  0.4056 -0.2683 -0.0762
   57ASP      C  916   5.400  12.338   3.398 -0.3345 -0.5966 -0.3970
   57ASP      O  917   5.286  12.338   3.445 -0.2468 -0.2056 -0.1741
   58GLN      N  918   5.496  12.247   3.411 -0.0755 -0.2819 -0.0813
   58GLN      H  919   5.585  12.261   3.365  0.0575  0.1142  0.2851
   58GLN     CA  920   5.480  12.126   3.490  0.1592 -0.4660 -0.3130
   58GLN     HA  921   5.384  12.081   3.466  0.3885 -0.8309 -0.5864
   58GLN     CB  922   5.590  12.025   3.457  0.6982 -0.0056  0.0389
   58GLN    HB1  923   5.691  12.071   3.469  0.9292  0.4206  0.0017
   58GLN    HB2  924   5.584  11.937   3.526  1.2606 -0.3090  0.3322
   58GLN     CG  925   5.568  11.981   3.313  0.1293  0.2823  0.0331
   58GLN    HG1  926   5.582  11.872   3.303 -0.0855  0.0916 -0.3591
   58GLN    HG2  927   5.464  12.004   3.281 -0.0964  0.4973  0.2465
   58GLN     CD  928   5.667  12.055   3.223  0.1512  0.5383  0.2665
   58GLN    OE1  929   5.786  12.025   3.219  0.0224 -0.1924  1.1200
   58GLN    NE2  930   5.615  12.152   3.148 -0.0295  0.2528  0.0181
   58GLN   HE21  931   5.517  12.173   3.152 -0.1291 -0.1414 -0.2856
   58GLN   HE22  932   5.675  12.205   3.086 -0.0664  0.4308  0.1337
   58GLN      C  933   5.486  12.155   3.639 -0.2916 -0.3874 -0.3092
   58GLN      O  934   5.567  12.233   3.688 -0.5581 -0.2046 -0.1536
   59HIS      N  935   5.383  12.111   3.712 -0.3619 -0.0897 -0.2290
   59HIS      H  936   5.306  12.065   3.666 -0.5515  0.1056 -0.1081
   59HIS     CA  937   5.374  12.124   3.856 -0.0489  0.0558 -0.2224
   59HIS     HA  938   5.430  12.214   3.884 -0.3644  0.2353 -0.1515
   59HIS     CB  939   5.228  12.151   3.890 -0.3890 -0.6117 -1.0975
   59HIS    HB1  940   5.170  12.073   3.851 -0.0985 -0.2594 -2.7187
   59HIS    HB2  941   5.217  12.149   3.994 -1.3671 -2.0504 -1.0663
   59HIS     CG  942   5.170  12.281   3.840  0.1392  0.0944  0.0366
   59HIS    ND1  943   5.048  12.283   3.772  0.2127 -0.4299 -0.1217
   59HIS    CE1  944   5.024  12.411   3.742  0.0445 -0.2438  0.7587
   59HIS    HE1  945   4.932  12.447   3.698 -0.5249  0.1602  2.1738
   59HIS    NE2  946   5.129  12.489   3.773  0.6969 -0.6330 -0.3344
   59HIS    HE2  947   5.142  12.586   3.748  1.3335 -1.0345 -1.7264
   59HIS    CD2  948   5.214  12.410   3.847  0.3619 -0.0159  0.7540
   59HIS    HD2  949   5.301  12.445   3.902 -0.2331  0.1233  1.6611
   59HIS      C  950   5.435  12.008   3.934 -0.3174  0.0199 -0.0656
   59HIS      O  951   5.430  11.892   3.893 -0.1994  0.0201 -0.0795
   60TYR      N  952   5.495  12.046   4.047  0.3319 -0.4040 -0.2570
   60TYR      H  953   5.475  12.138   4.083  1.0226 -0.1979 -0.3870
   60TYR     CA  954   5.586  11.966   4.126  0.0146 -0.6056 -0.0881
   60TYR     HA  955   5.569  11.860   4.108  0.3077 -0.6626 -0.0490
   60TYR     CB  956   5.733  12.000   4.100 -0.1820  0.3714  0.0209
   60TYR    HB1  957   5.748  12.100   4.127 -0.8227  0.8707 -0.4219
   60TYR    HB2  958   5.792  11.944   4.165  0.3835  1.0557  0.5320
   60TYR     CG  959   5.785  11.982   3.959 -0.2842 -0.1179  0.0450
   60TYR    CD1  960   5.774  12.083   3.864 -0.3518 -0.1003  0.0725
   60TYR    HD1  961   5.719  12.172   3.892 -0.7340 -0.2403 -0.2249
   60TYR    CE1  962   5.829  12.078   3.736  0.2684 -0.2880  0.3390
   60TYR    HE1  963   5.816  12.160   3.666 -0.2058 -0.4871  0.1868
   60TYR     CZ  964   5.902  11.963   3.700  1.4425  0.4511  0.2580
   60TYR     OH  965   5.945  11.937   3.573 -0.0683 -0.6449 -0.0807
   60TYR     HH  966   5.938  12.013   3.515  0.9073 -0.5744 -0.1385
   60TYR    CE2  967   5.909  11.855   3.790 -0.5249 -0.0413 -0.0900
   60TYR    HE2  968   5.957  11.763   3.760 -2.1200 -0.7691 -0.5967
   60TYR    CD2  969   5.855  11.867   3.918 -0.1322 -0.0382  0.0805
   60TYR    HD2  970   5.866  11.785   3.988  0.2941  0.1037  0.1812
   60TYR      C  971   5.567  11.998   4.274 -0.4291  0.0720 -0.2871
   60TYR      O  972   5.566  12.114   4.314 -0.2866 -0.0093 -0.0483
   61ALA      N  973   5.578  11.898   4.361  0.3189  0.0991 -0.3455
   61ALA      H  974   5.582  11.804   4.323  1.2107  0.1307 -0.3740
   61ALA     CA  975   5.587  11.905   4.505  0.0194  0.1937 -0.3323
   61ALA     HA  976   5.497  11.957   4.539 -0.0094  0.1435 -0.3303
   61ALA   MCB1  977   5.621  11.749   4.552  0.2634  0.1283 -0.7208
   61ALA   MCB2  978   5.548  11.775   4.602  0.3308 -0.0472 -0.5274
   61ALA     CB  979   5.585  11.768   4.574  0.2843  0.0477 -0.6107
   61ALA    HB1  980   5.665  11.707   4.534  0.2723  0.2089 -0.8926
   61ALA    HB2  981   5.598  11.781   4.681  0.4740 -0.1633 -0.6073
   61ALA    HB3  982   5.489  11.720   4.554  0.2961 -0.0064 -0.5317
   61ALA      C  983   5.705  11.988   4.553  0.1793 -0.0681 -0.2693
   61ALA      O  984   5.811  11.991   4.490  0.2196  0.0059 -0.1974
   62ASP      N  985   5.688  12.053   4.668  0.1504 -0.3031 -0.1408
   62ASP      H  986   5.604  12.034   4.722  0.1278 -0.5841 -0.2718
   62ASP     CA  987   5.780  12.149   4.727 -0.2223 -0.2721  0.4103
   62ASP     HA  988   5.799  12.220   4.646 -0.5640 -0.1023  0.4759
   62ASP     CB  989   5.712  12.232   4.835  0.1447 -0.0360  0.4626
   62ASP    HB1  990   5.782  12.300   4.873  0.6375 -0.5524  0.9489
   62ASP    HB2  991   5.633  12.285   4.791  0.5302  0.8280  0.4086
   62ASP     CG  992   5.656  12.152   4.952 -0.6648 -0.2658 -0.0643
   62ASP    OD1  993   5.666  12.028   4.956  0.0783 -0.2362 -0.6231
   62ASP    OD2  994   5.595  12.211   5.044  0.0443  0.4497 -0.0301
   62ASP      C  995   5.917  12.092   4.760  0.2203  0.2027 -0.5319
   62ASP      O  996   6.014  12.167   4.747  0.1128  0.3928 -0.2561
   63SER      N  997   5.931  11.964   4.794  0.0738  0.3518  0.1168
   63SER      H  998   5.850  11.904   4.801  0.0653  0.4003  0.4900
   63SER     CA  999   6.061  11.906   4.822  0.1561  0.6202  0.2939
   63SER     HA 1000   6.118  11.980   4.879  0.2383  0.6082  0.2280
   63SER     CB 1001   6.040  11.785   4.912  0.0840  0.3867 -0.0364
   63SER    HB1 1002   6.134  11.733   4.923 -0.0938  0.6337 -0.2472
   63SER    HB2 1003   6.005  11.818   5.008  0.1098  0.2337 -0.3052
   63SER     OG 1004   5.945  11.696   4.857  0.2124  0.0472  0.2766
   63SER     HG 1005   5.953  11.611   4.901 -1.0306  0.7372  2.0999
   63SER      C 1006   6.144  11.869   4.700  0.0497 -0.2811  0.4813
   63SER      O 1007   6.265  11.851   4.703  0.0345 -0.5683 -0.2281
   64VAL      N 1008   6.081  11.862   4.582  0.4159 -0.6731  0.3058
   64VAL      H 1009   5.985  11.892   4.581  0.3512 -0.8836  0.2253
   64VAL     CA 1010   6.131  11.818   4.453  0.1931 -0.6254  0.2041
   64VAL     HA 1011   6.236  11.797   4.468  0.1972 -0.7651 -0.0192
   64VAL     CB 1012   6.069  11.689   4.400  0.0631 -0.1706 -0.7980
   64VAL     HB 1013   6.117  11.659   4.307  0.2191 -0.2165 -0.7050
   64VAL   MCG1 1014   6.062  11.598   4.539 -0.2990  0.3246 -0.4830
   64VAL   MCG2 1015   6.132  11.563   4.489  0.7519  0.9981  0.4336
   64VAL    CG1 1016   6.096  11.585   4.509  0.2189  0.6230 -0.0601
   64VAL   HG11 1017   6.025  11.599   4.590 -0.9158  0.0610 -0.9062
   64VAL   HG12 1018   6.085  11.485   4.467  2.0019  0.2601  0.1904
   64VAL   HG13 1019   6.197  11.598   4.547 -0.3177  2.1164  1.0632
   64VAL   MCG1 1020   5.909  11.654   4.373 -0.0414 -0.4937  0.1785
   64VAL   MCG2 1021   5.913  11.744   4.391  0.0232 -0.2839 -0.8063
   64VAL    CG2 1022   5.918  11.698   4.383 -0.0057 -0.3788 -0.3362
   64VAL   HG21 1023   5.878  11.600   4.360 -0.0944 -0.6626  0.8718
   64VAL   HG22 1024   5.873  11.735   4.475  0.3396  0.6194 -0.5352
   64VAL   HG23 1025   5.895  11.767   4.302 -0.3117 -1.2417 -1.0145
   64VAL      C 1026   6.125  11.922   4.342  0.0303 -0.2297  0.5771
   64VAL      O 1027   6.192  11.913   4.240 -0.3096 -0.7841  0.3941
   65LYS      N 1028   6.045  12.028   4.358  0.6563  0.3523  0.0097
   65LYS      H 1029   5.987  12.028   4.441  1.2660  0.9103  0.4572
   65LYS     CA 1030   6.028  12.144   4.273 -0.3444  0.2743  0.0766
   65LYS     HA 1031   6.001  12.110   4.173 -0.3297 -0.0305  0.1732
   65LYS     CB 1032   5.918  12.235   4.326 -0.5822  0.2042 -0.2904
   65LYS    HB1 1033   5.828  12.178   4.337 -0.6723  0.1111 -0.4190
   65LYS    HB2 1034   5.948  12.274   4.421 -0.8898  0.4134 -0.1489
   65LYS     CG 1035   5.891  12.352   4.232 -0.2650 -0.0287 -0.6751
   65LYS    HG1 1036   5.985  12.385   4.188  0.0504 -0.1500 -1.2076
   65LYS    HG2 1037   5.824  12.319   4.153 -0.7178  0.0632 -0.9425
   65LYS     CD 1038   5.827  12.467   4.309  0.2440 -0.2204  0.0578
   65LYS    HD1 1039   5.893  12.496   4.384  0.4545 -0.8726  0.0986
   65LYS    HD2 1040   5.811  12.545   4.241  0.4119  0.1807  0.5115
   65LYS     CE 1041   5.693  12.433   4.374  0.2241 -0.0610  0.0998
   65LYS    HE1 1042   5.618  12.426   4.298  0.4025 -0.0644  0.1533
   65LYS    HE2 1043   5.701  12.338   4.422  0.2501  0.1254  0.1030
   65LYS   MNZ1 1044   5.656  12.567   4.450  0.2543 -0.0997  0.1833
   65LYS   MNZ2 1045   5.644  12.509   4.504 -0.3945 -0.1952 -0.0505
   65LYS     NZ 1046   5.652  12.534   4.473 -0.0587 -0.1440  0.0676
   65LYS    HZ1 1047   5.657  12.626   4.432  0.6466 -0.0494  0.3374
   65LYS    HZ2 1048   5.557  12.515   4.502 -0.3662  0.1874 -0.6696
   65LYS    HZ3 1049   5.713  12.529   4.553 -0.6509 -0.6270  0.5132
   65LYS      C 1050   6.158  12.222   4.264 -0.0856 -0.1881 -0.2864
   65LYS      O 1051   6.233  12.229   4.361 -0.1041  0.3492 -0.3027
   66GLY      N 1052   6.189  12.269   4.142  0.0553 -0.0616 -0.2038
   66GLY      H 1053   6.127  12.248   4.065  0.2990 -0.0334 -0.4073
   66GLY     CA 1054   6.306  12.349   4.114  0.0982  0.1149  0.4371
   66GLY    HA1 1055   6.290  12.403   4.023  0.1734  0.9830  0.7703
   66GLY    HA2 1056   6.322  12.418   4.195  0.2390 -0.4332  1.0746
   66GLY      C 1057   6.430  12.262   4.098 -0.1534 -0.1397 -0.2228
   66GLY      O 1058   6.509  12.311   4.017  0.1963 -0.2847  0.0240
   67ARG      N 1059   6.439  12.147   4.165 -0.7906  0.0321  0.1691
   67ARG      H 1060   6.368  12.123   4.233 -0.9774 -0.0424 -0.0541
   67ARG     CA 1061   6.549  12.055   4.146 -0.2852  0.6553  0.0026
   67ARG     HA 1062   6.629  12.116   4.103 -0.4721  0.9532  0.0768
   67ARG     CB 1063   6.609  11.999   4.274 -0.0663 -0.3150 -0.4996
   67ARG    HB1 1064   6.676  11.923   4.249 -0.9397 -0.9704 -1.1107
   67ARG    HB2 1065   6.658  12.078   4.324  1.0470 -0.9241 -0.5175
   67ARG     CG 1066   6.504  11.941   4.369 -0.1826  0.4815 -0.1231
   67ARG    HG1 1067   6.430  12.015   4.388  0.3587  1.0495  0.1212
   67ARG    HG2 1068   6.460  11.855   4.324 -0.9965  0.7253  0.0633
   67ARG     CD 1069   6.566  11.899   4.503  0.0815  0.1435 -0.3484
   67ARG    HD1 1070   6.647  11.968   4.529  0.3834 -0.4158 -0.9072
   67ARG    HD2 1071   6.490  11.905   4.581  0.4799  0.6766 -0.3819
   67ARG     NE 1072   6.618  11.763   4.495 -0.5641 -0.1464  0.1960
   67ARG     HE 1073   6.693  11.747   4.428 -0.9103 -0.5064 -0.1171
   67ARG     CZ 1074   6.576  11.658   4.568 -0.1243 -0.0909  0.5376
   67ARG    NH1 1075   6.459  11.655   4.631 -0.9420 -0.8951 -0.9144
   67ARG   HH11 1076   6.396  11.734   4.626 -1.8672 -1.6429 -2.3848
   67ARG   HH12 1077   6.432  11.573   4.685 -0.6331 -0.7541 -0.5385
   67ARG    NH2 1078   6.652  11.549   4.580  0.3522  0.1723  0.0481
   67ARG   HH21 1079   6.742  11.544   4.535  0.0923  0.5019 -0.5190
   67ARG   HH22 1080   6.620  11.471   4.636  0.9711  0.0417  0.2460
   67ARG      C 1081   6.526  11.946   4.042  0.1532  0.2593  0.3114
   67ARG      O 1082   6.610  11.917   3.957 -0.0987 -0.1498  0.1966
   68PHE      N 1083   6.404  11.891   4.036  0.1972  0.1812  0.1041
   68PHE      H 1084   6.331  11.930   4.094  0.2434 -0.1810  0.4117
   68PHE     CA 1085   6.367  11.778   3.953  0.0965  0.6255 -0.4664
   68PHE     HA 1086   6.458  11.725   3.924  0.1440  0.7854 -0.6137
   68PHE     CB 1087   6.270  11.677   4.013  0.3998  0.2107 -0.6591
   68PHE    HB1 1088   6.186  11.729   4.043  0.2487 -0.1724 -1.0054
   68PHE    HB2 1089   6.239  11.615   3.938  1.0028  0.1528 -0.6267
   68PHE     CG 1090   6.313  11.591   4.129  0.1441  0.3418 -0.4634
   68PHE    CD1 1091   6.441  11.608   4.184 -0.0740 -0.1134  0.2043
   68PHE    HD1 1092   6.505  11.690   4.155 -0.1287  0.2260  0.9985
   68PHE    CE1 1093   6.482  11.513   4.279  0.1062 -0.6164 -0.3666
   68PHE    HE1 1094   6.584  11.520   4.314  0.6614 -1.4992 -1.6388
   68PHE     CZ 1095   6.402  11.411   4.331  0.0313 -0.0249  0.7482
   68PHE     HZ 1096   6.438  11.343   4.407 -0.6739  0.6404  1.7118
   68PHE    CE2 1097   6.273  11.401   4.277  0.4332  0.5513 -0.3963
   68PHE    HE2 1098   6.207  11.323   4.312  0.2753  0.5221 -0.7548
   68PHE    CD2 1099   6.230  11.491   4.179  0.2165  0.1970 -0.6296
   68PHE    HD2 1100   6.129  11.483   4.142  0.3300 -0.1826 -0.8628
   68PHE      C 1101   6.306  11.840   3.828 -0.2246  0.1285 -0.5612
   68PHE      O 1102   6.218  11.925   3.839 -0.1247  0.1418  0.2553
   69THR      N 1103   6.343  11.796   3.708  0.2599 -0.3681 -0.2414
   69THR      H 1104   6.413  11.724   3.702  0.4808 -0.1707 -0.0866
   69THR     CA 1105   6.290  11.846   3.582 -0.2656 -0.3697 -0.0240
   69THR     HA 1106   6.204  11.909   3.606 -0.2662 -0.4487  0.1948
   69THR     CB 1107   6.387  11.928   3.498 -0.2186 -0.2697  0.1257
   69THR     HB 1108   6.340  11.953   3.403 -0.2246 -0.4036  0.0933
   69THR   MCG1 1109   6.456  12.038   3.602 -0.8271  0.0148  0.2338
   69THR   MCG2 1110   6.407  12.087   3.541  0.0978 -0.0924 -0.6518
   69THR    CG2 1111   6.429  12.057   3.568 -0.3581 -0.0496 -0.1937
   69THR   HG21 1112   6.494  12.033   3.652 -1.4220  0.1223  0.7175
   69THR   HG22 1113   6.483  12.120   3.498  0.7795 -0.7575 -0.0103
   69THR   HG23 1114   6.341  12.109   3.604 -0.5313  0.6440 -1.5168
   69THR    OG1 1115   6.510  11.864   3.473 -0.2698 -0.3216  0.0070
   69THR    HG1 1116   6.572  11.929   3.439 -1.0648 -0.7800 -2.8304
   69THR      C 1117   6.238  11.726   3.503 -0.1671 -0.4171 -0.0170
   69THR      O 1118   6.261  11.611   3.540 -0.4224 -0.4861 -0.0666
   70ILE      N 1119   6.166  11.747   3.393 -0.0836 -0.1238 -0.0179
   70ILE      H 1120   6.157  11.842   3.360  0.0612 -0.1376 -0.0998
   70ILE     CA 1121   6.098  11.646   3.313 -0.1225 -0.3319  0.2772
   70ILE     HA 1122   6.144  11.551   3.338 -0.2065 -0.3760  0.2621
   70ILE     CB 1123   5.948  11.630   3.335 -0.2268  0.0517 -0.1369
   70ILE     HB 1124   5.901  11.725   3.310 -0.0621  0.1059 -0.2428
   70ILE   MCG1 1125   5.843  11.527   3.258 -0.4165  0.1885 -0.0628
   70ILE   MCG2 1126   5.926  11.511   3.221 -0.3181 -0.4536  0.4006
   70ILE    CG2 1127   5.887  11.524   3.244 -0.3608 -0.1240  0.1550
   70ILE   HG21 1128   5.780  11.516   3.263 -0.5026  0.5500 -0.2923
   70ILE   HG22 1129   5.903  11.552   3.140  0.2761 -0.7656  0.0662
   70ILE   HG23 1130   5.935  11.428   3.263 -0.9520 -0.2830  0.8995
   70ILE    CG1 1131   5.912  11.598   3.480  0.2907  0.3580  0.0666
   70ILE   HG11 1132   5.916  11.492   3.493  1.0899  0.4117  0.4978
   70ILE   HG12 1133   5.982  11.645   3.544  0.0793  1.1423 -0.2382
   70ILE   MCD1 1134   5.772  11.634   3.561 -0.0404 -0.7630  0.0264
   70ILE   MCD2 1135   5.759  11.663   3.475 -0.0153 -0.3322  0.1641
   70ILE     CD 1136   5.772  11.646   3.516 -0.0132 -0.5059  0.0939
   70ILE    HD1 1137   5.753  11.625   3.621 -0.1138 -1.1930 -0.0532
   70ILE    HD2 1138   5.765  11.753   3.499 -0.4851 -0.4303  0.6886
   70ILE    HD3 1139   5.698  11.594   3.455  0.3418 -0.5138 -0.3343
   70ILE      C 1140   6.127  11.673   3.166  0.1127  0.2075  0.4152
   70ILE      O 1141   6.132  11.788   3.124  0.5278  0.0389 -0.0127
   71SER      N 1142   6.174  11.569   3.096 -0.1355  0.3856 -0.0214
   71SER      H 1143   6.190  11.480   3.142 -0.5134  0.3204 -0.0157
   71SER     CA 1144   6.205  11.579   2.955  0.3112 -0.3524  0.0138
   71SER     HA 1145   6.174  11.678   2.921  0.3422 -0.4232 -0.2238
   71SER     CB 1146   6.357  11.573   2.943  0.3328  0.1434 -0.0216
   71SER    HB1 1147   6.406  11.657   3.000  0.2242  0.2017  0.2229
   71SER    HB2 1148   6.397  11.476   2.985  0.7714  0.0801 -0.2550
   71SER     OG 1149   6.384  11.583   2.805 -0.0729  0.6097 -0.0690
   71SER     HG 1150   6.475  11.560   2.790  0.4136  2.3339 -0.2056
   71SER      C 1151   6.134  11.475   2.870 -0.4403 -0.1490  0.3808
   71SER      O 1152   6.107  11.368   2.923  0.1388 -0.2497  0.4802
   72ARG      N 1153   6.106  11.505   2.742 -0.2398  0.1395  0.4037
   72ARG      H 1154   6.145  11.590   2.703 -0.3968  0.3562  0.7038
   72ARG     CA 1155   6.024  11.424   2.656  0.1616  0.0932  0.0567
   72ARG     HA 1156   5.988  11.338   2.713  0.1664  0.2859  0.3514
   72ARG     CB 1157   5.903  11.504   2.608 -0.2806 -0.2413  0.5892
   72ARG    HB1 1158   5.937  11.596   2.565 -0.6596 -0.3674  0.6146
   72ARG    HB2 1159   5.850  11.446   2.534 -0.1942 -0.3564  0.9648
   72ARG     CG 1160   5.808  11.535   2.723 -0.3138 -0.2394  0.5613
   72ARG    HG1 1161   5.796  11.447   2.783 -0.9382 -0.5260  0.3629
   72ARG    HG2 1162   5.849  11.614   2.782 -0.0331 -0.5469  1.1258
   72ARG     CD 1163   5.670  11.579   2.672  0.1334  0.5928  0.0223
   72ARG    HD1 1164   5.623  11.650   2.744 -0.0732  0.9253 -0.0139
   72ARG    HD2 1165   5.681  11.634   2.576  0.6764  0.8461 -0.0999
   72ARG     NE 1166   5.587  11.460   2.655  0.1301  0.6383 -0.2908
   72ARG     HE 1167   5.640  11.375   2.645  0.4327  0.8228 -0.2679
   72ARG     CZ 1168   5.454  11.445   2.651  0.2283 -0.2203 -0.6833
   72ARG    NH1 1169   5.376  11.554   2.654  0.2269 -0.2352  0.1007
   72ARG   HH11 1170   5.417  11.645   2.660  0.2215 -0.2704  0.9627
   72ARG   HH12 1171   5.275  11.544   2.651  0.2315 -0.2108 -0.1704
   72ARG    NH2 1172   5.405  11.320   2.652 -0.0016 -0.1432  0.4173
   72ARG   HH21 1173   5.469  11.241   2.656 -0.1554 -0.2456  1.4845
   72ARG   HH22 1174   5.306  11.304   2.649 -0.0207  0.0167  0.1798
   72ARG      C 1175   6.112  11.372   2.543  0.5075 -0.9514  0.7734
   72ARG      O 1176   6.205  11.442   2.504 -0.4284 -0.0794 -0.0447
   73ASN      N 1177   6.079  11.261   2.477 -0.0939 -0.3310 -0.0159
   73ASN      H 1178   6.007  11.203   2.518 -0.9234  0.1397 -0.7163
   73ASN     CA 1179   6.132  11.211   2.352  0.1312 -0.3789  0.0979
   73ASN     HA 1180   6.150  11.300   2.290  0.1839 -0.3657  0.1316
   73ASN     CB 1181   6.269  11.145   2.368  0.1115 -0.4637 -0.0783
   73ASN    HB1 1182   6.328  11.207   2.427  0.0433 -0.8211  0.4579
   73ASN    HB2 1183   6.254  11.054   2.416  0.0533 -0.8326 -0.6642
   73ASN     CG 1184   6.344  11.118   2.238  0.2607  0.4256 -0.1874
   73ASN    OD1 1185   6.293  11.065   2.140  0.4937 -0.1249 -0.0162
   73ASN    ND2 1186   6.477  11.135   2.228  0.3662 -0.1121  0.2157
   73ASN   HD21 1187   6.530  11.166   2.308  0.3889 -1.1299  0.6305
   73ASN   HD22 1188   6.523  11.116   2.141  0.4232  0.4995  0.1057
   73ASN      C 1189   6.032  11.127   2.274 -0.2209 -0.0401  0.1791
   73ASN      O 1190   6.000  11.012   2.304  0.7154 -0.2588  0.4052
   74ASP      N 1191   5.975  11.182   2.166  0.7334 -0.4657 -0.5651
   74ASP      H 1192   6.012  11.271   2.136  2.2130 -1.4319 -1.9426
   74ASP     CA 1193   5.867  11.131   2.085 -0.2148 -0.1668  0.4591
   74ASP     HA 1194   5.800  11.079   2.153 -0.1638  0.0684  0.6928
   74ASP     CB 1195   5.783  11.238   2.015  0.3943 -0.1067 -0.2082
   74ASP    HB1 1196   5.833  11.265   1.931  1.3639  0.3290  0.3043
   74ASP    HB2 1197   5.695  11.195   1.991  0.5876 -0.1974 -1.4461
   74ASP     CG 1198   5.751  11.365   2.092 -0.5541 -0.5076  0.0975
   74ASP    OD1 1199   5.783  11.380   2.212 -0.8177  0.9184  0.0301
   74ASP    OD2 1200   5.692  11.456   2.029  0.0622 -0.2830 -0.1757
   74ASP      C 1201   5.915  11.027   1.985 -0.2051  0.1450  0.1345
   74ASP      O 1202   5.841  10.932   1.961  0.1069 -0.0269 -0.1661
   75SER      N 1203   6.034  11.042   1.926 -0.1580 -0.4807  0.0487
   75SER      H 1204   6.082  11.131   1.935  0.2716 -0.7269  0.2373
   75SER     CA 1205   6.100  10.939   1.849 -0.4968 -0.4647 -0.2684
   75SER     HA 1206   6.035  10.916   1.764 -0.6559 -0.5577 -0.1228
   75SER     CB 1207   6.232  10.990   1.791 -0.7372  0.2393 -0.2240
   75SER    HB1 1208   6.309  10.983   1.867 -1.0127  0.1309 -0.4238
   75SER    HB2 1209   6.260  10.928   1.707 -0.8932  0.7508 -0.2294
   75SER     OG 1210   6.220  11.124   1.749 -0.4021  0.3701  0.0819
   75SER     HG 1211   6.306  11.154   1.720 -0.2861  0.2824  0.3246
   75SER      C 1212   6.114  10.811   1.930 -0.4703 -0.1000  0.3153
   75SER      O 1213   6.070  10.705   1.887  0.5466 -0.3557 -0.1711
   76LYS      N 1214   6.172  10.821   2.050 -0.0152 -0.2631  0.1161
   76LYS      H 1215   6.211  10.909   2.077  0.3760 -0.4151  0.0561
   76LYS     CA 1216   6.183  10.713   2.147 -0.1249 -0.4642 -0.0927
   76LYS     HA 1217   6.206  10.625   2.087 -0.3691 -0.5429 -0.0762
   76LYS     CB 1218   6.300  10.728   2.242 -0.0325 -0.2454 -0.2386
   76LYS    HB1 1219   6.283  10.812   2.307 -0.0436 -0.2167 -0.5413
   76LYS    HB2 1220   6.309  10.638   2.300 -0.0579 -0.0284 -0.1919
   76LYS     CG 1221   6.431  10.751   2.168  0.1113 -0.3697 -0.0270
   76LYS    HG1 1222   6.441  10.677   2.091 -0.0098 -0.1903 -0.0970
   76LYS    HG2 1223   6.430  10.849   2.124  0.3297 -0.3414  0.2344
   76LYS     CD 1224   6.552  10.740   2.261  0.1194 -0.7837 -0.0820
   76LYS    HD1 1225   6.543  10.814   2.339 -0.2191 -1.5714  0.7250
   76LYS    HD2 1226   6.554  10.641   2.304  0.5596 -1.2724 -1.0350
   76LYS     CE 1227   6.682  10.764   2.184 -0.0141  0.5840  0.0666
   76LYS    HE1 1228   6.688  10.693   2.104  0.1364  1.5543 -0.6845
   76LYS    HE2 1229   6.679  10.862   2.142 -0.4582  1.0102  1.2555
   76LYS   MNZ1 1230   6.791  10.718   2.289  0.1505  0.1744 -0.2796
   76LYS   MNZ2 1231   6.823  10.783   2.253  0.3409 -0.0136 -0.4655
   76LYS     NZ 1232   6.802  10.751   2.268  0.2356  0.1001 -0.3554
   76LYS    HZ1 1233   6.793  10.671   2.328  0.0670  0.2117 -0.2316
   76LYS    HZ2 1234   6.883  10.739   2.208 -0.0302 -0.3603 -0.6380
   76LYS    HZ3 1235   6.813  10.835   2.323  0.8415  0.1161 -0.4867
   76LYS      C 1236   6.060  10.673   2.228 -0.0947  0.1154  0.2549
   76LYS      O 1237   6.053  10.573   2.298  0.2992  0.1875  0.4020
   77ASN      N 1238   5.958  10.758   2.215 -0.1836 -0.0961 -0.5998
   77ASN      H 1239   5.974  10.839   2.157 -0.2915 -0.7155 -1.5259
   77ASN     CA 1240   5.826  10.753   2.274 -0.1384  0.4880 -0.4296
   77ASN     HA 1241   5.779  10.849   2.254 -0.1396  0.4611 -0.5562
   77ASN     CB 1242   5.744  10.649   2.197  0.2312  0.0864 -0.2879
   77ASN    HB1 1243   5.757  10.666   2.092  0.2047 -0.1178 -0.4785
   77ASN    HB2 1244   5.782  10.551   2.220  0.5108  0.0710 -0.1044
   77ASN     CG 1245   5.596  10.653   2.231  0.2619 -0.0192 -0.1368
   77ASN    OD1 1246   5.526  10.750   2.202  0.0736 -0.1017  0.0386
   77ASN    ND2 1247   5.547  10.546   2.294 -0.1052  0.0195 -0.3495
   77ASN   HD21 1248   5.608  10.469   2.316 -0.3549 -0.2072 -0.4432
   77ASN   HD22 1249   5.450  10.543   2.319 -0.1336  0.2749 -0.4169
   77ASN      C 1250   5.828  10.737   2.425  0.0560  0.2945 -0.4515
   77ASN      O 1251   5.771  10.648   2.488  0.3276  0.4549  0.0312
   78THR      N 1252   5.906  10.827   2.485 -0.0249  0.0938 -0.0339
   78THR      H 1253   5.927  10.912   2.434  0.0898  0.1976  0.1837
   78THR     CA 1254   5.964  10.817   2.618 -0.2216 -0.0930  0.0393
   78THR     HA 1255   5.915  10.739   2.677 -0.2315 -0.0563  0.0803
   78THR     CB 1256   6.110  10.785   2.591 -0.2765  0.0050 -0.4002
   78THR     HB 1257   6.147  10.852   2.513 -0.1218  0.0377 -0.2997
   78THR   MCG1 1258   6.197  10.847   2.719 -0.8803 -0.3729  0.2044
   78THR   MCG2 1259   6.208  10.756   2.723 -0.9375 -0.3889  0.0113
   78THR    CG2 1260   6.198  10.801   2.715 -0.8799 -0.3631  0.0846
   78THR   HG21 1261   6.207  10.906   2.740 -0.9603 -0.4327  0.4155
   78THR   HG22 1262   6.153  10.747   2.799 -1.3187 -0.5744 -0.2787
   78THR   HG23 1263   6.297  10.760   2.695 -0.7925 -0.3459  0.4638
   78THR    OG1 1264   6.129  10.652   2.550 -0.1774 -0.1495  0.1262
   78THR    HG1 1265   6.064  10.631   2.482 -1.4306 -1.0592  1.4813
   78THR      C 1266   5.955  10.953   2.686  0.3526  0.0074 -0.0786
   78THR      O 1267   5.953  11.063   2.632 -0.0076  0.1365  0.1883
   79LEU      N 1268   5.949  10.949   2.820 -0.2645  0.0161 -0.1026
   79LEU      H 1269   5.947  10.857   2.860 -1.2431 -0.0093 -0.1436
   79LEU     CA 1270   5.943  11.055   2.919  0.2171  0.0020 -0.0566
   79LEU     HA 1271   5.965  11.148   2.867 -0.0175  0.0503 -0.0715
   79LEU     CB 1272   5.800  11.064   2.970  0.3940 -0.2331  0.4981
   79LEU    HB1 1273   5.733  11.082   2.886  0.3184 -0.6433  0.8083
   79LEU    HB2 1274   5.773  10.970   3.017  1.0525 -0.0291  0.6810
   79LEU     CG 1275   5.786  11.177   3.071 -0.2430 -0.1807  0.3636
   79LEU     HG 1276   5.879  11.179   3.128 -0.2075  0.1323  0.3000
   79LEU   MCD1 1277   5.742  11.301   2.968  0.0350 -0.4312 -0.0667
   79LEU   MCD2 1278   5.812  11.333   3.019 -0.5648 -0.0563  0.5689
   79LEU    CD1 1279   5.777  11.311   2.997 -0.2639 -0.2408  0.2563
   79LEU   HD11 1280   5.697  11.307   2.924  0.3998 -0.6733 -0.4780
   79LEU   HD12 1281   5.757  11.390   3.069 -1.3170 -0.3173  0.0758
   79LEU   HD13 1282   5.872  11.330   2.946  0.1106  0.2248  1.0944
   79LEU   MCD1 1283   5.686  11.124   3.193  0.8076  0.3327  1.4930
   79LEU   MCD2 1284   5.647  11.200   3.160 -0.5842 -0.8615  0.0232
   79LEU    CD2 1285   5.672  11.163   3.171  0.0955 -0.2608  0.7401
   79LEU   HD21 1286   5.689  11.074   3.232  1.7278  1.0517  2.4684
   79LEU   HD22 1287   5.669  11.250   3.236 -1.3152  1.0207 -0.8785
   79LEU   HD23 1288   5.578  11.153   3.118  0.1160 -2.9113  0.8993
   79LEU      C 1289   6.053  11.033   3.022  0.3353  0.0782 -0.1655
   79LEU      O 1290   6.059  10.928   3.086 -0.2396  0.3811  0.4120
   80PHE      N 1291   6.142  11.130   3.041  0.3711 -0.0248  0.2017
   80PHE      H 1292   6.139  11.214   2.986  0.4389  0.1931  0.5258
   80PHE     CA 1293   6.247  11.117   3.140  0.3184 -0.5223  0.1998
   80PHE     HA 1294   6.249  11.014   3.175  0.3295 -0.5066  0.2447
   80PHE     CB 1295   6.384  11.149   3.081  0.0190 -0.1209 -0.2966
   80PHE    HB1 1296   6.390  11.252   3.066 -0.2038  0.1693 -0.4972
   80PHE    HB2 1297   6.457  11.127   3.153  0.6588  0.1454 -0.4087
   80PHE     CG 1298   6.424  11.080   2.953 -0.7900 -0.4089 -0.4023
   80PHE    CD1 1299   6.418  11.152   2.833 -0.0201 -0.0205 -0.2140
   80PHE    HD1 1300   6.383  11.255   2.834  0.6710  0.2282 -0.0617
   80PHE    CE1 1301   6.459  11.093   2.713 -0.1057 -0.0601 -0.2230
   80PHE    HE1 1302   6.459  11.151   2.622 -0.0021 -0.2120 -0.3188
   80PHE     CZ 1303   6.498  10.959   2.711 -0.3269 -0.1350  0.2531
   80PHE     HZ 1304   6.527  10.912   2.618 -0.3511 -0.3312  0.3421
   80PHE    CE2 1305   6.498  10.884   2.830 -0.4026 -0.1296  0.2568
   80PHE    HE2 1306   6.523  10.779   2.828 -0.7137 -0.2029  0.1550
   80PHE    CD2 1307   6.466  10.946   2.951 -0.0310 -0.1956  0.3903
   80PHE    HD2 1308   6.475  10.891   3.044  0.8161  0.2370  0.5909
   80PHE      C 1309   6.223  11.207   3.261 -0.2498 -0.0435 -0.2599
   80PHE      O 1310   6.199  11.326   3.239 -0.0092 -0.0409 -0.5250
   81LEU      N 1311   6.240  11.161   3.385  0.0920  0.1202 -0.2414
   81LEU      H 1312   6.244  11.061   3.396  0.4469  0.1297 -0.2699
   81LEU     CA 1313   6.252  11.238   3.506  0.0213 -0.0167 -0.1471
   81LEU     HA 1314   6.207  11.335   3.485  0.1475  0.0122 -0.2874
   81LEU     CB 1315   6.167  11.175   3.616 -0.2089  0.4594 -0.0465
   81LEU    HB1 1316   6.065  11.187   3.591 -0.1701  1.5330  0.3374
   81LEU    HB2 1317   6.192  11.072   3.623 -1.1665  0.2174 -0.4719
   81LEU     CG 1318   6.192  11.239   3.753  0.8446 -0.2247  0.1123
   81LEU     HG 1319   6.295  11.222   3.782  0.9097 -0.2606 -0.1295
   81LEU   MCD1 1320   6.124  11.390   3.731 -0.3862 -0.6920  0.5472
   81LEU   MCD2 1321   6.199  11.403   3.783  0.4518 -0.0434 -0.7133
   81LEU    CD1 1322   6.163  11.389   3.757  0.0700 -0.3610 -0.0741
   81LEU   HD11 1323   6.072  11.410   3.700 -1.0489 -1.1163  1.2868
   81LEU   HD12 1324   6.148  11.420   3.860  1.6012 -0.0196  0.0811
   81LEU   HD13 1325   6.247  11.443   3.714 -0.8967 -0.0453 -1.7236
   81LEU   MCD1 1326   6.117  11.178   3.888  0.3486 -0.1122 -0.1053
   81LEU   MCD2 1327   6.072  11.143   3.816  0.2786  0.2401 -0.2347
   81LEU    CD2 1328   6.099  11.164   3.847  0.3378  0.0508 -0.1571
   81LEU   HD21 1329   6.127  11.185   3.950  0.2950 -0.2763 -0.0769
   81LEU   HD22 1330   5.996  11.196   3.831  0.5144  0.5836 -0.2479
   81LEU   HD23 1331   6.106  11.057   3.829 -0.1584  0.0424 -0.3392
   81LEU      C 1332   6.398  11.266   3.541  0.0529  0.0791 -0.3571
   81LEU      O 1333   6.457  11.170   3.591  0.2442  0.1705 -0.4065
   82GLN      N 1334   6.447  11.389   3.526 -0.3916  0.3016 -0.0223
   82GLN      H 1335   6.383  11.463   3.501 -0.4592  0.3529  0.2956
   82GLN     CA 1336   6.586  11.428   3.542 -0.2948 -0.0949  0.1334
   82GLN     HA 1337   6.642  11.335   3.550 -0.6348 -0.2863  0.3613
   82GLN     CB 1338   6.640  11.499   3.418  0.1490 -0.5646  0.0520
   82GLN    HB1 1339   6.638  11.431   3.337  0.9935 -1.0171  0.8482
   82GLN    HB2 1340   6.578  11.582   3.398 -0.0994 -1.3475 -0.6403
   82GLN     CG 1341   6.783  11.550   3.435 -0.2404  0.6937 -0.1747
   82GLN    HG1 1342   6.786  11.626   3.513 -1.2199  1.0207 -1.0074
   82GLN    HG2 1343   6.847  11.467   3.466 -0.0938  1.5681  0.3980
   82GLN     CD 1344   6.835  11.608   3.305  0.4858  0.3387 -0.0526
   82GLN    OE1 1345   6.873  11.536   3.212  0.0112 -0.0862  0.0813
   82GLN    NE2 1346   6.858  11.739   3.293  0.3268  0.4253  0.5547
   82GLN   HE21 1347   6.841  11.801   3.371 -0.2855  0.1221  0.6680
   82GLN   HE22 1348   6.893  11.777   3.206  0.8191  0.7949  0.9010
   82GLN      C 1349   6.600  11.497   3.677 -0.5160 -0.1780  0.1997
   82GLN      O 1350   6.606  11.619   3.695  0.1389 -0.1435 -0.1716
   83MET      N 1351   6.612  11.407   3.774  0.1366 -0.4755 -0.1438
   83MET      H 1352   6.610  11.309   3.751  0.7547 -0.4668 -0.2692
   83MET     CA 1353   6.629  11.442   3.914  0.0444 -0.1769 -0.2057
   83MET     HA 1354   6.550  11.512   3.942  0.2950  0.2034 -0.4333
   83MET     CB 1355   6.624  11.324   4.010 -0.2484  0.1407  0.1764
   83MET    HB1 1356   6.702  11.251   3.985 -0.2681  0.0973  0.5734
   83MET    HB2 1357   6.640  11.359   4.113 -0.4786  0.5040  0.0056
   83MET     CG 1358   6.487  11.258   3.999 -0.1919  0.0112  0.2420
   83MET    HG1 1359   6.406  11.334   4.011 -0.0964 -0.1009  0.3227
   83MET    HG2 1360   6.470  11.220   3.895 -0.1217  0.1123  0.3414
   83MET     SD 1361   6.466  11.123   4.119 -0.3645 -0.1262  0.0588
   83MET   MCE1 1362   6.616  11.008   4.077 -0.3024  0.1664 -0.5512
   83MET   MCE2 1363   6.543  10.958   4.053 -0.3176 -0.0666 -0.0375
   83MET     CE 1364   6.575  10.989   4.067 -0.3122  0.0432 -0.2806
   83MET    HE1 1365   6.679  11.018   4.084 -0.2848  0.3371 -0.9216
   83MET    HE2 1366   6.553  10.899   4.126  0.2362  0.1028  0.0324
   83MET    HE3 1367   6.559  10.967   3.962 -0.8565 -0.2081 -0.1571
   83MET      C 1368   6.763  11.506   3.946  0.3249 -0.9576  0.2465
   83MET      O 1369   6.853  11.495   3.863  0.2924 -0.0361  0.0662
   84ASP      N 1370   6.775  11.567   4.064  0.3915 -0.7609  0.1391
   84ASP      H 1371   6.697  11.565   4.128  0.5471 -1.2593  0.3202
   84ASP     CA 1372   6.894  11.638   4.108 -0.0877  0.1296  0.0515
   84ASP     HA 1373   6.978  11.580   4.069  0.1053  0.5229 -0.1233
   84ASP     CB 1374   6.914  11.780   4.058 -0.1469  0.2282  0.3027
   84ASP    HB1 1375   6.863  11.793   3.964 -0.3955  0.4845  0.4244
   84ASP    HB2 1376   6.872  11.849   4.129  0.0622  0.1440  0.5740
   84ASP     CG 1377   7.062  11.814   4.038 -0.1531  0.0969  0.0271
   84ASP    OD1 1378   7.085  11.935   4.017 -0.2509  0.1594  0.2780
   84ASP    OD2 1379   7.160  11.737   4.042 -0.2097  0.0152 -0.1493
   84ASP      C 1380   6.908  11.635   4.260  0.3850 -0.4109  0.0017
   84ASP      O 1381   6.812  11.613   4.333  0.0061 -0.1162 -0.3962
   85SER      N 1382   7.032  11.652   4.306  0.3523 -0.1690  0.0025
   85SER      H 1383   7.105  11.662   4.237  0.3839  0.0570  0.0676
   85SER     CA 1384   7.081  11.658   4.443  0.1005 -0.2002  0.0949
   85SER     HA 1385   7.186  11.632   4.433  0.1687  0.0031  0.2710
   85SER     CB 1386   7.085  11.800   4.498 -0.2874 -0.1599  0.0268
   85SER    HB1 1387   7.129  11.799   4.597 -0.5082 -0.3119 -0.3661
   85SER    HB2 1388   7.145  11.862   4.433 -0.5850 -0.5507  0.1193
   85SER     OG 1389   6.955  11.854   4.506  0.0230  0.5784  0.3511
   85SER     HG 1390   6.960  11.948   4.490  0.5644  0.6318  0.7727
   85SER      C 1391   7.029  11.557   4.543  0.2263  0.0201  0.3852
   85SER      O 1392   7.014  11.585   4.662 -0.2906 -0.4852  0.4505
   86LEU      N 1393   7.006  11.436   4.491 -0.4693  0.3619 -0.1387
   86LEU      H 1394   7.024  11.425   4.392 -1.5242  0.8035 -0.4088
   86LEU     CA 1395   6.959  11.318   4.560  0.0422  0.2191 -0.0222
   86LEU     HA 1396   6.851  11.325   4.573  0.0623  0.1683  0.1833
   86LEU     CB 1397   6.992  11.200   4.470 -0.4129 -0.0360  0.1383
   86LEU    HB1 1398   7.093  11.210   4.432 -0.3400 -0.5929  0.4581
   86LEU    HB2 1399   6.984  11.108   4.527 -1.1024  0.1662  0.1854
   86LEU     CG 1400   6.895  11.194   4.352 -0.0067  0.2047 -0.2141
   86LEU     HG 1401   6.887  11.294   4.308  0.1587  0.1845 -0.2921
   86LEU   MCD1 1402   6.954  11.060   4.274 -0.0515 -0.0680  0.2186
   86LEU   MCD2 1403   6.962  11.129   4.214  0.3280 -0.1840  0.1280
   86LEU    CD1 1404   6.955  11.099   4.249  0.1316 -0.1109  0.1556
   86LEU   HD11 1405   6.961  10.999   4.292 -0.2581 -0.0567  0.3448
   86LEU   HD12 1406   6.893  11.097   4.160  0.4408 -0.1059 -0.0656
   86LEU   HD13 1407   7.055  11.133   4.223  0.3109 -0.3953  0.4516
   86LEU   MCD1 1408   6.737  11.144   4.342 -0.2521  0.8215  0.3961
   86LEU   MCD2 1409   6.760  11.135   4.430  0.3306 -0.0529  0.1784
   86LEU    CD2 1410   6.755  11.142   4.385  0.0372  0.3760  0.2643
   86LEU   HD21 1411   6.695  11.140   4.294 -0.6019  1.3921  0.6212
   86LEU   HD22 1412   6.763  11.042   4.426  0.0075 -0.0386 -0.6832
   86LEU   HD23 1413   6.708  11.208   4.457  0.7375 -0.1025  1.1970
   86LEU      C 1414   7.025  11.305   4.696 -0.0767 -0.5781 -0.0328
   86LEU      O 1415   7.147  11.302   4.706 -0.0546  0.2287  0.0468
   87ARG      N 1416   6.946  11.297   4.804  0.2122 -0.5844  0.1839
   87ARG      H 1417   6.847  11.315   4.789  0.1825 -0.9143 -0.0415
   87ARG     CA 1418   6.980  11.265   4.941 -0.5674  0.0448  0.5411
   87ARG     HA 1419   7.089  11.269   4.948 -0.5752 -0.0701  0.7186
   87ARG     CB 1420   6.925  11.371   5.036 -0.1192  0.2326  0.5973
   87ARG    HB1 1421   6.830  11.388   5.009 -0.2313  0.4218  0.8428
   87ARG    HB2 1422   6.932  11.333   5.129  0.0458  0.3040  0.6912
   87ARG     CG 1423   6.994  11.507   5.039  0.2556  0.0562  0.1794
   87ARG    HG1 1424   7.072  11.502   5.108  0.6293  0.1204  0.1813
   87ARG    HG2 1425   7.030  11.527   4.943  0.2588 -0.0432 -0.1410
   87ARG     CD 1426   6.904  11.623   5.079  0.1040 -0.0705  0.2064
   87ARG    HD1 1427   6.824  11.641   5.001 -0.3799 -0.3777  0.4129
   87ARG    HD2 1428   6.850  11.600   5.175  0.4030  0.1106  0.5941
   87ARG     NE 1429   6.989  11.742   5.095  0.1955 -0.0308 -0.5298
   87ARG     HE 1430   7.003  11.799   5.013  0.6036 -0.3810 -0.7062
   87ARG     CZ 1431   7.047  11.778   5.210 -0.3473 -0.0996 -0.2282
   87ARG    NH1 1432   7.044  11.703   5.321 -0.0318  0.4149  0.1373
   87ARG   HH11 1433   6.996  11.614   5.320  0.3846  0.1817  0.5454
   87ARG   HH12 1434   7.089  11.735   5.405 -0.2105  1.0362  0.0046
   87ARG    NH2 1435   7.112  11.894   5.225  0.2209 -0.5049  0.5495
   87ARG   HH21 1436   7.119  11.959   5.148  1.2283 -0.3643  0.7327
   87ARG   HH22 1437   7.154  11.917   5.314 -0.3583 -0.9508  0.9525
   87ARG      C 1438   6.936  11.126   4.985 -0.2748 -0.0742  0.4652
   87ARG      O 1439   6.842  11.072   4.928 -0.5256  0.7880  0.0253
   88PRO      N 1440   6.997  11.063   5.085 -0.0231 -0.5715  0.0075
   88PRO     CD 1441   7.100  11.119   5.169 -0.3106 -0.6566  0.4231
   88PRO    HD1 1442   7.174  11.177   5.108 -0.6163 -0.3839  0.7539
   88PRO    HD2 1443   7.056  11.189   5.245 -0.7119 -1.2717  0.4027
   88PRO     CG 1444   7.169  11.002   5.239  0.3702 -0.2684  0.4284
   88PRO    HG1 1445   7.254  10.955   5.175  0.6015 -0.3772  0.3047
   88PRO    HG2 1446   7.218  11.031   5.340  0.7961 -0.1087  0.5026
   88PRO     CB 1447   7.049  10.909   5.255  0.1323  0.0480  0.5037
   88PRO    HB1 1448   7.082  10.802   5.263 -0.0362  0.2134  0.5194
   88PRO    HB2 1449   6.991  10.934   5.348  0.4382  0.3297  0.3704
   88PRO     CA 1450   6.963  10.929   5.131 -0.2976 -0.2601  0.7433
   88PRO     HA 1451   6.997  10.859   5.055 -0.1169 -0.4425  0.9905
   88PRO      C 1452   6.814  10.908   5.151 -0.5396 -0.0302 -0.5988
   88PRO      O 1453   6.763  10.797   5.136  0.6155 -0.7253  0.3043
   89GLU      N 1454   6.740  11.012   5.190 -0.0913  0.0083  0.1904
   89GLU      H 1455   6.789  11.097   5.212  0.0272 -0.2422  0.9500
   89GLU     CA 1456   6.596  11.021   5.206 -0.1416 -0.3346 -0.0312
   89GLU     HA 1457   6.563  10.946   5.278 -0.3638 -0.1745  0.0367
   89GLU     CB 1458   6.566  11.160   5.262  0.4036  0.0075 -0.5635
   89GLU    HB1 1459   6.464  11.168   5.269  1.0186 -0.0417 -0.4456
   89GLU    HB2 1460   6.610  11.166   5.353  0.5633 -0.0341 -1.3120
   89GLU     CG 1461   6.614  11.280   5.180 -0.1336  0.4771 -0.2145
   89GLU    HG1 1462   6.717  11.275   5.176 -0.3369  0.6478 -0.4985
   89GLU    HG2 1463   6.576  11.270   5.084 -0.3941  0.7308  0.0780
   89GLU     CD 1464   6.575  11.418   5.231 -0.0486  0.3781  0.1218
   89GLU    OE1 1465   6.615  11.514   5.162  0.3412 -0.1245 -0.3824
   89GLU    OE2 1466   6.503  11.430   5.332 -1.1670 -0.3701 -0.5440
   89GLU      C 1467   6.519  11.003   5.076 -0.2115  0.3464 -0.0960
   89GLU      O 1468   6.398  10.981   5.084 -0.1343 -0.0079  0.1864
   90ASP      N 1469   6.575  11.014   4.956 -0.1014  0.0747 -0.0706
   90ASP      H 1470   6.675  11.029   4.950 -0.1028  0.1316  0.0569
   90ASP     CA 1471   6.504  11.006   4.830  0.2022 -0.2760 -0.2236
   90ASP     HA 1472   6.404  11.047   4.844  0.0790 -0.5636 -0.2406
   90ASP     CB 1473   6.578  11.095   4.730 -0.3698  0.0582 -0.3614
   90ASP    HB1 1474   6.680  11.066   4.729 -0.3959 -0.3889 -1.5646
   90ASP    HB2 1475   6.538  11.079   4.635 -1.3822  0.8934 -0.1911
   90ASP     CG 1476   6.572  11.244   4.761  0.4491 -0.1283  0.8836
   90ASP    OD1 1477   6.460  11.298   4.752  0.3777 -0.4028 -0.2013
   90ASP    OD2 1478   6.680  11.303   4.779  0.6964 -0.3737  0.2594
   90ASP      C 1479   6.490  10.862   4.782  0.2810 -0.2745 -0.2520
   90ASP      O 1480   6.425  10.837   4.681  0.4021  0.0502 -0.4121
   91THR      N 1481   6.558  10.767   4.847  0.5470  0.0321 -0.0736
   91THR      H 1482   6.620  10.797   4.920  0.7367  0.1266 -0.2707
   91THR     CA 1483   6.556  10.623   4.825  0.1801  0.0464 -0.1432
   91THR     HA 1484   6.600  10.595   4.730  0.4330 -0.2015  0.0439
   91THR     CB 1485   6.625  10.555   4.943 -0.6089  0.0313  0.3262
   91THR     HB 1486   6.572  10.583   5.034 -0.6977  0.3240  0.1881
   91THR   MCG1 1487   6.658  10.394   4.967 -0.5186  0.0091  0.0515
   91THR   MCG2 1488   6.595  10.397   4.900 -0.9744  0.0578  0.4759
   91THR    CG2 1489   6.626  10.403   4.934 -0.7403  0.0334  0.2666
   91THR   HG21 1490   6.697  10.363   5.006 -0.2636 -0.0205 -0.2207
   91THR   HG22 1491   6.527  10.364   4.955 -0.6199  0.0710  0.9294
   91THR   HG23 1492   6.656  10.373   4.833 -1.4307  0.0515  0.0482
   91THR    OG1 1493   6.754  10.611   4.949 -0.7569  0.4705 -0.3529
   91THR    HG1 1494   6.766  10.652   5.035 -0.9462  1.7939 -0.9043
   91THR      C 1495   6.414  10.571   4.840  0.3237 -0.2956  0.0430
   91THR      O 1496   6.347  10.599   4.940 -0.1767  0.4205 -0.4760
   92GLY      N 1497   6.371  10.485   4.747 -0.1209  0.4881 -0.4960
   92GLY      H 1498   6.436  10.461   4.673 -0.5955  1.2224 -1.1754
   92GLY     CA 1499   6.241  10.422   4.740 -0.1280  0.4513 -0.0607
   92GLY    HA1 1500   6.242  10.339   4.805 -0.0589  0.8099  0.3563
   92GLY    HA2 1501   6.169  10.492   4.772 -0.0653  0.6106 -0.3663
   92GLY      C 1502   6.203  10.373   4.601 -0.3173 -0.2972  0.2432
   92GLY      O 1503   6.295  10.377   4.520 -0.2945 -0.5204  0.2585
   93VAL      N 1504   6.078  10.334   4.576 -0.3910  0.0880 -0.0069
   93VAL      H 1505   6.009  10.334   4.650 -0.5655  0.6926 -0.1551
   93VAL     CA 1506   6.037  10.291   4.444 -0.4237 -0.3477  0.1406
   93VAL     HA 1507   6.127  10.275   4.385 -0.3083 -0.4253  0.3376
   93VAL     CB 1508   5.956  10.162   4.442 -0.3554 -0.3879 -0.3055
   93VAL     HB 1509   5.874  10.173   4.513 -0.4029 -0.3490 -0.3663
   93VAL   MCG1 1510   5.857  10.148   4.309 -0.8780 -1.3177  0.1626
   93VAL   MCG2 1511   5.928  10.091   4.294 -0.2838 -0.5122 -0.2591
   93VAL    CG1 1512   5.895  10.121   4.308 -0.5705 -0.8912 -0.0598
   93VAL   HG11 1513   5.802  10.175   4.292 -1.2841 -1.9088  0.4685
   93VAL   HG12 1514   5.965  10.145   4.228 -1.2175  0.0145 -0.3815
   93VAL   HG13 1515   5.876  10.014   4.308  0.6360 -1.1384 -0.0913
   93VAL   MCG1 1516   6.005  10.012   4.495 -0.0447  0.0659  0.7360
   93VAL   MCG2 1517   6.082  10.061   4.484 -0.1560  0.1998  0.5525
   93VAL    CG2 1518   6.039  10.042   4.488 -0.1121  0.1092  0.6007
   93VAL   HG21 1519   5.973   9.959   4.511  0.0705  0.0782  1.0211
   93VAL   HG22 1520   6.108  10.014   4.408  0.0973 -0.2217  0.8959
   93VAL   HG23 1521   6.096  10.070   4.576 -0.3297  0.8268  0.5332
   93VAL      C 1522   5.960  10.406   4.379  0.1556 -0.1041 -0.1288
   93VAL      O 1523   5.873  10.469   4.439  0.0543 -0.6398  0.3014
   94TYR      N 1524   6.004  10.438   4.258 -0.1015 -0.1154 -0.2258
   94TYR      H 1525   6.073  10.379   4.213 -0.3361 -0.1874 -0.4977
   94TYR     CA 1526   5.961  10.554   4.182 -0.1876  0.0704  0.1059
   94TYR     HA 1527   5.914  10.626   4.250 -0.4154 -0.0417  0.0712
   94TYR     CB 1528   6.076  10.622   4.109 -0.2820  0.0383 -0.0729
   94TYR    HB1 1529   6.153  10.546   4.073 -0.3670  0.0079 -0.2536
   94TYR    HB2 1530   6.040  10.669   4.011 -0.4255  0.1090 -0.0080
   94TYR     CG 1531   6.138  10.725   4.199 -0.0938 -0.0439 -0.1078
   94TYR    CD1 1532   6.121  10.862   4.173 -0.1502 -0.0506 -0.1034
   94TYR    HD1 1533   6.067  10.894   4.084  0.0944  0.0978 -0.1990
   94TYR    CE1 1534   6.173  10.956   4.262 -0.3342 -0.3650  0.3428
   94TYR    HE1 1535   6.160  11.061   4.242 -1.2165 -0.3586  0.8442
   94TYR     CZ 1536   6.242  10.916   4.378  0.5370  0.0717 -0.0101
   94TYR     OH 1537   6.285  11.002   4.475 -0.2521  0.0858  0.3417
   94TYR     HH 1538   6.352  10.964   4.532  0.4136  0.5814 -0.0732
   94TYR    CE2 1539   6.265  10.779   4.399  0.1135  0.0234  0.1615
   94TYR    HE2 1540   6.327  10.747   4.482 -0.3638 -0.1657  0.4479
   94TYR    CD2 1541   6.209  10.684   4.313  0.2045  0.2733 -0.1754
   94TYR    HD2 1542   6.221  10.579   4.333  0.5490  0.2646 -0.3964
   94TYR      C 1543   5.858  10.510   4.079  0.5737  0.4171 -0.8307
   94TYR      O 1544   5.884  10.408   4.015  0.1184 -0.4484  0.2887
   95PHE      N 1545   5.743  10.576   4.066 -0.0921 -0.4403  0.2917
   95PHE      H 1546   5.732  10.663   4.117 -0.6946 -1.1647  1.4622
   95PHE     CA 1547   5.630  10.538   3.984 -0.0660 -0.1964  0.1370
   95PHE     HA 1548   5.652  10.443   3.935 -0.0772 -0.1588  0.0587
   95PHE     CB 1549   5.511  10.519   4.078 -0.1091 -0.3334  0.0560
   95PHE    HB1 1550   5.495  10.609   4.131 -0.1746 -0.4363 -0.0653
   95PHE    HB2 1551   5.424  10.505   4.020  0.1031 -0.4168  0.0081
   95PHE     CG 1552   5.520  10.406   4.178 -0.3321 -0.2409  0.1836
   95PHE    CD1 1553   5.452  10.288   4.146 -0.6393 -0.0093 -0.0234
   95PHE    HD1 1554   5.398  10.283   4.052 -0.8204  0.0982  0.0732
   95PHE    CE1 1555   5.449  10.176   4.230 -0.4409  0.1170  0.1524
   95PHE    HE1 1556   5.404  10.082   4.201 -0.1578  0.0134  0.0309
   95PHE     CZ 1557   5.511  10.194   4.354 -0.8411 -0.0178  0.3742
   95PHE     HZ 1558   5.503  10.116   4.428 -1.6634  0.2651  0.6098
   95PHE    CE2 1559   5.583  10.310   4.386 -0.2067 -0.3353  0.1460
   95PHE    HE2 1560   5.636  10.315   4.480  0.6682 -0.7629 -0.3024
   95PHE    CD2 1561   5.587  10.420   4.300 -0.7285 -0.1180  0.3879
   95PHE    HD2 1562   5.638  10.511   4.326 -1.3782  0.1674  0.7253
   95PHE      C 1563   5.591  10.641   3.879  0.2376 -0.0873  0.1307
   95PHE      O 1564   5.565  10.756   3.913 -0.0188 -0.1215  0.0516
   96CYS      N 1565   5.593  10.599   3.752  0.4112  0.3849 -0.0258
   96CYS      H 1566   5.635  10.510   3.731  1.3481  0.8428 -0.2143
   96CYS     CA 1567   5.539  10.674   3.640 -0.4309 -0.2548 -0.0659
   96CYS     HA 1568   5.520  10.775   3.674 -0.6949 -0.2909 -0.1081
   96CYS     CB 1569   5.633  10.681   3.520  0.0662  0.2544  0.3400
   96CYS    HB1 1570   5.729  10.722   3.551 -0.2849  0.8802  0.7389
   96CYS    HB2 1571   5.658  10.580   3.487  0.8559  0.3605  0.4773
   96CYS     SG 1572   5.569  10.776   3.380  0.0208 -0.2017  0.0453
   96CYS      C 1573   5.407  10.610   3.600 -0.4681 -0.4027  0.2803
   96CYS      O 1574   5.404  10.492   3.568 -0.1237 -0.3949  0.2151
   97ALA      N 1575   5.308  10.699   3.590 -0.2584 -0.1462  0.4455
   97ALA      H 1576   5.322  10.797   3.608 -0.2127 -0.2334  0.9062
   97ALA     CA 1577   5.176  10.650   3.553 -0.1396 -0.0521 -0.1125
   97ALA     HA 1578   5.188  10.561   3.491 -0.0790 -0.0882 -0.0492
   97ALA   MCB1 1579   5.116  10.651   3.708  0.5198  0.1460  0.1484
   97ALA   MCB2 1580   5.114  10.563   3.680 -0.5012  0.2252 -0.0967
   97ALA     CB 1581   5.118  10.609   3.688  0.0025  0.1745  0.0196
   97ALA    HB1 1582   5.107  10.697   3.751  1.1746  0.1411  0.3241
   97ALA    HB2 1583   5.021  10.562   3.673 -0.5646  1.2083  0.2920
   97ALA    HB3 1584   5.185  10.538   3.736 -0.5012 -0.6633 -0.4631
   97ALA      C 1585   5.088  10.750   3.479 -0.0885  0.0109 -0.0880
   97ALA      O 1586   5.097  10.869   3.509  0.0859  0.0009 -0.0960
   98ARG      N 1587   5.000  10.698   3.393 -0.3647 -0.0510  0.2301
   98ARG      H 1588   4.983  10.599   3.397 -0.8348  0.0415  0.7978
   98ARG     CA 1589   4.925  10.771   3.293 -0.0591 -0.2624 -0.1600
   98ARG     HA 1590   4.989  10.850   3.254  0.1192 -0.3705 -0.0853
   98ARG     CB 1591   4.883  10.684   3.175  0.4642 -0.4695 -0.1954
   98ARG    HB1 1592   4.963  10.619   3.153  1.1629  0.0570 -0.6813
   98ARG    HB2 1593   4.798  10.630   3.203  0.7826 -1.5438 -0.1321
   98ARG     CG 1594   4.850  10.762   3.048 -0.4330  0.0890  0.3598
   98ARG    HG1 1595   4.767  10.827   3.068 -1.1153 -0.3731  0.8368
   98ARG    HG2 1596   4.936  10.820   3.019 -0.7641  1.1513  0.2379
   98ARG     CD 1597   4.814  10.668   2.934  0.0855 -0.1918  0.4189
   98ARG    HD1 1598   4.811  10.724   2.848  0.7305 -0.4613  0.3337
   98ARG    HD2 1599   4.888  10.598   2.927 -0.0465 -0.2687  1.1358
   98ARG     NE 1600   4.687  10.596   2.942 -0.0763 -0.0172 -0.3352
   98ARG     HE 1601   4.625  10.624   3.017 -0.7167  0.4745 -1.0182
   98ARG     CZ 1602   4.645  10.497   2.862  0.4878 -0.4191 -0.1470
   98ARG    NH1 1603   4.701  10.481   2.741  0.3071 -0.0796 -0.2757
   98ARG   HH11 1604   4.774  10.544   2.711 -0.2521  0.4787 -0.5156
   98ARG   HH12 1605   4.669  10.407   2.680  0.7302 -0.3819 -0.1333
   98ARG    NH2 1606   4.542  10.430   2.916  0.4543  0.1280  0.4950
   98ARG   HH21 1607   4.506  10.457   3.006  0.5298  0.9415  0.2993
   98ARG   HH22 1608   4.501  10.353   2.866  0.3533 -0.2725  1.1747
   98ARG      C 1609   4.803  10.838   3.356 -0.0005  0.0401 -0.3640
   98ARG      O 1610   4.727  10.763   3.417 -0.0992  0.3964 -0.0450
   99ASP      N 1611   4.783  10.969   3.347  0.6458  0.1675 -0.0691
   99ASP      H 1612   4.847  11.025   3.292  0.9968  0.2594  0.4175
   99ASP     CA 1613   4.674  11.039   3.412  0.4420 -0.2076 -0.0006
   99ASP     HA 1614   4.683  11.032   3.520  0.6791  0.0925  0.0032
   99ASP     CB 1615   4.686  11.185   3.367 -0.0744 -0.2931 -0.4392
   99ASP    HB1 1616   4.783  11.214   3.383 -0.1371 -0.2651 -1.2306
   99ASP    HB2 1617   4.664  11.188   3.267 -0.8128 -0.6590 -0.1224
   99ASP     CG 1618   4.596  11.287   3.436  0.4829  0.0729 -0.2413
   99ASP    OD1 1619   4.607  11.408   3.407 -0.0029  0.0048 -0.7386
   99ASP    OD2 1620   4.520  11.232   3.519  0.3916  0.1955 -0.2435
   99ASP      C 1621   4.535  10.995   3.367  0.4146 -0.5006  0.3620
   99ASP      O 1622   4.503  10.982   3.249 -0.2555  0.5475  0.3985
  100GLY      N 1623   4.438  10.982   3.457  0.2083 -0.2721  0.1768
  100GLY      H 1624   4.461  11.004   3.553  0.2400 -0.3161  0.1794
  100GLY     CA 1625   4.301  10.938   3.436  0.0418  0.1366  0.3955
  100GLY    HA1 1626   4.299  10.873   3.352 -0.2581  0.1647  0.4393
  100GLY    HA2 1627   4.268  10.886   3.523  0.0602  0.2730  0.4278
  100GLY      C 1628   4.207  11.055   3.410  0.2539  0.3377  0.5206
  100GLY      O 1629   4.090  11.029   3.381  0.4310 -0.3851  0.4012
  101GLY      N 1630   4.258  11.178   3.413  0.5519  0.2276  0.1217
  101GLY      H 1631   4.357  11.191   3.429  0.6051  0.3674 -0.3049
  101GLY     CA 1632   4.176  11.297   3.394 -0.0861 -0.2011  0.1177
  101GLY    HA1 1633   4.075  11.266   3.384 -0.0720 -0.7024  0.1313
  101GLY    HA2 1634   4.187  11.358   3.480 -0.4215 -0.0014  0.1711
  101GLY      C 1635   4.215  11.377   3.271 -0.3150 -0.2366  0.0217
  101GLY      O 1636   4.291  11.331   3.187 -0.4525 -0.0623 -0.1995
  102HIS      N 1637   4.156  11.496   3.257 -0.5951 -0.2519  0.9244
  102HIS      H 1638   4.090  11.525   3.328 -0.6838 -0.4926  0.9424
  102HIS     CA 1639   4.176  11.590   3.148  0.0789 -0.3503  0.9593
  102HIS     HA 1640   4.265  11.559   3.093  0.2917 -0.6123  1.4311
  102HIS     CB 1641   4.056  11.584   3.054  0.6415  0.0950  0.1901
  102HIS    HB1 1642   3.968  11.599   3.111  0.6919  0.7057 -0.4375
  102HIS    HB2 1643   4.062  11.666   2.987  1.6785 -0.2747  0.2800
  102HIS     CG 1644   4.041  11.457   2.975 -0.1698  0.2305  0.1072
  102HIS    ND1 1645   3.980  11.340   3.019  0.3822  0.1119  0.5845
  102HIS    CE1 1646   4.009  11.246   2.928  0.1272  0.2768  0.3321
  102HIS    HE1 1647   3.967  11.146   2.928  0.0252  0.3185  0.5464
  102HIS    NE2 1648   4.096  11.292   2.836 -0.2138 -0.1688 -0.2261
  102HIS    HE2 1649   4.138  11.239   2.761 -0.8657 -0.0780 -0.6717
  102HIS    CD2 1650   4.116  11.425   2.865  0.1609 -0.3696  0.4911
  102HIS    HD2 1651   4.179  11.493   2.810  0.8851 -0.6199  0.9887
  102HIS      C 1652   4.194  11.734   3.192 -0.3196  0.1173 -0.3321
  102HIS      O 1653   4.123  11.789   3.275 -0.3325 -0.5049  0.0777
  103GLY      N 1654   4.299  11.796   3.138 -0.0291  0.1299  0.2289
  103GLY      H 1655   4.361  11.745   3.075  0.3024 -0.0379  0.6825
  103GLY     CA 1656   4.330  11.935   3.164  0.0925  0.1582 -0.0580
  103GLY    HA1 1657   4.402  11.968   3.092  0.5823 -0.0525  0.0955
  103GLY    HA2 1658   4.241  11.992   3.154  0.1472  0.4482 -0.6304
  103GLY      C 1659   4.387  11.959   3.303 -0.5266  0.0780  0.2155
  103GLY      O 1660   4.400  11.865   3.382 -0.4867 -0.0674  0.0386
  104PHE      N 1661   4.410  12.086   3.334  0.2491  0.0319 -0.1174
  104PHE      H 1662   4.395  12.158   3.265  0.9235 -0.0753 -0.3911
  104PHE     CA 1663   4.457  12.131   3.464  0.1857  0.1473 -0.1338
  104PHE     HA 1664   4.553  12.082   3.480  0.0634 -0.0067  0.1450
  104PHE     CB 1665   4.485  12.281   3.461  0.3578  0.1102 -0.3454
  104PHE    HB1 1666   4.559  12.295   3.395  0.8250  0.0098 -0.1748
  104PHE    HB2 1667   4.404  12.325   3.422  0.4381  0.2921 -0.8817
  104PHE     CG 1668   4.523  12.357   3.585 -0.1467 -0.0280 -0.1047
  104PHE    CD1 1669   4.645  12.333   3.648 -0.4027 -0.3201  0.2938
  104PHE    HD1 1670   4.716  12.262   3.608 -1.0124 -1.3413  0.9347
  104PHE    CE1 1671   4.672  12.405   3.765  0.4945  0.4750 -0.3668
  104PHE    HE1 1672   4.759  12.377   3.824  1.5506  1.4884 -1.3547
  104PHE     CZ 1673   4.592  12.510   3.810  0.1814 -0.0181  0.2638
  104PHE     HZ 1674   4.624  12.572   3.893  0.2499 -0.1006  0.2991
  104PHE    CE2 1675   4.470  12.535   3.746 -0.2171 -0.3944  0.8581
  104PHE    HE2 1676   4.403  12.612   3.781 -0.8314 -1.2679  1.7223
  104PHE    CD2 1677   4.437  12.456   3.635  0.3389  0.2314  0.2299
  104PHE    HD2 1678   4.342  12.473   3.586  0.6946  1.0064 -0.2401
  104PHE      C 1679   4.370  12.094   3.584 -0.1389  0.7726 -0.1680
  104PHE      O 1680   4.248  12.096   3.568 -0.1597  0.0462 -0.1783
  105CYS      N 1681   4.427  12.052   3.698 -0.5863 -0.0694 -0.2376
  105CYS      H 1682   4.527  12.056   3.709 -0.5660 -0.5147 -0.2471
  105CYS     CA 1683   4.346  12.001   3.807 -0.3992 -0.3296 -0.2186
  105CYS     HA 1684   4.269  11.939   3.761 -0.6642 -0.2143  0.0666
  105CYS     CB 1685   4.430  11.908   3.894  0.0246 -0.0752 -0.3458
  105CYS    HB1 1686   4.534  11.944   3.899  0.0825 -0.0749 -0.9677
  105CYS    HB2 1687   4.396  11.914   3.999  0.5505  0.2408 -0.1664
  105CYS     SG 1688   4.427  11.736   3.839 -0.3177 -0.2313  0.1435
  105CYS      C 1689   4.273  12.110   3.885  0.4629 -0.0822  0.2784
  105CYS      O 1690   4.296  12.230   3.876  0.5184 -0.1130 -0.0376
  106SER      N 1691   4.179  12.061   3.967 -0.2732  0.3704 -0.2658
  106SER      H 1692   4.165  11.961   3.966 -1.1410  0.4761 -0.8762
  106SER     CA 1693   4.095  12.136   4.058 -0.0062  0.4474 -0.0784
  106SER     HA 1694   4.143  12.232   4.078 -0.1854  0.5376 -0.0781
  106SER     CB 1695   3.958  12.163   3.995 -0.1696 -0.2640 -0.0491
  106SER    HB1 1696   3.969  12.237   3.917 -0.5674 -0.5760 -0.6494
  106SER    HB2 1697   3.919  12.071   3.953 -0.1599 -0.7038  0.4407
  106SER     OG 1698   3.869  12.211   4.093  0.1802  0.0488  0.1206
  106SER     HG 1699   3.869  12.307   4.090  1.0503  0.0916  0.6078
  106SER      C 1700   4.079  12.062   4.190  0.2557 -0.0960 -0.3431
  106SER      O 1701   4.076  11.940   4.182 -0.3671 -0.1071 -0.0366
  107SER      N 1702   4.059  12.131   4.303 -0.2188 -0.4930 -0.1752
  107SER      H 1703   4.066  12.232   4.299 -0.8892 -0.4470 -0.3054
  107SER     CA 1704   4.029  12.072   4.431  0.2447 -0.0217  0.1593
  107SER     HA 1705   4.107  12.000   4.454  0.1073 -0.1831  0.1222
  107SER     CB 1706   4.022  12.171   4.548  0.3923  0.1211  0.0491
  107SER    HB1 1707   3.974  12.262   4.515  0.5371 -0.3572 -0.1552
  107SER    HB2 1708   3.965  12.126   4.628  0.6374  0.1636 -0.3004
  107SER     OG 1709   4.152  12.201   4.594  0.0254  0.8152  0.6622
  107SER     HG 1710   4.194  12.119   4.622  0.4738  0.9741  0.4689
  107SER      C 1711   3.898  11.996   4.419 -0.0220  0.4176  0.2235
  107SER      O 1712   3.883  11.898   4.491  0.4402  0.2321  0.0752
  108ALA      N 1713   3.803  12.036   4.333 -0.0919  0.0350  0.1161
  108ALA      H 1714   3.818  12.123   4.283 -0.2099 -0.0181 -0.0128
  108ALA     CA 1715   3.679  11.967   4.305  0.0169 -0.1423  0.0659
  108ALA     HA 1716   3.642  11.923   4.397  0.1506 -0.3121  0.0384
  108ALA   MCB1 1717   3.592  12.109   4.300 -0.2213 -0.2929 -0.0692
  108ALA   MCB2 1718   3.568  12.061   4.224 -0.6487 -0.7045  0.3130
  108ALA     CB 1719   3.584  12.080   4.264 -0.4144 -0.4823  0.1193
  108ALA    HB1 1720   3.588  12.159   4.338 -0.0406 -0.1044 -0.2941
  108ALA    HB2 1721   3.614  12.119   4.167 -1.1018 -0.9158 -0.2835
  108ALA    HB3 1722   3.482  12.041   4.258 -0.4092 -0.6702  0.9737
  108ALA      C 1723   3.692  11.858   4.200 -0.5719  0.0883 -0.2560
  108ALA      O 1724   3.610  11.767   4.187 -0.7626  0.2360 -0.1049
  109SER      N 1725   3.805  11.850   4.130 -0.2698 -0.2382  0.2546
  109SER      H 1726   3.878  11.917   4.148 -0.0033 -0.7441  1.1497
  109SER     CA 1727   3.831  11.751   4.027  0.0575  0.4271 -0.3240
  109SER     HA 1728   3.791  11.656   4.063 -0.1331  0.3908 -0.6267
  109SER     CB 1729   3.754  11.789   3.901  0.0805  0.1777 -0.4148
  109SER    HB1 1730   3.657  11.802   3.929  0.2086  0.5496 -0.3754
  109SER    HB2 1731   3.794  11.875   3.867  0.3064 -0.1285 -0.7226
  109SER     OG 1732   3.755  11.697   3.795 -0.3551 -0.1379 -0.1525
  109SER     HG 1733   3.726  11.743   3.715  0.1993 -0.1343 -0.3554
  109SER      C 1734   3.977  11.729   3.989 -0.0462 -0.4191 -0.2779
  109SER      O 1735   4.038  11.805   3.913 -0.1033  0.0375  0.1195
  110CYS      N 1736   4.034  11.619   4.036  0.2983 -0.1759 -0.1180
  110CYS      H 1737   3.986  11.570   4.111  0.5732  0.1421  0.2741
  110CYS     CA 1738   4.158  11.557   3.994  0.1287 -0.5137 -0.1315
  110CYS     HA 1739   4.173  11.571   3.887  0.2437 -0.5991 -0.1277
  110CYS     CB 1740   4.273  11.622   4.072 -0.5749  0.4689  0.1176
  110CYS    HB1 1741   4.247  11.720   4.088 -0.9344  0.9820 -0.6168
  110CYS    HB2 1742   4.275  11.579   4.165 -0.8349  1.1194  0.9382
  110CYS     SG 1743   4.441  11.619   4.005 -0.5127 -0.0495  0.2879
  110CYS      C 1744   4.147  11.408   4.026  0.4163 -0.4788  0.1509
  110CYS      O 1745   4.123  11.369   4.139 -0.1402 -0.5400  0.0167
  111PHE      N 1746   4.160  11.318   3.928  0.6758  0.0524 -0.3190
  111PHE      H 1747   4.188  11.353   3.838  1.6649 -0.1242 -0.1035
  111PHE     CA 1748   4.139  11.175   3.932 -0.6761  0.2368  0.4751
  111PHE     HA 1749   4.067  11.157   4.011 -1.0073  0.5927  0.2624
  111PHE     CB 1750   4.070  11.133   3.802  0.6042  0.3394 -0.2686
  111PHE    HB1 1751   3.987  11.198   3.784  0.8320  0.7195 -1.4389
  111PHE    HB2 1752   4.137  11.150   3.720  1.6589 -0.0358  0.1873
  111PHE     CG 1753   4.023  10.990   3.797  0.2924  0.4351 -0.1246
  111PHE    CD1 1754   3.887  10.958   3.813  0.4198 -0.1872 -0.2179
  111PHE    HD1 1755   3.815  11.035   3.833  0.3937 -0.2124 -0.2141
  111PHE    CE1 1756   3.848  10.824   3.804 -0.1009 -0.0445 -0.1272
  111PHE    HE1 1757   3.744  10.798   3.822 -0.1398  0.1562 -0.0633
  111PHE     CZ 1758   3.938  10.722   3.771 -0.1185 -0.0376 -0.1977
  111PHE     HZ 1759   3.903  10.620   3.766 -0.4192  0.0732 -0.4798
  111PHE    CE2 1760   4.072  10.752   3.744  0.0869 -0.6840  0.0751
  111PHE    HE2 1761   4.143  10.676   3.715  0.2022 -0.6981  0.3805
  111PHE    CD2 1762   4.109  10.886   3.758 -0.6148 -0.5009  0.2563
  111PHE    HD2 1763   4.212  10.912   3.738 -0.5156 -0.7517  0.4303
  111PHE      C 1764   4.262  11.093   3.967 -0.6924 -0.0428 -0.0954
  111PHE      O 1765   4.262  11.003   4.051 -0.4450  0.2661  0.2406
  112GLY      N 1766   4.379  11.139   3.923 -0.0352 -1.0535  0.5042
  112GLY      H 1767   4.375  11.223   3.867  0.1695 -0.9971  0.5741
  112GLY     CA 1768   4.513  11.087   3.942  0.3415 -0.3640 -0.1721
  112GLY    HA1 1769   4.577  11.168   3.945  0.0515 -0.0052 -0.6489
  112GLY    HA2 1770   4.514  11.036   4.031  1.1384 -0.2794 -0.0305
  112GLY      C 1771   4.565  10.992   3.834  0.0413 -0.2474 -0.4221
  112GLY      O 1772   4.509  10.997   3.725  0.2059  0.1365 -0.4942
  113PRO      N 1773   4.663  10.906   3.861 -0.2105 -0.3922  0.0751
  113PRO     CD 1774   4.748  10.923   3.977 -0.3124 -0.8610  0.2232
  113PRO    HD1 1775   4.796  11.025   3.977 -0.6378 -0.8919  0.6731
  113PRO    HD2 1776   4.689  10.913   4.072 -0.3896 -1.4946 -0.0821
  113PRO     CG 1777   4.853  10.813   3.966  0.1398 -0.4308  0.1776
  113PRO    HG1 1778   4.956  10.851   3.995  0.1541 -0.1478  0.3850
  113PRO    HG2 1779   4.829  10.725   4.033  0.4796 -0.8311  0.0556
  113PRO     CB 1780   4.849  10.773   3.818  0.0972  0.1639  0.0126
  113PRO    HB1 1781   4.927  10.827   3.763 -0.2358  0.6828  0.2578
  113PRO    HB2 1782   4.865  10.665   3.808  0.4880  0.3715 -0.3647
  113PRO     CA 1783   4.711  10.810   3.763 -0.0257 -0.2572  0.0320
  113PRO     HA 1784   4.721  10.857   3.665 -0.2350 -0.2706  0.0038
  113PRO      C 1785   4.616  10.691   3.756 -0.4147  0.0234  0.4162
  113PRO      O 1786   4.585  10.631   3.858 -0.1565 -0.2835  0.3186
  114ASP      N 1787   4.584  10.647   3.634  0.1481 -0.2890  0.3711
  114ASP      H 1788   4.627  10.693   3.556  0.8049 -0.6831  0.4912
  114ASP     CA 1789   4.492  10.540   3.598  0.0127 -0.0652  0.0460
  114ASP     HA 1790   4.439  10.512   3.688 -0.1882 -0.1049 -0.0840
  114ASP     CB 1791   4.389  10.596   3.500  0.1505 -0.4216 -0.3104
  114ASP    HB1 1792   4.349  10.684   3.542  0.8590 -0.0277 -1.0306
  114ASP    HB2 1793   4.439  10.621   3.411  0.1550 -1.6155 -0.3716
  114ASP     CG 1794   4.275  10.502   3.467 -0.6666  0.2955  0.3799
  114ASP    OD1 1795   4.182  10.543   3.394  0.2734  0.0848 -0.9995
  114ASP    OD2 1796   4.270  10.392   3.526 -0.0396 -0.0388 -0.1778
  114ASP      C 1797   4.571  10.418   3.551  0.0696 -0.0693  0.1502
  114ASP      O 1798   4.529  10.307   3.584 -0.0761 -0.0838 -0.0816
  115TYR      N 1799   4.681  10.426   3.477  0.2631 -0.5877  0.3762
  115TYR      H 1800   4.714  10.518   3.450  0.4669 -0.4866  0.9378
  115TYR     CA 1801   4.762  10.315   3.429  0.6889  0.0876 -0.5424
  115TYR     HA 1802   4.725  10.225   3.480  0.9046 -0.0322 -0.5962
  115TYR     CB 1803   4.740  10.293   3.280  0.1115 -0.5668 -0.3740
  115TYR    HB1 1804   4.779  10.377   3.227  0.4293 -1.1153 -0.8219
  115TYR    HB2 1805   4.800  10.210   3.249 -0.5013 -1.0123 -0.0539
  115TYR     CG 1806   4.598  10.268   3.235 -0.0960  0.0097 -0.0499
  115TYR    CD1 1807   4.556  10.139   3.201 -0.5091  0.1367 -0.0257
  115TYR    HD1 1808   4.628  10.059   3.206 -0.6196  0.0238 -0.2313
  115TYR    CE1 1809   4.425  10.109   3.162 -0.6148  0.2123  0.2628
  115TYR    HE1 1810   4.399  10.008   3.131 -0.7999  0.3102  0.0983
  115TYR     CZ 1811   4.327  10.210   3.165 -0.4185  0.3976  0.8438
  115TYR     OH 1812   4.197  10.190   3.126 -0.0494 -0.0039 -0.2654
  115TYR     HH 1813   4.177  10.098   3.110  0.3027 -0.0992 -0.1842
  115TYR    CE2 1814   4.367  10.341   3.197 -0.4449  0.5587  0.2466
  115TYR    HE2 1815   4.295  10.421   3.196 -0.2267  0.7577  0.0293
  115TYR    CD2 1816   4.500  10.368   3.230 -0.2189 -0.1109 -0.0684
  115TYR    HD2 1817   4.529  10.470   3.252  0.0219 -0.1466 -0.2010
  115TYR      C 1818   4.909  10.329   3.465  0.5360 -0.1501  0.2244
  115TYR      O 1819   4.963  10.436   3.437  0.2311 -0.0092  0.1631
  116TRP      N 1820   4.960  10.221   3.524 -0.2858 -0.5937  0.1534
  116TRP      H 1821   4.911  10.133   3.523 -0.5196 -0.4649  0.3128
  116TRP     CA 1822   5.089  10.230   3.589 -0.1678 -0.0204 -0.1468
  116TRP     HA 1823   5.117  10.335   3.588 -0.5411  0.0854  0.0555
  116TRP     CB 1824   5.078  10.188   3.735 -0.8191 -0.4204 -0.3044
  116TRP    HB1 1825   5.055  10.084   3.739 -1.4772 -0.0503 -0.8430
  116TRP    HB2 1826   5.174  10.194   3.780 -1.0669 -1.1823 -0.2609
  116TRP     CG 1827   4.980  10.261   3.822 -0.4004 -0.3551  0.1187
  116TRP    CD1 1828   4.845  10.264   3.815 -0.3717 -0.1041 -0.4482
  116TRP    HD1 1829   4.786  10.214   3.740 -0.4429  0.0317 -0.4827
  116TRP    NE1 1830   4.795  10.340   3.918  0.1607  0.2912 -0.4724
  116TRP    HE1 1831   4.696  10.352   3.933  0.1727  0.8125 -0.7643
  116TRP    CE2 1832   4.893  10.397   3.998 -0.0685 -0.0245  0.0447
  116TRP    CZ2 1833   4.898  10.479   4.111  1.0054 -0.3861  0.2795
  116TRP    HZ2 1834   4.804  10.507   4.157  1.0453 -0.1569  0.2239
  116TRP    CH2 1835   5.016  10.527   4.169  0.6322 -0.6182  1.2716
  116TRP    HH2 1836   5.018  10.595   4.253  0.9223 -1.7188  2.2033
  116TRP    CZ3 1837   5.131  10.478   4.106 -0.1731 -0.4766 -0.4237
  116TRP    HZ3 1838   5.227  10.507   4.147  0.0583 -0.4890 -0.9490
  116TRP    CE3 1839   5.129  10.394   3.995  0.1125  0.0943 -0.8672
  116TRP    HE3 1840   5.223  10.362   3.953  0.0826  0.8254 -1.5475
  116TRP    CD2 1841   5.010  10.350   3.934 -0.1959 -0.0060 -0.2054
  116TRP      C 1842   5.198  10.154   3.514  0.0629  0.2227 -0.0580
  116TRP      O 1843   5.168  10.060   3.442 -0.1936  0.1178  0.1854
  117GLY      N 1844   5.325  10.196   3.518  0.2204 -0.2325 -0.2199
  117GLY      H 1845   5.346  10.283   3.564  0.4375 -0.2193 -0.3405
  117GLY     CA 1846   5.437  10.125   3.461  0.1789 -0.4267 -0.0635
  117GLY    HA1 1847   5.401  10.056   3.389  0.1221 -0.2108  0.0155
  117GLY    HA2 1848   5.501  10.195   3.414  0.2027 -0.5717  0.1413
  117GLY      C 1849   5.519  10.048   3.563  0.1814 -0.7272 -0.2886
  117GLY      O 1850   5.640  10.032   3.549  0.2804 -0.4018  0.1697
  118GLN      N 1851   5.455   9.977   3.656 -0.1909  0.3064  0.2715
  118GLN      H 1852   5.354   9.985   3.660 -0.1067  1.5423  0.9993
  118GLN     CA 1853   5.513   9.888   3.755 -0.3369 -0.1542 -0.0493
  118GLN     HA 1854   5.428   9.861   3.817 -0.3173 -0.0365  0.0306
  118GLN     CB 1855   5.556   9.755   3.694 -0.4799 -0.2116 -0.0241
  118GLN    HB1 1856   5.639   9.773   3.639 -0.2681 -0.3667  0.3059
  118GLN    HB2 1857   5.575   9.692   3.771 -0.9271 -0.2995 -0.0287
  118GLN     CG 1858   5.456   9.684   3.603 -0.2946  0.0704 -0.4535
  118GLN    HG1 1859   5.454   9.734   3.511 -0.3601  0.4485 -0.8917
  118GLN    HG2 1860   5.490   9.585   3.587 -0.3084 -0.4609 -0.9812
  118GLN     CD 1861   5.314   9.678   3.657 -0.0032  0.5571  0.4113
  118GLN    OE1 1862   5.223   9.718   3.585  0.1311 -0.0474 -0.1169
  118GLN    NE2 1863   5.290   9.609   3.769 -0.2898 -0.2200 -0.1066
  118GLN   HE21 1864   5.366   9.563   3.817 -0.5540 -1.3440 -0.7115
  118GLN   HE22 1865   5.197   9.604   3.806 -0.2426  0.3159  0.1066
  118GLN      C 1866   5.615   9.938   3.857 -0.1751 -0.2111 -0.1814
  118GLN      O 1867   5.626   9.880   3.964 -0.0837  0.2261  0.0497
  119GLY      N 1868   5.688  10.046   3.827 -0.1207 -0.1960  0.0014
  119GLY      H 1869   5.678  10.087   3.735 -0.1794 -0.0119  0.0891
  119GLY     CA 1870   5.783  10.110   3.916  0.0089 -0.3893  0.0043
  119GLY    HA1 1871   5.762  10.210   3.915  0.2278 -0.4916 -0.0951
  119GLY    HA2 1872   5.768  10.070   4.009 -0.1546 -0.3033 -0.1433
  119GLY      C 1873   5.930  10.094   3.882  0.0695 -0.5692  0.3461
  119GLY      O 1874   5.969  10.019   3.793 -0.2678  0.0524 -0.3472
  120THR      N 1875   6.016  10.159   3.962 -0.1774 -0.5260  0.5793
  120THR      H 1876   5.976  10.211   4.038 -0.1742 -1.1454  1.0159
  120THR     CA 1877   6.160  10.165   3.952 -0.2343 -0.0005 -0.1304
  120THR     HA 1878   6.195  10.069   3.914 -0.1298  0.0103 -0.0635
  120THR     CB 1879   6.216  10.275   3.862 -0.0532 -0.0528 -0.0848
  120THR     HB 1880   6.189  10.369   3.910  0.2697 -0.1235  0.2383
  120THR   MCG1 1881   6.380  10.265   3.887 -0.0172  0.6520  0.0014
  120THR   MCG2 1882   6.369  10.291   3.799 -0.1257 -0.9472 -0.5271
  120THR    CG2 1883   6.367  10.278   3.844 -0.0706 -0.1433 -0.2547
  120THR   HG21 1884   6.415  10.250   3.938  0.0463  1.6184  0.2943
  120THR   HG22 1885   6.396  10.208   3.766 -0.0268 -1.5771  0.9506
  120THR   HG23 1886   6.398  10.379   3.816 -0.2435 -0.5352 -2.1304
  120THR    OG1 1887   6.153  10.277   3.736 -0.0198  0.8746 -0.0981
  120THR    HG1 1888   6.191  10.208   3.682 -2.1199 -0.9685  0.4823
  120THR      C 1889   6.225  10.186   4.089  0.1713  0.3004 -0.3637
  120THR      O 1890   6.203  10.284   4.160  0.1668 -0.0388  0.1102
  121PRO      N 1891   6.316  10.101   4.136 -0.1214  0.0690 -0.2061
  121PRO     CD 1892   6.368   9.984   4.068 -0.0251 -0.1493  0.2384
  121PRO    HD1 1893   6.284   9.919   4.034  0.0861  0.1001  0.4079
  121PRO    HD2 1894   6.427  10.014   3.980 -0.0019 -0.2933  0.5565
  121PRO     CG 1895   6.455   9.908   4.167 -0.1101 -0.5265  0.0284
  121PRO    HG1 1896   6.414   9.804   4.187 -0.4309 -0.7558  0.4460
  121PRO    HG2 1897   6.561   9.896   4.128  0.1930 -1.2259 -0.1088
  121PRO     CB 1898   6.454   9.993   4.294 -0.1711  0.3929 -0.5728
  121PRO    HB1 1899   6.392   9.944   4.373  0.2908  0.6766 -0.6826
  121PRO    HB2 1900   6.557  10.006   4.333 -0.4295  0.7582 -1.2891
  121PRO     CA 1901   6.394  10.128   4.255 -0.5158  0.4054 -0.0199
  121PRO     HA 1902   6.325  10.158   4.334 -0.5389  0.2918  0.0041
  121PRO      C 1903   6.497  10.239   4.238  0.0049 -0.0473  0.1369
  121PRO      O 1904   6.562  10.249   4.134 -0.3889 -0.2276 -0.1329
  122VAL      N 1905   6.510  10.320   4.343 -0.2337  0.2979 -0.0981
  122VAL      H 1906   6.439  10.319   4.414 -0.6896  0.8070 -0.5283
  122VAL     CA 1907   6.620  10.412   4.363 -0.0622 -0.0096  0.3998
  122VAL     HA 1908   6.697  10.386   4.290 -0.2056  0.2289  0.1620
  122VAL     CB 1909   6.586  10.559   4.341 -0.5900 -0.1403  0.3185
  122VAL     HB 1910   6.529  10.597   4.426 -0.6737 -0.1118  0.2496
  122VAL   MCG1 1911   6.734  10.632   4.363 -0.5473 -0.2266  0.3171
  122VAL   MCG2 1912   6.703  10.662   4.281 -0.3868 -0.4541  0.1689
  122VAL    CG1 1913   6.712  10.643   4.323 -0.4727 -0.3312  0.2465
  122VAL   HG11 1914   6.778  10.630   4.409 -0.6241 -0.1225  0.3945
  122VAL   HG12 1915   6.765  10.611   4.233 -0.3617 -0.6781  0.4296
  122VAL   HG13 1916   6.685  10.748   4.314 -0.3486 -0.3290 -0.1366
  122VAL   MCG1 1917   6.475  10.562   4.217 -0.0876  0.1514 -0.1345
  122VAL   MCG2 1918   6.542  10.621   4.193  0.0607  0.1409  0.2340
  122VAL    CG2 1919   6.512  10.590   4.211 -0.0399  0.1330  0.0620
  122VAL   HG21 1920   6.420  10.532   4.207 -0.0743  0.2098 -0.4098
  122VAL   HG22 1921   6.488  10.696   4.207  0.0612  0.1590  0.1414
  122VAL   HG23 1922   6.575  10.563   4.126  0.2869  0.2253  0.2711
  122VAL      C 1923   6.682  10.391   4.500  0.6773  0.5029  0.1604
  122VAL      O 1924   6.609  10.379   4.598  0.0119 -0.1029 -0.3884
  123THR      N 1925   6.815  10.381   4.506  0.6629 -0.0833 -0.3126
  123THR      H 1926   6.867  10.389   4.420  0.7482 -0.5805 -0.3148
  123THR     CA 1927   6.894  10.359   4.626 -0.0552 -0.1917  0.1492
  123THR     HA 1928   6.830  10.370   4.713 -0.1577 -0.0818  0.0610
  123THR     CB 1929   6.950  10.217   4.622 -0.0370 -0.1744 -0.3692
  123THR     HB 1930   6.997  10.199   4.526  0.1706  0.1984 -0.3417
  123THR   MCG1 1931   7.086  10.215   4.718 -0.0603 -0.0599 -0.3323
  123THR   MCG2 1932   7.024  10.161   4.760 -0.1883  0.2618 -0.1077
  123THR    CG2 1933   7.050  10.189   4.734 -0.1204  0.0885 -0.2270
  123THR   HG21 1934   7.143  10.242   4.714  0.0026 -0.2074 -0.4437
  123THR   HG22 1935   7.009  10.224   4.829 -0.0618  0.5968 -0.3793
  123THR   HG23 1936   7.069  10.082   4.739 -0.3614  0.0637  0.2444
  123THR    OG1 1937   6.845  10.125   4.642 -0.2074 -0.1145 -0.9476
  123THR    HG1 1938   6.880  10.036   4.627  0.1286 -0.2264  0.2492
  123THR      C 1939   7.003  10.465   4.629  0.1546 -0.3801 -0.4450
  123THR      O 1940   7.107  10.458   4.565  0.4506 -0.6275  0.0576
  124VAL      N 1941   6.984  10.566   4.716  0.4134 -0.0449 -0.7721
  124VAL      H 1942   6.897  10.569   4.766  0.2418  0.0458 -1.0694
  124VAL     CA 1943   7.077  10.672   4.745 -0.0993  0.2400 -0.1371
  124VAL     HA 1944   7.135  10.688   4.654  0.2261  0.6871  0.1370
  124VAL     CB 1945   7.005  10.804   4.771 -0.4994 -0.0171  0.0691
  124VAL     HB 1946   6.958  10.793   4.869 -0.7533 -0.0055 -0.0502
  124VAL   MCG1 1947   7.079  10.953   4.785  0.5094 -0.5253  0.2892
  124VAL   MCG2 1948   7.146  10.890   4.792  0.1456 -0.9827 -0.2174
  124VAL    CG1 1949   7.108  10.916   4.788  0.2896 -0.7205  0.0374
  124VAL   HG11 1950   7.057  11.012   4.785  0.8832 -0.3777  0.5946
  124VAL   HG12 1951   7.159  10.904   4.883  0.6341 -1.3804 -0.2114
  124VAL   HG13 1952   7.181  10.910   4.707 -0.0838 -0.9060 -0.2934
  124VAL   MCG1 1953   6.915  10.830   4.634  0.2971  0.3019 -0.4068
  124VAL   MCG2 1954   6.857  10.840   4.705  0.1903  1.7667 -0.6357
  124VAL    CG2 1955   6.891  10.834   4.674  0.2098  0.9859 -0.4941
  124VAL   HG21 1956   6.929  10.830   4.572  0.4981 -0.4077 -0.3731
  124VAL   HG22 1957   6.812  10.759   4.687 -1.0105  2.2571 -0.1060
  124VAL   HG23 1958   6.851  10.933   4.694  1.6490  1.8265 -1.4066
  124VAL      C 1959   7.177  10.633   4.853 -0.3843  0.5274  0.2395
  124VAL      O 1960   7.144  10.618   4.970 -0.3858  1.0392  0.3080
  125SER      N 1961   7.296  10.597   4.804 -0.5630 -0.1778  0.3068
  125SER      H 1962   7.311  10.590   4.704 -0.8477 -0.8814  0.3020
  125SER     CA 1963   7.406  10.566   4.893 -0.2984  0.0389  0.0573
  125SER     HA 1964   7.398  10.633   4.980 -0.3752  0.0436  0.0468
  125SER     CB 1965   7.384  10.424   4.942 -0.0117  0.0709  0.2831
  125SER    HB1 1966   7.281  10.412   4.977  0.0316 -0.0625  0.3309
  125SER    HB2 1967   7.403  10.353   4.860  0.0919 -0.0067  0.3874
  125SER     OG 1968   7.474  10.397   5.048  0.0641  0.3709  0.2955
  125SER     HG 1969   7.434  10.332   5.106  1.1409 -1.5213 -0.8931
  125SER      C 1970   7.549  10.577   4.841 -0.3415  0.5274  0.0287
  125SER      O 1971   7.572  10.546   4.724 -0.4173 -0.2627  0.2092
  126SER      N 1972   7.646  10.621   4.922 -0.2467 -0.0452  0.2372
  126SER      H 1973   7.623  10.671   5.006 -0.1304 -0.5310  0.5680
  126SER     CA 1974   7.785  10.597   4.890 -0.3004 -0.0014 -0.0376
  126SER     HA 1975   7.799  10.630   4.787 -0.3769  0.0575 -0.0290
  126SER     CB 1976   7.871  10.689   4.976 -0.5751  0.1061  0.1249
  126SER    HB1 1977   7.976  10.677   4.948 -0.5896  0.3004  0.2260
  126SER    HB2 1978   7.841  10.792   4.961 -0.7663 -0.0119  0.1388
  126SER     OG 1979   7.855  10.655   5.112 -0.5628  0.1069  0.1266
  126SER     HG 1980   7.882  10.730   5.166 -1.3009  0.4032  0.1078
  126SER      C 1981   7.835  10.453   4.895  0.3121  0.2118  0.1663
  126SER      O 1982   7.947  10.435   4.847  0.2062 -0.7280  0.2422
  127ALA      N 1983   7.756  10.358   4.945  0.4881  0.0893  0.2133
  127ALA      H 1984   7.666  10.383   4.983  0.7328  0.3054  0.6708
  127ALA     CA 1985   7.792  10.218   4.949 -0.3619 -0.1516 -0.0816
  127ALA     HA 1986   7.885  10.212   5.006 -0.4169 -0.2680 -0.0039
  127ALA   MCB1 1987   7.683  10.158   5.060  0.2185 -0.3164  0.4128
  127ALA   MCB2 1988   7.689  10.095   4.993 -0.0889 -0.2438  0.3125
  127ALA     CB 1989   7.691  10.130   5.023  0.0452 -0.2742  0.3422
  127ALA    HB1 1990   7.660  10.180   5.115  0.4854 -0.3850  0.5552
  127ALA    HB2 1991   7.604  10.114   4.959 -0.2725 -0.2453  0.7627
  127ALA    HB3 1992   7.737  10.034   5.047  0.2143 -0.2801  0.0126
  127ALA      C 1993   7.825  10.170   4.808  0.7431  0.8517 -0.1911
  127ALA      O 1994   7.742  10.184   4.719  0.0669  0.1520  0.3072
  128SER      N 1995   7.943  10.110   4.788  0.4008  0.0749  0.0387
  128SER      H 1996   8.008  10.108   4.865  0.3440 -0.4029  0.0774
  128SER     CA 1997   7.989  10.047   4.666 -0.1554 -0.1663 -0.0523
  128SER     HA 1998   7.934  10.094   4.584 -0.3743 -0.2809  0.0281
  128SER     CB 1999   8.136  10.084   4.647 -0.1371 -0.4601 -0.5172
  128SER    HB1 2000   8.195  10.057   4.737  0.0663 -0.8264 -0.8386
  128SER    HB2 2001   8.179  10.030   4.559 -0.6690 -0.3366 -0.7764
  128SER     OG 2002   8.140  10.224   4.626  0.3032 -0.4193 -0.1977
  128SER     HG 2003   8.231  10.249   4.609  0.4667 -0.5834  0.3800
  128SER      C 2004   7.962   9.898   4.658  0.5536 -0.2951 -0.1464
  128SER      O 2005   7.940   9.835   4.761  0.0293 -0.1910 -0.1947
  129THR      N 2006   7.947   9.836   4.541  0.2160  0.0167 -0.2700
  129THR      H 2007   7.956   9.887   4.454  0.2244 -0.0281 -0.2956
  129THR     CA 2008   7.917   9.694   4.533 -0.2287  0.0801  0.2037
  129THR     HA 2009   7.818   9.676   4.577 -0.2389  0.2058  0.2351
  129THR     CB 2010   7.918   9.644   4.389  0.0744  0.2920  0.1331
  129THR     HB 2011   8.017   9.666   4.347 -0.0966  0.6876 -0.0719
  129THR   MCG1 2012   7.894   9.490   4.331 -0.1303  0.4147 -0.1139
  129THR   MCG2 2013   7.891   9.484   4.423  0.1952  0.2173 -0.1117
  129THR    CG2 2014   7.894   9.494   4.378  0.0345  0.3147 -0.1017
  129THR   HG21 2015   7.892   9.465   4.273 -0.3378  0.5405 -0.1600
  129THR   HG22 2016   7.973   9.440   4.429  0.2172  0.2022 -0.4985
  129THR   HG23 2017   7.798   9.470   4.424  0.1957  0.2179  0.1862
  129THR    OG1 2018   7.821   9.707   4.309 -0.6609 -0.3202  0.5231
  129THR    HG1 2019   7.824   9.668   4.221  0.6274  0.9651 -0.0949
  129THR      C 2020   8.021   9.610   4.606 -0.0577 -0.2853 -0.4505
  129THR      O 2021   8.139   9.621   4.573  0.1947 -0.2706  0.4208
  130LYS      N 2022   7.980   9.531   4.706  0.2070  0.2173  0.0659
  130LYS      H 2023   7.880   9.528   4.722  0.2383  0.8495  0.4325
  130LYS     CA 2024   8.058   9.448   4.795 -0.3500 -0.0547  0.3091
  130LYS     HA 2025   8.151   9.423   4.744 -0.2398  0.1950  0.3808
  130LYS     CB 2026   8.095   9.528   4.920 -0.0475  0.0397  0.1624
  130LYS    HB1 2027   8.008   9.572   4.956  0.1683  0.2789  0.0395
  130LYS    HB2 2028   8.135   9.461   4.990 -0.2661  0.0567  0.1200
  130LYS     CG 2029   8.197   9.638   4.896  0.2582 -0.2229  0.2462
  130LYS    HG1 2030   8.292   9.597   4.849  0.4404 -0.4568  0.5213
  130LYS    HG2 2031   8.157   9.719   4.827  0.6659 -0.1140 -0.0690
  130LYS     CD 2032   8.224   9.694   5.036 -0.2588 -0.3120  0.3865
  130LYS    HD1 2033   8.130   9.730   5.083 -0.4785 -0.0291  0.1527
  130LYS    HD2 2034   8.268   9.615   5.102 -0.6425 -0.4535  0.7817
  130LYS     CE 2035   8.322   9.810   5.018  0.0666 -0.5975  0.3009
  130LYS    HE1 2036   8.412   9.772   4.975 -0.1638 -1.0061  0.7659
  130LYS    HE2 2037   8.280   9.881   4.952  0.3998 -0.9532  0.0986
  130LYS   MNZ1 2038   8.320   9.894   5.152  0.3978  0.6222 -0.4358
  130LYS   MNZ2 2039   8.395   9.866   5.147  0.1134 -0.3383  0.1618
  130LYS     NZ 2040   8.357   9.877   5.144  0.2482  0.1130 -0.1199
  130LYS    HZ1 2041   8.275   9.926   5.179  0.6270  1.4157 -0.9255
  130LYS    HZ2 2042   8.386   9.809   5.213 -0.8988  0.3126  0.6400
  130LYS    HZ3 2043   8.431   9.943   5.128  1.1411 -0.9005 -0.3639
  130LYS      C 2044   7.987   9.318   4.829  0.2146 -0.5726 -0.4239
  130LYS      O 2045   7.866   9.315   4.851  0.2830  0.0736  0.1150
  131GLY      N 2046   8.069   9.212   4.830  0.4326 -0.4328  0.8260
  131GLY      H 2047   8.167   9.228   4.813  0.9162 -0.2322  3.1385
  131GLY     CA 2048   8.028   9.075   4.853 -0.1669 -0.5751 -0.8212
  131GLY    HA1 2049   7.933   9.063   4.813 -1.0680 -0.4191 -1.4478
  131GLY    HA2 2050   8.096   9.013   4.804  0.1554 -1.3599 -1.6180
  131GLY      C 2051   8.023   9.032   4.999 -0.0025  0.1404 -0.5973
  131GLY      O 2052   8.062   9.106   5.089 -0.5715  0.2199 -0.4076
  132PRO      N 2053   7.978   8.911   5.032  0.0851  0.1972 -0.2636
  132PRO     CD 2054   7.918   8.814   4.943  0.1393 -0.1230  0.0452
  132PRO    HD1 2055   7.859   8.865   4.864 -0.0086 -0.3972  0.0820
  132PRO    HD2 2056   7.996   8.753   4.894  0.1717 -0.0210  0.1435
  132PRO     CG 2057   7.827   8.725   5.026  0.3576 -0.2197  0.1816
  132PRO    HG1 2058   7.721   8.723   4.985  0.1451 -0.9553  0.0443
  132PRO    HG2 2059   7.864   8.617   5.028  0.7273 -0.3517  0.7627
  132PRO     CB 2060   7.831   8.788   5.165  0.3564  0.8944 -0.3025
  132PRO    HB1 2061   7.737   8.841   5.185  0.6821  1.2131 -1.1276
  132PRO    HB2 2062   7.843   8.709   5.241 -0.0772  1.5106  0.0108
  132PRO     CA 2063   7.948   8.885   5.171  0.5059  0.7023 -0.0714
  132PRO     HA 2064   7.913   8.978   5.216  0.7918  0.8085 -0.0656
  132PRO      C 2065   8.064   8.832   5.254  0.0474 -0.1699  0.0383
  132PRO      O 2066   8.135   8.738   5.219  0.1274 -0.2425  0.3899
  133SER      N 2067   8.053   8.862   5.383  0.4930 -0.2552  0.0987
  133SER      H 2068   7.985   8.932   5.409  0.6369 -0.1030  0.0745
  133SER     CA 2069   8.129   8.807   5.494  0.2470  0.0090  0.4015
  133SER     HA 2070   8.220   8.760   5.458  0.5019  0.2327  0.7390
  133SER     CB 2071   8.162   8.915   5.597 -0.3638  0.2688  0.3391
  133SER    HB1 2072   8.195   9.005   5.546 -0.6554  0.7353  0.3248
  133SER    HB2 2073   8.074   8.936   5.657 -0.6573  0.0725  0.5304
  133SER     OG 2074   8.265   8.869   5.682 -0.1730  0.1591  0.0534
  133SER     HG 2075   8.261   8.919   5.765  0.0285  0.0749  0.1161
  133SER      C 2076   8.035   8.702   5.551  0.3058 -0.2374  0.0488
  133SER      O 2077   7.926   8.732   5.600 -0.0265 -0.1254 -0.7281
  134VAL      N 2078   8.058   8.572   5.533  0.2452 -0.2384 -0.0183
  134VAL      H 2079   8.140   8.544   5.482  0.1781 -0.5639  0.0474
  134VAL     CA 2080   7.972   8.465   5.581 -0.4488  0.4270  0.2611
  134VAL     HA 2081   7.872   8.506   5.597 -0.3375  0.6874  0.2954
  134VAL     CB 2082   7.962   8.355   5.476 -0.1807  0.1105  0.5626
  134VAL     HB 2083   8.053   8.295   5.480 -0.0882  0.2506  0.5792
  134VAL   MCG1 2084   7.810   8.297   5.511 -0.2501  0.0330  0.1441
  134VAL   MCG2 2085   7.866   8.225   5.516 -0.2752  0.0033  0.0100
  134VAL    CG1 2086   7.843   8.265   5.512 -0.2589  0.0224  0.0992
  134VAL   HG11 2087   7.752   8.325   5.514 -0.2494  0.0350  0.1382
  134VAL   HG12 2088   7.833   8.187   5.437 -0.1587  0.2539 -0.1614
  134VAL   HG13 2089   7.860   8.221   5.610 -0.4243 -0.2844 -0.0103
  134VAL   MCG1 2090   7.990   8.432   5.331 -0.4593  0.1270  0.5167
  134VAL   MCG2 2091   7.905   8.397   5.326 -0.5221  0.2433  0.7274
  134VAL    CG2 2092   7.948   8.412   5.335 -0.4764  0.1819  0.6193
  134VAL   HG21 2093   8.039   8.464   5.308 -0.4771  0.0694  0.3980
  134VAL   HG22 2094   7.930   8.331   5.265 -0.7712  0.2322  0.6335
  134VAL   HG23 2095   7.864   8.482   5.332 -0.3926  0.2956  0.8669
  134VAL      C 2096   8.019   8.405   5.713 -0.0206  0.0659 -0.0524
  134VAL      O 2097   8.129   8.350   5.711  0.0389  0.1952 -0.5896
  135PHE      N 2098   7.934   8.405   5.815  0.4638  0.5161  0.3602
  135PHE      H 2099   7.842   8.448   5.806  0.7493  1.3003  0.9031
  135PHE     CA 2100   7.969   8.346   5.942  0.5906 -0.1022  0.0416
  135PHE     HA 2101   8.068   8.302   5.933  0.5062 -0.2992  0.0618
  135PHE     CB 2102   7.977   8.461   6.042  0.2622 -0.0344 -0.0108
  135PHE    HB1 2103   7.879   8.508   6.049  0.0461 -0.2053  0.0205
  135PHE    HB2 2104   7.995   8.422   6.141  0.3921  0.0846  0.1445
  135PHE     CG 2105   8.080   8.566   6.010  0.0434  0.0977 -0.2926
  135PHE    CD1 2106   8.039   8.688   5.954  0.1528  0.0174 -0.5548
  135PHE    HD1 2107   7.935   8.699   5.925  0.2930 -0.2396 -1.1842
  135PHE    CE1 2108   8.126   8.795   5.936 -0.0517  0.2758 -0.0629
  135PHE    HE1 2109   8.093   8.890   5.897  0.0489  0.2906 -0.1150
  135PHE     CZ 2110   8.260   8.773   5.971 -0.2542  0.1296  0.6579
  135PHE     HZ 2111   8.331   8.856   5.969 -0.3648  0.2449  1.1668
  135PHE    CE2 2112   8.303   8.646   6.008  0.0378  0.2386  0.6983
  135PHE    HE2 2113   8.409   8.630   6.025 -0.0424  0.5705  1.6845
  135PHE    CD2 2114   8.216   8.537   6.026  0.0513  0.0000 -0.5175
  135PHE    HD2 2115   8.252   8.438   6.051  0.0772 -0.2730 -1.5506
  135PHE      C 2116   7.873   8.238   5.993 -0.0651  0.4132 -0.0777
  135PHE      O 2117   7.753   8.260   6.006 -0.1650  0.0270 -0.3218
  136PRO      N 2118   7.926   8.119   6.021 -0.4952  0.1809 -0.2495
  136PRO     CD 2119   8.062   8.072   6.002 -0.2597  0.4432  0.7066
  136PRO    HD1 2120   8.085   8.068   5.896  0.3059  0.9909  1.1976
  136PRO    HD2 2121   8.131   8.141   6.051 -1.2233  0.2785  1.4789
  136PRO     CG 2122   8.077   7.933   6.062  0.5406  0.1874 -0.0431
  136PRO    HG1 2123   8.140   7.864   5.996  0.1974  0.1487 -0.9291
  136PRO    HG2 2124   8.128   7.936   6.165  1.6103 -0.4941 -0.1538
  136PRO     CB 2125   7.932   7.885   6.072  0.3261  0.9375  0.5999
  136PRO    HB1 2126   7.906   7.821   5.985  0.4262  0.7539  1.4037
  136PRO    HB2 2127   7.917   7.826   6.166  0.7411  2.0928  0.7681
  136PRO     CA 2128   7.845   8.011   6.074 -0.6080  0.3307 -0.1159
  136PRO     HA 2129   7.755   7.997   6.015 -0.5691 -0.2151 -0.0545
  136PRO      C 2130   7.811   8.043   6.219 -0.1061  0.5538 -0.0419
  136PRO      O 2131   7.900   8.081   6.295 -0.0423 -0.0051  0.1736
  137LEU      N 2132   7.686   8.016   6.258  0.0860 -0.7212 -0.2104
  137LEU      H 2133   7.618   7.982   6.191  0.5518 -2.2199  0.0161
  137LEU     CA 2134   7.643   8.035   6.395  0.0322  0.1444 -0.3367
  137LEU     HA 2135   7.727   8.075   6.453  0.3467 -0.2744 -0.4932
  137LEU     CB 2136   7.524   8.130   6.409  0.5023  0.6637  0.3317
  137LEU    HB1 2137   7.443   8.080   6.374 -0.1355  0.7546  1.3709
  137LEU    HB2 2138   7.515   8.152   6.507  1.5076  1.2867  0.3941
  137LEU     CG 2139   7.531   8.262   6.333  0.4598  0.1845 -0.5391
  137LEU     HG 2140   7.556   8.243   6.229  0.7931  0.0761 -0.4438
  137LEU   MCD1 2141   7.369   8.298   6.331  0.4853  0.2942 -0.7087
  137LEU   MCD2 2142   7.412   8.376   6.353  0.4665  0.0700  0.2014
  137LEU    CD1 2143   7.397   8.334   6.342  0.4753  0.1822 -0.2667
  137LEU   HD11 2144   7.317   8.264   6.319  0.4996  0.4318 -1.2162
  137LEU   HD12 2145   7.383   8.373   6.443  0.1804 -0.7892  0.0981
  137LEU   HD13 2146   7.394   8.416   6.270  0.7566  0.9027  0.5132
  137LEU   MCD1 2147   7.610   8.369   6.433 -0.2652 -0.2175  0.4965
  137LEU   MCD2 2148   7.661   8.363   6.357 -0.6559  1.5595  0.0047
  137LEU    CD2 2149   7.631   8.362   6.392 -0.4183  0.6487  0.2145
  137LEU   HD21 2150   7.598   8.392   6.491 -0.1923 -1.2217  0.9428
  137LEU   HD22 2151   7.729   8.315   6.400  0.2843  1.7476 -1.1634
  137LEU   HD23 2152   7.637   8.449   6.328 -1.9757  1.7519  1.4035
  137LEU      C 2153   7.607   7.898   6.448 -1.1998  0.8036  0.6241
  137LEU      O 2154   7.528   7.824   6.388  0.4460 -0.3605 -0.2588
  138ALA      N 2155   7.671   7.859   6.558 -0.2130  0.2531 -0.1152
  138ALA      H 2156   7.743   7.920   6.594  0.4238 -0.1358 -0.6727
  138ALA     CA 2157   7.652   7.737   6.635  0.0679  0.1345 -0.2279
  138ALA     HA 2158   7.555   7.694   6.611  0.0042  0.2236 -0.1341
  138ALA   MCB1 2159   7.795   7.653   6.626 -0.1342 -0.1960 -0.3875
  138ALA   MCB2 2160   7.739   7.615   6.564 -0.3275 -0.1362 -0.2512
  138ALA     CB 2161   7.762   7.639   6.597 -0.2170 -0.1523 -0.3152
  138ALA    HB1 2162   7.850   7.658   6.657 -0.0694 -0.2875 -0.4876
  138ALA    HB2 2163   7.727   7.537   6.615 -0.4146 -0.0577 -0.1497
  138ALA    HB3 2164   7.786   7.650   6.491 -0.3712 -0.3173 -0.3703
  138ALA      C 2165   7.655   7.772   6.783  0.0046  0.1365 -0.2259
  138ALA      O 2166   7.715   7.872   6.822 -0.2146  0.0693  0.2994
  139PRO      N 2167   7.600   7.684   6.867 -0.4134  0.6480  0.0513
  139PRO     CD 2168   7.538   7.556   6.836  0.1969  0.2453  0.4656
  139PRO    HD1 2169   7.445   7.571   6.777  0.7932 -0.1807  0.0834
  139PRO    HD2 2170   7.608   7.494   6.776  0.7207  0.5455  1.3981
  139PRO     CG 2171   7.507   7.487   6.968 -0.7174 -0.0033  0.1370
  139PRO    HG1 2172   7.408   7.432   6.965 -1.1741  0.4655 -0.2701
  139PRO    HG2 2173   7.587   7.411   6.996 -1.2237 -0.7256  0.3815
  139PRO     CB 2174   7.504   7.603   7.068 -0.2866  0.1013  0.0355
  139PRO    HB1 2175   7.399   7.650   7.075 -0.1119  0.0869  0.1581
  139PRO    HB2 2176   7.532   7.569   7.174 -0.0633  0.0695 -0.2041
  139PRO     CA 2177   7.606   7.700   7.010 -0.4123  0.2711  0.0969
  139PRO     HA 2178   7.577   7.802   7.036 -0.1953  0.2394  0.4803
  139PRO      C 2179   7.741   7.669   7.073 -0.2299 -0.2518 -0.5323
  139PRO      O 2180   7.812   7.587   7.016 -0.4003 -0.8140  0.0285
  140SER      N 2181   7.776   7.725   7.189  0.4408 -0.6219 -0.5458
  140SER      H 2182   7.704   7.777   7.238  0.6361 -0.2872 -0.6136
  140SER     CA 2183   7.904   7.722   7.258  0.1066 -0.8571  0.0805
  140SER     HA 2184   7.975   7.763   7.187  0.4095 -1.3397  0.0924
  140SER     CB 2185   7.900   7.822   7.373  0.2293 -0.0961 -0.5651
  140SER    HB1 2186   7.812   7.810   7.417  0.8489 -0.0970 -0.7550
  140SER    HB2 2187   7.975   7.799   7.433  0.0173  0.3505 -1.1693
  140SER     OG 2188   7.912   7.960   7.345 -0.1838  0.0316 -0.1364
  140SER     HG 2189   7.868   8.009   7.415 -0.1415 -0.3100  0.1358
  140SER      C 2190   7.962   7.586   7.297  0.0829 -0.6712  0.7891
  140SER      O 2191   8.076   7.578   7.341  0.0484 -0.2114  0.9784
  141SER      N 2192   7.892   7.476   7.270  0.0057 -0.4427  0.0024
  141SER      H 2193   7.802   7.485   7.225 -0.0049 -0.5772 -0.0044
  141SER     CA 2194   7.936   7.341   7.301  1.1687 -0.1429 -0.2392
  141SER     HA 2195   8.036   7.328   7.261  1.1613 -0.1425 -0.2578
  141SER     CB 2196   7.939   7.310   7.450 -0.0834 -0.2569 -0.2161
  141SER    HB1 2197   7.984   7.388   7.496 -0.6582  0.2017  0.7404
  141SER    HB2 2198   7.843   7.298   7.480 -0.7290 -0.8357 -0.7194
  141SER     OG 2199   8.008   7.194   7.490  0.3348 -0.2071 -0.7798
  141SER     HG 2200   8.017   7.195   7.585  1.3415 -0.0764 -0.8540
  141SER      C 2201   7.844   7.240   7.233  0.1237  0.5002  0.1670
  141SER      O 2202   7.731   7.273   7.198  0.3951  0.3798 -0.9018
  142LYS      N 2203   7.896   7.118   7.213 -0.3444  0.3710 -0.2866
  142LYS      H 2204   7.986   7.099   7.253 -0.0834  0.4991 -0.7935
  142LYS     CA 2205   7.837   7.008   7.139 -0.1689 -0.1629  0.3454
  142LYS     HA 2206   7.778   7.054   7.058 -0.2089 -0.5000  0.1817
  142LYS     CB 2207   7.947   6.928   7.071  0.1813  0.3126  0.3432
  142LYS    HB1 2208   7.909   6.888   6.982  0.6309  1.1195 -0.0060
  142LYS    HB2 2209   8.028   6.993   7.051  0.1197  0.4238  1.3649
  142LYS     CG 2210   8.000   6.813   7.156 -0.0104 -0.4950 -0.5979
  142LYS    HG1 2211   8.006   6.845   7.257 -0.2460 -1.4254 -0.2694
  142LYS    HG2 2212   7.932   6.732   7.147  0.0136 -0.4295 -1.5144
  142LYS     CD 2213   8.138   6.765   7.113  0.0931 -0.0938 -0.7179
  142LYS    HD1 2214   8.137   6.740   7.005  0.3300 -0.3717 -1.0827
  142LYS    HD2 2215   8.213   6.844   7.131  0.3633  0.2789 -0.9263
  142LYS     CE 2216   8.172   6.641   7.194 -0.5117  0.1749 -0.0376
  142LYS    HE1 2217   8.129   6.649   7.297 -0.3650  0.9456  0.0907
  142LYS    HE2 2218   8.126   6.550   7.148 -1.0865  0.0145  0.5475
  142LYS   MNZ1 2219   8.326   6.663   7.219 -0.4057 -0.5095 -0.0505
  142LYS   MNZ2 2220   8.321   6.591   7.184 -0.6827 -0.2425 -0.5759
  142LYS     NZ 2221   8.318   6.627   7.201 -0.5429 -0.3545 -0.3023
  142LYS    HZ1 2222   8.357   6.709   7.245 -0.2220 -0.7924  0.2607
  142LYS    HZ2 2223   8.342   6.546   7.255 -0.7396 -0.8416 -0.9241
  142LYS    HZ3 2224   8.355   6.618   7.108 -0.6895  0.2067 -0.4261
  142LYS      C 2225   7.741   6.920   7.217 -0.2495 -0.2067  0.1965
  142LYS      O 2226   7.687   6.829   7.154  0.3941 -0.2192 -0.3619
  143SER      N 2227   7.742   6.933   7.350  0.6614  0.0090  0.1795
  143SER      H 2228   7.819   6.982   7.393  1.1704 -0.6040  0.0118
  143SER     CA 2229   7.640   6.880   7.438  0.1565  0.5075 -0.0995
  143SER     HA 2230   7.657   6.773   7.446  0.1690  0.5237  0.0820
  143SER     CB 2231   7.655   6.940   7.577  0.1466  0.2633  0.0064
  143SER    HB1 2232   7.618   7.039   7.576  0.2896  0.3680  0.1642
  143SER    HB2 2233   7.598   6.881   7.645 -0.0082  0.2326 -0.0774
  143SER     OG 2234   7.789   6.942   7.621  0.1529 -0.0581  0.0082
  143SER     HG 2235   7.794   6.998   7.699  0.4540  0.7697 -0.5799
  143SER      C 2236   7.497   6.899   7.388 -0.0530 -0.0932  0.2613
  143SER      O 2237   7.477   6.991   7.310 -0.2595 -0.4590 -0.1272
  144THR      N 2238   7.397   6.822   7.433  0.1155 -0.3406  0.2203
  144THR      H 2239   7.417   6.747   7.497  0.1853 -0.3892  0.1411
  144THR     CA 2240   7.259   6.842   7.395  0.1488 -0.3328  0.1018
  144THR     HA 2241   7.258   6.920   7.319  0.2984 -0.3194  0.1136
  144THR     CB 2242   7.193   6.720   7.333 -0.4430 -0.0258  0.1100
  144THR     HB 2243   7.093   6.745   7.297 -0.5211 -0.0840  0.2832
  144THR   MCG1 2244   7.307   6.634   7.246  0.1123  0.3725  0.4387
  144THR   MCG2 2245   7.247   6.667   7.184 -0.2276 -0.4218  0.3256
  144THR    CG2 2246   7.273   6.654   7.221 -0.0752 -0.0248  0.3698
  144THR   HG21 2247   7.359   6.602   7.263  0.3912  0.8615  0.5574
  144THR   HG22 2248   7.210   6.582   7.168  0.3977 -0.8125  0.8304
  144THR   HG23 2249   7.308   6.730   7.151 -0.7515 -0.1221 -0.0930
  144THR    OG1 2250   7.185   6.613   7.425  0.4943 -0.7743 -0.6265
  144THR    HG1 2251   7.139   6.540   7.383 -0.5220 -0.2028 -0.5848
  144THR      C 2252   7.180   6.896   7.514  0.0945 -0.1659 -0.0089
  144THR      O 2253   7.221   6.885   7.629  0.3045  0.9691  0.0425
  145SER      N 2254   7.073   6.969   7.482  0.4552  0.4461  0.1397
  145SER      H 2255   7.050   6.978   7.384  1.0310  0.9685  0.0440
  145SER     CA 2256   6.983   7.037   7.574 -0.1173  0.5161 -0.4550
  145SER     HA 2257   7.003   6.997   7.674 -0.2445  0.4017 -0.4739
  145SER     CB 2258   7.025   7.184   7.574  0.9388  0.2389  0.2009
  145SER    HB1 2259   6.963   7.239   7.646  2.0256  0.7055  1.5939
  145SER    HB2 2260   7.130   7.192   7.603  1.8139 -0.3688 -0.8425
  145SER     OG 2261   7.006   7.236   7.445 -0.6175  0.1653  0.3548
  145SER     HG 2262   7.019   7.331   7.448 -3.5800  0.7477  0.6717
  145SER      C 2263   6.836   7.012   7.544 -0.2188  0.4563  0.0777
  145SER      O 2264   6.806   6.967   7.434  0.2512 -0.0223  0.1395
  146GLY      N 2265   6.740   7.050   7.629 -0.1800 -0.1936  0.4323
  146GLY      H 2266   6.767   7.082   7.721 -0.3703 -0.9401  0.7573
  146GLY     CA 2267   6.598   7.052   7.600 -0.0611 -0.1388 -0.1808
  146GLY    HA1 2268   6.570   6.955   7.576  0.2251  0.0827 -0.5286
  146GLY    HA2 2269   6.549   7.083   7.686 -0.2406 -0.4544 -0.4148
  146GLY      C 2270   6.555   7.142   7.486 -0.0821  0.0469 -0.0264
  146GLY      O 2271   6.604   7.248   7.448  0.3921 -0.1525  0.0209
  147GLY      N 2272   6.442   7.101   7.427  0.0283  0.0730 -0.2596
  147GLY      H 2273   6.403   7.014   7.462  0.4108 -0.3037 -0.7436
  147GLY     CA 2274   6.365   7.162   7.320 -0.4521  0.2868  0.1965
  147GLY    HA1 2275   6.270   7.112   7.313 -1.0781  0.3445  0.3247
  147GLY    HA2 2276   6.349   7.265   7.343 -0.4678  0.8073  0.2415
  147GLY      C 2277   6.438   7.151   7.187 -0.0756 -0.2832  0.4377
  147GLY      O 2278   6.545   7.090   7.185  0.1628  0.1270 -0.6350
  148THR      N 2279   6.385   7.200   7.075  0.1816  0.0481  0.4569
  148THR      H 2280   6.295   7.246   7.082  0.3181  0.3012  0.5699
  148THR     CA 2281   6.441   7.195   6.941 -0.0331  0.2502  0.3569
  148THR     HA 2282   6.465   7.091   6.921  0.0762  0.2782  0.3417
  148THR     CB 2283   6.345   7.239   6.831 -0.1462 -0.0095  0.3501
  148THR     HB 2284   6.315   7.343   6.845 -0.5125 -0.1091  0.3376
  148THR   MCG1 2285   6.402   7.168   6.692 -1.4120 -0.2873 -0.0577
  148THR   MCG2 2286   6.387   7.257   6.671 -0.1134  0.0841  0.3688
  148THR    CG2 2287   6.392   7.214   6.689 -0.7343 -0.0975  0.1644
  148THR   HG21 2288   6.421   7.109   6.678 -2.3224 -0.5324 -0.3557
  148THR   HG22 2289   6.312   7.237   6.619 -0.5320  1.4499  0.3711
  148THR   HG23 2290   6.478   7.277   6.667  0.2304 -1.2728  0.3446
  148THR    OG1 2291   6.232   7.155   6.828  0.1775 -0.4383  0.0913
  148THR    HG1 2292   6.190   7.164   6.742 -0.1616  0.0809  0.3000
  148THR      C 2293   6.571   7.273   6.927 -0.1152  0.3131 -0.0916
  148THR      O 2294   6.582   7.388   6.970 -0.6983  0.4220 -0.2270
  149ALA      N 2295   6.675   7.219   6.863 -0.2099  0.0597 -0.0317
  149ALA      H 2296   6.665   7.125   6.827 -0.2241  0.2536 -0.5500
  149ALA     CA 2297   6.803   7.283   6.840 -0.1958  0.4738  1.0604
  149ALA     HA 2298   6.822   7.347   6.926 -0.1436  0.4892  1.0376
  149ALA   MCB1 2299   6.921   7.176   6.886 -1.0550 -0.9150  0.1970
  149ALA   MCB2 2300   6.909   7.163   6.796 -0.7317  0.3867 -0.0778
  149ALA     CB 2301   6.910   7.174   6.841 -0.8614 -0.2303  0.1053
  149ALA    HB1 2302   6.949   7.163   6.942 -1.3806 -1.8494  0.1838
  149ALA    HB2 2303   6.866   7.080   6.808 -1.3024  0.4328 -1.3987
  149ALA    HB3 2304   6.991   7.202   6.774 -0.3775  0.2216  0.8472
  149ALA      C 2305   6.809   7.373   6.717  0.6696 -0.7566  0.1534
  149ALA      O 2306   6.714   7.388   6.641  0.6743  0.0396  0.2835
  150ALA      N 2307   6.913   7.457   6.709 -0.0054  0.1490  0.5327
  150ALA      H 2308   6.986   7.456   6.779 -0.4205  1.3207  1.0346
  150ALA     CA 2309   6.923   7.551   6.599 -0.5133 -0.5055 -0.0956
  150ALA     HA 2310   6.868   7.509   6.515 -0.5816 -0.8310  0.1074
  150ALA   MCB1 2311   6.879   7.693   6.675  0.8024  0.4004 -0.9485
  150ALA   MCB2 2312   6.823   7.684   6.603 -0.2717 -0.3234 -0.0952
  150ALA     CB 2313   6.855   7.682   6.637  0.2298  0.0136 -0.5022
  150ALA    HB1 2314   6.901   7.723   6.727  1.6041  0.9444 -1.5512
  150ALA    HB2 2315   6.865   7.754   6.555 -0.8101 -0.8677 -1.4725
  150ALA    HB3 2316   6.749   7.664   6.656  0.4265  0.3353  1.2250
  150ALA      C 2317   7.067   7.570   6.555 -0.4783 -0.2385  0.1308
  150ALA      O 2318   7.155   7.594   6.639  0.2625 -0.5820 -0.5197
  151LEU      N 2319   7.092   7.564   6.424 -0.0361 -0.4108  0.2185
  151LEU      H 2320   7.018   7.530   6.365  0.3887 -1.5192  0.2784
  151LEU     CA 2321   7.214   7.600   6.354 -0.5025  0.6407 -0.0864
  151LEU     HA 2322   7.283   7.637   6.430 -0.6796  0.9468 -0.0699
  151LEU     CB 2323   7.278   7.476   6.292 -0.0397  0.5086  0.6276
  151LEU    HB1 2324   7.212   7.439   6.224  0.4592  0.5506  0.9415
  151LEU    HB2 2325   7.364   7.507   6.248 -0.4306  0.6078  1.1868
  151LEU     CG 2326   7.313   7.362   6.387  0.2715  0.1788  0.1220
  151LEU     HG 2327   7.234   7.353   6.461  0.4352  0.2598  0.3114
  151LEU   MCD1 2328   7.284   7.219   6.308 -0.4388  0.1174  0.4852
  151LEU   MCD2 2329   7.375   7.225   6.316 -0.3867 -0.1157  0.1010
  151LEU    CD1 2330   7.329   7.228   6.315 -0.3815  0.0089  0.2853
  151LEU   HD11 2331   7.230   7.189   6.290 -0.5950  0.2285  0.7528
  151LEU   HD12 2332   7.387   7.242   6.224 -0.7112 -0.3065  0.0216
  151LEU   HD13 2333   7.380   7.158   6.381 -0.3054 -0.0161  0.1982
  151LEU   MCD1 2334   7.446   7.364   6.488  0.0436 -0.0982  0.4296
  151LEU   MCD2 2335   7.450   7.442   6.438  0.6349 -0.3752  0.0273
  151LEU    CD2 2336   7.442   7.401   6.460  0.3362 -0.2177  0.2236
  151LEU   HD21 2337   7.467   7.324   6.532 -0.3073 -0.0035  0.6962
  151LEU   HD22 2338   7.523   7.411   6.387  0.5828 -1.0865  0.3556
  151LEU   HD23 2339   7.427   7.496   6.511  0.7793  0.1535 -0.3086
  151LEU      C 2340   7.187   7.715   6.259 -0.1456  0.4465 -0.4245
  151LEU      O 2341   7.089   7.724   6.184 -0.1567  0.9416 -0.3580
  152GLY      N 2342   7.274   7.817   6.264  0.3582  0.0365 -0.6131
  152GLY      H 2343   7.359   7.806   6.316  0.9125 -0.5952 -1.5844
  152GLY     CA 2344   7.250   7.943   6.198 -0.1008  0.4834  0.3612
  152GLY    HA1 2345   7.157   7.938   6.144 -0.8889  1.1170  0.6437
  152GLY    HA2 2346   7.244   8.021   6.272  0.3899  0.5813  1.0269
  152GLY      C 2347   7.362   7.978   6.100 -0.1743 -0.0507  0.0828
  152GLY      O 2348   7.470   7.920   6.093  0.1960  0.5103  0.8508
  153CYS      N 2349   7.329   8.086   6.028 -0.4460 -0.0279  0.2369
  153CYS      H 2350   7.237   8.125   6.038 -0.4437 -0.0730  0.4593
  153CYS     CA 2351   7.420   8.151   5.936 -0.6149  0.0014  0.0902
  153CYS     HA 2352   7.522   8.133   5.969 -0.6865 -0.1185  0.2495
  153CYS     CB 2353   7.401   8.090   5.798  0.2385  0.4880 -0.2554
  153CYS    HB1 2354   7.382   7.978   5.805  0.2615  0.9346 -0.4672
  153CYS    HB2 2355   7.306   8.127   5.749  0.8790  0.7226 -0.2784
  153CYS     SG 2356   7.545   8.125   5.693  0.2898  0.0786 -0.3259
  153CYS      C 2357   7.393   8.301   5.942  0.1845  0.1671 -0.2125
  153CYS      O 2358   7.279   8.346   5.940  0.2912  0.4342 -0.2820
  154LEU      N 2359   7.498   8.383   5.954 -0.0380  0.4497 -0.1878
  154LEU      H 2360   7.588   8.342   5.973  0.0428  0.6421 -0.1534
  154LEU     CA 2361   7.494   8.527   5.944 -0.2524  0.4465 -0.1773
  154LEU     HA 2362   7.392   8.565   5.943 -0.1891  0.6223 -0.1721
  154LEU     CB 2363   7.573   8.585   6.061  0.1233 -0.2812 -0.0622
  154LEU    HB1 2364   7.523   8.561   6.143  0.4429 -0.9882  0.3095
  154LEU    HB2 2365   7.662   8.542   6.058  0.5049 -0.1581 -0.6487
  154LEU     CG 2366   7.598   8.735   6.068 -0.4810 -0.1909  0.3540
  154LEU     HG 2367   7.633   8.770   5.970 -0.8092 -0.1349  0.2564
  154LEU   MCD1 2368   7.490   8.856   6.104 -0.6819 -0.2009 -0.1952
  154LEU   MCD2 2369   7.445   8.777   6.117 -0.4666 -0.2305  0.4320
  154LEU    CD1 2370   7.474   8.813   6.109 -0.5698 -0.2148  0.1292
  154LEU   HD11 2371   7.494   8.920   6.104 -0.8311 -0.1872 -0.6238
  154LEU   HD12 2372   7.392   8.788   6.041 -0.6738 -0.8588  0.4703
  154LEU   HD13 2373   7.446   8.786   6.210 -0.2687  0.3853  0.3804
  154LEU   MCD1 2374   7.693   8.826   6.171  0.1654 -0.1650 -0.2467
  154LEU   MCD2 2375   7.712   8.737   6.190  0.5411 -0.1577 -0.5676
  154LEU    CD2 2376   7.698   8.779   6.175  0.3151 -0.1624 -0.3723
  154LEU   HD21 2377   7.700   8.888   6.180  0.0859 -0.1636 -0.1875
  154LEU   HD22 2378   7.667   8.740   6.272  1.2108 -0.4258 -0.1760
  154LEU   HD23 2379   7.797   8.742   6.150  0.2178  0.1221 -1.2727
  154LEU      C 2380   7.564   8.555   5.811  0.1942  0.1168 -0.0158
  154LEU      O 2381   7.659   8.488   5.772 -0.1056  0.2404 -1.0210
  155VAL      N 2382   7.511   8.655   5.741 -0.5423 -0.2198  0.0345
  155VAL      H 2383   7.430   8.701   5.778 -1.3040 -1.0965 -0.4755
  155VAL     CA 2384   7.559   8.708   5.614  0.1897  0.1819  0.4603
  155VAL     HA 2385   7.659   8.668   5.598  0.3691  0.4482  0.9027
  155VAL     CB 2386   7.474   8.664   5.494  0.7663  0.2340  0.0250
  155VAL     HB 2387   7.370   8.683   5.519  0.8010  0.4001  0.0471
  155VAL   MCG1 2388   7.547   8.715   5.354  0.2029  0.7345 -0.0984
  155VAL   MCG2 2389   7.464   8.754   5.355 -0.1152  0.0945 -0.0142
  155VAL    CG1 2390   7.504   8.731   5.361  0.0769  0.4063 -0.0526
  155VAL   HG11 2391   7.604   8.703   5.327  0.2673  1.1606 -0.1650
  155VAL   HG12 2392   7.431   8.699   5.287  0.2199 -0.2067  0.0595
  155VAL   HG13 2393   7.500   8.840   5.372 -0.7492  0.3874 -0.1076
  155VAL   MCG1 2394   7.477   8.512   5.427 -0.3471  0.3077 -0.2208
  155VAL   MCG2 2395   7.506   8.502   5.513 -0.4243 -0.0488 -0.2339
  155VAL    CG2 2396   7.491   8.515   5.471 -0.3330  0.1345 -0.2159
  155VAL   HG21 2397   7.462   8.490   5.369 -0.5089  0.5078 -0.2584
  155VAL   HG22 2398   7.595   8.486   5.487 -0.5296 -0.6599 -0.2508
  155VAL   HG23 2399   7.427   8.460   5.541 -0.7468  0.4835 -0.3102
  155VAL      C 2400   7.571   8.859   5.628 -0.4012  0.2120  0.7436
  155VAL      O 2401   7.471   8.929   5.632 -0.1062  0.7452 -0.2957
  156LYS      N 2402   7.696   8.907   5.632 -0.2670 -0.0500  0.0605
  156LYS      H 2403   7.771   8.842   5.615 -0.4160 -0.0618 -0.6005
  156LYS     CA 2404   7.737   9.043   5.659 -0.1900 -0.1011  0.2034
  156LYS     HA 2405   7.645   9.099   5.677 -0.2005 -0.2301  0.5738
  156LYS     CB 2406   7.816   9.047   5.790 -0.0429 -0.3800  0.1246
  156LYS    HB1 2407   7.838   8.944   5.823 -0.0978 -0.4532 -0.0647
  156LYS    HB2 2408   7.910   9.101   5.775 -0.0114 -0.4413  0.1076
  156LYS     CG 2409   7.731   9.118   5.894  0.1366 -0.4713  0.3339
  156LYS    HG1 2410   7.707   9.221   5.861  0.0221 -0.7589  0.2701
  156LYS    HG2 2411   7.635   9.063   5.910  0.5087 -0.6297  0.4714
  156LYS     CD 2412   7.811   9.121   6.024 -0.0439  0.0602  0.4401
  156LYS    HD1 2413   7.843   9.023   6.044  0.3319  0.4220  0.3812
  156LYS    HD2 2414   7.893   9.184   6.009 -0.6013  0.3891  0.4086
  156LYS     CE 2415   7.734   9.171   6.145  0.0288 -0.3738  0.6727
  156LYS    HE1 2416   7.663   9.243   6.112 -0.5749 -0.5195  0.9480
  156LYS    HE2 2417   7.681   9.090   6.189  0.3654 -0.7331  0.9367
  156LYS   MNZ1 2418   7.837   9.199   6.262  0.3806 -0.1352  0.3080
  156LYS   MNZ2 2419   7.807   9.271   6.244  0.5412 -0.1274  0.0571
  156LYS     NZ 2420   7.819   9.233   6.248  0.4439 -0.1409  0.2016
  156LYS    HZ1 2421   7.874   9.161   6.293  0.3486 -0.0966  0.3917
  156LYS    HZ2 2422   7.880   9.301   6.206  0.5383 -0.4988 -0.2506
  156LYS    HZ3 2423   7.760   9.278   6.317  0.7305  0.3333  0.1395
  156LYS      C 2424   7.814   9.119   5.552 -1.0639 -0.1392 -0.4710
  156LYS      O 2425   7.879   9.052   5.471 -0.2953  0.1119 -0.0790
  157ASP      N 2426   7.814   9.252   5.560 -0.0283 -0.1442 -0.1029
  157ASP      H 2427   7.748   9.290   5.627  0.4754  0.0834  0.2755
  157ASP     CA 2428   7.890   9.355   5.492  0.3352 -0.3053  0.0553
  157ASP     HA 2429   7.837   9.447   5.517  0.3037 -0.3214  0.0474
  157ASP     CB 2430   8.028   9.374   5.554  0.5089  0.3875 -0.5166
  157ASP    HB1 2431   8.090   9.297   5.520  1.3003  0.6537 -1.0597
  157ASP    HB2 2432   8.066   9.466   5.521  0.1254  1.0929 -0.4095
  157ASP     CG 2433   8.031   9.373   5.707  0.1368 -0.2215 -0.5037
  157ASP    OD1 2434   8.136   9.367   5.774 -0.2094  0.7259  0.1752
  157ASP    OD2 2435   7.929   9.391   5.776  0.7135  0.0962  0.2908
  157ASP      C 2436   7.884   9.350   5.340  0.1530 -0.0429  0.0520
  157ASP      O 2437   7.986   9.370   5.275  0.0744 -0.0020 -0.0586
  158TYR      N 2438   7.760   9.334   5.292  0.1302 -0.0411  0.1092
  158TYR      H 2439   7.684   9.331   5.359  0.0567 -0.0594  0.0246
  158TYR     CA 2440   7.722   9.320   5.153  0.5275 -0.0043 -0.0043
  158TYR     HA 2441   7.816   9.320   5.098  0.5479 -0.0999  0.0293
  158TYR     CB 2442   7.653   9.189   5.117  0.1135  0.1468  0.2237
  158TYR    HB1 2443   7.664   9.173   5.013  0.1993  0.0184  0.4852
  158TYR    HB2 2444   7.706   9.110   5.163 -0.2365  0.3221  0.4020
  158TYR     CG 2445   7.507   9.176   5.151  0.0288  0.2380 -0.0924
  158TYR    CD1 2446   7.401   9.195   5.062  0.2997  0.8734 -0.2901
  158TYR    HD1 2447   7.423   9.219   4.959  0.3248  1.9374 -0.0590
  158TYR    CE1 2448   7.267   9.184   5.101  0.4014  0.0622 -0.1314
  158TYR    HE1 2449   7.187   9.190   5.028  0.3977 -0.8686 -0.2271
  158TYR     CZ 2450   7.238   9.165   5.238  0.2279  0.5208 -0.1012
  158TYR     OH 2451   7.108   9.150   5.278  0.3813 -0.3358  0.1015
  158TYR     HH 2452   7.046   9.154   5.205  0.0498  1.8152  0.3593
  158TYR    CE2 2453   7.339   9.140   5.333  0.0834 -0.4878 -0.1947
  158TYR    HE2 2454   7.317   9.118   5.436  0.0010 -1.4887 -0.4067
  158TYR    CD2 2455   7.470   9.146   5.283  0.0857 -0.0720 -0.1467
  158TYR    HD2 2456   7.549   9.125   5.353  0.1246  0.0215 -0.1625
  158TYR      C 2457   7.644   9.440   5.101  0.0773 -0.4107 -0.2853
  158TYR      O 2458   7.552   9.490   5.165  0.2534 -0.1690 -0.2139
  159PHE      N 2459   7.658   9.485   4.976 -0.7617  0.4680 -0.0890
  159PHE      H 2460   7.732   9.445   4.921 -1.1923  0.1786 -0.4679
  159PHE     CA 2461   7.580   9.586   4.908  0.2463  1.0855 -0.3783
  159PHE     HA 2462   7.476   9.576   4.940  0.1150  1.6444 -0.6013
  159PHE     CB 2463   7.630   9.723   4.954  0.7052  0.6869  0.3603
  159PHE    HB1 2464   7.660   9.720   5.061  0.6479  0.4091  0.9265
  159PHE    HB2 2465   7.725   9.749   4.900  1.4154  0.9599  0.6201
  159PHE     CG 2466   7.526   9.831   4.931  0.3552  0.2968  0.0734
  159PHE    CD1 2467   7.530   9.896   4.808 -0.6658 -0.0977 -0.1876
  159PHE    HD1 2468   7.606   9.874   4.734 -1.3787 -0.7012 -0.7699
  159PHE    CE1 2469   7.431   9.993   4.784 -0.3988  0.2387  0.0410
  159PHE    HE1 2470   7.429  10.045   4.689 -0.3521  0.5229  0.1938
  159PHE     CZ 2471   7.335  10.022   4.881 -0.1869  0.0893  0.2979
  159PHE     HZ 2472   7.258  10.095   4.860 -0.4963 -0.2191  0.3530
  159PHE    CE2 2473   7.339   9.958   5.005  0.3395  0.4204  0.4601
  159PHE    HE2 2474   7.264   9.981   5.080  1.1741  1.3158  1.0794
  159PHE    CD2 2475   7.439   9.865   5.035 -0.2107 -0.3926 -0.1628
  159PHE    HD2 2476   7.448   9.821   5.133 -1.0074 -1.5852 -0.5789
  159PHE      C 2477   7.585   9.571   4.757  0.1618  0.5571 -0.3318
  159PHE      O 2478   7.693   9.529   4.716 -0.0880 -0.0304 -0.4122
  160PRO      N 2479   7.477   9.597   4.683 -0.1398 -0.2493 -0.1995
  160PRO     CD 2480   7.475   9.587   4.539  0.0098 -0.8812 -0.1649
  160PRO    HD1 2481   7.562   9.641   4.495  0.5271 -1.4007 -0.6547
  160PRO    HD2 2482   7.481   9.481   4.507 -0.4728 -1.3020 -0.0212
  160PRO     CG 2483   7.344   9.650   4.491  0.1181 -0.2391  0.3521
  160PRO    HG1 2484   7.364   9.737   4.421  0.5199 -0.2127  1.0282
  160PRO    HG2 2485   7.281   9.575   4.436  0.2233  0.2513  0.2521
  160PRO     CB 2486   7.275   9.697   4.619 -0.4813 -0.3182  0.0650
  160PRO    HB1 2487   7.290   9.808   4.635 -1.2691 -0.0470 -0.0889
  160PRO    HB2 2488   7.164   9.677   4.615 -0.4950 -1.0197 -0.0422
  160PRO     CA 2489   7.342   9.617   4.730  0.0388  0.2029  0.1421
  160PRO     HA 2490   7.344   9.677   4.821  0.0901  0.1206  0.1956
  160PRO      C 2491   7.272   9.484   4.759 -0.0219  0.0919 -0.4880
  160PRO      O 2492   7.338   9.380   4.754  0.0964  0.0966  0.5096
  161GLN      N 2493   7.143   9.490   4.792 -0.0222 -0.0604 -0.4618
  161GLN      H 2494   7.106   9.578   4.825 -0.1197  0.0918 -0.9621
  161GLN     CA 2495   7.050   9.379   4.785 -0.0229 -0.1254  0.3588
  161GLN     HA 2496   7.090   9.291   4.837  0.2811 -0.0396  0.2762
  161GLN     CB 2497   6.917   9.423   4.845  0.0709 -0.2493  0.6618
  161GLN    HB1 2498   6.890   9.511   4.799 -0.2393 -0.2472  0.6272
  161GLN    HB2 2499   6.849   9.348   4.826  0.0211 -0.4055  0.9221
  161GLN     CG 2500   6.917   9.448   4.996  0.6680 -0.1581  0.6507
  161GLN    HG1 2501   7.019   9.458   5.029  1.0620 -0.7215  0.6206
  161GLN    HG2 2502   6.866   9.540   5.016  1.1848  0.4210  0.9897
  161GLN     CD 2503   6.850   9.336   5.074  0.0443 -0.0882  0.2255
  161GLN    OE1 2504   6.886   9.219   5.074 -0.3381 -0.2098  0.1873
  161GLN    NE2 2505   6.751   9.371   5.157  0.1483  0.2584  0.2074
  161GLN   HE21 2506   6.724   9.468   5.166  0.6871  0.3943  0.4255
  161GLN   HE22 2507   6.703   9.300   5.211 -0.3119  0.3843 -0.0242
  161GLN      C 2508   7.023   9.349   4.639 -0.0928 -0.0181  0.3503
  161GLN      O 2509   7.031   9.435   4.551 -0.1002  0.1283  0.4912
  162PRO      N 2510   6.990   9.226   4.598  0.3471 -0.0580  0.1105
  162PRO     CD 2511   6.948   9.203   4.461  0.0021 -0.6103  0.3052
  162PRO    HD1 2512   6.902   9.293   4.421  0.2357 -0.8435  0.2604
  162PRO    HD2 2513   7.035   9.176   4.400 -0.2843 -0.9813  0.5460
  162PRO     CG 2514   6.846   9.089   4.457 -0.2879 -0.3525  0.2377
  162PRO    HG1 2515   6.739   9.128   4.449 -0.3381 -0.1180  0.5891
  162PRO    HG2 2516   6.864   9.019   4.368 -0.7284 -0.2711 -0.0424
  162PRO     CB 2517   6.871   9.018   4.590  0.1071 -0.5366  0.0705
  162PRO    HB1 2518   6.776   9.006   4.645  0.1658 -0.9069  0.3438
  162PRO    HB2 2519   6.915   8.919   4.573  0.3577 -0.5293 -0.1137
  162PRO     CA 2520   6.967   9.104   4.672  0.0703 -0.2124 -0.2213
  162PRO     HA 2521   6.917   9.131   4.766 -0.1943 -0.0882 -0.3968
  162PRO      C 2522   7.096   9.032   4.708  0.3415  0.6632  0.6920
  162PRO      O 2523   7.200   9.059   4.648  0.1121  0.3024  0.1014
  163VAL      N 2524   7.085   8.932   4.795  0.0120 -0.1170 -0.2026
  163VAL      H 2525   7.001   8.927   4.851 -0.3898 -0.9153 -0.8301
  163VAL     CA 2526   7.182   8.827   4.821  0.2617  0.0487 -0.4534
  163VAL     HA 2527   7.253   8.826   4.738  0.2946 -0.0365 -0.4250
  163VAL     CB 2528   7.259   8.857   4.949 -0.1126 -0.5416 -0.0776
  163VAL     HB 2529   7.291   8.961   4.945  0.2077 -0.6406 -0.1457
  163VAL   MCG1 2530   7.215   8.855   5.109  0.1178  0.4446  0.0102
  163VAL   MCG2 2531   7.145   8.817   5.063  0.0084  0.2469  0.3326
  163VAL    CG1 2532   7.184   8.837   5.080  0.0552  0.3054  0.1601
  163VAL   HG11 2533   7.244   8.874   5.163  0.2171  0.7277 -0.1428
  163VAL   HG12 2534   7.089   8.891   5.076  0.1088  0.3884 -0.0178
  163VAL   HG13 2535   7.164   8.731   5.095 -0.0404  0.4060  0.8107
  163VAL   MCG1 2536   7.405   8.789   4.992 -0.0221  0.0417  0.5661
  163VAL   MCG2 2537   7.376   8.742   4.918 -0.0588 -0.8306  1.1138
  163VAL    CG2 2538   7.384   8.770   4.955 -0.0436 -0.4010  0.7979
  163VAL   HG21 2539   7.447   8.802   5.038  0.0138  0.6046  0.3960
  163VAL   HG22 2540   7.356   8.666   4.969  0.0453 -0.2890  2.0167
  163VAL   HG23 2541   7.440   8.780   4.862 -0.1409 -1.4181  0.6071
  163VAL      C 2542   7.111   8.692   4.822 -0.0607  0.2145  0.0338
  163VAL      O 2543   6.995   8.682   4.862 -0.1662  0.3384 -0.2358
  164THR      N 2544   7.172   8.583   4.772 -0.1268  0.3142 -0.2741
  164THR      H 2545   7.260   8.596   4.726 -0.4535  0.5231 -0.8632
  164THR     CA 2546   7.124   8.447   4.778  0.3188  0.1687  0.0974
  164THR     HA 2547   7.016   8.451   4.792  0.3332  0.0663  0.2464
  164THR     CB 2548   7.149   8.374   4.646 -0.0790 -0.2920  0.2705
  164THR     HB 2549   7.236   8.418   4.597 -0.1915 -0.3631  0.0058
  164THR   MCG1 2550   7.210   8.221   4.672  0.6061  0.0741  0.8996
  164THR   MCG2 2551   7.127   8.209   4.635  0.5023 -0.4603  1.2687
  164THR    CG2 2552   7.167   8.222   4.653  0.5252 -0.1974  1.0468
  164THR   HG21 2553   7.264   8.199   4.697  0.7849  0.4206  0.8204
  164THR   HG22 2554   7.088   8.179   4.715  0.9187 -0.1693  1.5850
  164THR   HG23 2555   7.162   8.180   4.553  0.3043 -0.7758  1.2906
  164THR    OG1 2556   7.038   8.380   4.559 -0.2129 -0.0740  0.4533
  164THR    HG1 2557   6.991   8.461   4.576 -1.0930 -0.7882  1.8260
  164THR      C 2558   7.181   8.373   4.898  0.2154 -0.3716 -0.1792
  164THR      O 2559   7.303   8.372   4.914  0.1698  0.0194  0.2239
  165VAL      N 2560   7.102   8.311   4.986 -0.3410  0.3921 -0.1317
  165VAL      H 2561   7.003   8.329   4.975 -0.2644  0.8504 -0.1450
  165VAL     CA 2562   7.134   8.223   5.096 -0.3421  0.5687  0.0115
  165VAL     HA 2563   7.240   8.201   5.089 -0.3948  0.4072 -0.3279
  165VAL     CB 2564   7.110   8.290   5.231  0.3569 -0.1009  0.4801
  165VAL     HB 2565   7.003   8.304   5.239  0.3946 -0.0169  0.8708
  165VAL   MCG1 2566   7.137   8.237   5.387  0.3418  0.0099  0.5198
  165VAL   MCG2 2567   7.170   8.171   5.332  0.7871  0.1858  0.5682
  165VAL    CG1 2568   7.151   8.208   5.354  0.5549  0.0889  0.5411
  165VAL   HG11 2569   7.124   8.262   5.444  0.1056 -0.0620  0.5015
  165VAL   HG12 2570   7.100   8.112   5.352  1.0519 -0.1819  0.4290
  165VAL   HG13 2571   7.259   8.192   5.352  0.6490  0.6454  0.7361
  165VAL   MCG1 2572   7.146   8.451   5.213  0.3330 -0.0961  0.4742
  165VAL   MCG2 2573   7.205   8.419   5.275  0.2830 -0.0657  0.5373
  165VAL    CG2 2574   7.173   8.428   5.244  0.3102 -0.0820  0.5046
  165VAL   HG21 2575   7.121   8.497   5.177  0.3545 -0.1111  0.4402
  165VAL   HG22 2576   7.163   8.463   5.346  0.2060 -0.0598  0.4872
  165VAL   HG23 2577   7.278   8.424   5.216  0.3364 -0.0618  0.6036
  165VAL      C 2578   7.060   8.090   5.089 -0.3034  0.5284  0.3466
  165VAL      O 2579   6.942   8.089   5.056 -0.1896  0.7056 -0.0750
  166SER      N 2580   7.133   7.979   5.095 -0.2715  0.5288 -0.0073
  166SER      H 2581   7.233   7.983   5.107 -0.3269  0.8054  0.3649
  166SER     CA 2582   7.071   7.848   5.083  0.5991  0.1628 -0.8474
  166SER     HA 2583   6.969   7.854   5.122  0.5354  0.1839 -1.0141
  166SER     CB 2584   7.065   7.805   4.937 -0.3764 -0.4358 -0.6517
  166SER    HB1 2585   7.003   7.724   4.931 -0.6610 -1.0191 -0.2455
  166SER    HB2 2586   7.028   7.885   4.884 -1.0067 -0.3670 -1.3007
  166SER     OG 2587   7.187   7.768   4.877 -0.0966 -0.3247 -0.1583
  166SER     HG 2588   7.171   7.747   4.785  0.2388 -0.6663 -0.1422
  166SER      C 2589   7.149   7.747   5.165 -0.3099  0.4895  0.4978
  166SER      O 2590   7.267   7.776   5.187 -0.0317 -0.2067  0.0187
  167TRP      N 2591   7.087   7.641   5.217 -0.1684  0.4609  0.6103
  167TRP      H 2592   6.989   7.627   5.197 -0.2522  0.5300  0.9625
  167TRP     CA 2593   7.150   7.542   5.302  0.1111  0.3373  0.2619
  167TRP     HA 2594   7.245   7.580   5.340  0.1150  0.2210  0.3704
  167TRP     CB 2595   7.054   7.517   5.417 -0.1970  0.1763 -0.0269
  167TRP    HB1 2596   6.954   7.502   5.378 -0.0709  0.4647 -0.3088
  167TRP    HB2 2597   7.076   7.421   5.463 -0.4531  0.0560 -0.2851
  167TRP     CG 2598   7.050   7.622   5.524 -0.3471 -0.1780  0.3202
  167TRP    CD1 2599   6.972   7.733   5.518  0.1172  0.1290 -0.4114
  167TRP    HD1 2600   6.900   7.755   5.441  0.6175  0.4269 -0.8005
  167TRP    NE1 2601   6.998   7.813   5.628  0.1638 -0.0849 -0.2653
  167TRP    HE1 2602   6.951   7.901   5.642  0.2675 -0.0077 -0.3951
  167TRP    CE2 2603   7.093   7.758   5.712 -0.1516 -0.0238  0.1361
  167TRP    CZ2 2604   7.166   7.800   5.824  0.1569  0.2281 -0.1520
  167TRP    HZ2 2605   7.149   7.897   5.868  0.1799  0.1842 -0.0439
  167TRP    CH2 2606   7.260   7.712   5.880  0.4907  0.2171 -0.7235
  167TRP    HH2 2607   7.316   7.743   5.967  1.7018  0.8020 -1.6415
  167TRP    CZ3 2608   7.284   7.586   5.825 -0.5036 -0.4187  0.2217
  167TRP    HZ3 2609   7.353   7.518   5.872 -1.4277 -0.9239  0.9114
  167TRP    CE3 2610   7.217   7.550   5.708 -0.4662 -0.2110  0.1370
  167TRP    HE3 2611   7.231   7.451   5.667 -0.9862 -0.3595  0.3061
  167TRP    CD2 2612   7.132   7.641   5.643  0.2288  0.2576 -0.1360
  167TRP      C 2613   7.173   7.412   5.225 -0.2088  0.4950 -0.1020
  167TRP      O 2614   7.087   7.363   5.152 -0.0056 -0.0616  0.0268
  168ASN      N 2615   7.289   7.349   5.241 -0.4469  0.0679 -0.0333
  168ASN      H 2616   7.352   7.385   5.311 -0.7107 -0.2583  0.3847
  168ASN     CA 2617   7.337   7.232   5.169  0.0653  0.2695 -0.0281
  168ASN     HA 2618   7.442   7.219   5.194  0.0963  0.6588  0.0556
  168ASN     CB 2619   7.263   7.108   5.217  0.4341  0.1186  0.1605
  168ASN    HB1 2620   7.163   7.120   5.194  0.6839 -0.0676  0.2390
  168ASN    HB2 2621   7.301   7.027   5.165  0.5950  0.4774  0.2781
  168ASN     CG 2622   7.271   7.074   5.365  0.2527 -0.2632  0.0869
  168ASN    OD1 2623   7.344   7.133   5.444  0.1539  0.0951 -0.0849
  168ASN    ND2 2624   7.193   6.974   5.406 -0.0915  0.2219  0.6517
  168ASN   HD21 2625   7.134   6.926   5.340 -0.6096  0.3545  1.0096
  168ASN   HD22 2626   7.194   6.946   5.503  0.1664  0.4566  0.7213
  168ASN      C 2627   7.328   7.254   5.019  0.0918  0.2404 -0.0338
  168ASN      O 2628   7.272   7.173   4.946  0.0897  0.0300  0.1985
  169SER      N 2629   7.374   7.370   4.973  0.0088  0.4175  0.3221
  169SER      H 2630   7.421   7.436   5.035 -0.0803  0.3940  0.4141
  169SER     CA 2631   7.359   7.406   4.833 -0.1488  0.3777  0.3295
  169SER     HA 2632   7.379   7.513   4.827  0.2599  0.2998  0.2413
  169SER     CB 2633   7.459   7.340   4.739 -0.2970 -0.0575  0.4726
  169SER    HB1 2634   7.456   7.225   4.747 -0.6008  0.0969  0.8557
  169SER    HB2 2635   7.438   7.366   4.629 -0.3557 -0.2645  0.5658
  169SER     OG 2636   7.581   7.393   4.784  0.0342 -0.3921 -0.0096
  169SER     HG 2637   7.649   7.375   4.718 -1.0637  3.3705 -2.8781
  169SER      C 2638   7.218   7.387   4.779  0.0806  0.8141 -0.4448
  169SER      O 2639   7.193   7.321   4.678 -0.5141  0.1047  0.1406
  170GLY      N 2640   7.121   7.435   4.857  0.0090 -0.2593  0.1628
  170GLY      H 2641   7.141   7.466   4.951 -0.0683 -1.1483  0.4940
  170GLY     CA 2642   6.986   7.442   4.806  0.0065 -0.2077  0.1764
  170GLY    HA1 2643   6.943   7.529   4.842 -0.0488 -0.2650  0.3406
  170GLY    HA2 2644   6.991   7.445   4.703 -0.0104 -0.0132  0.1484
  170GLY      C 2645   6.895   7.327   4.845  0.1019 -0.3413  0.0037
  170GLY      O 2646   6.774   7.341   4.831  0.1293  0.1835  0.2817
  171ALA      N 2647   6.950   7.217   4.897  0.3284  0.0372  0.5835
  171ALA      H 2648   7.047   7.217   4.923  0.1398  0.3833  1.3387
  171ALA     CA 2649   6.875   7.094   4.918  0.2567 -0.0195  0.0376
  171ALA     HA 2650   6.802   7.089   4.837  0.2915  0.1943 -0.0088
  171ALA   MCB1 2651   6.932   6.939   4.898  0.1476 -0.0677  0.0989
  171ALA   MCB2 2652   7.006   6.993   4.907  0.1846 -0.1221  0.1175
  171ALA     CB 2653   6.965   6.972   4.903  0.1704 -0.0914  0.1050
  171ALA    HB1 2654   6.903   6.883   4.889  0.1084 -0.0480  0.1007
  171ALA    HB2 2655   7.029   6.985   4.816  0.2168 -0.1614  0.1290
  171ALA    HB3 2656   7.026   6.960   4.992  0.1241 -0.1161  0.1335
  171ALA      C 2657   6.794   7.087   5.047  0.3613 -0.2288  0.0922
  171ALA      O 2658   6.700   7.009   5.061 -0.3840  0.6234  0.0226
  172LEU      N 2659   6.839   7.157   5.152  0.2960 -0.4589  0.2759
  172LEU      H 2660   6.918   7.219   5.138  0.7600 -0.9810  0.4849
  172LEU     CA 2661   6.785   7.151   5.286 -0.1188  0.2174  0.1468
  172LEU     HA 2662   6.734   7.055   5.299 -0.0970  0.2232  0.2780
  172LEU     CB 2663   6.894   7.163   5.392  0.1548 -0.1037 -0.0921
  172LEU    HB1 2664   6.946   7.075   5.392 -0.1240 -0.4982  0.0613
  172LEU    HB2 2665   6.953   7.242   5.365  0.6690 -0.3167 -0.3400
  172LEU     CG 2666   6.847   7.188   5.535  0.0992  0.4239 -0.1991
  172LEU     HG 2667   6.791   7.281   5.539  0.1525  0.4728 -0.5492
  172LEU   MCD1 2668   6.761   7.081   5.628  0.1492  0.7225  0.1946
  172LEU   MCD2 2669   6.747   7.055   5.541 -0.0976  0.5898  0.2711
  172LEU    CD1 2670   6.758   7.074   5.582  0.0292  0.6455  0.2130
  172LEU   HD11 2671   6.752   7.075   5.691  0.2877  0.8461  0.2264
  172LEU   HD12 2672   6.658   7.086   5.541 -0.0517  0.7286  0.4294
  172LEU   HD13 2673   6.800   6.979   5.549 -0.1986  0.5202  0.2787
  172LEU   MCD1 2674   6.978   7.241   5.623 -0.2432  0.3566  0.3599
  172LEU   MCD2 2675   6.965   7.153   5.647 -0.5277  0.4277  0.4781
  172LEU    CD2 2676   6.966   7.197   5.630 -0.3631  0.3936  0.3908
  172LEU   HD21 2677   7.008   7.297   5.626 -0.1569  0.3073  0.3994
  172LEU   HD22 2678   6.932   7.176   5.732 -0.9207  0.6615  0.2720
  172LEU   HD23 2679   7.041   7.124   5.601 -0.3432  0.1906  0.9227
  172LEU      C 2680   6.682   7.263   5.290 -0.3744 -0.0033 -0.1104
  172LEU      O 2681   6.716   7.378   5.267 -0.5249  0.1237  0.2778
  173THR      N 2682   6.556   7.229   5.318 -0.1412 -0.2699  0.6682
  173THR      H 2683   6.533   7.131   5.329  0.0064 -0.2137  1.8014
  173THR     CA 2684   6.446   7.322   5.336  0.1108  0.1743 -0.0244
  173THR     HA 2685   6.491   7.420   5.351  0.0436  0.1884  0.0839
  173THR     CB 2686   6.353   7.335   5.216 -0.0367 -0.2934  0.0370
  173THR     HB 2687   6.264   7.388   5.250 -0.1038 -0.3663 -0.0228
  173THR   MCG1 2688   6.427   7.459   5.134  0.5095  0.1494  1.1694
  173THR   MCG2 2689   6.416   7.391   5.073  0.8209  0.5043  0.7074
  173THR    CG2 2690   6.419   7.421   5.109  0.6330  0.2984  0.8972
  173THR   HG21 2691   6.447   7.517   5.152  0.4456  0.0437  1.6177
  173THR   HG22 2692   6.508   7.370   5.071  0.8253  0.4714  1.1122
  173THR   HG23 2693   6.349   7.437   5.027  1.1073  0.8032  0.5770
  173THR    OG1 2694   6.313   7.203   5.187  0.1447 -0.3748  0.1549
  173THR    HG1 2695   6.379   7.163   5.129  0.7400 -0.6867  1.0156
  173THR      C 2696   6.366   7.290   5.462 -0.5674 -0.2178 -0.5369
  173THR      O 2697   6.311   7.390   5.507  0.0889 -0.0849  0.0036
  174SER      N 2698   6.367   7.172   5.523 -0.0297  0.0415 -0.0199
  174SER      H 2699   6.412   7.095   5.477  0.6075  0.2282  0.2730
  174SER     CA 2700   6.307   7.142   5.652 -0.0168 -0.3690 -0.1075
  174SER     HA 2701   6.201   7.167   5.648 -0.0790 -0.6248 -0.0926
  174SER     CB 2702   6.321   6.991   5.675  0.3672 -0.3522 -0.2039
  174SER    HB1 2703   6.422   6.961   5.655  0.4561 -0.3490 -0.7929
  174SER    HB2 2704   6.296   6.969   5.778  0.9615 -0.5732  0.0974
  174SER     OG 2705   6.233   6.921   5.590 -0.1607 -0.0553  0.0787
  174SER     HG 2706   6.224   6.831   5.623  2.0753 -1.0449 -1.4342
  174SER      C 2707   6.371   7.222   5.764 -0.1345 -0.0578 -0.2617
  174SER      O 2708   6.492   7.213   5.784 -0.1778 -0.4132 -0.1453
  175GLY      N 2709   6.296   7.306   5.836 -0.2580 -0.7570  0.4522
  175GLY      H 2710   6.201   7.322   5.806 -0.6096 -1.5934  1.0424
  175GLY     CA 2711   6.336   7.379   5.955 -0.5042 -0.3400  0.2834
  175GLY    HA1 2712   6.249   7.397   6.014 -0.6641  0.1591 -0.1556
  175GLY    HA2 2713   6.404   7.319   6.010 -0.9073 -0.2960  0.7805
  175GLY      C 2714   6.402   7.512   5.925  0.0097 -0.6472  0.0260
  175GLY      O 2715   6.420   7.590   6.018 -0.1575 -0.2655 -0.2547
  176VAL      N 2716   6.432   7.541   5.798 -0.5037 -0.0032  0.0373
  176VAL      H 2717   6.404   7.476   5.726 -1.0219  0.3877 -0.1225
  176VAL     CA 2718   6.504   7.659   5.754 -0.4636 -0.0293  0.0318
  176VAL     HA 2719   6.595   7.672   5.812 -0.5521 -0.2497  0.2235
  176VAL     CB 2720   6.536   7.647   5.606  0.1746  0.2246  0.1425
  176VAL     HB 2721   6.444   7.618   5.554  0.3650 -0.0888 -0.0267
  176VAL   MCG1 2722   6.604   7.754   5.498 -0.6187  0.5251 -0.0759
  176VAL   MCG2 2723   6.580   7.804   5.572 -0.2769  0.3569  0.1542
  176VAL    CG1 2724   6.590   7.773   5.538 -0.4194  0.4311  0.0439
  176VAL   HG11 2725   6.629   7.747   5.440 -0.9420  0.6683 -0.2358
  176VAL   HG12 2726   6.509   7.845   5.527 -0.6088  0.3203  0.6342
  176VAL   HG13 2727   6.669   7.816   5.600 -0.1320  0.4526 -0.3369
  176VAL   MCG1 2728   6.621   7.504   5.596  0.4540  0.4417 -0.8292
  176VAL   MCG2 2729   6.673   7.567   5.554  0.6339  0.9867  0.1506
  176VAL    CG2 2730   6.641   7.540   5.576  0.5270  0.6919 -0.3172
  176VAL   HG21 2731   6.609   7.444   5.616  0.4106  0.1956 -1.5190
  176VAL   HG22 2732   6.655   7.532   5.468  1.2262  1.8411 -0.3502
  176VAL   HG23 2733   6.736   7.569   5.623  0.1967  0.3731  0.5887
  176VAL      C 2734   6.415   7.782   5.768  0.1312  0.4166 -0.0436
  176VAL      O 2735   6.296   7.774   5.737  0.1025  0.2119  0.1174
  177HIS      N 2736   6.472   7.896   5.807  1.0218  0.1298 -0.4523
  177HIS      H 2737   6.564   7.894   5.849  1.4789  0.1144 -1.3961
  177HIS     CA 2738   6.409   8.026   5.793  0.3776 -0.1387 -0.1119
  177HIS     HA 2739   6.346   8.021   5.704  0.6224 -0.2778 -0.2828
  177HIS     CB 2740   6.320   8.062   5.911 -0.0847  0.1556 -0.5438
  177HIS    HB1 2741   6.254   7.975   5.940 -0.3659  0.4809 -1.0953
  177HIS    HB2 2742   6.381   8.082   6.004 -0.4567 -0.1929 -0.5028
  177HIS     CG 2743   6.237   8.183   5.876  0.2799  0.4737 -0.3282
  177HIS    ND1 2744   6.112   8.177   5.814 -0.0574  0.3611  0.3443
  177HIS    CE1 2745   6.074   8.303   5.793 -0.2405  0.1614 -0.6323
  177HIS    HE1 2746   5.987   8.334   5.736  0.0035  0.1888 -0.9922
  177HIS    NE2 2747   6.160   8.386   5.855  0.2133 -0.4274 -0.4611
  177HIS    HE2 2748   6.149   8.486   5.863  0.4315 -0.3555 -0.9919
  177HIS    CD2 2749   6.266   8.313   5.907  0.1702  0.2740  0.6907
  177HIS    HD2 2750   6.352   8.351   5.959 -0.4942  0.3572  1.7794
  177HIS      C 2751   6.514   8.133   5.769  0.2869 -0.0485 -0.1023
  177HIS      O 2752   6.618   8.127   5.833 -0.1239 -0.1667  0.5785
  178THR      N 2753   6.487   8.227   5.677 -0.2767 -0.2887 -0.1942
  178THR      H 2754   6.401   8.222   5.626 -0.1490 -0.7212 -0.3772
  178THR     CA 2755   6.576   8.337   5.645 -0.5220  0.0507  0.2714
  178THR     HA 2756   6.661   8.329   5.713 -0.4703 -0.1781  0.1823
  178THR     CB 2757   6.631   8.322   5.504 -0.6249 -0.1131  0.2491
  178THR     HB 2758   6.546   8.323   5.435 -0.6235  0.1802  0.2513
  178THR   MCG1 2759   6.743   8.403   5.412 -0.5135 -0.4747  0.0618
  178THR   MCG2 2760   6.734   8.451   5.490  0.2091 -0.7513  0.3389
  178THR    CG2 2761   6.734   8.422   5.453 -0.1738 -0.5901  0.2027
  178THR   HG21 2762   6.769   8.392   5.355 -0.8720 -0.3955 -0.1174
  178THR   HG22 2763   6.688   8.521   5.447  0.4648 -0.2315  0.8817
  178THR   HG23 2764   6.818   8.426   5.522  0.2080 -1.4842 -0.1895
  178THR    OG1 2765   6.703   8.203   5.481 -0.3138  0.2187 -0.5636
  178THR    HG1 2766   6.674   8.165   5.398 -2.2682 -0.7301  0.4252
  178THR      C 2767   6.509   8.471   5.674 -0.2957  0.0824  0.6748
  178THR      O 2768   6.409   8.515   5.617  0.0485 -0.1106 -0.1133
  179PHE      N 2769   6.569   8.531   5.776 -0.2245 -0.6320  1.0630
  179PHE      H 2770   6.659   8.495   5.807 -0.7511 -1.3499  1.8352
  179PHE     CA 2771   6.518   8.645   5.849 -0.3939 -0.1267  0.1798
  179PHE     HA 2772   6.410   8.632   5.853 -0.4094 -0.0055  0.1739
  179PHE     CB 2773   6.567   8.630   5.993 -0.3159  0.7269  0.2539
  179PHE    HB1 2774   6.670   8.607   5.991  0.2384  1.5607  0.5507
  179PHE    HB2 2775   6.561   8.724   6.041 -1.1406  1.0443  0.2861
  179PHE     CG 2776   6.496   8.527   6.078  0.0940  0.1551 -0.0789
  179PHE    CD1 2777   6.372   8.556   6.137  0.0190  0.0484 -0.1830
  179PHE    HD1 2778   6.334   8.657   6.130 -0.2794 -0.0813 -0.4300
  179PHE    CE1 2779   6.297   8.460   6.206  0.3873 -0.0915  0.0323
  179PHE    HE1 2780   6.197   8.483   6.241  0.4138 -0.0091  0.0547
  179PHE     CZ 2781   6.354   8.334   6.227  0.0257 -0.1858  0.4628
  179PHE     HZ 2782   6.299   8.261   6.285  0.3068  0.0217  1.0099
  179PHE    CE2 2783   6.480   8.302   6.176 -0.1949  0.1258 -0.3012
  179PHE    HE2 2784   6.525   8.206   6.195 -0.4394 -0.1700 -1.1084
  179PHE    CD2 2785   6.545   8.398   6.098  0.2036  0.2320  0.1587
  179PHE    HD2 2786   6.639   8.371   6.052  0.5600  0.3984  0.7550
  179PHE      C 2787   6.541   8.780   5.783 -0.0117 -0.2983 -0.0434
  179PHE      O 2788   6.625   8.797   5.696 -0.1107 -0.3344 -0.1465
  180PRO      N 2789   6.463   8.880   5.825  0.0428 -0.2384 -0.0846
  180PRO     CD 2790   6.349   8.876   5.915  0.2704  0.2967  0.2427
  180PRO    HD1 2791   6.286   8.785   5.895  0.2910  0.1187  1.0120
  180PRO    HD2 2792   6.383   8.871   6.022  0.5525  1.0500  0.1804
  180PRO     CG 2793   6.270   9.003   5.888  0.0900  0.0599 -0.3957
  180PRO    HG1 2794   6.184   8.985   5.816  0.3182 -0.3603 -0.5463
  180PRO    HG2 2795   6.225   9.045   5.984 -0.2228  0.2925 -0.6539
  180PRO     CB 2796   6.373   9.098   5.829  0.0280  0.0859 -0.4631
  180PRO    HB1 2797   6.325   9.172   5.758  0.0342  0.1395 -0.6477
  180PRO    HB2 2798   6.424   9.158   5.910  0.1112  0.3307 -0.4886
  180PRO     CA 2799   6.472   9.008   5.757 -0.1593 -0.3045 -0.2364
  180PRO     HA 2800   6.442   8.996   5.653  0.1608 -0.3424 -0.3268
  180PRO      C 2801   6.613   9.065   5.763 -0.3179  0.0230  0.4568
  180PRO      O 2802   6.686   9.055   5.861  0.7643  0.3940 -0.2844
  181ALA      N 2803   6.658   9.125   5.653  0.8564 -0.9320  0.3775
  181ALA      H 2804   6.598   9.129   5.573  1.4520 -2.1517 -0.1761
  181ALA     CA 2805   6.788   9.188   5.637  0.4967 -0.2695 -0.0752
  181ALA     HA 2806   6.862   9.127   5.691  1.0804  0.1130 -0.4225
  181ALA   MCB1 2807   6.876   9.200   5.497 -0.0478  0.3584 -0.3728
  181ALA   MCB2 2808   6.788   9.193   5.471 -0.1634  0.6218 -0.0595
  181ALA     CB 2809   6.830   9.196   5.491 -0.0781  0.4554 -0.2097
  181ALA    HB1 2810   6.939   9.206   5.485 -0.0861  0.3343 -0.5909
  181ALA    HB2 2811   6.799   9.106   5.439 -0.4104  0.7753 -0.5744
  181ALA    HB3 2812   6.784   9.283   5.445 -0.1489  0.7744  0.4404
  181ALA      C 2813   6.787   9.326   5.700 -0.1451 -0.2737 -0.0679
  181ALA      O 2814   6.686   9.395   5.687 -0.1344 -0.3692 -0.7426
  182VAL      N 2815   6.906   9.364   5.748 -0.2038  0.0165 -0.1500
  182VAL      H 2816   6.987   9.305   5.741 -0.1289  0.1402 -0.3453
  182VAL     CA 2817   6.915   9.495   5.810 -0.0643 -0.0784  0.0276
  182VAL     HA 2818   6.828   9.551   5.776  0.0085  0.0443  0.0422
  182VAL     CB 2819   6.906   9.493   5.962 -0.0634  0.0125  0.0288
  182VAL     HB 2820   6.835   9.416   5.992 -0.3022  0.2389  0.0542
  182VAL   MCG1 2821   7.059   9.510   6.027 -0.2168 -0.1879  0.4521
  182VAL   MCG2 2822   7.028   9.428   6.056 -0.1543 -0.4493 -0.1686
  182VAL    CG1 2823   7.037   9.470   6.038 -0.1799 -0.3033  0.1366
  182VAL   HG11 2824   7.103   9.555   6.023 -0.2772 -0.0873  0.8541
  182VAL   HG12 2825   7.016   9.458   6.144 -0.3799 -1.0691  0.0273
  182VAL   HG13 2826   7.085   9.380   6.000  0.0337  0.0205 -0.3947
  182VAL   MCG1 2827   6.886   9.656   5.992  0.3359  0.1036 -0.1937
  182VAL   MCG2 2828   6.815   9.614   6.032  0.0562  0.3620 -0.4106
  182VAL    CG2 2829   6.853   9.628   6.010  0.1842  0.2229 -0.2871
  182VAL   HG21 2830   6.920   9.707   5.976  0.5550 -0.0150 -0.1205
  182VAL   HG22 2831   6.754   9.645   5.968  0.3812  0.4973 -0.6616
  182VAL   HG23 2832   6.848   9.629   6.118 -0.2065  0.3366 -0.3052
  182VAL      C 2833   7.037   9.570   5.757 -0.0058 -0.2927 -0.1459
  182VAL      O 2834   7.148   9.519   5.746  0.2670  0.2939 -0.1665
  183LEU      N 2835   7.017   9.698   5.727  0.0146 -0.2712 -0.0689
  183LEU      H 2836   6.923   9.734   5.738  0.1655 -0.0072  0.4376
  183LEU     CA 2837   7.113   9.797   5.680  0.1801 -0.6966 -0.6460
  183LEU     HA 2838   7.189   9.746   5.622  0.3960 -0.6545 -0.4057
  183LEU     CB 2839   7.037   9.892   5.589  0.3904  0.0044 -0.1058
  183LEU    HB1 2840   7.009   9.839   5.507  0.1104  0.4730  0.1012
  183LEU    HB2 2841   6.957   9.925   5.641  0.9904 -0.0205  0.1851
  183LEU     CG 2842   7.111  10.016   5.539  0.1538  0.0858 -0.2605
  183LEU     HG 2843   7.159  10.063   5.624  0.3979 -0.0436 -0.3239
  183LEU   MCD1 2844   7.252   9.956   5.474  0.0627  0.0799 -0.4564
  183LEU   MCD2 2845   7.199   9.980   5.402 -0.0869 -0.0373 -0.3858
  183LEU    CD1 2846   7.221   9.970   5.443 -0.0044  0.0243 -0.4137
  183LEU   HD11 2847   7.306   9.933   5.500  0.1247  0.1400 -0.5289
  183LEU   HD12 2848   7.182   9.891   5.379 -0.0855 -0.0758 -0.2419
  183LEU   HD13 2849   7.252  10.054   5.381 -0.1656 -0.0353 -0.5795
  183LEU   MCD1 2850   6.994  10.130   5.508 -0.3587 -0.2155  0.5152
  183LEU   MCD2 2851   7.041  10.120   5.429 -0.2392  0.6045  0.4654
  183LEU    CD2 2852   7.021  10.120   5.472 -0.2781  0.1895  0.4560
  183LEU   HD21 2853   6.947  10.155   5.543 -0.5143 -0.6995  0.6821
  183LEU   HD22 2854   7.082  10.203   5.437 -0.6384  0.7520  1.1364
  183LEU   HD23 2855   6.971  10.074   5.387  0.0089  0.5903  0.0616
  183LEU      C 2856   7.180   9.863   5.800 -1.0206 -0.7187  0.0703
  183LEU      O 2857   7.125   9.938   5.881  0.4831  0.1271  0.3712
  184GLN      N 2858   7.307   9.826   5.813 -0.7415  0.1589 -0.0194
  184GLN      H 2859   7.346   9.764   5.743 -0.6752  0.5937 -0.3771
  184GLN     CA 2860   7.397   9.866   5.919 -0.0703 -0.1808 -0.4458
  184GLN     HA 2861   7.349   9.850   6.016  0.2363 -0.1137 -0.2793
  184GLN     CB 2862   7.520   9.776   5.908  0.2011  0.1717 -0.3326
  184GLN    HB1 2863   7.558   9.786   5.812  0.3140  0.2322 -0.3778
  184GLN    HB2 2864   7.590   9.808   5.979  0.1469  0.3815 -0.2438
  184GLN     CG 2865   7.493   9.628   5.933  0.3908  0.1458 -0.2806
  184GLN    HG1 2866   7.446   9.617   6.029  0.5572  0.4983 -0.7108
  184GLN    HG2 2867   7.425   9.592   5.859  0.8066  0.4716 -0.1076
  184GLN     CD 2868   7.620   9.544   5.930 -0.1995 -0.7870  0.1153
  184GLN    OE1 2869   7.644   9.473   6.028  0.0380 -0.0186  0.6352
  184GLN    NE2 2870   7.695   9.548   5.820  0.3577  0.2388  0.5025
  184GLN   HE21 2871   7.666   9.606   5.742  1.0506  1.4179  1.0703
  184GLN   HE22 2872   7.779   9.493   5.814  0.0859 -0.1647  0.2277
  184GLN      C 2873   7.442  10.011   5.908  0.0858 -0.2228 -0.3746
  184GLN      O 2874   7.446  10.069   5.800  0.5028  0.5663  0.0459
  185SER      N 2875   7.482  10.076   6.018  0.1107  0.0779 -0.5598
  185SER      H 2876   7.474  10.026   6.105  0.2424 -0.0088 -0.5970
  185SER     CA 2877   7.537  10.210   6.031 -0.0941  0.1126 -0.0029
  185SER     HA 2878   7.454  10.279   6.015 -0.0474  0.1867  0.0774
  185SER     CB 2879   7.592  10.238   6.170  0.7728  0.4645 -0.4044
  185SER    HB1 2880   7.641  10.331   6.168  1.9414 -0.4342 -1.4863
  185SER    HB2 2881   7.512  10.239   6.237  1.0974  2.1141 -0.4368
  185SER     OG 2882   7.685  10.141   6.215 -0.3547 -0.1794  0.6623
  185SER     HG 2883   7.750  10.185   6.270 -0.8881 -0.7088  1.7887
  185SER      C 2884   7.641  10.239   5.924  0.1895  0.1817  0.2903
  185SER      O 2885   7.641  10.350   5.871 -0.3137  0.0869  0.0770
  186SER      N 2886   7.732  10.145   5.901 -0.4685 -0.5236  0.4721
  186SER      H 2887   7.734  10.065   5.962 -1.0453 -0.9041  0.0165
  186SER     CA 2888   7.831  10.146   5.795 -0.4971  0.2256  0.4407
  186SER     HA 2889   7.902  10.226   5.816 -0.6282  0.2477  0.8045
  186SER     CB 2890   7.905  10.013   5.809 -0.5490  0.2244  0.7109
  186SER    HB1 2891   7.982  10.009   5.735 -0.2838  0.4461  1.2332
  186SER    HB2 2892   7.948  10.008   5.907 -1.2299  0.2406  0.8148
  186SER     OG 2893   7.819   9.903   5.791 -0.0599 -0.0837  0.1520
  186SER     HG 2894   7.862   9.825   5.825  0.2203 -0.0318 -0.0807
  186SER      C 2895   7.788  10.160   5.650  0.0305  0.3050  0.2877
  186SER      O 2896   7.875  10.200   5.572  0.3485  0.3326  0.6481
  187GLY      N 2897   7.661  10.132   5.619  0.2575  0.0440 -0.4540
  187GLY      H 2898   7.600  10.102   5.693  0.1132 -0.2899 -0.7020
  187GLY     CA 2899   7.601  10.141   5.487  0.3253  0.0149 -0.4874
  187GLY    HA1 2900   7.504  10.181   5.498  0.1265 -0.3350 -0.5192
  187GLY    HA2 2901   7.660  10.204   5.428  0.1503  0.3388 -0.3933
  187GLY      C 2902   7.588  10.007   5.416  0.9089  0.0196 -0.6083
  187GLY      O 2903   7.528  10.002   5.309  0.3842 -0.2088 -0.3091
  188LEU      N 2904   7.637   9.897   5.475  0.4996 -0.1102 -0.5005
  188LEU      H 2905   7.671   9.907   5.569  0.6409 -0.0055 -0.5616
  188LEU     CA 2906   7.649   9.763   5.420 -0.0333 -0.3576 -0.0273
  188LEU     HA 2907   7.627   9.767   5.314  0.0727 -0.6149 -0.0582
  188LEU     CB 2908   7.791   9.711   5.440  0.1226  0.1350  0.2012
  188LEU    HB1 2909   7.809   9.705   5.542  0.1810  0.7918  0.2025
  188LEU    HB2 2910   7.797   9.617   5.396  0.3257 -0.0856  0.7566
  188LEU     CG 2911   7.901   9.797   5.379 -0.0867  0.0177 -0.3483
  188LEU     HG 2912   7.912   9.890   5.436  0.0335  0.1233 -0.5386
  188LEU   MCD1 2913   8.037   9.716   5.429  0.0230  0.2504 -0.2655
  188LEU   MCD2 2914   8.038   9.713   5.336 -0.2092 -0.2273 -0.2564
  188LEU    CD1 2915   8.031   9.718   5.382 -0.0927  0.0119 -0.2649
  188LEU   HD11 2916   8.061   9.703   5.486  0.1640  0.5436 -0.2550
  188LEU   HD12 2917   8.016   9.621   5.334 -0.2348 -0.2403  0.2704
  188LEU   HD13 2918   8.109   9.773   5.330 -0.2124 -0.2718 -0.7505
  188LEU   MCD1 2919   7.874   9.787   5.215 -0.1000 -0.1311 -0.3371
  188LEU   MCD2 2920   7.888   9.876   5.233  0.9937 -0.2299 -0.5931
  188LEU    CD2 2921   7.882   9.830   5.231  0.4224 -0.1714 -0.4598
  188LEU   HD21 2922   7.861   9.739   5.175 -0.6756 -0.1066 -0.2007
  188LEU   HD22 2923   7.798   9.899   5.219  1.2583  0.8502 -0.7150
  188LEU   HD23 2924   7.972   9.876   5.192  1.0484 -1.3933 -0.5431
  188LEU      C 2925   7.546   9.676   5.489 -0.0565 -0.2714  0.0486
  188LEU      O 2926   7.516   9.698   5.607 -0.1886 -0.0474 -0.0263
  189TYR      N 2927   7.479   9.581   5.424  0.0936 -0.3307 -0.0179
  189TYR      H 2928   7.500   9.563   5.327  0.4441 -0.6013  0.1009
  189TYR     CA 2929   7.377   9.500   5.487 -0.2499 -0.0001 -0.1437
  189TYR     HA 2930   7.320   9.564   5.554 -0.3771  0.0682 -0.3146
  189TYR     CB 2931   7.279   9.443   5.384  0.1561 -0.2638 -0.3871
  189TYR    HB1 2932   7.335   9.408   5.299  0.4728 -0.2487 -0.2379
  189TYR    HB2 2933   7.233   9.355   5.424  0.1712 -0.3512 -0.4580
  189TYR     CG 2934   7.172   9.538   5.337  0.1493 -0.4361 -0.7251
  189TYR    CD1 2935   7.037   9.522   5.369  0.1736 -0.2734 -0.5398
  189TYR    HD1 2936   7.006   9.435   5.426  0.0869 -0.4525 -0.8548
  189TYR    CE1 2937   6.941   9.616   5.330  0.3104  0.1224  0.0411
  189TYR    HE1 2938   6.838   9.604   5.362  0.3955  0.3874  0.4249
  189TYR     CZ 2939   6.976   9.725   5.249  0.3399  0.1780  0.1290
  189TYR     OH 2940   6.887   9.821   5.212  0.1036 -0.0326  0.1532
  189TYR     HH 2941   6.919   9.879   5.143  0.3937  0.7403  0.9009
  189TYR    CE2 2942   7.109   9.732   5.200  0.3251  0.4017  0.1220
  189TYR    HE2 2943   7.139   9.813   5.134  0.6214  1.0710  1.0284
  189TYR    CD2 2944   7.200   9.634   5.239 -0.1669 -0.4918 -0.8729
  189TYR    HD2 2945   7.297   9.632   5.192 -0.6357 -1.2574 -1.8790
  189TYR      C 2946   7.431   9.383   5.569  0.5180  0.4657  0.0317
  189TYR      O 2947   7.544   9.340   5.548  0.3666  0.0178  0.1213
  190SER      N 2948   7.346   9.338   5.661  0.1446 -0.0286 -0.5377
  190SER      H 2949   7.261   9.391   5.672 -0.2186 -0.4508 -1.1444
  190SER     CA 2950   7.353   9.224   5.750 -0.0317  0.0543 -0.4158
  190SER     HA 2951   7.437   9.161   5.722 -0.3103 -0.2835 -0.5131
  190SER     CB 2952   7.378   9.281   5.889  0.0752 -0.4693 -0.2126
  190SER    HB1 2953   7.464   9.342   5.884 -0.4654 -0.6771 -0.4092
  190SER    HB2 2954   7.294   9.338   5.917  0.2971 -1.1244 -0.2841
  190SER     OG 2955   7.400   9.183   5.988  0.5853  0.1609  0.3215
  190SER     HG 2956   7.411   9.227   6.073 -0.7327  0.6539  0.2844
  190SER      C 2957   7.224   9.145   5.733 -0.3569  0.4257  0.2296
  190SER      O 2958   7.121   9.196   5.691 -0.1339 -0.1284 -1.0916
  191LEU      N 2959   7.230   9.011   5.737 -0.5938  0.3639 -0.7834
  191LEU      H 2960   7.319   8.969   5.760 -0.2465  0.3066 -2.1064
  191LEU     CA 2961   7.121   8.918   5.714 -0.4478 -0.0384  0.0643
  191LEU     HA 2962   7.029   8.955   5.759 -0.4535 -0.3536  0.3189
  191LEU     CB 2963   7.107   8.912   5.562 -0.3385  0.3147  0.0385
  191LEU    HB1 2964   7.056   8.997   5.532 -0.7129  0.3469  0.0764
  191LEU    HB2 2965   7.202   8.909   5.522 -0.1638  0.7479 -0.0936
  191LEU     CG 2966   7.031   8.791   5.509  0.0500  0.0178  0.1447
  191LEU     HG 2967   7.066   8.704   5.565  0.1372  0.0610  0.1575
  191LEU   MCD1 2968   6.869   8.755   5.529  0.0337  0.1881  0.3248
  191LEU   MCD2 2969   6.876   8.847   5.537  0.0664  0.2355 -0.1891
  191LEU    CD1 2970   6.880   8.801   5.531  0.0499  0.2029  0.0713
  191LEU   HD11 2971   6.836   8.701   5.528  0.0137  0.1945  0.6270
  191LEU   HD12 2972   6.861   8.845   5.629  0.0519  0.7615 -0.1777
  191LEU   HD13 2973   6.835   8.862   5.454  0.0845 -0.2151 -0.2877
  191LEU   MCD1 2974   7.026   8.722   5.357 -0.2373  0.4415 -0.0422
  191LEU   MCD2 2975   7.081   8.796   5.350  0.1512  0.1784  0.1813
  191LEU    CD2 2976   7.052   8.760   5.361 -0.0387  0.2966  0.0728
  191LEU   HD21 2977   6.996   8.671   5.334 -0.4932  0.6566 -0.1934
  191LEU   HD22 2978   7.018   8.845   5.301  0.4267  0.6397  0.2772
  191LEU   HD23 2979   7.158   8.743   5.342 -0.1134 -0.2067  0.0838
  191LEU      C 2980   7.165   8.788   5.781 -0.0178 -0.3780 -0.8315
  191LEU      O 2981   7.277   8.758   5.820 -0.0949  0.4547  0.1523
  192SER      N 2982   7.063   8.707   5.811 -0.0168 -0.2179 -0.3767
  192SER      H 2983   6.970   8.735   5.783 -0.0219 -0.1459 -0.2884
  192SER     CA 2984   7.074   8.581   5.881 -0.2459 -0.0663 -0.0620
  192SER     HA 2985   7.172   8.539   5.857 -0.1818 -0.0892  0.2304
  192SER     CB 2986   7.070   8.602   6.032 -0.5245  0.0183 -0.0801
  192SER    HB1 2987   7.078   8.506   6.081 -0.8014  0.0920 -0.1246
  192SER    HB2 2988   7.153   8.664   6.061 -0.5342 -0.1721 -0.0364
  192SER     OG 2989   6.950   8.664   6.072 -0.4120  0.2478 -0.0955
  192SER     HG 2990   6.948   8.752   6.034 -0.5162  0.0367 -0.6052
  192SER      C 2991   6.970   8.478   5.839 -0.0472 -0.1665 -0.3120
  192SER      O 2992   6.860   8.515   5.798  0.0636 -0.0785 -0.5364
  193SER      N 2993   7.005   8.351   5.861 -0.2227 -0.1751 -0.0776
  193SER      H 2994   7.097   8.333   5.899 -0.3043 -0.3228  0.0536
  193SER     CA 2995   6.924   8.234   5.835 -0.5544  0.0532 -0.0883
  193SER     HA 2996   6.819   8.262   5.846 -0.5227  0.0858  0.1478
  193SER     CB 2997   6.943   8.178   5.695 -0.5687  0.1625 -0.1332
  193SER    HB1 2998   6.925   8.256   5.625 -0.8022  0.1884 -0.1774
  193SER    HB2 2999   7.044   8.143   5.686 -0.4305  0.3333 -0.3023
  193SER     OG 3000   6.856   8.071   5.667 -0.4582  0.0104  0.1002
  193SER     HG 3001   6.783   8.104   5.615  0.2336 -0.4328 -1.2542
  193SER      C 3002   6.958   8.138   5.948  0.0487  0.3310 -0.0280
  193SER      O 3003   7.064   8.131   6.011  0.1910  0.7350 -0.2202
  194VAL      N 3004   6.861   8.049   5.971 -0.1240  0.4343 -0.3529
  194VAL      H 3005   6.774   8.057   5.920  0.0052  0.3502 -0.5895
  194VAL     CA 3006   6.871   7.940   6.066 -0.0621  0.6199 -0.1439
  194VAL     HA 3007   6.976   7.917   6.086 -0.0211  0.6769 -0.2911
  194VAL     CB 3008   6.800   7.981   6.195  0.1131  0.1812  0.0986
  194VAL     HB 3009   6.695   7.991   6.169  0.1155  0.1698  0.0843
  194VAL   MCG1 3010   6.777   7.852   6.296 -0.5155  0.1898 -0.0268
  194VAL   MCG2 3011   6.838   7.906   6.338  0.1680 -0.4028 -0.2167
  194VAL    CG1 3012   6.807   7.884   6.312 -0.1606 -0.0933 -0.1117
  194VAL   HG11 3013   6.741   7.800   6.293 -0.9879  0.5019  0.0502
  194VAL   HG12 3014   6.910   7.847   6.322 -0.4021 -0.9986 -0.6680
  194VAL   HG13 3015   6.777   7.934   6.403  0.7120  0.0209  0.1326
  194VAL   MCG1 3016   6.834   8.143   6.215 -0.3511  0.2056  0.7351
  194VAL   MCG2 3017   6.854   8.103   6.295 -0.3802 -0.0295  0.6255
  194VAL    CG2 3018   6.842   8.117   6.252 -0.3438  0.0923  0.6535
  194VAL   HG21 3019   6.830   8.194   6.177 -0.4205  0.3331  0.9083
  194VAL   HG22 3020   6.779   8.140   6.339 -0.5543 -0.3822  0.6365
  194VAL   HG23 3021   6.946   8.112   6.283 -0.3831  0.2620  0.8134
  194VAL      C 3022   6.800   7.818   6.008  0.1362  0.6233 -0.3994
  194VAL      O 3023   6.698   7.835   5.942 -0.1456 -0.2199 -0.2047
  195VAL      N 3024   6.843   7.696   6.040 -0.5576  0.3802 -0.3708
  195VAL      H 3025   6.935   7.688   6.081 -0.5786  0.4268 -0.3132
  195VAL     CA 3026   6.771   7.571   6.024  0.0797 -0.0728  0.1839
  195VAL     HA 3027   6.672   7.590   5.983 -0.0414 -0.4264  0.3041
  195VAL     CB 3028   6.846   7.475   5.932  0.1704  0.6133 -0.4845
  195VAL     HB 3029   6.850   7.523   5.835 -0.2744  0.5386 -0.5423
  195VAL   MCG1 3030   7.001   7.413   5.926  0.1562  0.5862 -0.5907
  195VAL   MCG2 3031   6.993   7.456   6.008  0.0335  0.0940 -0.3375
  195VAL    CG1 3032   6.990   7.437   5.966  0.0983  0.3526 -0.4650
  195VAL   HG11 3033   7.033   7.380   5.883  0.2178  0.8392 -0.7428
  195VAL   HG12 3034   7.049   7.527   5.982  0.1078  0.2370  0.1906
  195VAL   HG13 3035   6.992   7.375   6.056 -0.0825 -0.2046 -0.8291
  195VAL   MCG1 3036   6.772   7.339   5.870 -0.8536  0.6292  0.6280
  195VAL   MCG2 3037   6.741   7.348   5.956  0.4088  0.6781  1.1220
  195VAL    CG2 3038   6.760   7.350   5.914 -0.2046  0.6518  0.8128
  195VAL   HG21 3039   6.775   7.310   5.813 -1.7015  0.6064  0.5714
  195VAL   HG22 3040   6.790   7.274   5.987  0.8448  0.6639  0.4374
  195VAL   HG23 3041   6.655   7.375   5.928 -0.0252  0.7128  2.3574
  195VAL      C 3042   6.759   7.514   6.164 -0.0491 -1.0953 -0.2232
  195VAL      O 3043   6.857   7.510   6.240 -0.4049  0.0181  0.3443
  196THR      N 3044   6.637   7.480   6.204 -0.2338 -0.3357 -0.1132
  196THR      H 3045   6.556   7.499   6.146 -0.2509 -0.1631 -0.0345
  196THR     CA 3046   6.617   7.415   6.333 -0.0198  0.1661  0.1800
  196THR     HA 3047   6.694   7.453   6.400 -0.1308  0.5280  0.1076
  196THR     CB 3048   6.483   7.463   6.387 -0.2335  0.2717 -0.4283
  196THR     HB 3049   6.456   7.395   6.467 -0.0807  0.4247 -0.2444
  196THR   MCG1 3050   6.526   7.593   6.481 -0.3833 -0.0906  0.1488
  196THR   MCG2 3051   6.459   7.623   6.425  0.3879  0.3980 -0.5529
  196THR    CG2 3052   6.492   7.602   6.450 -0.0085  0.1591 -0.2123
  196THR   HG21 3053   6.569   7.601   6.528 -0.8143 -0.4127  0.6214
  196THR   HG22 3054   6.518   7.675   6.374  1.2866  0.0736  0.1048
  196THR   HG23 3055   6.396   7.628   6.494 -0.3363  0.7356 -1.2087
  196THR    OG1 3056   6.377   7.459   6.294 -0.6243 -0.2463  0.0286
  196THR    HG1 3057   6.311   7.524   6.319 -0.2388  0.3196 -0.3735
  196THR      C 3058   6.636   7.264   6.324  0.5940  0.2538 -0.1173
  196THR      O 3059   6.604   7.203   6.222  0.5547  0.3473 -0.1617
  197VAL      N 3060   6.690   7.200   6.427  0.3680 -0.1238 -0.2293
  197VAL      H 3061   6.703   7.249   6.514  0.5072 -0.1405 -0.2396
  197VAL     CA 3062   6.733   7.062   6.423 -0.0073 -0.2555  0.1270
  197VAL     HA 3063   6.690   7.017   6.333 -0.2038 -0.2824  0.2337
  197VAL     CB 3064   6.884   7.044   6.415 -0.0181 -0.1415 -0.4401
  197VAL     HB 3065   6.902   6.936   6.410  0.1673 -0.1016 -0.6690
  197VAL   MCG1 3066   6.973   7.079   6.279 -0.0767  0.0922 -0.4177
  197VAL   MCG2 3067   6.895   7.129   6.273  0.3230  0.8269  0.1463
  197VAL    CG1 3068   6.932   7.101   6.282  0.1167  0.4319 -0.1496
  197VAL   HG11 3069   7.029   7.060   6.257 -0.2968 -0.2501 -0.7092
  197VAL   HG12 3070   6.860   7.076   6.204 -0.3370  1.6220 -0.1669
  197VAL   HG13 3071   6.939   7.210   6.290  1.0802  0.3347  0.6351
  197VAL   MCG1 3072   6.963   7.142   6.524 -0.7205 -0.1643  0.1017
  197VAL   MCG2 3073   6.994   7.057   6.539 -0.7830 -0.1600  0.2573
  197VAL    CG2 3074   6.974   7.097   6.526 -0.7181 -0.1613  0.1512
  197VAL   HG21 3075   6.960   7.205   6.535 -0.8157 -0.1708  0.1187
  197VAL   HG22 3076   6.948   7.049   6.620 -1.2861 -0.2166 -0.0260
  197VAL   HG23 3077   7.078   7.076   6.502 -0.5533 -0.1103  0.7834
  197VAL      C 3078   6.686   6.980   6.542 -0.2130 -0.0304  0.2005
  197VAL      O 3079   6.666   7.044   6.645  0.3583 -0.4098  0.5541
  198PRO      N 3080   6.682   6.847   6.528  0.1272 -0.0030 -0.1901
  198PRO     CD 3081   6.661   6.775   6.404 -0.1981  0.0882 -0.1922
  198PRO    HD1 3082   6.600   6.836   6.333 -0.4421  0.0972  0.1574
  198PRO    HD2 3083   6.759   6.753   6.355 -0.3732  0.2750 -0.4354
  198PRO     CG 3084   6.589   6.646   6.440  0.0419 -0.0883 -0.3415
  198PRO    HG1 3085   6.475   6.655   6.428  0.0672 -0.3994 -0.7312
  198PRO    HG2 3086   6.622   6.558   6.373  0.5145 -0.0265 -0.1712
  198PRO     CB 3087   6.630   6.624   6.585 -0.4137  0.0832 -0.1850
  198PRO    HB1 3088   6.545   6.584   6.642 -0.8017  0.9146 -0.3352
  198PRO    HB2 3089   6.714   6.553   6.591 -1.0058 -0.4556  0.1416
  198PRO     CA 3090   6.673   6.759   6.643  0.5001 -0.1546 -0.2746
  198PRO     HA 3091   6.599   6.796   6.714  0.5125  0.0050 -0.3428
  198PRO      C 3092   6.812   6.756   6.705  0.2853  0.2411  0.2416
  198PRO      O 3093   6.912   6.758   6.635 -0.2483 -0.3756 -0.5860
  199SER      N 3094   6.820   6.747   6.838 -0.4132 -0.3433  0.2601
  199SER      H 3095   6.736   6.733   6.892 -0.3866 -0.8692  0.1738
  199SER     CA 3096   6.945   6.756   6.910 -0.0757 -0.0979 -0.3464
  199SER     HA 3097   6.987   6.854   6.887 -0.1136 -0.1096 -0.4637
  199SER     CB 3098   6.918   6.755   7.060 -0.2102 -0.2934 -0.3720
  199SER    HB1 3099   7.010   6.771   7.113 -0.4163 -0.0677 -0.5014
  199SER    HB2 3100   6.848   6.834   7.083 -0.3483 -0.6409 -0.5572
  199SER     OG 3101   6.862   6.632   7.100  0.1095 -0.3164  0.0103
  199SER     HG 3102   6.837   6.639   7.193  3.6520 -1.3091  1.3503
  199SER      C 3103   7.054   6.655   6.879 -0.0340 -0.3339  0.5280
  199SER      O 3104   7.173   6.682   6.894  0.0622 -0.1946 -0.3810
  200SER      N 3105   7.014   6.540   6.824 -0.0223 -0.1824  0.2022
  200SER      H 3106   6.915   6.531   6.809 -0.0170 -0.1231  0.1289
  200SER     CA 3107   7.088   6.423   6.779 -0.0360 -0.0868 -0.0744
  200SER     HA 3108   7.162   6.399   6.855 -0.1892 -0.1576  0.0526
  200SER     CB 3109   6.986   6.309   6.773 -0.2100  0.0444  0.2958
  200SER    HB1 3110   7.033   6.233   6.730 -0.2502 -0.0558  0.8823
  200SER    HB2 3111   6.960   6.290   6.867 -0.3461  0.6924  0.1892
  200SER     OG 3112   6.866   6.328   6.701 -0.1434 -0.5413  0.0180
  200SER     HG 3113   6.794   6.334   6.764  0.0740  3.0911  0.3844
  200SER      C 3114   7.161   6.447   6.648  0.5958  0.7000  0.4043
  200SER      O 3115   7.268   6.392   6.622  0.1535  0.2337 -0.5123
  201SER      N 3116   7.095   6.522   6.560 -0.0066 -0.4571 -0.1795
  201SER      H 3117   7.005   6.558   6.588 -0.5558 -1.4005 -0.6289
  201SER     CA 3118   7.137   6.560   6.426 -0.0896 -0.4805 -0.2122
  201SER     HA 3119   7.182   6.473   6.378  0.0727 -0.3531 -0.2911
  201SER     CB 3120   7.031   6.618   6.333  0.1053 -0.1376 -0.2221
  201SER    HB1 3121   6.999   6.718   6.370 -0.1822 -0.0689  0.0509
  201SER    HB2 3122   7.071   6.629   6.231  0.2680  0.3719 -0.3587
  201SER     OG 3123   6.921   6.530   6.333  0.4469 -0.5671 -0.4074
  201SER     HG 3124   6.868   6.548   6.256  0.9540 -1.3513 -0.9702
  201SER      C 3125   7.239   6.673   6.430 -0.2403 -0.3578  0.5459
  201SER      O 3126   7.342   6.659   6.363 -0.1775 -0.6010  0.6907
  202LEU      N 3127   7.224   6.773   6.517 -0.2528  0.2069 -0.0878
  202LEU      H 3128   7.145   6.767   6.579 -0.5465  0.7741 -0.3952
  202LEU     CA 3129   7.306   6.890   6.535 -0.0638  0.1040 -0.2691
  202LEU     HA 3130   7.272   6.966   6.465  0.0508  0.2608 -0.1568
  202LEU     CB 3131   7.275   6.940   6.676 -0.2326 -0.4763 -0.0976
  202LEU    HB1 3132   7.179   6.967   6.676 -0.6453 -0.7764  0.1714
  202LEU    HB2 3133   7.292   6.863   6.738  0.1484 -0.7490 -0.0377
  202LEU     CG 3134   7.355   7.058   6.731 -0.3570 -0.2563 -0.3861
  202LEU     HG 3135   7.457   7.053   6.694 -0.3536 -0.3848 -0.3599
  202LEU   MCD1 3136   7.265   7.198   6.735 -0.2378 -0.1778 -0.4739
  202LEU   MCD2 3137   7.324   7.207   6.665  0.4052  0.1199  0.0848
  202LEU    CD1 3138   7.298   7.196   6.701  0.0634 -0.0393 -0.2034
  202LEU   HD11 3139   7.218   7.219   6.772 -0.5530 -0.3197 -0.7825
  202LEU   HD12 3140   7.376   7.271   6.710  0.0850 -0.1588  0.8782
  202LEU   HD13 3141   7.257   7.198   6.600  0.9590  0.5155 -0.5747
  202LEU   MCD1 3142   7.378   7.006   6.888  0.1874  0.2578 -0.2881
  202LEU   MCD2 3143   7.337   7.088   6.894 -0.6295 -0.1110 -0.4415
  202LEU    CD2 3144   7.357   7.048   6.883 -0.2273  0.0582 -0.3659
  202LEU   HD21 3145   7.403   6.953   6.913  0.7142  0.5443 -0.1899
  202LEU   HD22 3146   7.415   7.130   6.924 -1.0195  0.7222 -0.5311
  202LEU   HD23 3147   7.255   7.052   6.922 -0.2837 -0.8667 -0.3620
  202LEU      C 3148   7.457   6.875   6.518  0.0493  0.2967  0.4889
  202LEU      O 3149   7.524   6.950   6.448  0.5971 -0.0176  0.6642
  203GLY      N 3150   7.519   6.773   6.577 -0.2461  0.0750  0.4181
  203GLY      H 3151   7.464   6.705   6.627 -0.2124  0.2263  0.6597
  203GLY     CA 3152   7.662   6.752   6.572 -0.2630  0.0674 -0.3116
  203GLY    HA1 3153   7.706   6.836   6.530 -0.9646 -0.3747 -0.7656
  203GLY    HA2 3154   7.696   6.739   6.670 -0.1163  0.5740 -0.8025
  203GLY      C 3155   7.707   6.630   6.491  0.4812 -0.0291  0.2189
  203GLY      O 3156   7.823   6.592   6.490  0.3030 -0.5810  0.1438
  204THR      N 3157   7.613   6.572   6.416  0.6637 -0.1404  0.0769
  204THR      H 3158   7.523   6.615   6.405  0.6703 -0.1091  0.1470
  204THR     CA 3159   7.637   6.446   6.348  0.2930 -0.0381 -0.2472
  204THR     HA 3160   7.742   6.420   6.359  0.1868 -0.4396 -0.1476
  204THR     CB 3161   7.553   6.330   6.401 -0.1655  0.1691 -0.5021
  204THR     HB 3162   7.567   6.247   6.332 -0.4500  0.2134 -0.6149
  204THR   MCG1 3163   7.578   6.238   6.537  0.6357 -0.4185 -1.0330
  204THR   MCG2 3164   7.619   6.319   6.553 -0.9512  0.2944 -0.1415
  204THR    CG2 3165   7.597   6.281   6.539 -0.1581 -0.0515 -0.5833
  204THR   HG21 3166   7.562   6.178   6.553  1.6128 -0.8987 -1.5967
  204THR   HG22 3167   7.706   6.283   6.545 -0.1626  1.9448  0.1276
  204THR   HG23 3168   7.554   6.345   6.616 -1.9193 -1.3583 -0.3390
  204THR    OG1 3169   7.415   6.359   6.404 -0.1656  0.1437  0.1967
  204THR    HG1 3170   7.387   6.365   6.495 -0.1856 -2.2075  0.4874
  204THR      C 3171   7.603   6.442   6.199  0.4624  0.1004 -0.2895
  204THR      O 3172   7.683   6.385   6.125  0.2821  0.0493 -0.4458
  205GLN      N 3173   7.490   6.501   6.160  0.4186  0.3285  0.1640
  205GLN      H 3174   7.428   6.533   6.233  0.6956  0.8938  0.1600
  205GLN     CA 3175   7.442   6.524   6.025  0.6592 -0.4360 -0.0632
  205GLN     HA 3176   7.481   6.441   5.966  0.7908 -0.5095  0.1243
  205GLN     CB 3177   7.291   6.521   6.006  0.6617  0.0423 -0.1851
  205GLN    HB1 3178   7.248   6.613   6.043  0.9748  0.3870 -0.6657
  205GLN    HB2 3179   7.269   6.510   5.900  0.7275 -0.3796 -0.1581
  205GLN     CG 3180   7.231   6.403   6.082  0.1350  0.6282  0.3264
  205GLN    HG1 3181   7.274   6.313   6.045  0.2676  0.7038  1.2161
  205GLN    HG2 3182   7.255   6.413   6.184 -0.4407  1.5016  0.0600
  205GLN     CD 3183   7.079   6.393   6.069  0.2024 -0.0574  0.0026
  205GLN    OE1 3184   7.017   6.460   5.987 -0.6137 -0.1382  0.5326
  205GLN    NE2 3185   7.016   6.317   6.158  0.2517 -0.1903 -0.0750
  205GLN   HE21 3186   7.068   6.269   6.230  0.2414  0.1129  0.1364
  205GLN   HE22 3187   6.915   6.306   6.154  0.2996 -0.5940 -0.3450
  205GLN      C 3188   7.505   6.649   5.965 -0.1247 -0.1263 -0.2668
  205GLN      O 3189   7.510   6.753   6.029  0.4874 -0.0062 -0.4855
  206THR      N 3190   7.559   6.651   5.842  0.2800 -0.3651 -0.0979
  206THR      H 3191   7.552   6.567   5.786  1.3072 -0.8446  0.4295
  206THR     CA 3192   7.627   6.763   5.782 -0.6425 -0.0943 -0.6792
  206THR     HA 3193   7.699   6.799   5.856 -0.7046  0.0221 -0.6754
  206THR     CB 3194   7.709   6.721   5.659  0.2742 -0.3779  0.0032
  206THR     HB 3195   7.640   6.681   5.585  0.6799 -0.8553 -0.1276
  206THR   MCG1 3196   7.815   6.793   5.553 -0.0763 -0.2606 -0.2722
  206THR   MCG2 3197   7.797   6.856   5.619 -0.0066 -0.2660 -0.2484
  206THR    CG2 3198   7.802   6.820   5.589 -0.0271 -0.2686 -0.2483
  206THR   HG21 3199   7.843   6.774   5.500 -0.1765 -0.2365 -0.3347
  206THR   HG22 3200   7.746   6.909   5.561 -0.2172 -0.3529 -0.1408
  206THR   HG23 3201   7.883   6.848   5.657  0.0973 -0.1383 -0.4491
  206THR    OG1 3202   7.800   6.620   5.693  0.6204 -0.0241  0.1467
  206THR    HG1 3203   7.877   6.628   5.637  0.5744  0.1292  0.1052
  206THR      C 3204   7.539   6.881   5.746 -0.1439  0.3869 -0.3637
  206THR      O 3205   7.434   6.863   5.683 -0.1180  0.1176 -0.3304
  207TYR      N 3206   7.589   7.002   5.771  0.0957  0.1940  0.1028
  207TYR      H 3207   7.682   7.008   5.812 -0.0185  0.0013  0.3954
  207TYR     CA 3208   7.523   7.128   5.745  0.1385  0.2102  0.0708
  207TYR     HA 3209   7.448   7.106   5.669  0.3858  0.2239 -0.1764
  207TYR     CB 3210   7.442   7.180   5.864 -0.3355  0.1180 -0.2049
  207TYR    HB1 3211   7.509   7.207   5.939 -0.6126  0.6109 -0.2128
  207TYR    HB2 3212   7.396   7.269   5.835 -0.6782 -0.2350 -0.5223
  207TYR     CG 3213   7.337   7.091   5.925 -0.0408 -0.1456 -0.0774
  207TYR    CD1 3214   7.374   7.001   6.026  0.3995 -0.2484 -0.3265
  207TYR    HD1 3215   7.478   6.993   6.054  0.4916 -0.6152 -0.7434
  207TYR    CE1 3216   7.278   6.921   6.090  0.1334  0.1546 -0.2149
  207TYR    HE1 3217   7.303   6.858   6.174 -0.1012  0.2161 -0.0966
  207TYR     CZ 3218   7.147   6.929   6.038  0.1821  0.4963 -0.2939
  207TYR     OH 3219   7.054   6.854   6.103  0.5724 -0.3243 -0.6487
  207TYR     HH 3220   6.966   6.863   6.066  0.4963 -0.4863 -0.5108
  207TYR    CE2 3221   7.113   7.009   5.927 -0.2721  1.0319  0.2141
  207TYR    HE2 3222   7.014   7.003   5.886 -0.8843  2.3034  1.3634
  207TYR    CD2 3223   7.208   7.094   5.870  0.2184 -0.0601 -0.6920
  207TYR    HD2 3224   7.183   7.160   5.788  0.8292 -0.9522 -1.6336
  207TYR      C 3225   7.613   7.233   5.682 -0.1717  0.7994  0.5897
  207TYR      O 3226   7.722   7.265   5.729  0.4484  0.2375 -0.4047
  208ILE      N 3227   7.574   7.285   5.566 -0.0830 -0.3772  0.0060
  208ILE      H 3228   7.487   7.253   5.525  0.3114 -1.0868 -0.3059
  208ILE     CA 3229   7.646   7.386   5.491  0.1731 -0.5042  0.0814
  208ILE     HA 3230   7.725   7.423   5.557  0.3527 -0.6819 -0.0277
  208ILE     CB 3231   7.718   7.332   5.367 -0.3740 -0.0894 -0.4265
  208ILE     HB 3232   7.645   7.310   5.289 -0.2795 -0.1416 -0.4995
  208ILE   MCG1 3233   7.834   7.451   5.362 -0.1651 -0.2300  0.6117
  208ILE   MCG2 3234   7.804   7.441   5.276 -0.0029  0.3945  0.4731
  208ILE    CG2 3235   7.814   7.441   5.321 -0.0972  0.0745  0.4981
  208ILE   HG21 3236   7.871   7.478   5.407 -0.2124 -0.5829  0.8730
  208ILE   HG22 3237   7.883   7.400   5.247 -0.0116  0.4536  0.3612
  208ILE   HG23 3238   7.758   7.523   5.276  0.1298  0.4698  0.9212
  208ILE    CG1 3239   7.803   7.209   5.396  0.1433  0.4119  0.2513
  208ILE   HG11 3240   7.897   7.220   5.347  0.4421  0.4336  0.1856
  208ILE   HG12 3241   7.817   7.201   5.502  0.2483  0.8224  0.5685
  208ILE   MCD1 3242   7.735   7.090   5.301  0.2139  0.1386  0.5399
  208ILE   MCD2 3243   7.730   7.059   5.388 -0.0255  0.4692  0.6461
  208ILE     CD 3244   7.736   7.081   5.347  0.0964  0.3089  0.5774
  208ILE    HD1 3245   7.726   7.084   5.238  0.3521 -0.0842  0.5367
  208ILE    HD2 3246   7.797   6.995   5.375 -0.0751  0.3327  1.0411
  208ILE    HD3 3247   7.637   7.071   5.392 -0.0212  0.6045  0.3873
  208ILE      C 3248   7.556   7.505   5.460  0.7310 -0.2361 -0.5756
  208ILE      O 3249   7.446   7.485   5.410  0.4595 -0.0323 -0.0790
  209CYS      N 3250   7.604   7.625   5.491 -0.0143  0.0456 -0.4740
  209CYS      H 3251   7.689   7.630   5.546 -0.0931  0.3000 -0.3737
  209CYS     CA 3252   7.545   7.752   5.453 -0.2228  0.0447 -0.1648
  209CYS     HA 3253   7.442   7.730   5.424 -0.1770  0.1135 -0.3847
  209CYS     CB 3254   7.537   7.851   5.569 -0.1342 -0.2242  0.0720
  209CYS    HB1 3255   7.461   7.817   5.639 -0.3639 -0.2385  0.1550
  209CYS    HB2 3256   7.629   7.846   5.626 -0.0376 -0.4348  0.3154
  209CYS     SG 3257   7.503   8.022   5.522  0.1625 -0.2172 -0.1191
  209CYS      C 3258   7.614   7.806   5.328  0.3799 -0.1913  0.0563
  209CYS      O 3259   7.730   7.844   5.333  0.2455  0.2379 -0.0117
  210ASN      N 3260   7.553   7.815   5.210  0.1715  0.0501  0.1806
  210ASN      H 3261   7.457   7.785   5.207  0.0944  0.2390  0.6608
  210ASN     CA 3262   7.601   7.863   5.081 -0.8124 -0.1850 -0.2933
  210ASN     HA 3263   7.710   7.865   5.086 -0.8141 -0.1328 -0.2726
  210ASN     CB 3264   7.562   7.759   4.976  0.3384 -0.3291 -0.5994
  210ASN    HB1 3265   7.454   7.758   4.964  0.4493 -0.5896 -1.5272
  210ASN    HB2 3266   7.606   7.786   4.880  1.1090 -0.2625 -0.2242
  210ASN     CG 3267   7.611   7.621   5.018  0.3055 -0.2139 -0.1652
  210ASN    OD1 3268   7.553   7.547   5.098  0.0144  0.7391  0.5383
  210ASN    ND2 3269   7.732   7.584   4.975  0.3673 -0.4269  0.1862
  210ASN   HD21 3270   7.787   7.647   4.919  0.5231 -0.6351  0.1026
  210ASN   HD22 3271   7.769   7.493   5.000  0.2577 -0.3796  0.5356
  210ASN      C 3272   7.555   8.003   5.044  0.1472  0.3510  0.4520
  210ASN      O 3273   7.434   8.019   5.032  0.1478 -0.3525 -0.8871
  211VAL      N 3274   7.645   8.099   5.019  0.4513  0.0070  0.2003
  211VAL      H 3275   7.743   8.077   5.018  0.4574  0.0381  0.0364
  211VAL     CA 3276   7.605   8.236   4.992 -0.2282 -0.1914  0.1543
  211VAL     HA 3277   7.496   8.240   4.992 -0.2496 -0.6077  0.3700
  211VAL     CB 3278   7.656   8.326   5.104 -0.2316  0.1795 -0.1392
  211VAL     HB 3279   7.764   8.335   5.098 -0.2335  0.0880 -0.3432
  211VAL   MCG1 3280   7.609   8.478   5.054 -0.2910  0.2321  0.0750
  211VAL   MCG2 3281   7.568   8.464   5.135  0.5558  0.5393  0.5855
  211VAL    CG1 3282   7.591   8.464   5.095  0.1156  0.3762  0.3088
  211VAL   HG11 3283   7.622   8.513   5.002 -0.7454  0.0811 -0.1539
  211VAL   HG12 3284   7.483   8.454   5.096  0.0656  0.7336  1.5428
  211VAL   HG13 3285   7.623   8.525   5.180  1.2755  0.4551 -0.1426
  211VAL   MCG1 3286   7.641   8.234   5.242  0.1551  0.6949  0.2547
  211VAL   MCG2 3287   7.584   8.306   5.253  0.2763  0.7994  0.1974
  211VAL    CG2 3288   7.615   8.273   5.241  0.1951  0.7212  0.2093
  211VAL   HG21 3289   7.668   8.180   5.261  0.1621  0.7341  0.3560
  211VAL   HG22 3290   7.639   8.346   5.317  0.5552  0.9747 -0.1414
  211VAL   HG23 3291   7.507   8.254   5.242  0.1739  0.8430  0.6626
  211VAL      C 3292   7.655   8.278   4.854 -0.5896 -0.6708 -0.1311
  211VAL      O 3293   7.766   8.247   4.814 -0.0461  0.3642  0.4858
  212ASN      N 3294   7.574   8.352   4.778  0.2567  0.1681 -0.2472
  212ASN      H 3295   7.482   8.373   4.815  0.5449  1.0927  0.0105
  212ASN     CA 3296   7.602   8.408   4.648 -0.0841  0.0798 -0.3608
  212ASN     HA 3297   7.711   8.414   4.638 -0.1125  0.1361 -0.6615
  212ASN     CB 3298   7.552   8.317   4.536 -0.4672  0.7108 -0.7151
  212ASN    HB1 3299   7.559   8.214   4.568 -1.4968  0.4332 -0.8905
  212ASN    HB2 3300   7.447   8.338   4.518 -0.3459  1.6196 -1.1497
  212ASN     CG 3301   7.630   8.336   4.407  0.3668  0.4969 -0.2519
  212ASN    OD1 3302   7.726   8.261   4.387  0.0733  0.0476 -0.0031
  212ASN    ND2 3303   7.586   8.426   4.320 -0.2592  0.5160  0.0719
  212ASN   HD21 3304   7.503   8.480   4.340 -0.5922 -0.0699  0.3027
  212ASN   HD22 3305   7.636   8.441   4.233 -0.3996  1.1160  0.0862
  212ASN      C 3306   7.549   8.550   4.635 -0.2449  0.0311 -0.2405
  212ASN      O 3307   7.446   8.594   4.685  0.4562  0.9157  0.4945
  213HIS      N 3308   7.630   8.633   4.569  0.0735  0.0365  0.1550
  213HIS      H 3309   7.715   8.596   4.529  0.2861  0.0401  0.5903
  213HIS     CA 3310   7.605   8.775   4.551  0.1524  0.0306 -0.0037
  213HIS     HA 3311   7.498   8.794   4.562  0.1683  0.1314 -0.0244
  213HIS     CB 3312   7.682   8.859   4.653  0.2593  0.0574 -0.1054
  213HIS    HB1 3313   7.665   8.819   4.750  0.4758 -0.0613 -0.5004
  213HIS    HB2 3314   7.786   8.849   4.634 -0.1503  0.1328 -0.4451
  213HIS     CG 3315   7.647   9.005   4.656  0.6067  0.1362  0.7169
  213HIS    ND1 3316   7.706   9.108   4.582 -0.0595  0.3085  0.4007
  213HIS    CE1 3317   7.640   9.221   4.606 -0.4052  0.2497 -0.2446
  213HIS    HE1 3318   7.668   9.318   4.566 -0.7780  0.0429 -1.0604
  213HIS    NE2 3319   7.533   9.199   4.685 -0.1756  0.6569  0.1862
  213HIS    HE2 3320   7.467   9.267   4.719 -0.0453  0.6196  0.5226
  213HIS    CD2 3321   7.535   9.063   4.709  0.3825  0.5873 -0.1949
  213HIS    HD2 3322   7.458   9.010   4.764  0.0874  0.4854 -0.6984
  213HIS      C 3323   7.649   8.810   4.410  0.1566 -0.4872 -0.1364
  213HIS      O 3324   7.766   8.818   4.373  0.3172 -0.1761  0.4206
  214LYS      N 3325   7.549   8.836   4.326 -0.2032  0.0658  0.4445
  214LYS      H 3326   7.454   8.845   4.359 -0.0693  0.2203  0.7945
  214LYS     CA 3327   7.575   8.854   4.184 -0.3977  0.4240  0.4505
  214LYS     HA 3328   7.658   8.787   4.160 -0.0646  0.7339  0.7081
  214LYS     CB 3329   7.452   8.797   4.113  0.2752 -0.7691  0.1736
  214LYS    HB1 3330   7.396   8.737   4.183  1.4191 -1.5035 -0.1745
  214LYS    HB2 3331   7.391   8.879   4.078 -0.2730 -1.4715  0.8008
  214LYS     CG 3332   7.493   8.711   3.995  0.1155  0.0465 -0.4929
  214LYS    HG1 3333   7.546   8.772   3.916 -0.2669  0.6540 -0.3273
  214LYS    HG2 3334   7.562   8.628   4.026  0.4376 -0.0136 -1.2300
  214LYS     CD 3335   7.361   8.655   3.941  0.0400  0.0966 -0.3607
  214LYS    HD1 3336   7.318   8.581   4.012 -0.1687  0.3347 -0.1352
  214LYS    HD2 3337   7.287   8.737   3.927  0.1012  0.1888 -0.6593
  214LYS     CE 3338   7.394   8.588   3.808  0.1710 -0.3151 -0.1260
  214LYS    HE1 3339   7.433   8.664   3.733 -0.2227 -0.4725 -0.3202
  214LYS    HE2 3340   7.476   8.512   3.820  0.3893  0.1326  0.1947
  214LYS   MNZ1 3341   7.248   8.560   3.753  0.4878 -1.1803 -0.5524
  214LYS   MNZ2 3342   7.282   8.487   3.761  0.5876 -1.0536  0.4307
  214LYS     NZ 3343   7.270   8.526   3.759  0.5233 -1.0858 -0.0634
  214LYS    HZ1 3344   7.202   8.598   3.738  0.4859 -1.4124 -1.2157
  214LYS    HZ2 3345   7.290   8.473   3.675  1.0393 -2.0092  0.6019
  214LYS    HZ3 3346   7.233   8.464   3.830  0.2871 -0.3655  0.4668
  214LYS      C 3347   7.615   8.992   4.134 -0.4274  0.2466 -0.0710
  214LYS      O 3348   7.687   8.996   4.035 -0.6614  0.3977 -0.2376
  215PRO      N 3349   7.585   9.103   4.202 -0.3656  0.3477 -0.2084
  215PRO     CD 3350   7.462   9.114   4.277  0.1333 -0.1722  0.7210
  215PRO    HD1 3351   7.379   9.048   4.234 -0.2401 -0.7751  1.5440
  215PRO    HD2 3352   7.476   9.083   4.386  0.9172  0.0732  1.0054
  215PRO     CG 3353   7.428   9.263   4.265  0.0880 -0.2229  0.1597
  215PRO    HG1 3354   7.359   9.282   4.177  0.3129 -0.5276 -0.0963
  215PRO    HG2 3355   7.375   9.300   4.359 -0.1894  0.0541 -0.0970
  215PRO     CB 3356   7.563   9.331   4.247  0.1158 -0.2350  0.3146
  215PRO    HB1 3357   7.552   9.429   4.192  0.0803 -0.2000  0.5749
  215PRO    HB2 3358   7.612   9.353   4.347  0.0145 -0.5305  0.3248
  215PRO     CA 3359   7.644   9.230   4.166  0.3346  0.1173  0.0916
  215PRO     HA 3360   7.626   9.248   4.060  0.4117  0.4437  0.1314
  215PRO      C 3361   7.794   9.234   4.189  0.3332 -0.1269  0.1412
  215PRO      O 3362   7.863   9.280   4.098  0.2897  0.0051  0.1750
  216SER      N 3363   7.844   9.177   4.300  0.0180  0.0874  0.3964
  216SER      H 3364   7.780   9.145   4.371  0.0051  0.5071  0.5816
  216SER     CA 3365   7.986   9.159   4.324  0.0722 -0.0426 -0.0024
  216SER     HA 3366   8.034   9.249   4.288  0.1030 -0.0539  0.0108
  216SER     CB 3367   8.006   9.158   4.475  0.2945 -0.3212 -0.0322
  216SER    HB1 3368   8.111   9.180   4.499  0.2470 -0.5546 -0.2934
  216SER    HB2 3369   7.941   9.233   4.522  0.5367 -0.3662  0.0197
  216SER     OG 3370   7.973   9.030   4.524  0.2489 -0.2173  0.2107
  216SER     HG 3371   7.877   9.025   4.535  0.2336 -0.2125  0.0793
  216SER      C 3372   8.058   9.043   4.257  0.0649 -0.1298  0.1400
  216SER      O 3373   8.176   9.053   4.224  0.0437 -0.1048  0.0720
  217ASN      N 3374   7.986   8.935   4.225 -0.3551 -0.0495  0.7727
  217ASN      H 3375   7.886   8.941   4.234 -0.3124 -0.3772  1.6185
  217ASN     CA 3376   8.037   8.808   4.177  0.3042  0.3774  0.3040
  217ASN     HA 3377   7.950   8.742   4.167  0.3632  0.2854  0.3911
  217ASN     CB 3378   8.094   8.826   4.037 -0.2395 -0.1350  0.0070
  217ASN    HB1 3379   8.027   8.884   3.982 -0.4449 -0.5133  0.1973
  217ASN    HB2 3380   8.184   8.877   4.045 -0.4201 -0.1037 -0.4555
  217ASN     CG 3381   8.119   8.698   3.958 -0.2667 -0.1825  0.0748
  217ASN    OD1 3382   8.073   8.592   4.000 -0.2220 -0.0003  0.6077
  217ASN    ND2 3383   8.181   8.713   3.841  0.6502 -0.3860  0.5089
  217ASN   HD21 3384   8.207   8.805   3.809  1.3168 -0.4838  0.7485
  217ASN   HD22 3385   8.201   8.632   3.784  0.6778 -0.4423  0.5977
  217ASN      C 3386   8.130   8.740   4.276  0.0909 -0.1252  0.1690
  217ASN      O 3387   8.252   8.731   4.262  0.0742  0.2323 -0.2669
  218THR      N 3388   8.069   8.699   4.387 -0.3946 -0.1292 -0.0955
  218THR      H 3389   7.969   8.714   4.396 -0.4797 -0.4511 -0.4455
  218THR     CA 3390   8.135   8.633   4.498 -0.2538  0.2074  0.0243
  218THR     HA 3391   8.228   8.591   4.459 -0.3457  0.2508 -0.2482
  218THR     CB 3392   8.172   8.727   4.612  0.4253 -0.3767  0.3015
  218THR     HB 3393   8.210   8.668   4.695 -0.0498 -0.5634  0.3906
  218THR   MCG1 3394   8.304   8.804   4.545  0.2230 -0.0861  0.2369
  218THR   MCG2 3395   8.261   8.867   4.598  0.5742 -0.4018  0.9283
  218THR    CG2 3396   8.277   8.831   4.573  0.3998 -0.2501  0.5697
  218THR   HG21 3397   8.350   8.786   4.506  0.0019  0.1321 -0.1366
  218THR   HG22 3398   8.229   8.915   4.524  0.2811  0.2153  1.4346
  218THR   HG23 3399   8.328   8.866   4.663  0.8981 -1.0078  0.6034
  218THR    OG1 3400   8.064   8.806   4.657  0.8801  0.6498 -0.3360
  218THR    HG1 3401   8.048   8.875   4.592  0.1796 -0.8082 -1.8456
  218THR      C 3402   8.047   8.515   4.541  0.1439 -0.1338 -0.0843
  218THR      O 3403   7.925   8.528   4.547  0.1162 -0.4556  0.0741
  219LYS      N 3404   8.110   8.405   4.582 -0.0514 -0.2616 -0.1272
  219LYS      H 3405   8.211   8.408   4.585 -0.0434 -0.4411 -0.1948
  219LYS     CA 3406   8.051   8.279   4.623 -0.2144 -0.1727 -0.0872
  219LYS     HA 3407   7.950   8.300   4.656 -0.2372 -0.1159 -0.1912
  219LYS     CB 3408   8.043   8.187   4.502 -0.0579  0.0703 -0.2853
  219LYS    HB1 3409   7.999   8.240   4.425 -0.0323  0.2143 -0.3046
  219LYS    HB2 3410   8.139   8.159   4.477  0.0343  0.1137 -0.2967
  219LYS     CG 3411   7.962   8.059   4.522 -0.0662  0.0506 -0.4402
  219LYS    HG1 3412   8.013   7.995   4.594 -0.2759  0.1637 -0.2230
  219LYS    HG2 3413   7.863   8.084   4.559 -0.1832  0.0486 -0.8031
  219LYS     CD 3414   7.949   7.985   4.389  0.3816 -0.1231 -0.3916
  219LYS    HD1 3415   7.938   8.058   4.307  0.5482 -0.2220 -0.6219
  219LYS    HD2 3416   8.039   7.924   4.371  0.5317 -0.1427 -0.1270
  219LYS     CE 3417   7.826   7.895   4.395  0.3878 -0.1312 -0.3908
  219LYS    HE1 3418   7.852   7.801   4.445  0.4863 -0.1106 -0.6182
  219LYS    HE2 3419   7.749   7.944   4.456  0.5723 -0.2217 -0.2563
  219LYS   MNZ1 3420   7.766   7.906   4.249  0.4830  0.0103 -0.4202
  219LYS   MNZ2 3421   7.777   7.827   4.261 -0.4554 -0.1009 -0.1109
  219LYS     NZ 3422   7.774   7.868   4.261  0.0284 -0.0488 -0.2705
  219LYS    HZ1 3423   7.748   7.955   4.216  1.0604  0.1019 -0.6098
  219LYS    HZ2 3424   7.844   7.821   4.206 -0.5184 -1.1312 -0.1063
  219LYS    HZ3 3425   7.692   7.809   4.268 -0.7035  0.9395 -0.0124
  219LYS      C 3426   8.127   8.218   4.740  0.0070  0.7303  0.2565
  219LYS      O 3427   8.249   8.209   4.735 -0.0216  0.4341  0.1067
  220VAL      N 3428   8.062   8.161   4.842  0.3573  0.0141  0.0894
  220VAL      H 3429   7.963   8.145   4.830  0.4880 -0.6306 -0.2398
  220VAL     CA 3430   8.116   8.118   4.969 -0.0746 -0.0508  0.2519
  220VAL     HA 3431   8.218   8.083   4.953 -0.1092 -0.2067  0.3676
  220VAL     CB 3432   8.120   8.230   5.073  0.2699  0.1665  0.0079
  220VAL     HB 3433   8.018   8.240   5.111  0.2720  0.3328 -0.0281
  220VAL   MCG1 3434   8.180   8.166   5.215 -0.1168 -0.2305 -0.0011
  220VAL   MCG2 3435   8.244   8.225   5.184 -0.0425 -0.1237  0.3503
  220VAL    CG1 3436   8.208   8.197   5.194 -0.0637 -0.1614  0.1670
  220VAL   HG11 3437   8.157   8.124   5.257 -0.2265 -0.3593 -0.1862
  220VAL   HG12 3438   8.303   8.157   5.160  0.0436 -0.0379  0.3173
  220VAL   HG13 3439   8.225   8.288   5.251 -0.2468 -0.3216  0.4840
  220VAL   MCG1 3440   8.151   8.393   5.064 -0.2276  0.2547 -0.1973
  220VAL   MCG2 3441   8.175   8.358   4.983  0.6815  0.0755  0.1277
  220VAL    CG2 3442   8.161   8.369   5.026  0.2289  0.1650 -0.0329
  220VAL   HG21 3443   8.144   8.441   5.106 -0.7949  0.3648 -0.4046
  220VAL   HG22 3444   8.267   8.368   5.000  0.5021  0.4497  0.9763
  220VAL   HG23 3445   8.102   8.396   4.938  0.9499 -0.3204 -0.6990
  220VAL      C 3446   8.033   8.001   5.021 -0.1991 -0.1703 -0.2102
  220VAL      O 3447   7.910   8.009   5.018 -0.2040 -0.2584 -0.2743
  221ASP      N 3448   8.095   7.896   5.075 -0.2959 -0.0478  0.1451
  221ASP      H 3449   8.193   7.881   5.054 -0.2828 -0.0328  0.1969
  221ASP     CA 3450   8.032   7.800   5.163 -0.0509  0.0109  0.3887
  221ASP     HA 3451   7.926   7.824   5.165 -0.0921 -0.1632  0.3293
  221ASP     CB 3452   8.044   7.661   5.101  0.0799 -0.1388  0.7432
  221ASP    HB1 3453   8.015   7.592   5.172  0.7856  0.1323  1.0902
  221ASP    HB2 3454   7.980   7.657   5.020 -0.3229 -0.5388  1.2714
  221ASP     CG 3455   8.182   7.620   5.052 -0.1939 -0.1159 -0.0748
  221ASP    OD1 3456   8.236   7.671   4.951 -0.1512 -0.5287 -0.2682
  221ASP    OD2 3457   8.241   7.526   5.110 -0.4692  0.0418  0.4726
  221ASP      C 3458   8.081   7.804   5.307 -0.1054  0.6533  0.3923
  221ASP      O 3459   8.199   7.827   5.330  0.0969  0.1329 -0.0905
  222LYS      N 3460   7.997   7.784   5.409 -0.2078 -0.0840  0.1717
  222LYS      H 3461   7.898   7.777   5.391 -0.1714 -0.5648  0.1432
  222LYS     CA 3462   8.041   7.772   5.546  0.1245 -0.2086  0.0567
  222LYS     HA 3463   8.148   7.755   5.547  0.1316 -0.1658 -0.0783
  222LYS     CB 3464   8.011   7.902   5.620 -0.0603 -0.4606  0.4326
  222LYS    HB1 3465   7.912   7.926   5.602 -0.4178 -0.6802  0.9469
  222LYS    HB2 3466   8.027   7.885   5.721  0.4640 -0.5188  0.5394
  222LYS     CG 3467   8.096   8.021   5.579 -0.4771 -0.3249 -0.0590
  222LYS    HG1 3468   8.092   8.029   5.476 -0.3672 -0.9115 -0.0644
  222LYS    HG2 3469   8.057   8.105   5.625 -0.8874 -0.2925 -0.5703
  222LYS     CD 3470   8.244   8.013   5.618 -0.4743  0.5842  0.1710
  222LYS    HD1 3471   8.252   8.039   5.719 -1.0676  1.0331 -0.3976
  222LYS    HD2 3472   8.276   7.915   5.603 -0.3858  1.0580  0.6562
  222LYS     CE 3473   8.335   8.105   5.537  0.2325  0.2048  0.5173
  222LYS    HE1 3474   8.321   8.087   5.430 -0.0913  0.6430  0.8428
  222LYS    HE2 3475   8.308   8.210   5.557  0.9902 -0.0579  1.0664
  222LYS   MNZ1 3476   8.492   8.113   5.553  0.3389 -0.3332 -0.2103
  222LYS   MNZ2 3477   8.470   8.050   5.597  0.3782 -0.4905 -0.4088
  222LYS     NZ 3478   8.476   8.082   5.574  0.3536 -0.3877 -0.2773
  222LYS    HZ1 3479   8.534   8.151   5.529  0.3347 -0.3371 -0.2241
  222LYS    HZ2 3480   8.486   8.089   5.674  0.8676 -0.9055 -0.2850
  222LYS    HZ3 3481   8.503   7.990   5.543 -0.0575 -0.3283 -0.8689
  222LYS      C 3482   7.973   7.650   5.608  0.1117  0.1073  0.6848
  222LYS      O 3483   7.852   7.649   5.626  0.0523  0.3918  0.3344
  223ARG      N 3484   8.055   7.547   5.630  0.1302 -0.1620 -0.5171
  223ARG      H 3485   8.148   7.545   5.590 -0.3421 -0.6456 -1.7000
  223ARG     CA 3486   8.009   7.437   5.712  0.2377  0.2560  0.1193
  223ARG     HA 3487   7.918   7.400   5.665  0.1147  0.3741  0.2660
  223ARG     CB 3488   8.107   7.320   5.711 -0.2536 -0.1616 -0.2843
  223ARG    HB1 3489   8.156   7.315   5.615 -1.0648 -0.3999 -0.4251
  223ARG    HB2 3490   8.181   7.335   5.789  0.0544 -0.2230 -0.8945
  223ARG     CG 3491   8.033   7.189   5.737 -0.0435 -0.1616  0.3613
  223ARG    HG1 3492   7.997   7.188   5.838  0.0275 -0.0117  0.6890
  223ARG    HG2 3493   7.951   7.181   5.668 -0.4619 -0.6814  0.4675
  223ARG     CD 3494   8.126   7.069   5.717  0.6535  0.3563  0.4003
  223ARG    HD1 3495   8.066   6.975   5.704  1.1349  0.4921 -0.3334
  223ARG    HD2 3496   8.186   7.081   5.624  0.9308  1.2286  1.0301
  223ARG     NE 3497   8.213   7.058   5.834  0.3475 -0.4413  0.5713
  223ARG     HE 3498   8.169   7.021   5.917  0.6807 -1.3543  0.3585
  223ARG     CZ 3499   8.342   7.092   5.843  0.2149  0.2864 -0.0093
  223ARG    NH1 3500   8.417   7.102   5.732 -0.5606 -0.0696 -0.5780
  223ARG   HH11 3501   8.375   7.085   5.642 -1.0791 -0.8696 -0.2060
  223ARG   HH12 3502   8.514   7.128   5.739 -0.6261  0.4619 -1.3790
  223ARG    NH2 3503   8.409   7.087   5.960  0.3764 -0.2549 -0.1188
  223ARG   HH21 3504   8.361   7.057   6.044  0.6270 -1.1518 -0.2744
  223ARG   HH22 3505   8.506   7.113   5.963  0.2480  0.2341 -0.0458
  223ARG      C 3506   7.970   7.488   5.849  0.1914 -0.6575  0.4569
  223ARG      O 3507   8.036   7.579   5.898 -0.5022 -0.2484  0.6630
  224VAL      N 3508   7.861   7.434   5.905 -0.3742 -0.0565 -0.0309
  224VAL      H 3509   7.812   7.358   5.861 -1.0689  0.5047 -0.2638
  224VAL     CA 3510   7.813   7.486   6.032  0.3580  0.3596  0.0876
  224VAL     HA 3511   7.876   7.570   6.062  0.4231  0.4007 -0.1549
  224VAL     CB 3512   7.668   7.533   6.021  0.1886 -0.1378  0.1377
  224VAL     HB 3513   7.605   7.445   6.010  0.3012 -0.2586  0.4423
  224VAL   MCG1 3514   7.648   7.648   6.139  0.5914  0.1233 -0.0449
  224VAL   MCG2 3515   7.580   7.588   6.151  0.4303  0.3320  0.1076
  224VAL    CG1 3516   7.616   7.614   6.139  0.4960  0.2109  0.0364
  224VAL   HG11 3517   7.681   7.701   6.154  0.7492  0.0613 -0.1581
  224VAL   HG12 3518   7.515   7.647   6.119  0.5726  0.4591  0.0521
  224VAL   HG13 3519   7.617   7.552   6.229  0.3866  0.3618  0.1425
  224VAL   MCG1 3520   7.655   7.581   5.862 -0.6641 -0.0872  0.2169
  224VAL   MCG2 3521   7.655   7.659   5.912  0.1385 -0.0730  0.2189
  224VAL    CG2 3522   7.655   7.616   5.893 -0.2422 -0.0827  0.2142
  224VAL   HG21 3523   7.652   7.550   5.807 -1.2398 -0.0852  0.2301
  224VAL   HG22 3524   7.564   7.675   5.897  0.1103  0.4495  0.8656
  224VAL   HG23 3525   7.741   7.683   5.885  0.0952 -0.5730 -0.3983
  224VAL      C 3526   7.818   7.378   6.138  0.3240  0.1581 -0.1140
  224VAL      O 3527   7.754   7.275   6.118 -0.3090  0.6061 -0.4550
  225GLU      N 3528   7.897   7.396   6.245  0.2867 -0.3025 -0.0008
  225GLU      H 3529   7.935   7.489   6.261  0.7471 -0.4580 -0.1642
  225GLU     CA 3530   7.934   7.294   6.341 -0.1534 -0.0535  0.4407
  225GLU     HA 3531   7.859   7.215   6.335 -0.1245 -0.0823  0.4591
  225GLU     CB 3532   8.068   7.234   6.301 -0.1483  0.2569 -0.0254
  225GLU    HB1 3533   8.123   7.307   6.246 -0.5300  0.4325  0.0432
  225GLU    HB2 3534   8.121   7.208   6.389  0.0136  0.2229 -0.2682
  225GLU     CG 3535   8.053   7.110   6.214  0.1628  0.3701 -0.2482
  225GLU    HG1 3536   7.993   7.034   6.268 -0.1858  0.5301 -0.6514
  225GLU    HG2 3537   7.998   7.134   6.122  0.7674  0.5990 -0.4046
  225GLU     CD 3538   8.190   7.053   6.181  0.1296 -0.0386  0.2786
  225GLU    OE1 3539   8.192   6.960   6.097  0.2592  0.2038  0.0123
  225GLU    OE2 3540   8.290   7.091   6.245  0.0471 -0.0239  0.3994
  225GLU      C 3541   7.936   7.346   6.484 -0.5619  0.5830  0.2247
  225GLU      O 3542   7.989   7.456   6.499 -0.3212  0.4631  0.2528
  226PRO      N 3543   7.897   7.271   6.587 -0.2478  0.2173  0.0802
  226PRO     CD 3544   7.811   7.155   6.573 -0.2516  0.2617 -0.2765
  226PRO    HD1 3545   7.736   7.174   6.496 -0.6557  0.5610 -0.0707
  226PRO    HD2 3546   7.871   7.068   6.544 -0.3140  0.2110 -0.9543
  226PRO     CG 3547   7.743   7.128   6.707  0.3932 -0.0366  0.0041
  226PRO    HG1 3548   7.645   7.192   6.724  0.4455 -0.3965  0.1196
  226PRO    HG2 3549   7.707   7.016   6.721  1.0537 -0.0391 -0.1796
  226PRO     CB 3550   7.860   7.168   6.796  0.0422  0.1713  0.3799
  226PRO    HB1 3551   7.827   7.187   6.903 -0.3237  0.4183  0.3268
  226PRO    HB2 3552   7.940   7.087   6.799  0.1656  0.1773  0.9118
  226PRO     CA 3553   7.911   7.296   6.729  0.0299  0.0257  0.0872
  226PRO     HA 3554   7.844   7.377   6.756  0.0827  0.0387  0.1833
  226PRO      C 3555   8.049   7.330   6.785  0.0556  0.1933 -0.0792
  226PRO      O 3556   8.146   7.262   6.751 -0.2769 -0.3110 -0.0381
  227LYS      N 3557   8.056   7.420   6.883 -0.4316  0.0431  0.0988
  227LYS      H 3558   7.973   7.459   6.925 -0.4857 -0.1211  0.1491
  227LYS     CA 3559   8.186   7.461   6.932 -0.3002 -0.1690 -0.0700
  227LYS     HA 3560   8.248   7.476   6.844 -0.5481  0.0384 -0.2122
  227LYS     CB 3561   8.184   7.595   7.005  0.2392 -0.3870  0.3625
  227LYS    HB1 3562   8.124   7.585   7.091  0.9053 -0.6547  0.8082
  227LYS    HB2 3563   8.282   7.620   7.032  0.4513 -0.4563 -0.3326
  227LYS     CG 3564   8.127   7.709   6.921 -0.4481 -0.1339  1.1426
  227LYS    HG1 3565   8.155   7.694   6.818 -1.5209 -0.0968  1.0871
  227LYS    HG2 3566   8.020   7.710   6.931 -0.1242 -0.0980  2.3428
  227LYS     CD 3567   8.182   7.844   6.968 -0.0903  0.0177  0.3242
  227LYS    HD1 3568   8.154   7.862   7.073  0.0770  0.5257  0.1124
  227LYS    HD2 3569   8.293   7.844   6.961 -0.2649 -0.3829  0.1251
  227LYS     CE 3570   8.123   7.952   6.878  0.2787  0.0191  0.0794
  227LYS    HE1 3571   8.145   7.929   6.772  0.5434 -0.1040  0.1956
  227LYS    HE2 3572   8.013   7.954   6.889  0.2887  0.1395 -0.2042
  227LYS   MNZ1 3573   8.219   8.076   6.903  0.2046  0.1458 -0.2565
  227LYS   MNZ2 3574   8.147   8.099   6.931  0.3543 -0.0967  0.3749
  227LYS     NZ 3575   8.181   8.082   6.915  0.2794  0.0246  0.0600
  227LYS    HZ1 3576   8.279   8.084   6.891  0.1013  0.3130 -0.6938
  227LYS    HZ2 3577   8.132   8.156   6.866 -0.2735  0.0851  0.6609
  227LYS    HZ3 3578   8.170   8.096   7.015  1.0107 -0.3216  0.1991
  227LYS      C 3579   8.257   7.356   7.016  0.5569  0.3846 -0.0763
  227LYS      O 3580   8.188   7.281   7.084  0.3842  0.0689 -0.5971
  228SER      N 3581   8.391   7.360   7.013  0.5543  0.1152 -0.8179
  228SER      H 3582   8.437   7.432   6.958  0.8256 -0.5280 -1.4663
  228SER     CA 3583   8.474   7.266   7.084 -0.3788 -0.2053 -0.1037
  228SER     HA 3584   8.427   7.242   7.179 -0.9501 -0.0008 -0.3296
  228SER     CB 3585   8.483   7.138   7.001 -0.4355 -0.0511 -0.3502
  228SER    HB1 3586   8.386   7.101   6.989 -0.5705 -0.1901 -0.3943
  228SER    HB2 3587   8.526   7.162   6.909 -0.4685  0.0712 -0.5372
  228SER     OG 3588   8.561   7.036   7.060 -0.2716  0.1137 -0.2796
  228SER     HG 3589   8.618   6.999   6.993  1.3074  1.5312  0.1505
  228SER      C 3590   8.609   7.332   7.112 -0.5588  0.0349  0.2086
  228SER      O 3591   8.651   7.418   7.035  0.2623 -0.2630  0.3109
  229CYS      N 3592   8.666   7.308   7.230 -0.3145  0.3757  0.1625
  229CYS      H 3593   8.627   7.235   7.287 -0.3912  0.5199  0.2955
  229CYS     CA 3594   8.781   7.376   7.287 -0.2077  0.0696  0.3200
  229CYS     HA 3595   8.768   7.482   7.263  0.0727  0.1324  0.4351
  229CYS     CB 3596   8.788   7.368   7.439 -0.1541 -0.1599  0.3055
  229CYS    HB1 3597   8.802   7.266   7.466 -0.2851 -0.4082  0.3296
  229CYS    HB2 3598   8.876   7.416   7.471  0.1044 -0.2787  0.5199
  229CYS     SG 3599   8.647   7.434   7.532 -0.2759  0.0989 -0.0577
  229CYS      C 3600   8.919   7.339   7.235 -0.2583 -0.2578  0.4173
  229CYS      O 3601   9.005   7.426   7.250 -0.4185 -0.1016  0.4291
  230ASP      N 3602   8.940   7.226   7.166 -0.1025  0.2261 -0.3412
  230ASP      H 3603   8.865   7.159   7.159 -0.4714  0.7019 -1.6415
  230ASP     CA 3604   9.063   7.192   7.097  0.3141 -0.1054  0.5470
  230ASP     HA 3605   9.133   7.156   7.173  0.1216  0.3361  0.9450
  230ASP     CB 3606   9.034   7.075   7.004  0.7813 -0.2404  0.5650
  230ASP    HB1 3607   8.975   7.111   6.932  1.5328 -0.2360  0.0669
  230ASP    HB2 3608   9.121   7.046   6.966  0.9682 -0.5105  1.4201
  230ASP     CG 3609   8.966   6.950   7.056 -0.0078 -0.0193  0.1040
  230ASP    OD1 3610   8.939   6.856   6.978 -0.0581  0.0413  0.0482
  230ASP    OD2 3611   8.962   6.939   7.181  0.0896 -0.3587  0.0805
  230ASP      C 3612   9.135   7.299   7.016  0.0422 -0.2249  0.1446
  230ASP      O 3613   9.067   7.363   6.937  0.0735  0.5820  0.7469
  231LYS      N 3614   9.267   7.311   7.030  0.0172  0.4218 -0.1082
  231LYS      H 3615   9.316   7.250   7.094  0.0863  0.6249  0.0336
  231LYS     CA 3616   9.346   7.409   6.957  0.3728  0.2513  0.0404
  231LYS     HA 3617   9.283   7.498   6.947  0.5622  0.3741 -0.0505
  231LYS     CB 3618   9.463   7.447   7.047 -0.1012 -0.1364  0.8461
  231LYS    HB1 3619   9.425   7.461   7.138 -0.7174  0.5032  1.0660
  231LYS    HB2 3620   9.526   7.371   7.045 -0.0217 -0.7981  1.7214
  231LYS     CG 3621   9.544   7.572   7.015  0.1748 -0.4933  0.1223
  231LYS    HG1 3622   9.601   7.551   6.931  0.1693 -1.0269  0.0716
  231LYS    HG2 3623   9.478   7.649   6.997  0.3123 -0.2718 -0.2664
  231LYS     CD 3624   9.640   7.617   7.125  0.2644 -0.4148  0.0117
  231LYS    HD1 3625   9.702   7.690   7.084  0.4349 -0.5816 -0.1531
  231LYS    HD2 3626   9.583   7.657   7.202  0.3352 -0.1122 -0.0215
  231LYS     CE 3627   9.729   7.508   7.184  0.0192 -0.5255  0.1775
  231LYS    HE1 3628   9.784   7.549   7.266  0.0694 -0.6667  0.5889
  231LYS    HE2 3629   9.666   7.429   7.221 -0.1690 -0.7936  0.1233
  231LYS   MNZ1 3630   9.813   7.475   7.054 -0.2613 -0.1639 -0.0999
  231LYS   MNZ2 3631   9.841   7.425   7.109  0.1769 -0.0106 -0.1720
  231LYS     NZ 3632   9.823   7.452   7.086 -0.0398 -0.1043 -0.1237
  231LYS    HZ1 3633   9.812   7.500   6.997 -0.5734 -0.1895 -0.1070
  231LYS    HZ2 3634   9.918   7.465   7.119  0.0174  0.3678 -0.4511
  231LYS    HZ3 3635   9.805   7.354   7.073  0.3960 -0.2018 -0.0200
  231LYS      C 3636   9.377   7.359   6.817 -0.1435 -0.1895  0.0735
  231LYS      O 3637   9.492   7.360   6.774 -0.1030 -0.1732  0.1828
  232THR      N 3638   9.274   7.329   6.737 -0.0151  0.0241 -0.1770
  232THR      H 3639   9.183   7.358   6.770  0.0701  0.8347 -0.6255
  232THR     CA 3640   9.271   7.259   6.610 -0.2373 -0.6483  0.1864
  232THR     HA 3641   9.357   7.288   6.550 -0.1578 -0.9035  0.1750
  232THR     CB 3642   9.273   7.108   6.634 -0.4396 -0.7199 -0.2393
  232THR     HB 3643   9.185   7.075   6.689 -0.3982 -0.8816 -0.2694
  232THR   MCG1 3644   9.290   6.991   6.517 -0.5928 -0.3413 -0.6469
  232THR   MCG2 3645   9.284   7.071   6.472 -0.1084 -0.1340 -0.3555
  232THR    CG2 3646   9.287   7.035   6.501 -0.3545 -0.2598 -0.4892
  232THR   HG21 3647   9.296   6.928   6.519 -0.8736 -0.3811 -0.8737
  232THR   HG22 3648   9.198   7.053   6.440 -0.0949  0.3607 -0.6948
  232THR   HG23 3649   9.375   7.071   6.448 -0.0343 -0.4294 -0.0784
  232THR    OG1 3650   9.393   7.071   6.698 -0.2912  0.1466  0.0073
  232THR    HG1 3651   9.455   7.040   6.631 -0.2786 -0.3209  0.2336
  232THR      C 3652   9.143   7.298   6.538  0.0942 -0.2414 -0.1937
  232THR      O 3653   9.042   7.328   6.601  0.2746  0.0503 -0.0380
  233HIS      N 3654   9.145   7.315   6.406 -0.0181  0.1271 -0.1487
  233HIS      H 3655   9.226   7.284   6.356  0.0443  0.3481 -0.1862
  233HIS     CA 3656   9.041   7.375   6.323  0.0438  0.1460 -0.2140
  233HIS     HA 3657   8.949   7.363   6.380  0.0734  0.1296 -0.1695
  233HIS     CB 3658   9.061   7.525   6.308 -0.4091  0.1736 -0.5829
  233HIS    HB1 3659   8.967   7.570   6.304 -0.7939  0.1283 -1.4912
  233HIS    HB2 3660   9.107   7.561   6.395 -1.0419  0.9375 -0.1115
  233HIS     CG 3661   9.141   7.573   6.190  0.4222 -0.7011 -0.3975
  233HIS    ND1 3662   9.273   7.614   6.175  0.2375  0.0001 -0.1988
  233HIS    CE1 3663   9.291   7.650   6.047 -0.2270  0.8771 -0.0288
  233HIS    HE1 3664   9.384   7.679   6.002 -0.4809  1.8300  0.0091
  233HIS    NE2 3665   9.171   7.644   5.985 -0.2500  0.3916  0.0514
  233HIS    HE2 3666   9.154   7.674   5.890 -0.3502  0.2530  0.0263
  233HIS    CD2 3667   9.076   7.593   6.071 -0.1420  0.1547  0.0305
  233HIS    HD2 3668   8.973   7.572   6.049 -0.2975  0.5893  0.3278
  233HIS      C 3669   9.012   7.317   6.186 -0.0923 -0.1402 -0.0662
  233HIS      O 3670   8.903   7.341   6.134  0.2274  0.4670 -0.4869
  234THR      N 3671   9.107   7.249   6.120 -0.2307 -0.1125 -0.2955
  234THR      H 3672   9.195   7.235   6.167 -0.2494 -0.0670 -0.2466
  234THR     CA 3673   9.098   7.191   5.987  0.2723 -0.2394 -0.2776
  234THR     HA 3674   8.995   7.156   5.976  0.2720 -0.1709 -0.4915
  234THR     CB 3675   9.114   7.308   5.890  0.0793  0.2801  0.3029
  234THR     HB 3676   9.053   7.390   5.927 -0.1168  0.1131  0.3548
  234THR   MCG1 3677   9.250   7.392   5.843  0.0657  0.5278  0.6881
  234THR   MCG2 3678   9.278   7.331   5.906  0.1832 -0.2002 -0.0252
  234THR    CG2 3679   9.257   7.359   5.875  0.1223  0.1692  0.3301
  234THR   HG21 3680   9.260   7.439   5.801  0.0012  0.9544  1.1318
  234THR   HG22 3681   9.293   7.398   5.971  0.5357 -0.8839  0.6318
  234THR   HG23 3682   9.322   7.277   5.843 -0.1395  0.3573 -0.7534
  234THR    OG1 3683   9.065   7.270   5.764  0.5991  0.0723  0.1559
  234THR    HG1 3684   9.012   7.343   5.729 -0.9217 -0.6727  0.7018
  234THR      C 3685   9.187   7.073   5.951  0.0828 -0.3759 -0.3015
  234THR      O 3686   9.148   6.984   5.876  0.4587 -0.8432  0.0454
  235CYS      N 3687   9.307   7.065   6.010 -0.0635 -0.0519  0.0521
  235CYS      H 3688   9.336   7.140   6.071 -0.3216  0.0123  0.0983
  235CYS     CA 3689   9.400   6.956   5.990  0.0372  0.0075  0.2045
  235CYS     HA 3690   9.391   6.919   5.888  0.2482  0.0268  0.1775
  235CYS     CB 3691   9.542   7.011   6.011 -0.1603  0.4779  0.3455
  235CYS    HB1 3692   9.548   7.051   6.108 -0.6011  0.8615  0.0857
  235CYS    HB2 3693   9.609   6.929   6.011 -0.0708  0.7132  0.8718
  235CYS     SG 3694   9.602   7.134   5.893  0.1132  0.1396  0.1261
  235CYS      C 3695   9.356   6.847   6.086  0.2642 -0.1730  0.1040
  235CYS      O 3696   9.289   6.876   6.185  0.3402  0.0107  0.1002
  236PRO      N 3697   9.406   6.724   6.070  0.0625 -0.2733  0.2363
  236PRO     CD 3698   9.494   6.683   5.962  0.6338  0.4690  0.4041
  236PRO    HD1 3699   9.457   6.721   5.865  1.3459  1.3992  0.3524
  236PRO    HD2 3700   9.597   6.722   5.979  0.7579  0.1138  1.3311
  236PRO     CG 3701   9.496   6.530   5.961  0.0742  0.4512 -0.6360
  236PRO    HG1 3702   9.471   6.492   5.860 -0.6392  1.1765 -0.7981
  236PRO    HG2 3703   9.597   6.492   5.990  0.1276 -0.1634 -1.4321
  236PRO     CB 3704   9.391   6.484   6.063  0.4345  0.2790 -0.3373
  236PRO    HB1 3705   9.301   6.441   6.011  0.5558  0.3980 -0.1552
  236PRO    HB2 3706   9.433   6.404   6.130  0.8037  0.4019 -0.7885
  236PRO     CA 3707   9.355   6.609   6.142  0.1103 -0.2307  0.3376
  236PRO     HA 3708   9.247   6.617   6.153  0.1051 -0.4021  0.4110
  236PRO      C 3709   9.420   6.588   6.278  0.4107 -0.4174  0.1658
  236PRO      O 3710   9.532   6.635   6.291  0.3761 -0.2449 -0.1462
  237PRO      N 3711   9.361   6.517   6.375  0.2277 -0.5434 -0.0352
  237PRO     CD 3712   9.232   6.452   6.363  0.2324 -0.4918 -0.3927
  237PRO    HD1 3713   9.148   6.527   6.345  0.3002 -0.5156 -1.3357
  237PRO    HD2 3714   9.230   6.378   6.276  0.6115 -1.0666 -0.0197
  237PRO     CG 3715   9.218   6.381   6.498 -0.3846  0.3943  0.0242
  237PRO    HG1 3716   9.110   6.375   6.527 -0.3018  1.2838 -0.3502
  237PRO    HG2 3717   9.259   6.277   6.493 -0.9804  0.3890  0.5403
  237PRO     CB 3718   9.296   6.465   6.598 -0.2844  0.0462  0.2425
  237PRO    HB1 3719   9.235   6.555   6.639 -0.2625 -0.1327  0.6493
  237PRO    HB2 3720   9.331   6.405   6.691 -0.1533 -0.2955 -0.0342
  237PRO     CA 3721   9.413   6.510   6.510 -0.3979  0.4246  0.2797
  237PRO     HA 3722   9.443   6.610   6.541 -0.4568  0.5183  0.0402
  237PRO      C 3723   9.534   6.418   6.515 -0.6449  0.0994  0.3858
  237PRO      O 3724   9.525   6.297   6.495 -0.1046  0.1223 -0.0486
  238CYS      N 3725   9.651   6.476   6.545 -0.3295 -0.2457 -0.1461
  238CYS      H 3726   9.654   6.575   6.562 -0.1645 -0.1621 -0.6258
  238CYS     CA 3727   9.776   6.404   6.555 -0.1896  0.0230  0.0663
  238CYS     HA 3728   9.793   6.354   6.459 -0.3495 -0.1817  0.1441
  238CYS     CB 3729   9.888   6.506   6.573 -0.0285 -0.0106 -0.6720
  238CYS    HB1 3730   9.883   6.546   6.672  0.5503 -0.2369 -0.8589
  238CYS    HB2 3731   9.982   6.456   6.570 -0.3872 -0.0409 -1.3512
  238CYS     SG 3732   9.892   6.644   6.455 -0.1562  0.3208 -0.2937
  238CYS      C 3733   9.769   6.296   6.662 -0.0757 -0.0102  0.0412
  238CYS      O 3734   9.719   6.321   6.772  0.1056  0.1446  0.0899
  239PRO      N 3735   9.830   6.180   6.638  0.0685  0.1286 -0.2832
  239PRO     CD 3736   9.886   6.133   6.513  0.2032 -0.0787 -0.1463
  239PRO    HD1 3737   9.806   6.120   6.438  0.3283  0.1171 -0.2823
  239PRO    HD2 3738   9.959   6.206   6.475  0.4690 -0.2995 -0.0052
  239PRO     CG 3739   9.954   5.999   6.540 -0.2000 -0.2618 -0.0090
  239PRO    HG1 3740   9.925   5.921   6.462 -0.5603 -0.3775  0.1607
  239PRO    HG2 3741  10.068   6.009   6.536 -0.1101 -0.6846 -0.1915
  239PRO     CB 3742   9.906   5.960   6.679 -0.2245  0.3068  0.1460
  239PRO    HB1 3743   9.819   5.890   6.673 -0.0997  0.3831  0.2968
  239PRO    HB2 3744   9.987   5.909   6.737 -0.2670  0.6247  0.1910
  239PRO     CA 3745   9.866   6.091   6.747 -0.3652  0.3255  0.0273
  239PRO     HA 3746   9.780   6.074   6.813 -0.4709  0.5065 -0.0637
  239PRO      C 3747   9.983   6.146   6.826 -0.2072  0.1238 -0.0634
  239PRO      O 3748  10.034   6.253   6.793 -0.2386  0.4298  0.8331
  240ALA      N 3749  10.024   6.081   6.935  0.2327  0.3936 -0.0627
  240ALA      H 3750   9.983   5.992   6.958  0.6847  0.1352 -0.2280
  240ALA     CA 3751  10.126   6.132   7.024 -0.1514  0.5392  0.3007
  240ALA     HA 3752  10.104   6.237   7.045  0.0422  0.6757 -0.1532
  240ALA   MCB1 3753  10.131   6.013   7.140 -0.0883  0.9437  0.7190
  240ALA   MCB2 3754  10.107   6.091   7.184 -1.0223  0.9147  0.3029
  240ALA     CB 3755  10.119   6.056   7.156 -0.5369  0.9114  0.5012
  240ALA    HB1 3756  10.144   5.951   7.138  0.4132  1.0324  1.0130
  240ALA    HB2 3757  10.190   6.099   7.227 -1.3845  1.6966  0.9104
  240ALA    HB3 3758  10.018   6.062   7.196 -0.9148  0.2711 -0.2760
  240ALA      C 3759  10.273   6.123   6.983 -0.2341 -0.0687  0.1319
  240ALA      O 3760  10.307   6.036   6.903  0.1202 -0.1460  0.3624
  241PRO      N 3761  10.365   6.209   7.026  0.0315 -0.4334  0.3007
  241PRO     CD 3762  10.354   6.322   7.116  0.2380 -0.3339  0.2017
  241PRO    HD1 3763  10.287   6.396   7.073 -0.0193 -0.7957  0.3952
  241PRO    HD2 3764  10.314   6.289   7.211  0.8681 -0.3723  0.1906
  241PRO     CG 3765  10.491   6.386   7.139 -0.0629  0.4659 -0.1564
  241PRO    HG1 3766  10.488   6.497   7.117 -0.4537  0.3988 -1.0562
  241PRO    HG2 3767  10.524   6.373   7.246 -0.0060  1.5079  0.0796
  241PRO     CB 3768  10.584   6.313   7.042  0.1025 -0.0958  0.4124
  241PRO    HB1 3769  10.609   6.378   6.953  0.5419 -0.4495  0.3518
  241PRO    HB2 3770  10.681   6.285   7.093 -0.2182 -0.1425  0.8746
  241PRO     CA 3771  10.506   6.189   6.999  0.1029 -0.0984  0.4198
  241PRO     HA 3772  10.519   6.176   6.892  0.1409 -0.0200  0.4145
  241PRO      C 3773  10.563   6.067   7.070 -0.2127 -0.3653  0.2213
  241PRO      O 3774  10.530   6.038   7.185  0.1046  0.1788  0.4564
  242GLU      N 3775  10.657   6.001   7.003  0.1837 -0.3822  0.7739
  242GLU      H 3776  10.695   6.045   6.921  0.7918  0.0281  1.2622
  242GLU     CA 3777  10.711   5.870   7.034  0.1356 -0.5801  0.0621
  242GLU     HA 3778  10.632   5.794   7.027  0.2377 -0.6810 -0.0107
  242GLU     CB 3779  10.812   5.850   6.922  0.4436 -0.0907  0.2464
  242GLU    HB1 3780  10.762   5.858   6.828  0.7715  0.6714 -0.1444
  242GLU    HB2 3781  10.887   5.925   6.930  0.8550 -0.2296  0.9044
  242GLU     CG 3782  10.880   5.713   6.929 -0.2816 -0.4716  0.0570
  242GLU    HG1 3783  10.952   5.706   7.018 -0.1936 -1.2635  0.2915
  242GLU    HG2 3784  10.804   5.629   6.944 -0.7529 -0.4672 -0.1737
  242GLU     CD 3785  10.953   5.699   6.796 -0.4912  0.2028 -0.1360
  242GLU    OE1 3786  11.031   5.787   6.752 -0.5239 -0.0792 -0.7731
  242GLU    OE2 3787  10.943   5.592   6.733 -0.7048  0.3878 -0.4262
  242GLU      C 3788  10.774   5.867   7.172 -0.1362  0.2015  0.2097
  242GLU      O 3789  10.862   5.945   7.209 -0.3758  0.5403  0.0786
  243LEU      N 3790  10.710   5.787   7.257 -0.0043  0.4130  0.5126
  243LEU      H 3791  10.629   5.735   7.228 -0.2146  0.6292  0.7068
  243LEU     CA 3792  10.757   5.773   7.394  0.1112  0.1175  0.4433
  243LEU     HA 3793  10.862   5.803   7.398  0.0715  0.2661  0.3628
  243LEU     CB 3794  10.674   5.874   7.471  0.0876  0.2449  0.2524
  243LEU    HB1 3795  10.716   5.972   7.457  0.1347  0.4207  0.2257
  243LEU    HB2 3796  10.573   5.872   7.435 -0.0808  0.3313  0.1785
  243LEU     CG 3797  10.673   5.842   7.620  0.2343  0.0066  0.2032
  243LEU     HG 3798  10.647   5.738   7.638  0.3600 -0.0743 -0.0769
  243LEU   MCD1 3799  10.799   5.857   7.728  0.8613 -0.6312 -0.4166
  243LEU   MCD2 3800  10.827   5.898   7.651  0.4592 -0.2766 -0.3813
  243LEU    CD1 3801  10.807   5.876   7.686  0.6406 -0.4328 -0.3715
  243LEU   HD11 3802  10.807   5.838   7.789  1.1857 -0.9329 -0.5475
  243LEU   HD12 3803  10.888   5.830   7.630  0.2940 -0.2344 -1.0583
  243LEU   HD13 3804  10.820   5.984   7.688  0.7331 -0.4451  0.0803
  243LEU   MCD1 3805  10.532   5.924   7.653 -0.2621 -0.6525 -0.2353
  243LEU   MCD2 3806  10.595   5.957   7.712 -0.5648 -0.2734 -0.1145
  243LEU    CD2 3807  10.569   5.936   7.680 -0.3839 -0.4416 -0.1576
  243LEU   HD21 3808  10.474   5.922   7.627 -0.1936 -0.9710 -0.3785
  243LEU   HD22 3809  10.555   5.914   7.785 -0.5331 -0.3891 -0.1647
  243LEU   HD23 3810  10.602   6.039   7.668 -0.8669 -0.2847 -0.1879
  243LEU      C 3811  10.749   5.624   7.426  0.5871 -0.1588 -0.6083
  243LEU      O 3812  10.661   5.554   7.378  0.1270 -0.0638  0.0707
  244LEU      N 3813  10.845   5.575   7.505  0.0469 -0.2565  0.0107
  244LEU      H 3814  10.921   5.636   7.529  0.0088 -0.3313  0.3190
  244LEU     CA 3815  10.853   5.440   7.559 -0.3539 -0.1493  0.3419
  244LEU     HA 3816  10.762   5.387   7.532 -0.1793 -0.4065  0.2534
  244LEU     CB 3817  10.972   5.365   7.501  0.2051  1.0347 -0.1133
  244LEU    HB1 3818  11.053   5.428   7.505 -0.6750  2.0666 -1.0221
  244LEU    HB2 3819  10.987   5.282   7.560  1.6077  1.6282  0.2139
  244LEU     CG 3820  10.959   5.317   7.357  0.0357 -0.0528  0.2445
  244LEU     HG 3821  10.934   5.403   7.295 -0.3402 -0.2590  0.1065
  244LEU   MCD1 3822  11.079   5.209   7.314  0.1168  0.5311 -1.0842
  244LEU   MCD2 3823  11.105   5.291   7.280  0.3260  1.1182  0.3601
  244LEU    CD1 3824  11.086   5.253   7.300  0.2129  0.7844 -0.3343
  244LEU   HD11 3825  11.087   5.147   7.324  0.0217  0.3295 -2.0825
  244LEU   HD12 3826  11.087   5.266   7.192  0.6595  2.5896 -0.1767
  244LEU   HD13 3827  11.173   5.301   7.343  0.0844  0.0333  0.8421
  244LEU   MCD1 3828  10.853   5.205   7.295  0.0612 -0.0476  0.1916
  244LEU   MCD2 3829  10.835   5.210   7.385 -0.1194  0.1011  0.1488
  244LEU    CD2 3830  10.849   5.213   7.340 -0.0262  0.0230  0.1736
  244LEU   HD21 3831  10.844   5.182   7.236  0.1609 -0.1248  0.2046
  244LEU   HD22 3832  10.872   5.126   7.402 -0.2313  0.0914  0.3492
  244LEU   HD23 3833  10.754   5.255   7.371 -0.0529  0.1565 -0.0836
  244LEU      C 3834  10.867   5.441   7.710  0.0112  0.0895  0.3094
  244LEU      O 3835  10.907   5.543   7.767 -0.0744  0.0749  0.3960
  245GLY      N 3836  10.829   5.331   7.776 -0.0226  0.0734  0.2630
  245GLY      H 3837  10.812   5.246   7.724 -0.0551  0.0989  0.2311
  245GLY     CA 3838  10.810   5.326   7.920 -0.0142  0.0329  0.2624
  245GLY    HA1 3839  10.742   5.397   7.944  0.2518  0.3972  0.4214
  245GLY    HA2 3840  10.775   5.233   7.942 -0.4840  0.0858  0.2657
  245GLY      C 3841  10.933   5.350   8.006  0.2739 -0.5828  0.0395
  245GLY      O 3842  10.930   5.435   8.095 -0.5958 -0.5881  0.0357
  246GLY      N 3843  11.050   5.300   7.967  0.1468 -0.0023 -1.1654
  246GLY      H 3844  11.056   5.240   7.885  0.3214  1.2119 -2.1017
  246GLY     CA 3845  11.171   5.330   8.040 -0.3059 -0.3660 -0.2406
  246GLY    HA1 3846  11.250   5.316   7.977 -0.5705  0.1527  0.2562
  246GLY    HA2 3847  11.165   5.428   8.070 -0.8466 -1.1052  0.1035
  246GLY      C 3848  11.198   5.246   8.165  0.3243 -0.4453 -0.4215
  246GLY      O 3849  11.099   5.193   8.215  0.0025  0.7394  0.2701
  247PRO      N 3850  11.321   5.220   8.208  0.3560  0.0176 -0.2165
  247PRO     CD 3851  11.446   5.275   8.159  0.6860 -0.3299  0.2123
  247PRO    HD1 3852  11.479   5.223   8.065  0.9708 -0.6939  0.6356
  247PRO    HD2 3853  11.435   5.385   8.135  0.8850 -0.4975 -0.1512
  247PRO     CG 3854  11.546   5.253   8.272  0.3605  0.0430  0.5815
  247PRO    HG1 3855  11.653   5.244   8.232  0.6828  0.1462  1.0142
  247PRO    HG2 3856  11.546   5.340   8.346  0.0467  0.2115  0.5965
  247PRO     CB 3857  11.499   5.123   8.336  0.0229  0.0374  0.3247
  247PRO    HB1 3858  11.545   5.032   8.285  0.2122  0.1216  0.4842
  247PRO    HB2 3859  11.526   5.118   8.446 -0.4544  0.0372  0.3850
  247PRO     CA 3860  11.347   5.127   8.316  0.0897 -0.0857 -0.2386
  247PRO     HA 3861  11.313   5.027   8.287  0.2003 -0.0906 -0.3564
  247PRO      C 3862  11.286   5.164   8.450 -0.1657 -0.0763 -0.3560
  247PRO      O 3863  11.258   5.278   8.484  0.9589  0.2184 -0.3363
  248SER      N 3864  11.276   5.057   8.530  0.0978  0.0320 -0.1722
  248SER      H 3865  11.315   4.969   8.499 -0.0534 -0.0379 -0.1655
  248SER     CA 3866  11.211   5.059   8.659  0.5525  0.3452  0.0557
  248SER     HA 3867  11.171   5.159   8.677  0.7739  0.4320  0.0727
  248SER     CB 3868  11.095   4.960   8.652  0.3690  0.5513  0.1379
  248SER    HB1 3869  11.044   4.969   8.554  0.5925  0.3475  0.0069
  248SER    HB2 3870  11.133   4.857   8.663  0.1438  0.5151  0.5457
  248SER     OG 3871  11.006   4.991   8.756  0.2016  1.0517 -0.1432
  248SER     HG 3872  10.923   4.943   8.741  0.7138 -0.2234  0.6770
  248SER      C 3873  11.306   5.023   8.772  0.1415 -0.1078  0.2632
  248SER      O 3874  11.410   4.960   8.759  0.5708  0.5681  0.3163
  249VAL      N 3875  11.274   5.068   8.894 -0.6282 -0.1298  0.0827
  249VAL      H 3876  11.189   5.120   8.910 -0.9017 -0.5385 -0.0160
  249VAL     CA 3877  11.363   5.043   9.006 -0.3472 -0.0346 -0.1150
  249VAL     HA 3878  11.433   4.964   8.980 -0.5457 -0.1957 -0.1645
  249VAL     CB 3879  11.440   5.171   9.037  0.0080 -0.3322  0.2497
  249VAL     HB 3880  11.369   5.249   9.066  0.2589 -0.1632  0.4148
  249VAL   MCG1 3881  11.506   5.150   9.188  0.5144 -0.5577  0.0000
  249VAL   MCG2 3882  11.575   5.139   9.128  0.3437 -0.3335 -0.2423
  249VAL    CG1 3883  11.536   5.146   9.153  0.4096 -0.4405 -0.1040
  249VAL   HG11 3884  11.482   5.152   9.247  0.6964 -0.7160  0.0818
  249VAL   HG12 3885  11.580   5.046   9.143  0.5214 -0.3583 -0.4506
  249VAL   HG13 3886  11.615   5.221   9.151  0.2987 -0.3245 -0.1965
  249VAL   MCG1 3887  11.549   5.259   8.948  0.3554 -0.2875  0.7132
  249VAL   MCG2 3888  11.519   5.192   8.893  0.6483 -0.3234  0.5950
  249VAL    CG2 3889  11.530   5.223   8.926  0.4795 -0.3066  0.6354
  249VAL   HG21 3890  11.585   5.310   8.961  0.2654 -0.2607  0.8593
  249VAL   HG22 3891  11.600   5.145   8.896  0.6647 -0.2698  0.9735
  249VAL   HG23 3892  11.469   5.251   8.840  0.8450 -0.3711  0.3498
  249VAL      C 3893  11.282   5.001   9.128  0.2265  0.4859  0.4585
  249VAL      O 3894  11.182   5.064   9.162  0.1686  0.4254  0.4004
  250PHE      N 3895  11.321   4.898   9.203 -0.1912 -0.0233 -0.0086
  250PHE      H 3896  11.401   4.846   9.168 -0.7660 -0.5387 -0.6101
  250PHE     CA 3897  11.268   4.847   9.328  0.2045 -0.0480  0.1541
  250PHE     HA 3898  11.192   4.917   9.363  0.2015 -0.0726  0.1965
  250PHE     CB 3899  11.200   4.714   9.299  0.0513  0.0198  0.1996
  250PHE    HB1 3900  11.257   4.660   9.226 -0.0544  0.0415  0.2406
  250PHE    HB2 3901  11.204   4.652   9.388  0.0515  0.1190  0.1528
  250PHE     CG 3902  11.056   4.724   9.253  0.0287 -0.0616  0.2524
  250PHE    CD1 3903  11.035   4.713   9.115 -0.0988  0.0591  0.2634
  250PHE    HD1 3904  11.119   4.702   9.049 -0.1278 -0.2092  0.2711
  250PHE    CE1 3905  10.905   4.717   9.062 -0.0396  0.5033  0.1466
  250PHE    HE1 3906  10.889   4.716   8.955  0.1137  0.5643  0.1211
  250PHE     CZ 3907  10.798   4.724   9.152 -0.2085  0.8626 -0.0763
  250PHE     HZ 3908  10.697   4.716   9.115 -0.2639  1.4139 -0.0648
  250PHE    CE2 3909  10.820   4.741   9.289  0.2482  0.5760 -0.1098
  250PHE    HE2 3910  10.736   4.760   9.355  0.3102  0.8225 -0.1004
  250PHE    CD2 3911  10.949   4.734   9.343  0.0665  0.0942  0.2798
  250PHE    HD2 3912  10.966   4.736   9.449 -0.0863 -0.1580  0.3107
  250PHE      C 3913  11.378   4.840   9.432  0.5604  0.7171 -0.1525
  250PHE      O 3914  11.488   4.798   9.396  0.4402 -0.0924  0.3719
  251LEU      N 3915  11.344   4.866   9.558  0.6935  0.3834 -0.0448
  251LEU      H 3916  11.248   4.890   9.576  0.7963  0.8782 -0.1268
  251LEU     CA 3917  11.430   4.864   9.675  0.2842 -0.5210  0.2599
  251LEU     HA 3918  11.525   4.820   9.646  0.3386 -0.6573  0.6344
  251LEU     CB 3919  11.458   5.003   9.732 -0.1664 -0.3951  0.1831
  251LEU    HB1 3920  11.511   5.060   9.659 -0.5627 -0.2383  0.0846
  251LEU    HB2 3921  11.365   5.050   9.755 -0.2885 -0.8131  0.3369
  251LEU     CG 3922  11.543   4.998   9.859  0.1066  0.0961  0.0283
  251LEU     HG 3923  11.487   4.946   9.937  0.0758  0.1854  0.0660
  251LEU   MCD1 3924  11.699   4.964   9.814 -0.2551 -1.2549 -0.3076
  251LEU   MCD2 3925  11.683   4.913   9.890 -0.0984 -0.0488  0.5961
  251LEU    CD1 3926  11.684   4.941   9.852 -0.1640 -0.6175  0.1390
  251LEU   HD11 3927  11.736   4.984   9.767 -0.4032 -2.1328 -0.8419
  251LEU   HD12 3928  11.738   4.966   9.944  0.4153  0.5902 -0.4852
  251LEU   HD13 3929  11.680   4.833   9.842 -0.6971 -0.8208  1.8232
  251LEU   MCD1 3930  11.580   5.160   9.859 -0.4847  0.2369  0.1952
  251LEU   MCD2 3931  11.541   5.142   9.941  0.3319 -0.1735  0.5158
  251LEU    CD2 3932  11.560   5.144   9.898 -0.0679  0.0346  0.3407
  251LEU   HD21 3933  11.607   5.198   9.817 -1.0197  0.4776  0.0572
  251LEU   HD22 3934  11.462   5.188   9.920 -0.0546 -0.3834  1.3931
  251LEU   HD23 3935  11.623   5.151   9.987  0.7446 -0.0341 -0.2058
  251LEU      C 3936  11.365   4.773   9.778 -0.7337 -0.3590 -0.2143
  251LEU      O 3937  11.259   4.811   9.826 -0.3521 -0.2977  0.6159
  252PHE      N 3938  11.433   4.666   9.820  0.0346  0.4859  0.7840
  252PHE      H 3939  11.526   4.649   9.784  0.7455  1.3829  2.0454
  252PHE     CA 3940  11.381   4.571   9.916 -0.4505  0.2670  0.3141
  252PHE     HA 3941  11.273   4.583   9.917 -0.4539  0.2414  0.1824
  252PHE     CB 3942  11.408   4.428   9.870  0.0345  0.3705  0.2703
  252PHE    HB1 3943  11.513   4.415   9.862 -0.0427  0.8495  0.1938
  252PHE    HB2 3944  11.377   4.362   9.945  0.3803  0.3846  0.2401
  252PHE     CG 3945  11.345   4.386   9.739  0.1835 -0.1336  0.3595
  252PHE    CD1 3946  11.417   4.382   9.619  0.0031 -0.6135  0.2613
  252PHE    HD1 3947  11.524   4.401   9.623  0.3111 -2.0801  0.1626
  252PHE    CE1 3948  11.360   4.355   9.494 -0.7031  0.6624  0.2782
  252PHE    HE1 3949  11.424   4.351   9.408 -0.9673  3.0721 -0.1590
  252PHE     CZ 3950  11.222   4.333   9.478 -0.4179 -1.1980 -0.0283
  252PHE     HZ 3951  11.179   4.308   9.382 -0.1733 -3.0038  0.2584
  252PHE    CE2 3952  11.144   4.345   9.594 -0.0803 -0.4148  0.1310
  252PHE    HE2 3953  11.037   4.332   9.589 -0.0689 -0.6889  0.5524
  252PHE    CD2 3954  11.208   4.374   9.715  0.2049  0.7256 -0.2680
  252PHE    HD2 3955  11.143   4.389   9.800  0.0663  2.5237 -0.6175
  252PHE      C 3956  11.427   4.589  10.060 -0.2689  0.0905  0.2788
  252PHE      O 3957  11.548   4.595  10.077 -0.1677  0.2038 -0.4293
  253PRO      N 3958  11.335   4.577  10.157 -0.3903  0.9475  0.2859
  253PRO     CD 3959  11.194   4.551  10.137 -0.2003  0.0371  0.0353
  253PRO    HD1 3960  11.144   4.640  10.097 -1.0486 -0.0732 -0.0057
  253PRO    HD2 3961  11.181   4.468  10.066  0.2074 -0.1488 -0.2851
  253PRO     CG 3962  11.132   4.514  10.272  0.6114 -0.5108  0.2739
  253PRO    HG1 3963  11.024   4.554  10.283  0.2489 -1.4837  0.6773
  253PRO    HG2 3964  11.126   4.400  10.288  1.6966 -0.5994  0.3502
  253PRO     CB 3965  11.230   4.581  10.368  0.4132  0.4247 -0.1576
  253PRO    HB1 3966  11.198   4.686  10.389  0.1311  0.4447 -0.9928
  253PRO    HB2 3967  11.234   4.526  10.465  0.4554  1.1370  0.1755
  253PRO     CA 3968  11.365   4.580  10.298  0.5514  0.3372  0.1124
  253PRO     HA 3969  11.415   4.674  10.320  0.8035  0.1596  0.3319
  253PRO      C 3970  11.459   4.468  10.342 -0.1126 -0.1622  0.2910
  253PRO      O 3971  11.478   4.369  10.272  0.2178 -0.4203  0.7341
  254PRO      N 3972  11.529   4.481  10.455  0.0380  0.1515  0.1619
  254PRO     CD 3973  11.520   4.597  10.542 -0.1144  0.1050  0.2076
  254PRO    HD1 3974  11.564   4.688  10.493 -0.3986  0.3970  0.1893
  254PRO    HD2 3975  11.412   4.621  10.567 -0.2275 -0.0634  0.4783
  254PRO     CG 3976  11.597   4.559  10.668  0.2756 -0.1163 -0.0952
  254PRO    HG1 3977  11.650   4.649  10.712  0.5655 -0.2878 -0.3998
  254PRO    HG2 3978  11.529   4.517  10.748  0.4640  0.0851 -0.0017
  254PRO     CB 3979  11.697   4.454  10.620 -0.0007 -0.3791 -0.1029
  254PRO    HB1 3980  11.793   4.502  10.576  0.1380 -0.5950  0.1376
  254PRO    HB2 3981  11.732   4.384  10.705 -0.4113 -0.5423 -0.1576
  254PRO     CA 3982  11.615   4.381  10.514  0.1024 -0.1123 -0.3707
  254PRO     HA 3983  11.681   4.339  10.438  0.0281  0.0411 -0.5205
  254PRO      C 3984  11.527   4.272  10.572  0.2347 -0.1086 -0.1598
  254PRO      O 3985  11.404   4.279  10.580  0.1685  0.0920 -1.1598
  255LYS      N 3986  11.588   4.160  10.612  0.1332  0.1971  0.8962
  255LYS      H 3987  11.689   4.161  10.609  0.2294  0.8417  2.3785
  255LYS     CA 3988  11.533   4.036  10.661  0.5155 -0.2628  0.1927
  255LYS     HA 3989  11.441   4.013  10.607  0.5474 -0.0865  0.0644
  255LYS     CB 3990  11.636   3.926  10.636  0.4787 -0.1812 -0.3312
  255LYS    HB1 3991  11.735   3.964  10.659  0.6964 -0.0979 -0.9167
  255LYS    HB2 3992  11.614   3.841  10.699  0.9525 -0.2713 -0.1156
  255LYS     CG 3993  11.631   3.883  10.490 -0.5239 -0.0899 -0.3386
  255LYS    HG1 3994  11.526   3.866  10.458 -0.9739 -0.6620  0.1540
  255LYS    HG2 3995  11.675   3.961  10.425 -1.2934  0.2710 -1.0839
  255LYS     CD 3996  11.711   3.753  10.477  0.1769  0.2967  0.0066
  255LYS    HD1 3997  11.658   3.684  10.523  0.5989  0.6526 -0.1075
  255LYS    HD2 3998  11.720   3.736  10.381  0.2065  0.4646  0.5205
  255LYS     CE 3999  11.851   3.745  10.536  0.2467 -0.0486 -0.2061
  255LYS    HE1 4000  11.914   3.808  10.480  0.2277 -0.8065 -0.6752
  255LYS    HE2 4001  11.848   3.780  10.635  0.4733  0.5299 -0.6371
  255LYS   MNZ1 4002  11.910   3.603  10.496 -0.0152 -0.4573  0.8001
  255LYS   MNZ2 4003  11.916   3.606  10.576  0.0903  0.1496  0.7800
  255LYS     NZ 4004  11.911   3.610  10.536  0.0458 -0.1497  0.7513
  255LYS    HZ1 4005  11.917   3.576  10.441 -0.1259 -0.8930  0.9935
  255LYS    HZ2 4006  12.003   3.614  10.576  0.1042  0.0283  0.6046
  255LYS    HZ3 4007  11.853   3.548  10.590  0.0207  0.3459  1.3132
  255LYS      C 4008  11.500   4.060  10.808  0.1833 -0.1354  0.0980
  255LYS      O 4009  11.589   4.099  10.883  0.1298 -0.4178  0.3147
  256PRO      N 4010  11.382   4.029  10.862  0.0873 -0.2742 -0.1879
  256PRO     CD 4011  11.263   4.005  10.783 -0.1072  0.1929 -0.0418
  256PRO    HD1 4012  11.255   4.081  10.702  0.3109  0.0843  0.1047
  256PRO    HD2 4013  11.267   3.905  10.736 -0.4773  0.2927  0.2062
  256PRO     CG 4014  11.142   4.015  10.875 -0.3783  0.6976 -0.4360
  256PRO    HG1 4015  11.086   4.112  10.860 -0.3693  1.1325 -0.4928
  256PRO    HG2 4016  11.068   3.930  10.857 -1.0698  0.7873 -0.4456
  256PRO     CB 4017  11.202   4.006  11.015  0.3033  0.4687 -0.7353
  256PRO    HB1 4018  11.151   4.077  11.084  0.5546  0.1298 -0.7956
  256PRO    HB2 4019  11.191   3.903  11.056  0.5088  0.6259 -1.2805
  256PRO     CA 4020  11.350   4.041  11.003  0.3462  0.4939 -0.1914
  256PRO     HA 4021  11.360   4.147  11.028  0.4902  0.5469 -0.4601
  256PRO      C 4022  11.441   3.965  11.098 -0.1543  0.2140  0.0693
  256PRO      O 4023  11.468   4.016  11.206 -0.1645  0.4359 -0.0331
  257LYS      N 4024  11.501   3.852  11.060 -0.5619 -0.2043  0.6218
  257LYS      H 4025  11.481   3.811  10.969 -1.4615 -0.6614  1.0059
  257LYS     CA 4026  11.597   3.785  11.145  0.0909 -0.4138 -0.2439
  257LYS     HA 4027  11.553   3.775  11.244  0.3548 -0.6510 -0.1478
  257LYS     CB 4028  11.639   3.646  11.098  0.1291 -0.5034  0.0459
  257LYS    HB1 4029  11.555   3.596  11.073 -0.0615 -0.8938  0.0126
  257LYS    HB2 4030  11.699   3.659  11.017  0.3595 -0.7808 -0.2811
  257LYS     CG 4031  11.715   3.558  11.196  0.1114  0.3395  0.8392
  257LYS    HG1 4032  11.772   3.493  11.141  1.8039  0.8867  1.3661
  257LYS    HG2 4033  11.774   3.620  11.253 -1.1301  1.0845  1.8487
  257LYS     CD 4034  11.630   3.475  11.291 -0.5368 -0.6229 -0.5138
  257LYS    HD1 4035  11.595   3.537  11.376 -2.0363 -1.1895 -0.5395
  257LYS    HD2 4036  11.542   3.434  11.238  0.2449 -1.0663 -1.7478
  257LYS     CE 4037  11.718   3.361  11.343 -0.1813 -0.1746 -0.1061
  257LYS    HE1 4038  11.746   3.289  11.260 -0.0999 -0.4030  0.1793
  257LYS    HE2 4039  11.816   3.400  11.385 -0.2973  0.2927 -0.3848
  257LYS   MNZ1 4040  11.633   3.324  11.472  0.1685  0.0214  0.1810
  257LYS   MNZ2 4041  11.637   3.256  11.430  0.2746 -0.1117  0.4041
  257LYS     NZ 4042  11.638   3.293  11.447  0.2060 -0.0502  0.2770
  257LYS    HZ1 4043  11.616   3.359  11.520  0.1686  0.1362  0.1011
  257LYS    HZ2 4044  11.553   3.258  11.406  0.2220 -0.4252  0.5586
  257LYS    HZ3 4045  11.691   3.216  11.486  0.4938  0.2239  0.4351
  257LYS      C 4046  11.723   3.869  11.158  0.0789 -0.4669  0.2759
  257LYS      O 4047  11.769   3.898  11.268  0.0861  0.2497  0.0960
  258ASP      N 4048  11.778   3.925  11.050  0.0666  0.0025  0.5078
  258ASP      H 4049  11.741   3.897  10.960 -0.0682  0.3216  0.4597
  258ASP     CA 4050  11.885   4.023  11.044  0.0738 -0.0086  0.4488
  258ASP     HA 4051  11.969   3.977  11.095  0.1175 -0.0353  0.3519
  258ASP     CB 4052  11.930   4.047  10.901 -0.1053 -0.0632  0.3828
  258ASP    HB1 4053  11.858   4.102  10.855 -0.1855 -0.3982  0.5641
  258ASP    HB2 4054  12.016   4.100  10.905 -0.4091  0.0391  0.3452
  258ASP     CG 4055  11.956   3.925  10.812  0.2313  0.1944  0.1239
  258ASP    OD1 4056  11.933   3.808  10.849  1.1321 -0.1666 -0.3971
  258ASP    OD2 4057  12.002   3.945  10.698  0.7661  0.1780  0.3293
  258ASP      C 4058  11.859   4.155  11.116  0.3998  0.1550  0.2683
  258ASP      O 4059  11.944   4.224  11.172  0.1163  0.5540  0.2105
  259THR      N 4060  11.732   4.195  11.123  0.2925 -0.1712  0.2277
  259THR      H 4061  11.660   4.142  11.076  0.2403 -0.5076  0.6711
  259THR     CA 4062  11.693   4.313  11.197  0.6137  0.2026 -0.1920
  259THR     HA 4063  11.785   4.371  11.196  0.5722  0.2725  0.0043
  259THR     CB 4064  11.599   4.405  11.120  0.1487 -0.3644 -0.3160
  259THR     HB 4065  11.578   4.490  11.186 -0.2983 -0.5776 -0.1731
  259THR   MCG1 4066  11.696   4.483  11.009 -0.0306  0.4895  0.1111
  259THR   MCG2 4067  11.623   4.452  10.962  0.0833  0.5096 -0.0790
  259THR    CG2 4068  11.656   4.465  10.992  0.0317  0.4601  0.0010
  259THR   HG21 4069  11.751   4.514  11.014 -0.1233  0.6343  0.2885
  259THR   HG22 4070  11.673   4.385  10.919  0.3026  0.8718 -0.3982
  259THR   HG23 4071  11.587   4.538  10.950 -0.1676  0.4643  0.3395
  259THR    OG1 4072  11.476   4.337  11.105  0.3527 -0.7462 -0.2747
  259THR    HG1 4073  11.408   4.386  11.151  0.1241 -0.7028 -0.6526
  259THR      C 4074  11.675   4.285  11.345 -0.8643  0.7038 -0.2405
  259THR      O 4075  11.696   4.374  11.428  0.9192  0.5590 -0.4516
  260LEU      N 4076  11.637   4.162  11.378 -0.7863  0.7872  0.1861
  260LEU      H 4077  11.603   4.100  11.305 -1.2956  0.9586  0.2723
  260LEU     CA 4078  11.640   4.109  11.513 -0.2793  0.1159 -0.0800
  260LEU     HA 4079  11.591   4.184  11.575 -0.2251 -0.1323  0.2663
  260LEU     CB 4080  11.554   3.983  11.523 -0.3507  0.1609 -0.1312
  260LEU    HB1 4081  11.460   4.002  11.473 -0.5753  0.3320  0.1812
  260LEU    HB2 4082  11.605   3.902  11.475 -0.5653  0.1485 -0.5240
  260LEU     CG 4083  11.527   3.947  11.668  0.1907 -0.0158 -0.0694
  260LEU     HG 4084  11.623   3.942  11.719  0.3393  0.3725 -0.2990
  260LEU   MCD1 4085  11.432   4.022  11.782  0.2073 -0.1600  0.0404
  260LEU   MCD2 4086  11.439   4.082  11.712 -0.1920 -0.2540 -0.0899
  260LEU    CD1 4087  11.440   4.047  11.744  0.0160 -0.1982 -0.0269
  260LEU   HD11 4088  11.410   4.005  11.840  0.4196 -0.1370  0.1280
  260LEU   HD12 4089  11.496   4.139  11.760 -0.2749  0.0423 -0.3388
  260LEU   HD13 4090  11.351   4.070  11.685 -0.2220 -0.6307  0.1605
  260LEU   MCD1 4091  11.457   3.810  11.731  0.5759  0.0320  0.4801
  260LEU   MCD2 4092  11.453   3.801  11.639  0.5280 -0.3085  0.5123
  260LEU    CD2 4093  11.458   3.812  11.684  0.5355 -0.1327  0.4704
  260LEU   HD21 4094  11.446   3.789  11.790  0.6709  0.2191  0.5627
  260LEU   HD22 4095  11.360   3.814  11.636  0.4911 -0.5475  0.5295
  260LEU   HD23 4096  11.519   3.734  11.637  0.6909 -0.1532  0.7045
  260LEU      C 4097  11.778   4.089  11.574 -0.2734  0.1277 -0.0892
  260LEU      O 4098  11.821   4.149  11.672 -0.0552  0.2426 -0.2505
  261MET      N 4099  11.860   4.007  11.506  0.5008  0.9206 -0.1554
  261MET      H 4100  11.832   3.974  11.415  1.2054  2.0216 -0.8237
  261MET     CA 4101  11.988   3.963  11.558  0.1370 -0.0276 -0.0223
  261MET     HA 4102  11.984   3.953  11.666  0.1667 -0.0902 -0.0267
  261MET     CB 4103  12.016   3.828  11.493 -0.3988  0.0445 -0.4275
  261MET    HB1 4104  11.994   3.833  11.388 -0.4268  0.4014 -0.4621
  261MET    HB2 4105  12.121   3.804  11.507 -0.4306 -0.4305 -0.5493
  261MET     CG 4106  11.931   3.718  11.557 -0.8491  0.2814 -0.6145
  261MET    HG1 4107  11.942   3.725  11.660 -1.7600  0.7787 -0.4528
  261MET    HG2 4108  11.832   3.741  11.539 -0.8168  0.0895 -1.5876
  261MET     SD 4109  11.958   3.546  11.510 -0.1120  0.1203  0.3394
  261MET   MCE1 4110  12.149   3.552  11.543  0.0775 -0.9863 -0.4471
  261MET   MCE2 4111  12.120   3.485  11.599 -0.3366  0.1224  0.7563
  261MET     CE 4112  12.128   3.520  11.568 -0.1287 -0.4105  0.1619
  261MET    HE1 4113  12.195   3.589  11.517  0.3293 -1.7535 -1.2152
  261MET    HE2 4114  12.132   3.537  11.676  0.3607  1.2856 -0.0756
  261MET    HE3 4115  12.158   3.417  11.547 -1.0865 -1.0838  1.6696
  261MET      C 4116  12.096   4.063  11.518 -0.0761  0.0961 -0.2946
  261MET      O 4117  12.124   4.075  11.398 -0.0774  0.8768 -0.2236
  262ILE      N 4118  12.163   4.118  11.618  0.0351  0.0696 -0.3536
  262ILE      H 4119  12.139   4.093  11.713 -0.2284  0.2521 -0.3679
  262ILE     CA 4120  12.270   4.215  11.601  0.4314 -0.3065 -0.0466
  262ILE     HA 4121  12.237   4.291  11.531  0.7508 -0.4201 -0.3219
  262ILE     CB 4122  12.308   4.282  11.733 -0.0282  0.2604 -0.1941
  262ILE     HB 4123  12.351   4.204  11.796  0.0641  0.3235 -0.1779
  262ILE   MCG1 4124  12.416   4.408  11.751  0.4166 -0.1762  0.2682
  262ILE   MCG2 4125  12.434   4.371  11.669  0.0706  0.2543 -0.0117
  262ILE    CG2 4126  12.419   4.384  11.711  0.2310  0.0491  0.1135
  262ILE   HG21 4127  12.426   4.450  11.797  0.6790 -0.4814  0.4992
  262ILE   HG22 4128  12.514   4.333  11.698  0.0372 -0.1770 -0.4585
  262ILE   HG23 4129  12.397   4.443  11.622  0.1626  0.6548  0.5195
  262ILE    CG1 4130  12.188   4.337  11.809  0.1917 -0.0412  0.3875
  262ILE   HG11 4131  12.116   4.259  11.822 -0.0439 -0.2961  0.7222
  262ILE   HG12 4132  12.220   4.374  11.905  0.4096  0.0575  0.7088
  262ILE   MCD1 4133  12.116   4.430  11.691  0.5526 -0.1738  0.0584
  262ILE   MCD2 4134  12.123   4.484  11.765  0.3469 -0.0824  0.0137
  262ILE     CD 4135  12.122   4.452  11.731  0.4377 -0.1242  0.0520
  262ILE    HD1 4136  12.098   4.418  11.630  0.7253 -0.2457  0.0219
  262ILE    HD2 4137  12.031   4.482  11.782  0.2940 -0.0418 -0.2520
  262ILE    HD3 4138  12.191   4.536  11.726  0.4699 -0.1441  0.1462
  262ILE      C 4139  12.391   4.143  11.544  0.5991 -0.2780  0.2651
  262ILE      O 4140  12.467   4.207  11.472  0.2834 -0.2979 -0.0972
  263SER      N 4141  12.417   4.016  11.577 -0.1617 -0.4774  0.1462
  263SER      H 4142  12.359   3.972  11.646 -0.2654 -0.5608  0.0052
  263SER     CA 4143  12.524   3.936  11.522 -0.2313 -0.1035 -0.5569
  263SER     HA 4144  12.619   3.981  11.552 -0.2992 -0.1257 -0.3095
  263SER     CB 4145  12.516   3.797  11.585  0.0449 -0.2438 -0.8235
  263SER    HB1 4146  12.593   3.734  11.542 -0.0021 -0.2114 -1.1921
  263SER    HB2 4147  12.533   3.806  11.692  0.3722 -0.5143 -0.7539
  263SER     OG 4148  12.390   3.740  11.562 -0.0622 -0.0658 -0.6840
  263SER     HG 4149  12.358   3.702  11.644 -1.1794  2.1874  0.0969
  263SER      C 4150  12.528   3.920  11.371  0.3240  0.2694 -0.5909
  263SER      O 4151  12.636   3.896  11.319  0.1699 -0.1521 -0.7306
  264ARG      N 4152  12.414   3.943  11.305 -0.4649 -0.2711  0.5246
  264ARG      H 4153  12.332   3.976  11.356 -0.7913 -1.5239  0.8786
  264ARG     CA 4154  12.403   3.924  11.162  0.6050  0.2123  0.3576
  264ARG     HA 4155  12.495   3.881  11.123  0.7455  0.3765  0.5078
  264ARG     CB 4156  12.286   3.830  11.133  0.4452  0.3937  0.4123
  264ARG    HB1 4157  12.198   3.886  11.139  0.6850  0.5477  0.3622
  264ARG    HB2 4158  12.299   3.793  11.036  0.4408  0.3777  0.5529
  264ARG     CG 4159  12.274   3.712  11.228 -0.0431  0.3822  0.3419
  264ARG    HG1 4160  12.367   3.664  11.233 -0.3140  0.3688  0.4444
  264ARG    HG2 4161  12.246   3.748  11.323 -0.1266  0.4592  0.0319
  264ARG     CD 4162  12.170   3.609  11.184 -0.0368  0.2819  0.5611
  264ARG    HD1 4163  12.067   3.644  11.209  0.1004  0.3467  0.5295
  264ARG    HD2 4164  12.173   3.594  11.073 -0.0017  0.1464  0.6931
  264ARG     NE 4165  12.199   3.483  11.254 -0.2503  0.2768  0.6418
  264ARG     HE 4166  12.274   3.485  11.322 -0.9694  0.4472  1.4665
  264ARG     CZ 4167  12.134   3.367  11.235  0.3725  0.0660 -0.3217
  264ARG    NH1 4168  12.045   3.356  11.136  0.1409 -0.3106 -0.0764
  264ARG   HH11 4169  12.026   3.435  11.076 -0.7975 -0.1889  0.3436
  264ARG   HH12 4170  11.996   3.269  11.121  0.9058 -0.7161 -0.3111
  264ARG    NH2 4171  12.167   3.257  11.303 -0.0064  0.3120  0.2781
  264ARG   HH21 4172  12.242   3.259  11.370 -0.9193  0.7673  1.3347
  264ARG   HH22 4173  12.117   3.170  11.286  0.6208  0.0423 -0.3271
  264ARG      C 4174  12.379   4.061  11.101 -0.5105 -0.1450 -0.0588
  264ARG      O 4175  12.338   4.154  11.170 -0.4513 -0.1439 -0.0250
  265THR      N 4176  12.393   4.075  10.969 -0.1918  0.0497 -0.0058
  265THR      H 4177  12.400   3.992  10.911 -0.2859  0.0187  0.0262
  265THR     CA 4178  12.399   4.204  10.903  0.3286 -0.1144 -0.2900
  265THR     HA 4179  12.401   4.280  10.980  0.4635 -0.0849 -0.3214
  265THR     CB 4180  12.523   4.224  10.815  0.2881  0.0284 -0.3165
  265THR     HB 4181  12.522   4.151  10.734  0.1147 -0.0863 -0.2131
  265THR   MCG1 4182  12.580   4.360  10.740 -0.2951 -0.1555 -1.1233
  265THR   MCG2 4183  12.496   4.381  10.770 -0.2033 -0.1961 -0.8255
  265THR    CG2 4184  12.537   4.364  10.758 -0.2246 -0.1665 -0.9444
  265THR   HG21 4185  12.635   4.374  10.711 -0.4489 -0.1677 -1.4262
  265THR   HG22 4186  12.460   4.381  10.683 -0.5946 -0.6045 -0.6688
  265THR   HG23 4187  12.528   4.438  10.838  0.0038  0.1332 -1.1871
  265THR    OG1 4188  12.641   4.208  10.891  0.1146 -0.7847 -0.1917
  265THR    HG1 4189  12.621   4.229  10.983  0.0846 -0.9903 -0.1500
  265THR      C 4190  12.271   4.221  10.824 -0.3316 -0.5019  0.6590
  265THR      O 4191  12.260   4.150  10.724  0.5662 -0.4634  0.5162
  266PRO      N 4192  12.174   4.306  10.858 -0.1727 -0.1130  0.1627
  266PRO     CD 4193  12.177   4.391  10.976 -0.3081 -0.1709  0.2086
  266PRO    HD1 4194  12.174   4.329  11.065 -0.6964 -0.2059  0.1447
  266PRO    HD2 4195  12.269   4.450  10.976 -0.1895 -0.3978  0.4737
  266PRO     CG 4196  12.057   4.485  10.975 -0.0737  0.1319 -0.0217
  266PRO    HG1 4197  12.000   4.480  11.073 -0.0713  0.6016  0.0436
  266PRO    HG2 4198  12.088   4.592  10.959  0.1705  0.0442 -0.3817
  266PRO     CB 4199  11.971   4.434  10.859 -0.1848 -0.0993  0.1594
  266PRO    HB1 4200  11.884   4.373  10.897  0.0985 -0.6112  0.2885
  266PRO    HB2 4201  11.929   4.520  10.799 -0.8233 -0.1794  0.2942
  266PRO     CA 4202  12.064   4.349  10.774  0.2002  0.4966 -0.0278
  266PRO     HA 4203  12.010   4.260  10.742  0.1788  0.4947  0.0136
  266PRO      C 4204  12.117   4.419  10.649  0.2240 -0.2597 -0.4554
  266PRO      O 4205  12.202   4.507  10.665 -0.1069  0.0807 -0.5386
  267GLU      N 4206  12.072   4.384  10.529  0.1492 -0.5781 -0.3366
  267GLU      H 4207  12.006   4.307  10.522  0.7160 -1.0731 -0.4478
  267GLU     CA 4208  12.112   4.448  10.405 -0.1833  0.3037 -0.0038
  267GLU     HA 4209  12.162   4.540  10.433 -0.2854  0.2756  0.2730
  267GLU     CB 4210  12.218   4.363  10.334 -0.1443  0.1122  0.2817
  267GLU    HB1 4211  12.210   4.269  10.372 -0.1171  0.3095  0.6025
  267GLU    HB2 4212  12.196   4.366  10.235 -0.1633 -0.2208  0.3455
  267GLU     CG 4213  12.363   4.406  10.350 -0.1159  0.1102  0.0301
  267GLU    HG1 4214  12.369   4.503  10.319 -0.1330  0.0138 -0.2034
  267GLU    HG2 4215  12.386   4.400  10.449 -0.0329  0.3381  0.0026
  267GLU     CD 4216  12.469   4.328  10.274 -0.1767 -0.0685  0.1287
  267GLU    OE1 4217  12.473   4.203  10.278  0.0148 -0.0806 -0.3171
  267GLU    OE2 4218  12.553   4.387  10.202 -0.4599 -0.2866 -0.3934
  267GLU      C 4219  11.992   4.488  10.320 -0.3011  0.0945  0.0624
  267GLU      O 4220  11.899   4.409  10.323  0.1406 -0.4270  0.5762
  268VAL      N 4221  11.994   4.602  10.251 -0.0708 -0.1658 -0.3704
  268VAL      H 4222  12.075   4.663  10.256  0.1967 -0.4686 -0.8759
  268VAL     CA 4223  11.883   4.644  10.168 -0.1960 -0.0297 -0.1381
  268VAL     HA 4224  11.803   4.571  10.183 -0.3266  0.1464  0.0329
  268VAL     CB 4225  11.827   4.781  10.205  0.3649  0.1030  0.2401
  268VAL     HB 4226  11.768   4.810  10.118  0.4935  0.1588  0.1695
  268VAL   MCG1 4227  11.697   4.733  10.296 -0.2783  0.8658 -0.2514
  268VAL   MCG2 4228  11.745   4.792  10.349 -0.1744  0.6508 -0.1019
  268VAL    CG1 4229  11.726   4.763  10.317 -0.1993  0.7284 -0.1576
  268VAL   HG11 4230  11.648   4.694  10.286 -0.4499  1.1168 -0.4189
  268VAL   HG12 4231  11.776   4.724  10.406 -0.7670  0.5215  0.0818
  268VAL   HG13 4232  11.680   4.860  10.341  0.2158  0.9938 -0.4199
  268VAL   MCG1 4233  11.930   4.892  10.275  0.8602  0.0869 -0.4369
  268VAL   MCG2 4234  11.917   4.921  10.189 -0.0377  0.3094 -0.2472
  268VAL    CG2 4235  11.919   4.900  10.231  0.4091  0.1938 -0.3154
  268VAL   HG21 4236  11.955   4.897  10.333  1.4207 -0.0323 -0.6595
  268VAL   HG22 4237  12.003   4.897  10.162 -0.2358  0.5370 -1.1625
  268VAL   HG23 4238  11.863   4.993  10.215  0.0741  0.1415  0.4787
  268VAL      C 4239  11.922   4.640  10.021  0.2510 -0.7572 -0.0118
  268VAL      O 4240  12.020   4.706   9.988 -0.5338  0.4659 -0.0076
  269THR      N 4241  11.844   4.578   9.932 -0.5220  0.0353  0.0873
  269THR      H 4242  11.750   4.555   9.960 -0.7167  0.8082  0.1285
  269THR     CA 4243  11.879   4.541   9.796 -0.7506  0.0251  0.0300
  269THR     HA 4244  11.984   4.567   9.780 -0.7896  0.1911  0.0434
  269THR     CB 4245  11.865   4.390   9.774 -0.1643 -0.0419  0.0633
  269THR     HB 4246  11.762   4.361   9.798 -0.0792 -0.3190  0.0908
  269THR   MCG1 4247  11.899   4.305   9.636 -0.1723  0.3480 -0.1829
  269THR   MCG2 4248  11.896   4.393   9.611 -0.6229  0.3810 -0.0217
  269THR    CG2 4249  11.896   4.351   9.630 -0.3867  0.3458 -0.0944
  269THR   HG21 4250  11.908   4.243   9.624  0.0632  0.4020 -0.3116
  269THR   HG22 4251  11.815   4.383   9.565 -0.7069  0.1127  0.1838
  269THR   HG23 4252  11.989   4.399   9.599 -0.6759  0.8010 -0.2687
  269THR    OG1 4253  11.953   4.317   9.856 -0.0882  0.5005  0.4779
  269THR    HG1 4254  11.903   4.276   9.926 -0.2172 -0.0258  0.0895
  269THR      C 4255  11.795   4.622   9.699 -0.5091 -0.8634 -0.9719
  269THR      O 4256  11.673   4.623   9.717 -0.4127 -0.0876 -0.1859
  270CYS      N 4257  11.863   4.681   9.601  0.0120  0.1302 -0.0590
  270CYS      H 4258  11.964   4.670   9.599  0.1719  1.0551  0.9327
  270CYS     CA 4259  11.805   4.761   9.495  0.3862 -0.0090 -0.3754
  270CYS     HA 4260  11.697   4.766   9.513  0.3445 -0.1863 -0.5684
  270CYS     CB 4261  11.860   4.903   9.508 -0.1231  0.1295  0.4029
  270CYS    HB1 4262  11.849   4.932   9.607 -1.1635  0.0012  0.4330
  270CYS    HB2 4263  11.962   4.899   9.492  0.1435  0.4790  1.3838
  270CYS     SG 4264  11.792   5.034   9.404  0.3934 -0.0260 -0.1378
  270CYS      C 4265  11.825   4.693   9.360  0.3745 -0.4470 -0.1615
  270CYS      O 4266  11.936   4.651   9.327  0.2626 -0.4693 -0.5161
  271VAL      N 4267  11.719   4.690   9.279  0.1946  0.0073  0.0470
  271VAL      H 4268  11.632   4.731   9.309  0.3183  0.2661  0.0570
  271VAL     CA 4269  11.723   4.628   9.148  0.3237 -0.0797  0.0918
  271VAL     HA 4270  11.828   4.613   9.122  0.3006 -0.0426 -0.0231
  271VAL     CB 4271  11.655   4.492   9.147  0.1314  0.0148  0.2050
  271VAL     HB 4272  11.549   4.512   9.167  0.2542  0.3743  0.5133
  271VAL   MCG1 4273  11.699   4.388   9.024 -0.8425  0.0571 -0.2001
  271VAL   MCG2 4274  11.615   4.420   9.002 -0.9357  0.2349  0.3709
  271VAL    CG1 4275  11.657   4.408   9.019 -0.8423  0.1400  0.0908
  271VAL   HG11 4276  11.751   4.353   9.013 -0.9706 -0.0284 -0.5727
  271VAL   HG12 4277  11.574   4.338   9.020 -0.9694  0.2917  0.5515
  271VAL   HG13 4278  11.648   4.473   8.932 -1.2832  0.2464  0.2120
  271VAL   MCG1 4279  11.686   4.428   9.297 -0.2863 -0.2760  0.1714
  271VAL   MCG2 4280  11.726   4.371   9.236 -0.0087 -0.0898  0.1756
  271VAL    CG2 4281  11.703   4.404   9.261 -0.1347 -0.1739  0.1750
  271VAL   HG21 4282  11.670   4.446   9.356 -0.5076 -0.4263  0.1633
  271VAL   HG22 4283  11.662   4.304   9.250  0.0327 -0.2060 -0.1850
  271VAL   HG23 4284  11.812   4.399   9.259 -0.1190 -0.0241  0.5255
  271VAL      C 4285  11.663   4.722   9.045 -0.0938 -0.2163  0.2057
  271VAL      O 4286  11.555   4.778   9.063  0.0574  0.1444  0.0238
  272VAL      N 4287  11.733   4.722   8.931 -0.4992 -0.3651 -0.0471
  272VAL      H 4288  11.819   4.670   8.924 -0.9906 -1.1731 -0.4127
  272VAL     CA 4289  11.688   4.795   8.814  0.1411  0.3999  0.1687
  272VAL     HA 4290  11.613   4.868   8.845  0.2646  0.5021  0.2322
  272VAL     CB 4291  11.804   4.869   8.748  0.1395  0.1548 -0.1071
  272VAL     HB 4292  11.880   4.795   8.722  0.0226  0.0584 -0.1755
  272VAL   MCG1 4293  11.725   4.962   8.635  0.0550  0.3534  0.1140
  272VAL   MCG2 4294  11.794   4.920   8.590 -0.7290 -0.5781 -0.3062
  272VAL    CG1 4295  11.761   4.938   8.618 -0.3150 -0.1001 -0.0966
  272VAL   HG11 4296  11.674   5.000   8.638  0.4499  0.8774  0.3746
  272VAL   HG12 4297  11.843   5.000   8.581  0.0124 -1.0883 -1.1458
  272VAL   HG13 4298  11.736   4.862   8.544 -1.7333 -0.2714  0.4897
  272VAL   MCG1 4299  11.895   4.987   8.821  0.3094 -0.3418  0.5025
  272VAL   MCG2 4300  11.843   4.951   8.887 -0.1692 -0.2194  0.2021
  272VAL    CG2 4301  11.866   4.964   8.849  0.0732 -0.2606  0.3314
  272VAL   HG21 4302  11.939   5.028   8.800  0.5901 -0.4961  0.7715
  272VAL   HG22 4303  11.788   5.026   8.893  0.1256  0.0104  0.0486
  272VAL   HG23 4304  11.915   4.907   8.928 -0.5443 -0.5933  0.4883
  272VAL      C 4305  11.624   4.695   8.719 -0.1912  0.0125  0.7832
  272VAL      O 4306  11.689   4.596   8.685 -0.1753  0.3104 -0.0973
  273VAL      N 4307  11.502   4.719   8.672 -0.0352  0.2910  0.5069
  273VAL      H 4308  11.462   4.810   8.692  0.1571  0.4269  0.2732
  273VAL     CA 4309  11.416   4.630   8.596 -0.0719  0.3486  0.4811
  273VAL     HA 4310  11.470   4.535   8.597 -0.1192  0.3229  0.6931
  273VAL     CB 4311  11.280   4.595   8.656 -0.0988  0.3522  0.4200
  273VAL     HB 4312  11.209   4.672   8.623 -0.1831  0.3403  0.5710
  273VAL   MCG1 4313  11.251   4.432   8.638  0.2761  0.2937  0.3290
  273VAL   MCG2 4314  11.196   4.475   8.577  0.0535  0.2117  0.4718
  273VAL    CG1 4315  11.226   4.460   8.610  0.1531  0.2571  0.4015
  273VAL   HG11 4316  11.274   4.380   8.666  0.4616  0.3258  0.2379
  273VAL   HG12 4317  11.118   4.456   8.626  0.1929 -0.0284  0.6030
  273VAL   HG13 4318  11.246   4.447   8.503 -0.0150  0.4060  0.3498
  273VAL   MCG1 4319  11.286   4.645   8.814  0.6410  0.4246  0.3760
  273VAL   MCG2 4320  11.279   4.553   8.817  0.7478  0.4183  0.4481
  273VAL    CG2 4321  11.282   4.599   8.808  0.6578  0.4182  0.4125
  273VAL   HG21 4322  11.290   4.702   8.842  0.7195  0.4408  0.3307
  273VAL   HG22 4323  11.191   4.554   8.847  0.8945  0.3366  0.8900
  273VAL   HG23 4324  11.368   4.542   8.844  0.9022  0.5243  0.0112
  273VAL      C 4325  11.410   4.667   8.449  0.1274 -0.0665  0.3675
  273VAL      O 4326  11.354   4.772   8.417  0.4030 -0.0345 -0.0246
  274ASP      N 4327  11.457   4.581   8.358 -0.2631 -0.1868  0.2733
  274ASP      H 4328  11.495   4.494   8.395 -1.0056 -0.5524  0.2151
  274ASP     CA 4329  11.464   4.591   8.214  0.2827 -0.0176  0.3036
  274ASP     HA 4330  11.532   4.513   8.182  0.5763  0.1792  0.4427
  274ASP     CB 4331  11.328   4.551   8.157  0.4347 -0.4923  0.2659
  274ASP    HB1 4332  11.260   4.623   8.185  0.7248 -0.4569 -0.4478
  274ASP    HB2 4333  11.336   4.550   8.055  0.8497 -1.2084  0.6657
  274ASP     CG 4334  11.271   4.416   8.200 -0.3580 -0.0549  0.6473
  274ASP    OD1 4335  11.345   4.335   8.261 -0.3471 -0.2489  0.3786
  274ASP    OD2 4336  11.154   4.389   8.168 -0.2515 -0.2543  0.4178
  274ASP      C 4337  11.516   4.719   8.150 -0.3101  0.0814  0.0018
  274ASP      O 4338  11.441   4.804   8.104 -0.5346 -0.1605 -0.0853
  275VAL      N 4339  11.648   4.738   8.148 -0.2398 -0.3678  0.0072
  275VAL      H 4340  11.705   4.670   8.196 -0.3142 -0.6266 -0.2675
  275VAL     CA 4341  11.723   4.846   8.086 -0.3297 -0.2323  0.1333
  275VAL     HA 4342  11.673   4.940   8.106 -0.4392 -0.2916  0.1378
  275VAL     CB 4343  11.866   4.854   8.140 -0.1613  0.0713 -0.3495
  275VAL     HB 4344  11.917   4.760   8.116 -0.0215  0.2260 -0.6769
  275VAL   MCG1 4345  11.985   4.964   8.105 -0.3078  0.2001 -0.4459
  275VAL   MCG2 4346  11.914   4.985   8.049 -0.6054  0.5103  0.0395
  275VAL    CG1 4347  11.946   4.969   8.080 -0.4430  0.3421 -0.2100
  275VAL   HG11 4348  12.044   4.973   8.127 -0.1776  0.0608 -0.7179
  275VAL   HG12 4349  11.958   4.953   7.973 -1.0333  0.8765 -0.3655
  275VAL   HG13 4350  11.893   5.063   8.097 -0.3200  0.2829  0.5534
  275VAL   MCG1 4351  11.901   4.882   8.300 -0.2879 -0.5749 -0.2019
  275VAL   MCG2 4352  11.813   4.856   8.297 -0.2624 -0.6461 -0.3681
  275VAL    CG2 4353  11.857   4.868   8.291 -0.2699 -0.5792 -0.2880
  275VAL   HG21 4354  11.954   4.901   8.330 -0.3235 -0.6553 -0.0882
  275VAL   HG22 4355  11.781   4.942   8.316 -0.3526 -0.7534 -0.0219
  275VAL   HG23 4356  11.831   4.772   8.335 -0.2105 -0.7949 -0.7105
  275VAL      C 4357  11.730   4.824   7.936  0.0083 -0.1058  0.1279
  275VAL      O 4358  11.793   4.732   7.885  0.2367  0.3078 -0.3521
  276SER      N 4359  11.643   4.893   7.861  0.2735 -0.1484 -0.2251
  276SER      H 4360  11.610   4.981   7.897  0.5562  0.1132 -0.5885
  276SER     CA 4361  11.589   4.855   7.732  0.1584 -0.4186 -0.0988
  276SER     HA 4362  11.590   4.746   7.728  0.4880 -0.4143 -0.2286
  276SER     CB 4363  11.444   4.899   7.715  0.0733 -0.5733  0.2090
  276SER    HB1 4364  11.417   4.894   7.610  0.0057 -1.0468  0.5659
  276SER    HB2 4365  11.380   4.833   7.772  0.6595 -0.3246  0.5795
  276SER     OG 4366  11.428   5.031   7.761 -0.6748 -0.4259 -0.4452
  276SER     HG 4367  11.335   5.054   7.755 -1.7276 -2.4148  3.0743
  276SER      C 4368  11.673   4.904   7.614 -0.5292  0.2573 -0.3194
  276SER      O 4369  11.633   4.865   7.505 -0.0676  0.0727 -0.4246
  277HIS      N 4370  11.782   4.979   7.625 -0.0191 -0.4453 -0.4181
  277HIS      H 4371  11.808   5.010   7.718  0.2141 -1.1442 -0.2400
  277HIS     CA 4372  11.871   5.025   7.520  0.5040  0.0048  0.2008
  277HIS     HA 4373  11.807   5.059   7.438  0.6402  0.0795  0.1249
  277HIS     CB 4374  11.949   5.147   7.568  0.2280  0.2149  0.1170
  277HIS    HB1 4375  11.884   5.208   7.627  0.1445  0.0439  0.3122
  277HIS    HB2 4376  12.026   5.115   7.633  0.5064  0.4272 -0.0080
  277HIS     CG 4377  12.009   5.232   7.459 -0.2901  0.3698 -0.0547
  277HIS    ND1 4378  11.977   5.227   7.324  0.2112 -0.3764 -0.1598
  277HIS    CE1 4379  12.059   5.309   7.258 -0.2296  0.0136 -0.2356
  277HIS    HE1 4380  12.058   5.330   7.152 -0.7708  0.6214 -0.1247
  277HIS    NE2 4381  12.143   5.360   7.350  0.1338 -0.5434 -0.2488
  277HIS    HE2 4382  12.213   5.429   7.329  0.5615 -1.0104 -0.4001
  277HIS    CD2 4383  12.122   5.307   7.476  0.0872 -0.1765 -0.1004
  277HIS    HD2 4384  12.181   5.322   7.565  0.2151 -0.3126 -0.1615
  277HIS      C 4385  11.960   4.915   7.463  0.1673 -0.1285 -0.0729
  277HIS      O 4386  11.989   4.818   7.532  0.0260 -0.1237 -0.0057
  278GLU      N 4387  12.019   4.942   7.346  0.8124  0.1305  0.3035
  278GLU      H 4388  11.995   5.026   7.296  1.7371  0.6859  0.7497
  278GLU     CA 4389  12.117   4.854   7.287  0.2468 -0.3922  0.1192
  278GLU     HA 4390  12.077   4.753   7.287 -0.0062 -0.2931  0.1078
  278GLU     CB 4391  12.139   4.896   7.142  0.2631  0.0420  0.2451
  278GLU    HB1 4392  12.128   4.999   7.137  0.4740  0.0228  0.6297
  278GLU    HB2 4393  12.235   4.867   7.115  0.1383 -0.0650  0.1552
  278GLU     CG 4394  12.043   4.834   7.041  0.1595  0.6523 -0.0409
  278GLU    HG1 4395  12.044   4.733   7.056 -0.6707  1.0338  0.2869
  278GLU    HG2 4396  11.950   4.871   7.062  0.7627  1.4946 -0.4736
  278GLU     CD 4397  12.069   4.858   6.893  0.3606 -0.3768 -0.1855
  278GLU    OE1 4398  12.137   4.961   6.873 -0.4885  0.2559  0.0533
  278GLU    OE2 4399  12.030   4.778   6.805 -0.0844 -0.1947 -0.1603
  278GLU      C 4400  12.243   4.856   7.373  0.6202 -0.4213 -0.4124
  278GLU      O 4401  12.317   4.758   7.385  0.3812 -0.6749 -0.9362
  279ASP      N 4402  12.271   4.975   7.424 -0.2383 -0.4223  0.1102
  279ASP      H 4403  12.204   5.049   7.410 -1.0321 -0.9454  0.9454
  279ASP     CA 4404  12.390   5.013   7.499 -0.1220  0.1875 -0.3678
  279ASP     HA 4405  12.461   4.931   7.493 -0.0186  0.2797 -0.4001
  279ASP     CB 4406  12.453   5.136   7.434  0.1500  0.3008  0.1004
  279ASP    HB1 4407  12.461   5.117   7.333 -0.3438  0.7236  0.2828
  279ASP    HB2 4408  12.389   5.215   7.449  0.5922  0.1516  0.7811
  279ASP     CG 4409  12.590   5.178   7.484  0.4898  0.0465 -0.5873
  279ASP    OD1 4410  12.650   5.114   7.574 -0.1283 -0.2590 -0.3795
  279ASP    OD2 4411  12.626   5.292   7.446 -0.4217  0.3268 -0.6626
  279ASP      C 4412  12.351   5.032   7.645  0.2691  0.1015 -0.2513
  279ASP      O 4413  12.312   5.143   7.681  0.3640 -0.0364  0.3013
  280PRO      N 4414  12.335   4.927   7.726  0.0107  0.4466  0.1548
  280PRO     CD 4415  12.370   4.793   7.685  0.3905  0.7721 -0.6211
  280PRO    HD1 4416  12.308   4.759   7.597 -0.1569  0.4514 -0.5444
  280PRO    HD2 4417  12.479   4.787   7.653  0.4902  1.1362 -1.6001
  280PRO     CG 4418  12.345   4.706   7.808  1.4131  1.0546 -0.1843
  280PRO    HG1 4419  12.294   4.610   7.779  2.7075  0.7056  0.0718
  280PRO    HG2 4420  12.441   4.681   7.860  1.6103  2.7035 -0.4468
  280PRO     CB 4421  12.254   4.790   7.898  0.3526 -0.4788  0.2611
  280PRO    HB1 4422  12.145   4.768   7.878  0.0937 -1.5571  0.3494
  280PRO    HB2 4423  12.274   4.768   8.007  0.4628 -0.6123  0.6547
  280PRO     CA 4424  12.289   4.935   7.863 -0.5022 -0.3202  0.0337
  280PRO     HA 4425  12.199   4.996   7.868 -0.7031 -0.6230  0.2013
  280PRO      C 4426  12.398   4.995   7.950 -0.3695 -0.1526 -0.2479
  280PRO      O 4427  12.509   4.942   7.953 -0.4959 -0.4238 -0.3173
  281GLN      N 4428  12.366   5.100   8.026  0.5260 -0.2690  0.3127
  281GLN      H 4429  12.273   5.139   8.021  0.5424 -0.1701  0.7014
  281GLN     CA 4430  12.459   5.161   8.119  0.4020 -0.0808  0.3146
  281GLN     HA 4431  12.536   5.089   8.149  0.7803  0.3688  0.4578
  281GLN     CB 4432  12.525   5.285   8.059 -0.7384  0.2653 -0.2784
  281GLN    HB1 4433  12.450   5.357   8.044 -1.5199 -0.5854 -1.1201
  281GLN    HB2 4434  12.596   5.320   8.127 -1.3287  1.5990 -0.1845
  281GLN     CG 4435  12.595   5.262   7.926  0.0363 -0.0642  0.1725
  281GLN    HG1 4436  12.527   5.210   7.856  0.3481  0.1347  0.0128
  281GLN    HG2 4437  12.621   5.358   7.880  0.4916 -0.2840  0.4112
  281GLN     CD 4438  12.720   5.178   7.947 -0.2166 -0.3645  0.5162
  281GLN    OE1 4439  12.777   5.166   8.055  0.1762  0.1838  0.3824
  281GLN    NE2 4440  12.779   5.115   7.845 -0.2400 -0.2976  0.4609
  281GLN   HE21 4441  12.739   5.122   7.752 -0.0904  0.0101  0.4177
  281GLN   HE22 4442  12.862   5.060   7.860 -0.4079 -0.5549  0.4623
  281GLN      C 4443  12.383   5.211   8.241  0.0750  0.3433 -0.0549
  281GLN      O 4444  12.275   5.265   8.218 -0.2929 -0.2388  0.2577
  282VAL      N 4445  12.426   5.193   8.366  0.1469 -0.7479 -0.2114
  282VAL      H 4446  12.515   5.147   8.379 -0.4315 -1.8872 -0.1140
  282VAL     CA 4447  12.360   5.234   8.488 -0.2256  0.0684 -0.6735
  282VAL     HA 4448  12.296   5.321   8.468  0.0260  0.1688 -1.0645
  282VAL     CB 4449  12.276   5.121   8.547 -0.0842  0.5646  0.5474
  282VAL     HB 4450  12.349   5.046   8.578  0.0918  0.8572  0.8554
  282VAL   MCG1 4451  12.166   5.102   8.670 -0.3362  0.3701  0.2950
  282VAL   MCG2 4452  12.203   5.186   8.681 -0.3606  0.3546  0.4987
  282VAL    CG1 4453  12.188   5.143   8.670 -0.3366  0.3716  0.4039
  282VAL   HG11 4454  12.127   5.055   8.687 -0.3693  0.3427  0.1421
  282VAL   HG12 4455  12.252   5.160   8.757 -0.5145  0.2395  0.5608
  282VAL   HG13 4456  12.124   5.229   8.653 -0.3061  0.3942  0.4058
  282VAL   MCG1 4457  12.220   5.030   8.419  0.4505 -0.0852  0.7619
  282VAL   MCG2 4458  12.145   5.061   8.463  0.2648 -0.2950  0.5979
  282VAL    CG2 4459  12.187   5.049   8.446  0.3374 -0.1554  0.6740
  282VAL   HG21 4460  12.249   4.998   8.372  0.6444 -0.0931  0.8869
  282VAL   HG22 4461  12.125   4.976   8.498  0.6239 -0.2908  0.8330
  282VAL   HG23 4462  12.123   5.122   8.395  0.0451 -0.5976  0.3929
  282VAL      C 4463  12.462   5.270   8.595  0.0445 -0.1383 -0.8598
  282VAL      O 4464  12.566   5.205   8.608  0.0504 -0.0586 -0.4923
  283LYS      N 4465  12.422   5.365   8.680 -0.0186 -0.7709 -0.1627
  283LYS      H 4466  12.334   5.412   8.666 -0.3805 -1.2789  0.2866
  283LYS     CA 4467  12.502   5.402   8.795 -0.2100 -0.3827 -0.1504
  283LYS     HA 4468  12.559   5.314   8.824 -0.2050 -0.2698  0.1874
  283LYS     CB 4469  12.603   5.510   8.755 -0.1956 -0.4264 -0.2347
  283LYS    HB1 4470  12.554   5.577   8.695 -0.1199 -0.6675 -0.4511
  283LYS    HB2 4471  12.635   5.554   8.842 -0.4237 -0.2440 -0.3219
  283LYS     CG 4472  12.726   5.462   8.679  0.0309 -0.3883  0.1041
  283LYS    HG1 4473  12.758   5.370   8.721  0.1457 -0.3921  0.3102
  283LYS    HG2 4474  12.700   5.450   8.578  0.3030 -0.6093 -0.0641
  283LYS     CD 4475  12.842   5.561   8.687 -0.2825 -0.0359  0.3915
  283LYS    HD1 4476  12.872   5.568   8.788 -0.7839  0.0714  0.3302
  283LYS    HD2 4477  12.921   5.524   8.628 -0.1855  0.1050  0.7775
  283LYS     CE 4478  12.807   5.701   8.638 -0.0322 -0.0303  0.2235
  283LYS    HE1 4479  12.798   5.701   8.528 -0.2315 -0.4021  0.5019
  283LYS    HE2 4480  12.709   5.732   8.679  0.3669  0.0573  0.4032
  283LYS   MNZ1 4481  12.896   5.829   8.665 -0.2294  0.2692 -0.5093
  283LYS   MNZ2 4482  12.936   5.769   8.700  0.1319  0.4445 -0.6095
  283LYS     NZ 4483  12.912   5.795   8.680 -0.0482  0.3418 -0.5288
  283LYS    HZ1 4484  12.889   5.888   8.648 -0.4807  0.2192 -0.5822
  283LYS    HZ2 4485  12.918   5.795   8.781  0.5078  0.5486 -0.5581
  283LYS    HZ3 4486  13.000   5.767   8.641 -0.1826  0.5136 -0.9634
  283LYS      C 4487  12.412   5.438   8.911  0.0471  0.2536 -0.1417
  283LYS      O 4488  12.292   5.461   8.896 -0.0652 -0.0372  0.2694
  284PHE      N 4489  12.469   5.432   9.032 -0.3887  0.0714  0.0609
  284PHE      H 4490  12.569   5.442   9.037 -0.3946  0.1029  0.1128
  284PHE     CA 4491  12.400   5.412   9.158  0.0198 -0.0859  0.2630
  284PHE     HA 4492  12.293   5.418   9.140 -0.0236 -0.4051  0.4086
  284PHE     CB 4493  12.434   5.271   9.204  0.3359 -0.1119 -0.0408
  284PHE    HB1 4494  12.534   5.250   9.178  0.1850  0.1256 -0.3769
  284PHE    HB2 4495  12.432   5.268   9.310  0.6514 -0.2055 -0.1438
  284PHE     CG 4496  12.347   5.159   9.151  0.4466 -0.3147  0.1999
  284PHE    CD1 4497  12.371   5.100   9.027 -0.6769 -0.1072 -0.1388
  284PHE    HD1 4498  12.452   5.136   8.966 -1.2131  0.3204 -0.6285
  284PHE    CE1 4499  12.291   4.996   8.980 -0.4813 -0.1862 -0.2990
  284PHE    HE1 4500  12.311   4.950   8.884 -1.0059  0.0021 -0.5097
  284PHE     CZ 4501  12.184   4.951   9.058  0.1840 -0.0691  0.7184
  284PHE     HZ 4502  12.124   4.867   9.025  0.3955 -0.4411  1.2465
  284PHE    CE2 4503  12.153   5.014   9.179  0.0556 -0.1863  0.7475
  284PHE    HE2 4504  12.066   4.984   9.236  0.5805 -0.7120  1.3008
  284PHE    CD2 4505  12.236   5.116   9.226 -0.2404  0.5518 -0.2712
  284PHE    HD2 4506  12.215   5.162   9.321 -1.0798  1.9647 -1.0743
  284PHE      C 4507  12.436   5.515   9.265 -0.1137  1.0494 -0.7369
  284PHE      O 4508  12.550   5.558   9.280  0.1926 -0.0060  0.2465
  285ASN      N 4509  12.343   5.540   9.358  0.0832 -0.4818 -0.0545
  285ASN      H 4510  12.252   5.498   9.346  0.4966 -1.7515  0.8876
  285ASN     CA 4511  12.360   5.624   9.475  0.7064 -0.1363 -0.3804
  285ASN     HA 4512  12.463   5.614   9.508  0.7226 -0.1063 -0.4227
  285ASN     CB 4513  12.336   5.772   9.444  0.0316 -0.1489  0.0382
  285ASN    HB1 4514  12.297   5.778   9.347 -0.2337  0.1893 -0.2823
  285ASN    HB2 4515  12.266   5.808   9.512 -0.3409 -0.2913  0.3672
  285ASN     CG 4516  12.459   5.861   9.451  0.2127 -0.4241  0.4442
  285ASN    OD1 4517  12.460   5.964   9.519 -0.1674 -0.0184 -0.1413
  285ASN    ND2 4518  12.571   5.830   9.387 -0.2065 -1.0180 -0.0237
  285ASN   HD21 4519  12.576   5.745   9.332 -0.9725 -0.9001 -0.2987
  285ASN   HD22 4520  12.652   5.891   9.393  0.2425 -1.5849 -0.1028
  285ASN      C 4521  12.270   5.577   9.588  0.3675  0.2490 -0.4827
  285ASN      O 4522  12.164   5.518   9.569  0.1982  0.4392 -0.1576
  286TRP      N 4523  12.312   5.597   9.714 -0.2166 -0.6993 -0.1139
  286TRP      H 4524  12.397   5.649   9.727  0.2708 -1.5180  0.1273
  286TRP     CA 4525  12.247   5.550   9.834 -0.3260  0.1162  0.1581
  286TRP     HA 4526  12.149   5.512   9.805 -0.4227  0.2396  0.3195
  286TRP     CB 4527  12.328   5.432   9.887 -0.3129 -0.1163 -0.3626
  286TRP    HB1 4528  12.431   5.463   9.901 -0.4616 -0.2226 -0.6397
  286TRP    HB2 4529  12.296   5.409   9.989 -0.0768 -0.2044 -0.5295
  286TRP     CG 4530  12.323   5.307   9.805 -0.4037 -0.1178 -0.3556
  286TRP    CD1 4531  12.428   5.254   9.737 -0.0996  0.4899 -0.3772
  286TRP    HD1 4532  12.525   5.300   9.727 -0.3529  0.9537 -0.8168
  286TRP    NE1 4533  12.390   5.132   9.684 -0.0212  0.1558  0.3038
  286TRP    HE1 4534  12.453   5.080   9.625  0.4063  0.1163  0.7794
  286TRP    CE2 4535  12.263   5.091   9.718  0.0481 -0.6378 -0.3415
  286TRP    CZ2 4536  12.199   4.967   9.710 -0.5387 -0.3758  0.1088
  286TRP    HZ2 4537  12.239   4.886   9.649 -0.7443 -0.8266  0.5553
  286TRP    CH2 4538  12.082   4.951   9.785 -0.8001  0.4113 -0.1184
  286TRP    HH2 4539  12.029   4.857   9.784 -1.5998  0.8405 -0.5431
  286TRP    CZ3 4540  12.034   5.058   9.860 -0.0835  0.5159  0.2091
  286TRP    HZ3 4541  11.940   5.048   9.913  0.0615  0.7573  0.5250
  286TRP    CE3 4542  12.104   5.179   9.870  0.2958  0.2961  0.2188
  286TRP    HE3 4543  12.065   5.258   9.932  1.0543  0.3541  0.6535
  286TRP    CD2 4544  12.225   5.199   9.801 -0.0535 -0.4313 -0.6501
  286TRP      C 4545  12.224   5.669   9.926 -0.1131  0.2818 -0.0012
  286TRP      O 4546  12.311   5.755   9.936 -0.5282  0.6980  0.0909
  287TYR      N 4547  12.106   5.681   9.987 -0.0689 -0.2749  0.2143
  287TYR      H 4548  12.038   5.610   9.965  0.3843 -0.8625  0.6621
  287TYR     CA 4549  12.057   5.781  10.080 -0.6187 -0.2414 -0.1025
  287TYR     HA 4550  12.138   5.850  10.105 -0.6473 -0.1580 -0.2358
  287TYR     CB 4551  11.945   5.859  10.011 -0.1704 -0.0415 -0.6132
  287TYR    HB1 4552  11.878   5.789   9.961  0.2649  0.1370 -0.8125
  287TYR    HB2 4553  11.884   5.908  10.085 -0.2096 -0.2123 -0.9623
  287TYR     CG 4554  11.993   5.961   9.910 -0.2152  0.1473 -0.4433
  287TYR    CD1 4555  12.039   5.916   9.786 -0.4035 -0.1935 -0.3928
  287TYR    HD1 4556  12.040   5.810   9.766 -0.4911 -0.1684 -0.5326
  287TYR    CE1 4557  12.084   6.004   9.686 -0.4913  0.2963 -0.0111
  287TYR    HE1 4558  12.122   5.969   9.591 -0.7858  0.6056 -0.2460
  287TYR     CZ 4559  12.078   6.140   9.719 -0.0322  0.2316  0.3776
  287TYR     OH 4560  12.128   6.231   9.630  0.1401 -0.3013 -0.0772
  287TYR     HH 4561  12.125   6.321   9.663 -0.5937 -0.0024 -0.9042
  287TYR    CE2 4562  12.026   6.187   9.842  0.5744  0.6212  0.4940
  287TYR    HE2 4563  12.019   6.293   9.860  1.6122  0.6253  1.0357
  287TYR    CD2 4564  11.984   6.097   9.941 -0.0513  0.1074 -0.2122
  287TYR    HD2 4565  11.946   6.132  10.036 -0.4971 -0.1923 -0.2749
  287TYR      C 4566  12.000   5.722  10.208  0.1207 -0.1479  0.2800
  287TYR      O 4567  11.938   5.617  10.200 -0.1202  0.0461 -0.5431
  288VAL      N 4568  12.033   5.775  10.326 -0.2681  0.3170  0.1868
  288VAL      H 4569  12.090   5.858  10.330 -0.8132  0.6946  0.3417
  288VAL     CA 4570  11.990   5.717  10.452 -0.4077 -0.3431 -0.1546
  288VAL     HA 4571  11.913   5.641  10.436 -0.4194 -0.2986 -0.3073
  288VAL     CB 4572  12.105   5.661  10.534 -0.3368 -0.0304 -0.0365
  288VAL     HB 4573  12.176   5.743  10.551 -0.5021  0.1907 -0.3901
  288VAL   MCG1 4574  12.022   5.586  10.657 -0.1839  0.6176  0.4728
  288VAL   MCG2 4575  12.088   5.637  10.698 -0.3272  1.0778  0.1440
  288VAL    CG1 4576  12.057   5.614  10.671 -0.2592  0.8075  0.2925
  288VAL   HG11 4577  11.973   5.546  10.658 -0.0801  0.4944  0.7381
  288VAL   HG12 4578  12.138   5.562  10.722 -0.1407  1.3713  0.6962
  288VAL   HG13 4579  12.026   5.700  10.730 -0.5012  1.1564 -0.3204
  288VAL   MCG1 4580  12.193   5.569  10.427  0.5730  0.1669  0.5183
  288VAL   MCG2 4581  12.180   5.516  10.501 -0.3504 -0.0899  0.1946
  288VAL    CG2 4582  12.183   5.548  10.467  0.0908  0.0354  0.3386
  288VAL   HG21 4583  12.216   5.579  10.369  1.2217  0.3374  0.7887
  288VAL   HG22 4584  12.269   5.522  10.529 -0.6003 -0.4120  1.1721
  288VAL   HG23 4585  12.118   5.460  10.457 -0.0429  0.2277 -0.6766
  288VAL      C 4586  11.932   5.835  10.530 -0.1289 -0.0199 -0.4316
  288VAL      O 4587  11.994   5.941  10.533  0.4221 -0.3254 -0.6816
  289ASP      N 4588  11.815   5.820  10.591  0.2180  0.1217  0.2978
  289ASP      H 4589  11.775   5.727  10.591  0.4055  0.0209  1.3201
  289ASP     CA 4590  11.734   5.920  10.658  0.4733  0.6540 -0.1725
  289ASP     HA 4591  11.635   5.875  10.667  0.5429  0.5301 -0.0312
  289ASP     CB 4592  11.785   5.932  10.801  0.1376  0.4698 -0.0360
  289ASP    HB1 4593  11.802   5.837  10.835  0.3157  0.5901 -0.3986
  289ASP    HB2 4594  11.873   5.983  10.798 -0.2117  0.6776  0.1764
  289ASP     CG 4595  11.695   6.001  10.903  0.0314 -0.1524  0.3026
  289ASP    OD1 4596  11.576   6.026  10.876  0.0309  0.1169  0.5544
  289ASP    OD2 4597  11.733   6.026  11.020  0.6836 -0.9991  0.2956
  289ASP      C 4598  11.710   6.049  10.581 -0.4344  0.6095  0.0101
  289ASP      O 4599  11.702   6.156  10.640 -0.0734  0.5661  0.1433
  290GLY      N 4600  11.709   6.052  10.447  0.0177 -0.1601 -0.0232
  290GLY      H 4601  11.723   5.964  10.399  0.5493 -0.2176  0.2151
  290GLY     CA 4602  11.690   6.167  10.361 -0.2688 -0.1096  0.1037
  290GLY    HA1 4603  11.633   6.137  10.282 -0.1521 -0.1823  0.1326
  290GLY    HA2 4604  11.642   6.239  10.416 -0.4244 -0.3606  0.1736
  290GLY      C 4605  11.816   6.231  10.304 -0.5154  0.3877  0.1012
  290GLY      O 4606  11.813   6.293  10.198 -0.7210  0.4663  0.1525
  291VAL      N 4607  11.930   6.201  10.367 -0.5501  0.1499  0.0534
  291VAL      H 4608  11.926   6.134  10.442 -0.8438  0.3977  0.2577
  291VAL     CA 4609  12.063   6.253  10.340 -0.2266 -0.6672  0.0043
  291VAL     HA 4610  12.051   6.341  10.276 -0.1435 -0.7999 -0.1948
  291VAL     CB 4611  12.134   6.298  10.467 -0.2244  0.1752 -0.2813
  291VAL     HB 4612  12.218   6.231  10.483 -0.3366  0.0695 -0.1221
  291VAL   MCG1 4613  12.210   6.445  10.481  0.0794 -0.0249  0.2137
  291VAL   MCG2 4614  12.177   6.442  10.395  0.9327 -0.0810 -0.1353
  291VAL    CG1 4615  12.191   6.437  10.440  0.4723 -0.0426  0.0243
  291VAL   HG11 4616  12.242   6.474  10.529 -0.3128 -0.0322  0.4861
  291VAL   HG12 4617  12.262   6.431  10.357  1.3084 -0.4039  0.7365
  291VAL   HG13 4618  12.110   6.505  10.413  0.9208  0.1526 -0.9315
  291VAL   MCG1 4619  12.015   6.323  10.581  0.4141  0.7128  0.2830
  291VAL   MCG2 4620  12.067   6.253  10.613 -0.0325  0.1406 -0.2025
  291VAL    CG2 4621  12.045   6.288  10.591  0.1719  0.4151  0.0257
  291VAL   HG21 4622  11.967   6.364  10.586  0.7646  1.1103  0.6406
  291VAL   HG22 4623  12.000   6.189  10.596 -0.6416  0.7560 -0.2158
  291VAL   HG23 4624  12.105   6.305  10.680  0.6769 -0.4492 -0.1280
  291VAL      C 4625  12.147   6.152  10.264  0.3948 -0.1978  0.0525
  291VAL      O 4626  12.131   6.030  10.269 -0.1722 -0.1196  0.2750
  292GLN      N 4627  12.218   6.212  10.167  0.0845  0.1769  0.0532
  292GLN      H 4628  12.212   6.312  10.156  0.2565  0.1934  0.1018
  292GLN     CA 4629  12.304   6.140  10.076 -0.4219 -0.5206  0.1076
  292GLN     HA 4630  12.245   6.062  10.029 -0.4618 -0.7173  0.4730
  292GLN     CB 4631  12.338   6.244   9.970 -0.7924 -0.2893  0.2120
  292GLN    HB1 4632  12.251   6.285   9.940 -0.9644 -1.0089 -0.1137
  292GLN    HB2 4633  12.399   6.311  10.014 -1.5190  0.1439  0.4361
  292GLN     CG 4634  12.410   6.197   9.844  0.0917  0.3418  0.4583
  292GLN    HG1 4635  12.494   6.151   9.874  0.1838  1.2710  0.7956
  292GLN    HG2 4636  12.349   6.131   9.799  0.9234 -0.0572  0.4656
  292GLN     CD 4637  12.451   6.298   9.738 -0.2622  0.2621  0.2412
  292GLN    OE1 4638  12.455   6.419   9.759  0.2925  0.2301  0.3683
  292GLN    NE2 4639  12.489   6.253   9.618 -0.6311  0.1942  0.1468
  292GLN   HE21 4640  12.491   6.154   9.600 -0.6666  0.1823  0.2072
  292GLN   HE22 4641  12.517   6.318   9.546 -0.8745  0.1546  0.0145
  292GLN      C 4642  12.423   6.073  10.145 -0.3205  0.2489  0.7050
  292GLN      O 4643  12.502   6.140  10.210  0.0783  0.1472  0.3371
  293VAL      N 4644  12.440   5.942  10.131  0.4251  0.3994  0.0294
  293VAL      H 4645  12.363   5.888  10.095  0.8888  0.4365 -1.1117
  293VAL     CA 4646  12.560   5.866  10.162  0.1512  0.1792  0.5694
  293VAL     HA 4647  12.622   5.934  10.221  0.2270  0.0006  0.6959
  293VAL     CB 4648  12.532   5.747  10.253 -0.1800 -0.0436  0.1841
  293VAL     HB 4649  12.629   5.709  10.287 -0.2456 -0.0364  0.3836
  293VAL   MCG1 4650  12.478   5.819  10.393 -0.5066 -0.8114  0.4617
  293VAL   MCG2 4651  12.419   5.750  10.375 -0.6129 -0.5577 -0.1954
  293VAL    CG1 4652  12.452   5.783  10.378 -0.5424 -0.6552  0.1354
  293VAL   HG11 4653  12.499   5.867  10.428 -0.5107 -1.0835  0.8569
  293VAL   HG12 4654  12.350   5.809  10.350 -0.3774 -0.2248 -0.0696
  293VAL   HG13 4655  12.450   5.697  10.446 -0.9983 -1.0943 -0.4158
  293VAL   MCG1 4656  12.458   5.599  10.235  0.2097 -0.2297  0.0838
  293VAL   MCG2 4657  12.440   5.646  10.158 -0.1445 -0.1179  0.2280
  293VAL    CG2 4658  12.453   5.628  10.199  0.0231 -0.1678  0.1571
  293VAL   HG21 4659  12.454   5.547  10.272  0.4668 -0.3219 -0.0103
  293VAL   HG22 4660  12.350   5.659  10.180 -0.1252 -0.4318  0.5062
  293VAL   HG23 4661  12.498   5.593  10.106 -0.1266  0.1614 -0.0441
  293VAL      C 4662  12.645   5.826  10.043 -0.2591  0.5317  0.1482
  293VAL      O 4663  12.752   5.767  10.057 -0.3432  0.4506  0.4603
  294HIS      N 4664  12.605   5.861   9.921  0.3083  0.5333 -0.0462
  294HIS      H 4665  12.516   5.910   9.913  0.5708  0.9733 -0.3781
  294HIS     CA 4666  12.673   5.838   9.795  0.5194  0.0095  0.1613
  294HIS     HA 4667  12.608   5.875   9.716  0.5291 -0.1487  0.0801
  294HIS     CB 4668  12.797   5.927   9.797  0.4215  0.1612 -0.3183
  294HIS    HB1 4669  12.865   5.888   9.867  1.1382  0.1493 -0.5054
  294HIS    HB2 4670  12.844   5.920   9.703  0.2537  0.4380 -0.7992
  294HIS     CG 4671  12.776   6.073   9.828 -0.3653 -0.0220  0.0489
  294HIS    ND1 4672  12.748   6.122   9.956  0.9105 -0.0213  0.3557
  294HIS    CE1 4673  12.739   6.254   9.940 -0.7786 -0.1680 -0.2815
  294HIS    HE1 4674  12.714   6.322  10.020 -2.8262 -0.0745 -0.8717
  294HIS    NE2 4675  12.763   6.293   9.814  0.3697 -0.5127 -0.1899
  294HIS    HE2 4676  12.765   6.388   9.779  1.0884 -0.4979 -0.1376
  294HIS    CD2 4677  12.784   6.178   9.741  0.3731 -0.4042 -0.3603
  294HIS    HD2 4678  12.804   6.172   9.635  0.7851 -0.5627 -0.2792
  294HIS      C 4679  12.697   5.690   9.770 -0.3709 -0.2268  0.6390
  294HIS      O 4680  12.600   5.615   9.755 -0.1532 -0.3784 -0.0996
  295ASN      N 4681  12.818   5.638   9.753 -0.6424 -0.6575 -0.0602
  295ASN      H 4682  12.897   5.701   9.753 -0.5155 -0.8074 -0.5398
  295ASN     CA 4683  12.849   5.498   9.733 -0.7799 -0.6697 -0.1944
  295ASN     HA 4684  12.777   5.457   9.663 -0.6759 -1.0108 -0.1059
  295ASN     CB 4685  12.987   5.493   9.667 -0.5464  0.3312  0.1797
  295ASN    HB1 4686  12.989   5.561   9.583 -0.4947  0.7793  0.1833
  295ASN    HB2 4687  13.063   5.526   9.739 -0.6120  0.5454  0.5767
  295ASN     CG 4688  13.020   5.352   9.620 -0.2954  0.4439  0.0166
  295ASN    OD1 4689  13.068   5.264   9.691  0.4195  0.4254 -0.4673
  295ASN    ND2 4690  12.997   5.315   9.494 -0.0994 -0.2103  0.1654
  295ASN   HD21 4691  12.957   5.380   9.429 -0.3128 -0.6472 -0.1526
  295ASN   HD22 4692  13.019   5.221   9.464  0.2618 -0.2681  0.5956
  295ASN      C 4693  12.847   5.412   9.859 -0.0176 -0.0438  0.2677
  295ASN      O 4694  12.794   5.301   9.850  0.0528 -0.0670  0.1254
  296ALA      N 4695  12.912   5.451   9.968  0.3900  0.2258 -0.0660
  296ALA      H 4696  12.966   5.537   9.963  0.8888 -0.0838 -0.1864
  296ALA     CA 4697  12.915   5.384  10.097 -0.4274 -0.1267 -0.2182
  296ALA     HA 4698  12.989   5.443  10.151 -0.7792  0.2605 -0.1552
  296ALA   MCB1 4699  12.804   5.401  10.219 -0.2017 -0.4576  0.0360
  296ALA   MCB2 4700  12.760   5.422  10.141 -0.0895  0.7558  0.2650
  296ALA     CB 4701  12.788   5.410  10.176 -0.1585  0.1365  0.1335
  296ALA    HB1 4702  12.807   5.392  10.282 -0.2191 -1.1531 -0.0377
  296ALA    HB2 4703  12.756   5.513  10.162  0.7091  0.5997  1.2403
  296ALA    HB3 4704  12.709   5.343  10.142 -0.7734  1.1512 -0.5503
  296ALA      C 4705  12.978   5.245  10.099  0.8461  0.4233  0.9352
  296ALA      O 4706  12.933   5.152  10.165 -0.0552 -0.1970 -0.4655
  297LYS      N 4707  13.068   5.214  10.005 -0.3327 -0.9604  0.1979
  297LYS      H 4708  13.107   5.290   9.952 -1.0235 -1.1759 -0.6623
  297LYS     CA 4709  13.117   5.082   9.969  0.1251 -0.5824 -0.5964
  297LYS     HA 4710  13.178   5.099   9.880 -0.0317 -0.4163 -0.6733
  297LYS     CB 4711  13.216   5.033  10.074 -0.0646  0.2535 -0.0075
  297LYS    HB1 4712  13.255   5.116  10.124 -0.2503  0.7857  0.0017
  297LYS    HB2 4713  13.164   4.971  10.141 -0.0992  0.1670  0.4485
  297LYS     CG 4714  13.333   4.953  10.018  0.0537  0.4664 -0.0681
  297LYS    HG1 4715  13.300   4.851   9.996  0.0956  0.7385 -0.0670
  297LYS    HG2 4716  13.368   4.999   9.926 -0.2105  0.6343  0.2306
  297LYS     CD 4717  13.446   4.949  10.120  0.4807  0.0652 -0.5463
  297LYS    HD1 4718  13.405   4.924  10.210  0.9418 -0.8780 -0.5817
  297LYS    HD2 4719  13.513   4.878  10.088  0.6547  0.6021 -1.4267
  297LYS     CE 4720  13.524   5.079  10.140  0.0209  0.2312  0.2525
  297LYS    HE1 4721  13.604   5.084  10.067 -0.2582  0.9741  0.2010
  297LYS    HE2 4722  13.458   5.163  10.123 -0.3159 -0.0564  0.9887
  297LYS   MNZ1 4723  13.583   5.130  10.277  1.2202 -0.1891 -0.0843
  297LYS   MNZ2 4724  13.584   5.050  10.283 -0.4441 -0.2388  0.3561
  297LYS     NZ 4725  13.581   5.089  10.275  0.3738 -0.1966  0.1404
  297LYS    HZ1 4726  13.594   5.187  10.299  2.4295 -0.2357 -0.4077
  297LYS    HZ2 4727  13.518   5.046  10.341 -0.5364  1.4389  0.4520
  297LYS    HZ3 4728  13.670   5.042  10.277 -0.5293 -2.0871  0.2999
  297LYS      C 4729  13.007   4.988   9.923 -0.7857  0.2022 -0.1040
  297LYS      O 4730  12.966   4.902  10.000  0.1552  0.2120  0.4479
  298THR      N 4731  12.963   5.005   9.798  0.2814  0.1912 -0.5069
  298THR      H 4732  12.996   5.086   9.747  1.1849 -0.3415 -0.8173
  298THR     CA 4733  12.871   4.918   9.729  0.0044  0.1462 -0.0914
  298THR     HA 4734  12.869   4.820   9.778  0.0713  0.2817  0.1864
  298THR     CB 4735  12.731   4.978   9.727  0.0203  0.2008  0.3306
  298THR     HB 4736  12.668   4.912   9.668 -0.0389  0.3861  0.1862
  298THR   MCG1 4737  12.628   4.984   9.858 -0.2106  0.0631  0.1567
  298THR   MCG2 4738  12.713   4.976   9.893 -0.2603  0.1659  0.3016
  298THR    CG2 4739  12.673   4.980   9.869 -0.2239  0.1185  0.2339
  298THR   HG21 4740  12.565   4.988   9.864 -0.2270 -0.0155  0.0494
  298THR   HG22 4741  12.700   4.888   9.920 -0.1969  0.1469  0.2723
  298THR   HG23 4742  12.714   5.065   9.923 -0.4225  0.1655  0.3109
  298THR    OG1 4743  12.718   5.108   9.674  0.3559  0.2365  0.3311
  298THR    HG1 4744  12.749   5.171   9.739 -2.0585  0.3803  1.5782
  298THR      C 4745  12.922   4.903   9.586  0.3174 -0.3116  0.0631
  298THR      O 4746  13.000   4.984   9.537  0.1351 -0.0716  0.1664
  299LYS      N 4747  12.885   4.791   9.523  1.0212 -0.5854  0.1180
  299LYS      H 4748  12.827   4.723   9.570  2.0623 -1.2825  0.4478
  299LYS     CA 4749  12.925   4.764   9.386  0.2700  0.0303 -0.2416
  299LYS     HA 4750  12.934   4.858   9.333  0.3300  0.1248 -0.0651
  299LYS     CB 4751  13.060   4.693   9.384  0.1691 -0.1891  0.2814
  299LYS    HB1 4752  13.130   4.756   9.429  0.6859 -0.0859  0.5023
  299LYS    HB2 4753  13.050   4.603   9.438  0.1109 -0.5485  0.6549
  299LYS     CG 4754  13.110   4.658   9.244 -0.5719 -0.0508 -0.0266
  299LYS    HG1 4755  13.034   4.596   9.189 -0.5283 -0.8012  0.5000
  299LYS    HG2 4756  13.128   4.751   9.184 -1.6670  0.0395 -0.4809
  299LYS     CD 4757  13.240   4.581   9.265  0.1544  1.0101 -0.4349
  299LYS    HD1 4758  13.308   4.643   9.318  0.1192  2.0609 -1.9062
  299LYS    HD2 4759  13.218   4.493   9.321  1.1883  1.6756  0.7012
  299LYS     CE 4760  13.304   4.540   9.132 -0.5124 -0.3272 -0.3753
  299LYS    HE1 4761  13.228   4.492   9.066 -0.8457 -0.9990  0.5295
  299LYS    HE2 4762  13.342   4.629   9.079 -0.8142 -0.8671 -1.4374
  299LYS   MNZ1 4763  13.436   4.470   9.183 -0.5338 -0.0476  0.0786
  299LYS   MNZ2 4764  13.399   4.414   9.139 -0.1288 -0.0344 -0.2878
  299LYS     NZ 4765  13.413   4.446   9.160 -0.3383 -0.0521 -0.1152
  299LYS    HZ1 4766  13.482   4.490   9.219 -0.7789 -0.0045  0.3786
  299LYS    HZ2 4767  13.377   4.364   9.207 -0.3157 -0.3219 -0.5548
  299LYS    HZ3 4768  13.456   4.418   9.073  0.1988  0.3591  0.0088
  299LYS      C 4769  12.815   4.681   9.321  0.0482  0.0243  0.1340
  299LYS      O 4770  12.780   4.571   9.364  0.2716 -0.2056 -0.2630
  300PRO      N 4771  12.761   4.731   9.210  0.5891 -0.0567 -0.1719
  300PRO     CD 4772  12.768   4.868   9.164  0.2254  0.1523  0.3791
  300PRO    HD1 4773  12.770   4.940   9.252  0.0460 -0.0638  0.6907
  300PRO    HD2 4774  12.862   4.886   9.104  0.2401  0.7364  0.3769
  300PRO     CG 4775  12.643   4.889   9.079  0.0735 -0.1383  0.5280
  300PRO    HG1 4776  12.565   4.942   9.138  0.2830 -0.5740  0.7014
  300PRO    HG2 4777  12.667   4.950   8.989 -0.0584 -0.0912  0.8545
  300PRO     CB 4778  12.594   4.751   9.038 -0.1889  0.1135 -0.0221
  300PRO    HB1 4779  12.480   4.745   9.038 -0.4373 -0.0273  0.3443
  300PRO    HB2 4780  12.629   4.723   8.933 -0.6552  0.3859 -0.5336
  300PRO     CA 4781  12.654   4.658   9.143  0.5475  0.1816 -0.3688
  300PRO     HA 4782  12.577   4.637   9.217  0.7091  0.4387 -0.1233
  300PRO      C 4783  12.696   4.526   9.081  0.0951 -0.4150  0.5367
  300PRO      O 4784  12.815   4.498   9.069  0.2947  0.5896 -0.1393
  301ARG      N 4785  12.594   4.449   9.044 -0.4022  0.5856 -0.3049
  301ARG      H 4786  12.499   4.480   9.057 -0.3433  1.3949 -1.5168
  301ARG     CA 4787  12.616   4.318   8.985 -0.2525  0.3122  0.3392
  301ARG     HA 4788  12.710   4.324   8.930 -0.2527  0.3314  0.3409
  301ARG     CB 4789  12.636   4.213   9.094 -0.0055  0.2451  0.2297
  301ARG    HB1 4790  12.668   4.125   9.048  0.3231  0.2004  0.1554
  301ARG    HB2 4791  12.709   4.248   9.160 -0.0298  0.3554  0.4640
  301ARG     CG 4792  12.511   4.181   9.174 -0.1831  0.0864 -0.1054
  301ARG    HG1 4793  12.469   4.271   9.204 -0.6042  0.1578 -0.1976
  301ARG    HG2 4794  12.446   4.128   9.113 -0.1092 -0.2022 -0.2811
  301ARG     CD 4795  12.535   4.097   9.300  0.1229  0.2310 -0.0654
  301ARG    HD1 4796  12.599   4.007   9.276  0.1009  0.2300 -0.1118
  301ARG    HD2 4797  12.590   4.156   9.377  0.2749  0.3356 -0.2553
  301ARG     NE 4798  12.404   4.055   9.350  0.2499  0.2367  0.2765
  301ARG     HE 4799  12.360   3.984   9.293  0.3655  0.1482  0.2987
  301ARG     CZ 4800  12.332   4.095   9.456 -0.0250 -0.0923  0.2177
  301ARG    NH1 4801  12.368   4.198   9.533  0.1804  0.2933 -0.3868
  301ARG   HH11 4802  12.452   4.251   9.511  0.0398  0.2942 -0.9630
  301ARG   HH12 4803  12.312   4.225   9.612  0.4761  0.5827 -0.2663
  301ARG    NH2 4804  12.219   4.031   9.490 -0.3391  0.2060 -0.2579
  301ARG   HH21 4805  12.187   3.953   9.434 -0.5147  0.5229 -0.6120
  301ARG   HH22 4806  12.166   4.062   9.570 -0.3994  0.1138 -0.2625
  301ARG      C 4807  12.509   4.285   8.883  0.0288 -0.3336  0.2432
  301ARG      O 4808  12.389   4.312   8.896  0.0515  0.0500 -0.2883
  302GLU      N 4809  12.556   4.236   8.768  0.1565  0.6934 -0.1661
  302GLU      H 4810  12.653   4.211   8.761  0.4001  1.6783 -0.6013
  302GLU     CA 4811  12.473   4.216   8.651  0.0049  0.4545 -0.0192
  302GLU     HA 4812  12.397   4.294   8.649 -0.0353  0.4117 -0.2191
  302GLU     CB 4813  12.560   4.230   8.526  0.1775  0.0905  0.0574
  302GLU    HB1 4814  12.654   4.189   8.548  0.3276  0.0536  0.2255
  302GLU    HB2 4815  12.513   4.177   8.448  0.2532 -0.1528 -0.0706
  302GLU     CG 4816  12.579   4.374   8.481  0.0346  0.1163  0.0769
  302GLU    HG1 4817  12.480   4.425   8.464 -0.0679  0.2311  0.3612
  302GLU    HG2 4818  12.633   4.435   8.560  0.3078  0.1932 -0.0241
  302GLU     CD 4819  12.660   4.369   8.352 -0.3360 -0.1135 -0.1486
  302GLU    OE1 4820  12.675   4.260   8.291  0.3798 -0.2786  0.3025
  302GLU    OE2 4821  12.713   4.477   8.317 -0.3595 -0.0879 -0.1037
  302GLU      C 4822  12.401   4.081   8.658  0.2451  0.3264  0.0025
  302GLU      O 4823  12.460   3.974   8.672 -0.4375 -0.0988 -0.2828
  303GLN      N 4824  12.271   4.085   8.629  0.3152  0.1954 -0.3344
  303GLN      H 4825  12.225   4.174   8.618  0.5074  0.2337 -0.9096
  303GLN     CA 4826  12.190   3.966   8.611 -0.0844  0.4034  0.0470
  303GLN     HA 4827  12.224   3.893   8.685 -0.0010  0.4314  0.0367
  303GLN     CB 4828  12.044   3.996   8.642 -0.3207 -0.3550 -0.2869
  303GLN    HB1 4829  12.010   4.088   8.588 -0.9673 -0.5409 -0.6320
  303GLN    HB2 4830  11.979   3.911   8.610 -0.0231 -0.8970 -0.1667
  303GLN     CG 4831  12.035   4.017   8.793 -0.0699 -0.0966 -0.3059
  303GLN    HG1 4832  12.074   3.928   8.845  0.3357  0.0460 -0.0691
  303GLN    HG2 4833  12.097   4.102   8.822 -0.2122  0.2433 -0.4697
  303GLN     CD 4834  11.891   4.041   8.835 -0.1722 -0.4843 -0.4229
  303GLN    OE1 4835  11.843   4.154   8.846  0.2962 -0.3230 -0.0077
  303GLN    NE2 4836  11.827   3.936   8.886 -0.0455 -0.1687  0.4097
  303GLN   HE21 4837  11.875   3.847   8.895  0.0763 -0.0401  1.1508
  303GLN   HE22 4838  11.731   3.944   8.916 -0.0710 -0.0588  0.2983
  303GLN      C 4839  12.205   3.901   8.474  0.1223  0.3901  0.0758
  303GLN      O 4840  12.128   3.930   8.383 -0.2063 -0.1433  0.1744
  304GLN      N 4841  12.307   3.819   8.449 -0.1438  0.0988 -0.0674
  304GLN      H 4842  12.360   3.781   8.526 -0.4058 -0.3710 -0.1073
  304GLN     CA 4843  12.349   3.778   8.316 -0.0567  0.3926 -0.1308
  304GLN     HA 4844  12.328   3.861   8.248  0.1106  0.6645  0.1457
  304GLN     CB 4845  12.500   3.759   8.322 -0.0614  0.3715 -0.0570
  304GLN    HB1 4846  12.529   3.714   8.418 -0.0832  0.6251  0.0749
  304GLN    HB2 4847  12.533   3.693   8.240 -0.0627  0.1378  0.1254
  304GLN     CG 4848  12.566   3.896   8.307 -0.0351  0.3221 -0.4219
  304GLN    HG1 4849  12.533   3.941   8.215  0.1025  0.1068 -0.6919
  304GLN    HG2 4850  12.534   3.959   8.388 -0.1435  0.6985 -0.6237
  304GLN     CD 4851  12.718   3.888   8.307 -0.0475  0.0573 -0.1548
  304GLN    OE1 4852  12.780   3.783   8.294  0.0367  0.1421 -0.4482
  304GLN    NE2 4853  12.787   4.002   8.300 -0.0743  0.0798 -0.0632
  304GLN   HE21 4854  12.739   4.090   8.294 -0.0956  0.0619 -0.1566
  304GLN   HE22 4855  12.888   4.000   8.299 -0.0727  0.1145  0.0999
  304GLN      C 4856  12.275   3.656   8.263 -0.1536  0.7262 -0.7938
  304GLN      O 4857  12.335   3.565   8.206 -0.0813  0.0340  0.3249
  305TYR      N 4858  12.142   3.661   8.272 -0.1846 -0.2156 -0.4734
  305TYR      H 4859  12.101   3.740   8.321 -0.4697 -0.6731  0.0410
  305TYR     CA 4860  12.049   3.564   8.218 -0.0166 -0.3087 -0.5953
  305TYR     HA 4861  12.097   3.510   8.136 -0.2570 -0.3284 -0.7236
  305TYR     CB 4862  12.005   3.466   8.326  0.4211  0.1689  0.0353
  305TYR    HB1 4863  11.917   3.421   8.294  1.1113 -0.1857  0.1812
  305TYR    HB2 4864  12.076   3.389   8.330  0.6511  1.0440  0.4268
  305TYR     CG 4865  11.984   3.517   8.466 -0.2781  0.0009 -0.0021
  305TYR    CD1 4866  11.874   3.597   8.499 -0.1960  0.2080 -0.2225
  305TYR    HD1 4867  11.795   3.613   8.427 -0.3691  0.2723 -0.0217
  305TYR    CE1 4868  11.866   3.654   8.627  0.6986  0.2060 -0.1559
  305TYR    HE1 4869  11.780   3.715   8.653  1.1642  0.9796 -0.3479
  305TYR     CZ 4870  11.969   3.634   8.720  0.0931 -0.2101  0.4437
  305TYR     OH 4871  11.954   3.682   8.847 -0.4424 -0.1069  0.3445
  305TYR     HH 4872  12.028   3.660   8.904  1.2075  2.8675 -0.2152
  305TYR    CE2 4873  12.072   3.541   8.693 -0.3407 -0.5374 -0.1120
  305TYR    HE2 4874  12.140   3.510   8.770 -0.4842 -1.0228 -0.1757
  305TYR    CD2 4875  12.082   3.490   8.563 -0.2128 -0.3726 -0.1670
  305TYR    HD2 4876  12.167   3.430   8.536 -0.2627 -0.3940 -0.2789
  305TYR      C 4877  11.932   3.645   8.164 -0.2751 -0.1124  0.2345
  305TYR      O 4878  11.895   3.749   8.219 -0.1847  0.0876 -0.0822
  306ASN      N 4879  11.865   3.575   8.072 -0.4883 -0.2110  0.4587
  306ASN      H 4880  11.905   3.487   8.044 -0.8771 -0.5273  0.8812
  306ASN     CA 4881  11.742   3.610   8.005 -0.2499  0.1167  0.1841
  306ASN     HA 4882  11.720   3.526   7.940 -0.2413  0.0816  0.2275
  306ASN     CB 4883  11.623   3.619   8.101 -0.4447  0.1318 -0.0556
  306ASN    HB1 4884  11.649   3.568   8.188 -0.6359  0.1159  0.0224
  306ASN    HB2 4885  11.607   3.719   8.123 -0.4890  0.1545 -0.0710
  306ASN     CG 4886  11.492   3.561   8.049 -0.3236  0.1381 -0.3790
  306ASN    OD1 4887  11.468   3.547   7.930 -0.0777  0.1350 -0.4300
  306ASN    ND2 4888  11.399   3.520   8.136 -0.1259  0.3851 -0.0419
    1UYB     C1 4889  11.408   3.521   8.281  0.1217  0.1490 -0.0525
  306ASN   HD22 4890  11.312   3.481   8.102 -0.2167  0.3091  0.2692
  306ASN      C 4891  11.758   3.729   7.911 -0.0021 -0.1077 -0.0604
  306ASN      O 4892  11.864   3.791   7.905 -0.3473  0.4891 -0.0998
  307SER      N 4893  11.659   3.755   7.825 -0.1659 -0.2400  0.0877
  307SER      H 4894  11.577   3.696   7.833 -0.0126 -0.4510  0.1210
  307SER     CA 4895  11.649   3.854   7.720 -0.5540 -0.1456  0.2132
  307SER     HA 4896  11.730   3.835   7.650 -0.7441 -0.1962  0.0057
  307SER     CB 4897  11.519   3.844   7.641 -0.6257  0.1392  0.2909
  307SER    HB1 4898  11.434   3.882   7.702 -1.0176 -0.2305  0.5929
  307SER    HB2 4899  11.525   3.904   7.549 -1.0023  0.7771  0.2692
  307SER     OG 4900  11.499   3.708   7.610  0.2990  0.0562  0.0007
  307SER     HG 4901  11.419   3.700   7.557  1.1667 -0.2138 -1.3741
  307SER      C 4902  11.660   4.000   7.761 -0.3605 -0.0425 -0.2038
  307SER      O 4903  11.695   4.079   7.673 -0.2216 -0.1279 -0.2256
  308THR      N 4904  11.634   4.035   7.887 -0.8494  0.0441 -0.3248
  308THR      H 4905  11.606   3.963   7.952 -1.7178  0.0576 -0.6521
  308THR     CA 4906  11.642   4.170   7.939 -0.3365 -0.2139  0.2926
  308THR     HA 4907  11.663   4.229   7.849 -0.4721 -0.0093  0.3946
  308THR     CB 4908  11.514   4.233   7.992 -0.2788 -0.1856  0.3977
  308THR     HB 4909  11.533   4.333   8.031 -0.3650 -0.1125  0.2553
  308THR   MCG1 4910  11.448   4.262   7.842  0.2114  0.0642  0.2238
  308THR   MCG2 4911  11.384   4.215   7.890  0.5085 -1.1355 -0.4729
  308THR    CG2 4912  11.420   4.238   7.872  0.3307 -0.5196 -0.1006
  308THR   HG21 4913  11.469   4.291   7.790  0.1445  0.7383  0.5572
  308THR   HG22 4914  11.397   4.136   7.840  1.8146 -0.6387 -1.0108
  308THR   HG23 4915  11.328   4.290   7.899 -0.5314 -1.8971 -0.2047
  308THR    OG1 4916  11.453   4.151   8.089 -0.1725 -0.2242  0.4333
  308THR    HG1 4917  11.391   4.203   8.139 -1.7237 -0.6627 -0.8574
  308THR      C 4918  11.762   4.200   8.028 -0.4345  0.2883  0.2601
  308THR      O 4919  11.792   4.118   8.114  0.1356  0.0846 -0.1171
  309TYR      N 4920  11.817   4.322   8.023 -0.1417  0.1421 -0.1912
  309TYR      H 4921  11.782   4.389   7.956  0.1729  0.1805 -0.3209
  309TYR     CA 4922  11.926   4.365   8.108  0.0162 -0.5603 -0.0300
  309TYR     HA 4923  11.982   4.275   8.136  0.0832 -0.5977 -0.2840
  309TYR     CB 4924  12.023   4.456   8.033 -0.4822  0.1464  0.1662
  309TYR    HB1 4925  12.051   4.407   7.946 -0.9975  0.8762 -0.1717
  309TYR    HB2 4926  11.970   4.540   8.003 -0.7367  0.1254  1.2095
  309TYR     CG 4927  12.148   4.502   8.104 -0.0287 -0.0261 -0.5068
  309TYR    CD1 4928  12.146   4.605   8.199  0.1592 -0.1889 -0.3242
  309TYR    HD1 4929  12.051   4.648   8.229  0.0949 -0.5926  0.0739
  309TYR    CE1 4930  12.264   4.653   8.256  0.0504  0.3401 -0.5351
  309TYR    HE1 4931  12.260   4.734   8.328 -0.0050  0.9353 -1.1849
  309TYR     CZ 4932  12.388   4.597   8.220  0.0209 -0.0530 -0.0458
  309TYR     OH 4933  12.502   4.635   8.286  0.0915 -0.4297  0.0547
  309TYR     HH 4934  12.572   4.570   8.281 -0.9737 -2.0588  2.4296
  309TYR    CE2 4935  12.393   4.493   8.125  0.2711 -0.1490  0.0690
  309TYR    HE2 4936  12.487   4.450   8.095  0.2797 -0.1498  0.0973
  309TYR    CD2 4937  12.273   4.448   8.071  0.1598 -0.0838  0.2583
  309TYR    HD2 4938  12.276   4.366   8.000  0.2372 -0.4607  0.6833
  309TYR      C 4939  11.874   4.426   8.238  0.8127  0.1997 -0.0538
  309TYR      O 4940  11.784   4.508   8.242  0.1560 -0.4898 -0.2411
  310ARG      N 4941  11.931   4.381   8.350  0.1193 -0.2618  0.1284
  310ARG      H 4942  12.005   4.313   8.341 -0.3605 -0.8354  0.4034
  310ARG     CA 4943  11.900   4.419   8.486 -0.1247  0.0391 -0.0091
  310ARG     HA 4944  11.851   4.516   8.487 -0.3970 -0.0972 -0.1647
  310ARG     CB 4945  11.806   4.314   8.543  0.0654 -0.4296 -0.5467
  310ARG    HB1 4946  11.855   4.223   8.538 -0.0436 -0.1116 -1.7369
  310ARG    HB2 4947  11.786   4.340   8.641  0.7455 -1.2932 -0.4685
  310ARG     CG 4948  11.673   4.298   8.471 -0.5433 -0.1357  0.4691
  310ARG    HG1 4949  11.619   4.392   8.475 -0.3173 -0.2688  1.3666
  310ARG    HG2 4950  11.691   4.271   8.368 -1.2791  0.3396  0.4201
  310ARG     CD 4951  11.589   4.189   8.537 -0.4395 -0.3201  0.3001
  310ARG    HD1 4952  11.631   4.085   8.516  0.0761 -0.4392  0.8454
  310ARG    HD2 4953  11.589   4.199   8.651 -1.1876 -0.1259  0.4807
  310ARG     NE 4954  11.455   4.206   8.481 -0.0406 -0.5937 -0.7927
  310ARG     HE 4955  11.451   4.262   8.397  0.3927 -2.1110 -1.9109
  310ARG     CZ 4956  11.338   4.157   8.526 -0.1270  0.3868  0.1211
  310ARG    NH1 4957  11.336   4.084   8.639 -0.3843 -0.1705 -0.2352
  310ARG   HH11 4958  11.422   4.066   8.689 -0.2856 -1.5056 -0.8001
  310ARG   HH12 4959  11.249   4.047   8.674 -0.6771  0.7446  0.0615
  310ARG    NH2 4960  11.225   4.185   8.460 -0.3078 -0.4667  0.0432
  310ARG   HH21 4961  11.229   4.242   8.376 -0.4940 -1.7152 -0.8793
  310ARG   HH22 4962  11.137   4.149   8.493 -0.2575  0.1380  0.9069
  310ARG      C 4963  12.026   4.426   8.572 -0.4855  0.1012  0.5260
  310ARG      O 4964  12.116   4.347   8.545 -0.3193  0.5131 -0.1649
  311VAL      N 4965  12.040   4.509   8.675 -0.1582  0.1429  0.4488
  311VAL      H 4966  11.965   4.576   8.691  0.1886  0.5295  0.5045
  311VAL     CA 4967  12.149   4.519   8.770  0.1075 -0.5852  0.2268
  311VAL     HA 4968  12.210   4.428   8.760 -0.1724 -0.7830  0.2992
  311VAL     CB 4969  12.237   4.638   8.732 -0.0602 -0.5499 -0.0553
  311VAL     HB 4970  12.197   4.723   8.786 -0.3393 -0.7164  0.0057
  311VAL   MCG1 4971  12.399   4.599   8.741  0.2305  0.6696  0.3113
  311VAL   MCG2 4972  12.380   4.645   8.818 -0.6350 -0.6182  0.9345
  311VAL    CG1 4973  12.382   4.623   8.777 -0.1955 -0.0006  0.5918
  311VAL   HG11 4974  12.439   4.568   8.701  0.7367  1.5663  0.0513
  311VAL   HG12 4975  12.426   4.722   8.790 -1.0698  0.2315  2.3441
  311VAL   HG13 4976  12.386   4.569   8.871 -0.3507 -1.4071 -0.1578
  311VAL   MCG1 4977  12.279   4.709   8.587  0.1656  0.2923  0.4105
  311VAL   MCG2 4978  12.207   4.654   8.569  0.2926  0.2672 -0.0463
  311VAL    CG2 4979  12.242   4.680   8.585  0.2160  0.2418  0.1712
  311VAL   HG21 4980  12.324   4.750   8.571  0.1411  0.4584  0.7346
  311VAL   HG22 4981  12.258   4.592   8.523  0.5002  0.5950 -0.2651
  311VAL   HG23 4982  12.148   4.727   8.558  0.2041  0.2381  0.2069
  311VAL      C 4983  12.099   4.524   8.913 -0.2448  0.1368  0.0830
  311VAL      O 4984  12.004   4.595   8.946 -0.2494  0.0011  0.3677
  312VAL      N 4985  12.174   4.465   9.006  0.3578  0.3299 -0.2707
  312VAL      H 4986  12.261   4.422   8.980  0.6838  0.9346 -0.2196
  312VAL     CA 4987  12.137   4.460   9.146 -0.3250  0.1892 -0.4486
  312VAL     HA 4988  12.043   4.512   9.163 -0.3185  0.2464 -0.5922
  312VAL     CB 4989  12.125   4.314   9.192  0.0475  0.3112  0.0641
  312VAL     HB 4990  12.222   4.267   9.179  0.0672  0.4339 -0.2601
  312VAL   MCG1 4991  12.055   4.340   9.341 -0.3955 -1.1623  0.1466
  312VAL   MCG2 4992  12.118   4.274   9.353  0.7862 -0.1480 -0.0113
  312VAL    CG1 4993  12.088   4.307   9.340  0.1886 -0.6108  0.0675
  312VAL   HG11 4994  12.010   4.380   9.361 -1.0953 -1.9617  0.2444
  312VAL   HG12 4995  12.053   4.207   9.364  1.8981 -1.3258 -0.1147
  312VAL   HG13 4996  12.176   4.330   9.400 -0.1361  0.7954  0.0751
  312VAL   MCG1 4997  11.983   4.250   9.133  0.0503  0.4619 -0.1096
  312VAL   MCG2 4998  12.051   4.199   9.097  0.0366  0.3205  0.0620
  312VAL    CG2 4999  12.022   4.229   9.119  0.0436  0.3875 -0.0198
  312VAL   HG21 5000  11.921   4.265   9.141  0.0582  0.5631 -0.2315
  312VAL   HG22 5001  12.039   4.234   9.011  0.2382  0.2455  0.0036
  312VAL   HG23 5002  12.031   4.125   9.151 -0.1676  0.4085  0.1090
  312VAL      C 5003  12.249   4.527   9.224 -0.0856  0.1899 -0.7905
  312VAL      O 5004  12.366   4.503   9.196  0.1252  0.2725 -0.0171
  313SER      N 5005  12.217   4.604   9.329  0.0691 -0.0321 -0.5777
  313SER      H 5006  12.120   4.621   9.348  0.0339 -0.0432 -0.7443
  313SER     CA 5007  12.313   4.666   9.418 -0.4157 -0.1388  0.0229
  313SER     HA 5008  12.405   4.609   9.417 -0.3104  0.0292 -0.0122
  313SER     CB 5009  12.346   4.812   9.389 -0.4779 -0.1356 -0.0336
  313SER    HB1 5010  12.395   4.818   9.296 -0.8252 -0.2512 -0.0062
  313SER    HB2 5011  12.255   4.867   9.386 -0.3798 -0.3284  0.2484
  313SER     OG 5012  12.429   4.870   9.487 -0.2142  0.2655 -0.4844
  313SER     HG 5013  12.479   4.941   9.447 -0.7703  0.5089 -0.7638
  313SER      C 5014  12.249   4.653   9.556  0.1489  0.1124  0.3125
  313SER      O 5015  12.129   4.641   9.576  0.1261  0.3098  0.3007
  314VAL      N 5016  12.332   4.651   9.661  0.2481  0.1640  0.2353
  314VAL      H 5017  12.431   4.664   9.643  0.1876  0.5704  0.1822
  314VAL     CA 5018  12.295   4.631   9.799  0.4341 -0.3122  0.2208
  314VAL     HA 5019  12.191   4.660   9.810  0.4313 -0.2966  0.1500
  314VAL     CB 5020  12.305   4.484   9.839  0.0016 -0.2451  0.5961
  314VAL     HB 5021  12.243   4.426   9.770  0.0765 -0.2265  0.5133
  314VAL   MCG1 5022  12.439   4.385   9.842  0.4395  0.3091 -0.0617
  314VAL   MCG2 5023  12.469   4.468   9.817 -0.0141  0.4639 -0.1127
  314VAL    CG1 5024  12.447   4.429   9.830  0.2027  0.3575 -0.0560
  314VAL   HG11 5025  12.448   4.323   9.856  0.7565  0.3287 -0.1547
  314VAL   HG12 5026  12.485   4.442   9.729 -0.2751  0.6171 -0.2062
  314VAL   HG13 5027  12.512   4.484   9.900  0.2713  0.5583 -0.2739
  314VAL   MCG1 5028  12.262   4.408   9.981 -0.9949 -0.1418  0.3660
  314VAL   MCG2 5029  12.246   4.498   9.994  0.0762  0.0500  0.5987
  314VAL    CG2 5030  12.257   4.454   9.981 -0.4382 -0.0550  0.4876
  314VAL   HG21 5031  12.263   4.347  10.000 -1.7366 -0.2238  0.2019
  314VAL   HG22 5032  12.319   4.508  10.052  0.1931 -0.9816  0.6747
  314VAL   HG23 5033  12.153   4.487   9.991 -0.0858  1.1759  0.5074
  314VAL      C 5034  12.376   4.719   9.893  0.1194  0.4720 -0.2223
  314VAL      O 5035  12.498   4.724   9.878  0.1666  0.0953  0.0089
  315LEU      N 5036  12.311   4.773   9.996  0.0741 -0.1689  0.0964
  315LEU      H 5037  12.213   4.750  10.003  0.2599 -1.0154  0.1507
  315LEU     CA 5038  12.356   4.860  10.103 -0.9607 -0.0153  0.4300
  315LEU     HA 5039  12.461   4.879  10.083 -0.9084 -0.0724  0.6430
  315LEU     CB 5040  12.287   4.996  10.094 -0.0673  0.4300  0.0317
  315LEU    HB1 5041  12.304   5.035   9.998  0.7732  0.3079  0.1764
  315LEU    HB2 5042  12.184   4.982  10.111 -0.2134  1.0439 -0.5984
  315LEU     CG 5043  12.338   5.097  10.197 -0.1429  0.1875  0.3117
  315LEU     HG 5044  12.361   5.049  10.291  0.0484  0.2106  0.2780
  315LEU   MCD1 5045  12.443   5.180  10.098 -0.4068 -0.7849 -0.8374
  315LEU   MCD2 5046  12.493   5.153  10.171 -0.0767 -0.5172 -0.9548
  315LEU    CD1 5047  12.462   5.163  10.137 -0.2370 -0.6125 -0.8407
  315LEU   HD11 5048  12.436   5.210  10.042 -0.6275 -1.1017 -0.9847
  315LEU   HD12 5049  12.499   5.239  10.206  0.4532 -0.3141 -1.5144
  315LEU   HD13 5050  12.539   5.088  10.121 -0.6044 -0.9943 -0.8473
  315LEU   MCD1 5051  12.195   5.175  10.232 -0.7143 -0.3649 -0.6956
  315LEU   MCD2 5052  12.251   5.240  10.198 -0.3691  0.0496  0.5775
  315LEU    CD2 5053  12.228   5.202  10.214 -0.5236 -0.1420 -0.0422
  315LEU   HD21 5054  12.139   5.155  10.256 -0.9985 -0.6824 -1.5457
  315LEU   HD22 5055  12.263   5.280  10.282 -1.4431 -0.6920  1.1351
  315LEU   HD23 5056  12.205   5.247  10.117  0.5991  0.7130  0.0312
  315LEU      C 5057  12.352   4.790  10.238 -0.3511  0.1637  0.5481
  315LEU      O 5058  12.249   4.727  10.260 -0.3242 -0.1273 -0.0783
  316THR      N 5059  12.456   4.810  10.320  0.1495 -0.2902  0.0473
  316THR      H 5060  12.534   4.863  10.284  0.1986 -0.6040 -0.3197
  316THR     CA 5061  12.469   4.765  10.457  0.6332 -0.3937 -0.0312
  316THR     HA 5062  12.436   4.661  10.459  1.0085 -0.5150  0.1235
  316THR     CB 5063  12.613   4.765  10.506  0.6500  0.4578 -0.0628
  316THR     HB 5064  12.648   4.868  10.516  0.7637  0.4263 -0.1357
  316THR   MCG1 5065  12.586   4.665  10.636 -0.3900 -0.1435 -0.7224
  316THR   MCG2 5066  12.655   4.721  10.661 -0.8601  0.0368  0.2495
  316THR    CG2 5067  12.620   4.696  10.642 -0.5665 -0.0299 -0.2284
  316THR   HG21 5068  12.545   4.617  10.646 -0.3333 -0.3473 -1.3521
  316THR   HG22 5069  12.719   4.653  10.656 -0.5283  0.3073  0.6800
  316THR   HG23 5070  12.601   4.768  10.721 -1.7090 -0.3989 -0.1321
  316THR    OG1 5071  12.690   4.698  10.409 -0.1998 -0.3201 -0.2232
  316THR    HG1 5072  12.645   4.705  10.324 -1.6758 -2.1921  0.2763
  316THR      C 5073  12.371   4.844  10.542 -0.0264 -0.2441 -0.8915
  316THR      O 5074  12.374   4.966  10.525 -0.0528 -0.1508 -0.2839
  317VAL      N 5075  12.290   4.786  10.631  0.4936  0.1282 -0.1463
  317VAL      H 5076  12.289   4.686  10.637  1.0624  0.1584  0.6676
  317VAL     CA 5077  12.200   4.857  10.720  0.3055  0.2042 -0.3932
  317VAL     HA 5078  12.199   4.962  10.693  0.1507  0.2772 -0.1152
  317VAL     CB 5079  12.056   4.804  10.712  0.4128 -0.2792  0.5766
  317VAL     HB 5080  12.057   4.697  10.729  0.6983 -0.2056  1.0586
  317VAL   MCG1 5081  11.960   4.913  10.794  0.3783 -0.0531  0.2414
  317VAL   MCG2 5082  11.929   4.829  10.817 -0.2196  0.0219 -0.2407
  317VAL    CG1 5083  11.950   4.868  10.801  0.0947 -0.0278  0.0269
  317VAL   HG11 5084  11.959   4.976  10.797  0.6857 -0.0511  0.4334
  317VAL   HG12 5085  11.851   4.838  10.766  0.1743  0.5873 -0.7765
  317VAL   HG13 5086  11.963   4.834  10.904 -0.8032 -0.4390  0.0303
  317VAL   MCG1 5087  12.012   4.878  10.570  0.0629 -0.8308  0.3953
  317VAL   MCG2 5088  12.001   4.787  10.556  1.1544 -0.9827  0.3791
  317VAL    CG2 5089  12.009   4.831  10.570  0.5996 -0.8781  0.3958
  317VAL   HG21 5090  12.010   4.939  10.551 -0.5722 -0.8516  0.3703
  317VAL   HG22 5091  12.076   4.782  10.499  1.4441 -0.1495  0.6466
  317VAL   HG23 5092  11.908   4.793  10.557  1.0607 -2.0616  0.0415
  317VAL      C 5093  12.252   4.843  10.862 -0.7490 -0.5747 -0.0508
  317VAL      O 5094  12.312   4.740  10.894  0.1991  0.0579  0.3169
  318LEU      N 5095  12.215   4.940  10.946 -0.4542 -0.4321 -0.0809
  318LEU      H 5096  12.161   5.017  10.909 -0.7193 -0.6231 -0.0978
  318LEU     CA 5097  12.245   4.945  11.088  0.0612  0.2147 -0.2039
  318LEU     HA 5098  12.324   4.875  11.113 -0.0336  0.0862 -0.2611
  318LEU     CB 5099  12.286   5.088  11.121  0.1160 -0.0086  0.7350
  318LEU    HB1 5100  12.221   5.159  11.069 -0.4256  0.7559  1.7047
  318LEU    HB2 5101  12.277   5.105  11.229  0.8872 -0.6768  1.2441
  318LEU     CG 5102  12.431   5.110  11.078 -0.1489 -0.3668 -0.3928
  318LEU     HG 5103  12.442   5.069  10.978 -0.3953 -0.5642 -0.3417
  318LEU   MCD1 5104  12.503   5.259  11.060 -0.4199 -0.2236 -0.3104
  318LEU   MCD2 5105  12.415   5.276  11.081 -0.3022 -0.3862  0.3763
  318LEU    CD1 5106  12.458   5.260  11.071 -0.3512 -0.3077  0.0134
  318LEU   HD11 5107  12.563   5.277  11.046 -0.5307 -0.1127 -0.6557
  318LEU   HD12 5108  12.395   5.305  10.994 -0.9401 -0.0565  0.6216
  318LEU   HD13 5109  12.436   5.306  11.167  0.2720 -0.7119  0.3645
  318LEU   MCD1 5110  12.509   5.040  11.207 -0.6490 -0.1620  0.0257
  318LEU   MCD2 5111  12.569   5.039  11.138 -0.2132  0.1478  0.3906
  318LEU    CD2 5112  12.534   5.043  11.168 -0.4179 -0.0236  0.1805
  318LEU   HD21 5113  12.491   5.028  11.267 -0.9680 -0.2872 -0.0904
  318LEU   HD22 5114  12.563   4.947  11.126  0.2401  0.1278  0.2582
  318LEU   HD23 5115  12.622   5.106  11.177 -0.7188  0.3343  0.7832
  318LEU      C 5116  12.115   4.907  11.157  0.0648  0.1052 -0.2558
  318LEU      O 5117  12.007   4.954  11.120  0.0623  0.2834 -0.0316
  319HIS      N 5118  12.123   4.820  11.258 -0.1937  0.2737 -0.0865
  319HIS      H 5119  12.211   4.773  11.274 -0.2468  0.1595 -0.1287
  319HIS     CA 5120  12.014   4.787  11.347  0.0427  0.3746  0.2416
  319HIS     HA 5121  11.942   4.730  11.288  0.1571  0.2984  0.1750
  319HIS     CB 5122  12.057   4.694  11.461 -0.2093 -0.0508 -0.0050
  319HIS    HB1 5123  12.123   4.748  11.530 -0.5887 -0.2321  0.4206
  319HIS    HB2 5124  11.970   4.666  11.520 -0.3569 -0.4367 -0.4945
  319HIS     CG 5125  12.127   4.570  11.411  0.2047  0.2423 -0.1681
  319HIS    ND1 5126  12.264   4.558  11.389  0.2882 -0.2990  0.5408
  319HIS    CE1 5127  12.282   4.435  11.340  0.1696  0.1357 -0.6649
  319HIS    HE1 5128  12.378   4.394  11.311  0.0708  0.5637 -1.7152
  319HIS    NE2 5129  12.165   4.371  11.331  0.2585 -0.0657 -0.4025
  319HIS    HE2 5130  12.152   4.278  11.294  0.2327 -0.1863 -0.0954
  319HIS    CD2 5131  12.065   4.452  11.380  0.4310  0.2088 -0.5004
  319HIS    HD2 5132  11.960   4.428  11.392  0.3834  0.2921 -0.7422
  319HIS      C 5133  11.938   4.905  11.405 -0.6661  0.0200  0.0497
  319HIS      O 5134  11.818   4.915  11.379 -0.5940 -0.0415 -0.3151
  320GLN      N 5135  12.006   4.995  11.476 -0.2854  0.1820 -0.5092
  320GLN      H 5136  12.106   4.985  11.485 -0.0968  0.5375 -1.7908
  320GLN     CA 5137  11.946   5.110  11.542  0.2834 -0.1659  0.6567
  320GLN     HA 5138  11.875   5.074  11.617  0.3552 -0.2882  0.6664
  320GLN     CB 5139  12.055   5.189  11.613  0.3763  0.0467  0.2808
  320GLN    HB1 5140  12.133   5.208  11.544  0.4196  0.0892  0.0317
  320GLN    HB2 5141  12.013   5.280  11.647  0.4039  0.2754  0.3316
  320GLN     CG 5142  12.114   5.115  11.733  0.3693 -0.1200  0.1820
  320GLN    HG1 5143  12.034   5.073  11.790  0.3214 -0.2173  0.2625
  320GLN    HG2 5144  12.175   5.036  11.697  0.4034 -0.2159  0.1028
  320GLN     CD 5145  12.198   5.204  11.824  0.3820 -0.0279  0.0811
  320GLN    OE1 5146  12.236   5.170  11.936  0.8633  0.4802  0.0807
  320GLN    NE2 5147  12.253   5.318  11.784  0.2198 -0.0249 -0.1348
  320GLN   HE21 5148  12.240   5.350  11.689  0.0656 -0.1562 -0.1578
  320GLN   HE22 5149  12.307   5.374  11.848  0.2515  0.1085 -0.2747
  320GLN      C 5150  11.872   5.201  11.446  0.3751 -0.5496  0.2142
  320GLN      O 5151  11.786   5.280  11.484  0.3320 -0.6408  0.3060
  321ASN      N 5152  11.914   5.200  11.319 -0.1084 -0.2215  0.0438
  321ASN      H 5153  12.001   5.152  11.297 -0.1056 -0.1467 -0.1073
  321ASN     CA 5154  11.844   5.262  11.209  0.0295 -0.3317 -0.1071
  321ASN     HA 5155  11.818   5.361  11.247 -0.0918 -0.3459 -0.1516
  321ASN     CB 5156  11.939   5.292  11.093 -0.4408 -0.1653 -0.4564
  321ASN    HB1 5157  11.993   5.204  11.069 -0.8364 -0.5226 -1.5237
  321ASN    HB2 5158  11.881   5.321  11.008 -0.7806  0.8199 -0.3097
  321ASN     CG 5159  12.039   5.403  11.123  0.0743 -0.8393  0.4288
  321ASN    OD1 5160  12.037   5.460  11.232 -0.4372  0.3437 -0.1525
  321ASN    ND2 5161  12.117   5.437  11.020 -0.4901 -0.3428  0.1522
  321ASN   HD21 5162  12.107   5.390  10.931 -1.3514  0.4568 -0.2086
  321ASN   HD22 5163  12.186   5.510  11.031 -0.0563 -0.7670  0.3030
  321ASN      C 5164  11.709   5.201  11.172  0.0929 -0.3336 -0.3399
  321ASN      O 5165  11.614   5.277  11.155 -0.0422 -0.4845 -0.2605
  322TRP      N 5166  11.698   5.069  11.156 -0.0368 -0.3503 -0.1267
  322TRP      H 5167  11.782   5.013  11.156 -0.0403 -0.3579  0.1860
  322TRP     CA 5168  11.573   4.999  11.137  0.0957 -0.5402 -0.3175
  322TRP     HA 5169  11.513   5.058  11.068  0.1628 -0.4897 -0.3326
  322TRP     CB 5170  11.593   4.862  11.074  0.3283 -0.3406 -0.6825
  322TRP    HB1 5171  11.680   4.865  11.010  0.0620  0.0451 -1.7178
  322TRP    HB2 5172  11.622   4.791  11.150  1.5025 -0.7043 -0.8810
  322TRP     CG 5173  11.477   4.807  10.997 -0.5026 -0.1711  0.3986
  322TRP    CD1 5174  11.371   4.733  11.036 -0.6769 -0.0736  0.1162
  322TRP    HD1 5175  11.357   4.693  11.136 -0.9201 -0.1523  0.0525
  322TRP    NE1 5176  11.282   4.717  10.932 -0.5031  0.1361 -0.0670
  322TRP    HE1 5177  11.195   4.665  10.939 -0.4756  0.0455 -0.3612
  322TRP    CE2 5178  11.330   4.781  10.820 -0.3395  0.5020  0.2097
  322TRP    CZ2 5179  11.279   4.800  10.691 -0.0668 -0.6893 -0.0999
  322TRP    HZ2 5180  11.184   4.755  10.664  0.6578 -1.9983 -0.6487
  322TRP    CH2 5181  11.349   4.877  10.597 -0.1118  0.0512  0.4533
  322TRP    HH2 5182  11.306   4.898  10.501 -0.3812  0.8023  0.7210
  322TRP    CZ3 5183  11.476   4.926  10.630  0.0119 -0.1150  0.2317
  322TRP    HZ3 5184  11.532   4.983  10.557 -0.0634  0.0631  0.3102
  322TRP    CE3 5185  11.530   4.903  10.757  0.0802 -0.6623  0.1066
  322TRP    HE3 5186  11.629   4.939  10.780  0.4427 -1.4423 -0.1445
  322TRP    CD2 5187  11.458   4.833  10.855 -0.1162 -0.1293  0.3522
  322TRP      C 5188  11.496   4.993  11.268  0.2498  0.2186 -0.1810
  322TRP      O 5189  11.373   4.985  11.263  0.2575  0.1307 -0.2495
  323LEU      N 5190  11.554   4.990  11.389 -0.1827 -0.9888  0.0279
  323LEU      H 5191  11.652   4.967  11.395 -0.5498 -2.7012  0.3004
  323LEU     CA 5192  11.486   5.019  11.513 -0.0434 -0.0409 -0.1012
  323LEU     HA 5193  11.410   4.942  11.528  0.0477 -0.0539  0.3166
  323LEU     CB 5194  11.587   5.007  11.627  0.0391  0.0626 -0.1629
  323LEU    HB1 5195  11.635   4.913  11.619  0.1528  0.1830 -0.2632
  323LEU    HB2 5196  11.658   5.086  11.617 -0.1428  0.1601 -0.1788
  323LEU     CG 5197  11.522   5.017  11.764  0.2170 -0.1384 -0.0622
  323LEU     HG 5198  11.474   5.116  11.769  0.1886 -0.1501 -0.1075
  323LEU   MCD1 5199  11.378   4.934  11.774 -0.2048  0.6711  0.9673
  323LEU   MCD2 5200  11.438   4.888  11.827  0.3696 -0.4739 -0.5368
  323LEU    CD1 5201  11.413   4.916  11.799  0.0887  0.0879  0.2027
  323LEU   HD11 5202  11.320   4.943  11.749 -0.5822  1.4180  1.9422
  323LEU   HD12 5203  11.444   4.817  11.767 -0.9918  0.2666 -1.6789
  323LEU   HD13 5204  11.397   4.916  11.907  1.7481 -1.2596  0.5341
  323LEU   MCD1 5205  11.655   5.050  11.858 -0.0371 -0.2049  0.3262
  323LEU   MCD2 5206  11.611   4.981  11.900 -0.5492  0.2510  0.5588
  323LEU    CD2 5207  11.628   5.016  11.874 -0.2697  0.0157  0.4194
  323LEU   HD21 5208  11.702   5.093  11.853  0.1848 -0.4559  0.2747
  323LEU   HD22 5209  11.581   5.036  11.970 -0.6087  0.8204  0.1035
  323LEU   HD23 5210  11.676   4.918  11.877 -0.7336 -0.2074  1.2245
  323LEU      C 5211  11.415   5.154  11.514 -0.5360 -0.2880 -0.6205
  323LEU      O 5212  11.299   5.152  11.554 -0.3026  0.1898  0.1319
  324ASP      N 5213  11.481   5.262  11.471  0.0233 -0.3355  0.0821
  324ASP      H 5214  11.578   5.252  11.443  0.2832 -0.4268  0.9637
  324ASP     CA 5215  11.421   5.393  11.461  0.2499 -0.2593 -0.3469
  324ASP     HA 5216  11.370   5.414  11.555  0.3123 -0.3178 -0.2997
  324ASP     CB 5217  11.527   5.501  11.440 -0.1260  0.1980  0.0502
  324ASP    HB1 5218  11.603   5.485  11.510 -0.3471  0.2068 -0.0436
  324ASP    HB2 5219  11.566   5.489  11.344 -0.1693  0.5549  0.2320
  324ASP     CG 5220  11.480   5.645  11.454 -0.1463  0.1653  0.3288
  324ASP    OD1 5221  11.375   5.664  11.518  0.0511  0.4171  0.5829
  324ASP    OD2 5222  11.548   5.735  11.400 -0.3553 -0.0425 -0.2988
  324ASP      C 5223  11.317   5.391  11.350 -0.3862 -0.8080  0.2482
  324ASP      O 5224  11.223   5.471  11.348 -0.0818 -0.4529  0.0111
  325GLY      N 5225  11.335   5.297  11.258  0.1071 -0.2494 -0.2358
  325GLY      H 5226  11.407   5.226  11.266  0.4497  0.0108 -0.8500
  325GLY     CA 5227  11.248   5.297  11.142 -0.3164  0.4392  0.0746
  325GLY    HA1 5228  11.252   5.205  11.102 -1.0214  0.3792 -0.1948
  325GLY    HA2 5229  11.155   5.319  11.175 -0.2193  0.9371  0.4265
  325GLY      C 5230  11.279   5.396  11.030  0.0720  0.5612  0.2857
  325GLY      O 5231  11.198   5.423  10.942  0.3766  0.2862 -0.0891
  326LYS      N 5232  11.398   5.457  11.030  0.4988 -0.2365 -0.1108
  326LYS      H 5233  11.466   5.430  11.099  0.7679 -1.0271 -0.6483
  326LYS     CA 5234  11.437   5.560  10.936  0.5670 -0.0371  0.1346
  326LYS     HA 5235  11.382   5.653  10.954  0.6108 -0.0311  0.2372
  326LYS     CB 5236  11.587   5.580  10.956  0.5519 -0.3639  0.5985
  326LYS    HB1 5237  11.631   5.485  10.975  0.5069 -0.5850  1.3673
  326LYS    HB2 5238  11.627   5.622  10.868  1.3027 -0.8482  0.3278
  326LYS     CG 5239  11.617   5.672  11.073 -0.4503  0.2939  0.3677
  326LYS    HG1 5240  11.600   5.779  11.045 -1.3521  0.7813  0.3011
  326LYS    HG2 5241  11.552   5.649  11.161 -0.4938  0.1454  1.0779
  326LYS     CD 5242  11.764   5.649  11.109 -0.1309  0.4789 -0.7640
  326LYS    HD1 5243  11.782   5.543  11.123  0.6471  0.0882 -1.7898
  326LYS    HD2 5244  11.827   5.686  11.027 -0.3653  1.5438 -0.9573
  326LYS     CE 5245  11.798   5.724  11.237 -0.5710 -0.2776 -0.1922
  326LYS    HE1 5246  11.768   5.830  11.228 -1.0576 -0.3417  0.5476
  326LYS    HE2 5247  11.740   5.682  11.322 -0.4377 -1.1580 -0.5314
  326LYS   MNZ1 5248  11.945   5.742  11.293 -0.7485 -0.1586  0.2445
  326LYS   MNZ2 5249  11.951   5.685  11.237 -0.3276  0.6229 -0.5579
  326LYS     NZ 5250  11.942   5.714  11.264 -0.5393  0.2122 -0.1581
  326LYS    HZ1 5251  11.967   5.780  11.337 -1.0314 -0.6028  0.8023
  326LYS    HZ2 5252  11.964   5.620  11.294 -0.0265 -0.1125 -1.4145
  326LYS    HZ3 5253  11.994   5.735  11.180 -0.5381  1.6887  0.1619
  326LYS      C 5254  11.427   5.519  10.790  0.2682 -0.1906  0.1952
  326LYS      O 5255  11.445   5.402  10.754  0.4921 -0.0627 -0.1168
  327GLU      N 5256  11.405   5.609  10.694  0.4078 -0.4865 -0.1186
  327GLU      H 5257  11.397   5.705  10.724  0.7865 -0.4296 -0.1891
  327GLU     CA 5258  11.391   5.590  10.551  0.0166 -0.1032 -0.1333
  327GLU     HA 5259  11.325   5.504  10.534 -0.1650  0.0625 -0.2816
  327GLU     CB 5260  11.331   5.711  10.480  0.4409  0.1939  0.0058
  327GLU    HB1 5261  11.379   5.805  10.516  0.6962  0.0408  0.1874
  327GLU    HB2 5262  11.346   5.703  10.370  0.4983  0.3419 -0.0343
  327GLU     CG 5263  11.182   5.712  10.512  0.4288  0.4983 -0.0513
  327GLU    HG1 5264  11.143   5.620  10.484  0.6511  0.7641  0.2255
  327GLU    HG2 5265  11.172   5.723  10.615  0.6597  0.7594 -0.4563
  327GLU     CD 5266  11.098   5.820  10.445 -0.1927  0.0962  0.0617
  327GLU    OE1 5267  10.973   5.806  10.447 -0.2070  0.1666 -0.3337
  327GLU    OE2 5268  11.157   5.915  10.390  0.0649 -0.1224 -0.0450
  327GLU      C 5269  11.526   5.561  10.487 -0.1873  0.0769 -0.6572
  327GLU      O 5270  11.617   5.642  10.502  0.1447 -0.3892 -0.0282
  328TYR      N 5271  11.541   5.447  10.419  0.0539 -0.0963 -0.3237
  328TYR      H 5272  11.465   5.380  10.422  0.2475 -0.3048  0.0024
  328TYR     CA 5273  11.655   5.408  10.338  0.0351 -0.0499 -0.3732
  328TYR     HA 5274  11.736   5.477  10.362 -0.1078  0.1893 -0.5765
  328TYR     CB 5275  11.706   5.267  10.370  0.3796  0.1862  0.1481
  328TYR    HB1 5276  11.623   5.204  10.380  0.7808  0.4547 -0.1223
  328TYR    HB2 5277  11.758   5.232  10.287  0.5219  0.5693  0.7055
  328TYR     CG 5278  11.793   5.250  10.492  0.0512 -0.3822  0.3113
  328TYR    CD1 5279  11.741   5.234  10.621 -0.0033  0.9075  0.4736
  328TYR    HD1 5280  11.634   5.236  10.635  0.0367  2.4972  0.9277
  328TYR    CE1 5281  11.824   5.216  10.732  0.5137  0.2153 -0.0090
  328TYR    HE1 5282  11.781   5.199  10.830  0.8509 -0.0008  0.1078
  328TYR     CZ 5283  11.964   5.218  10.717  0.4834 -0.2386 -0.4042
  328TYR     OH 5284  12.057   5.218  10.817  0.3019  0.5978 -0.2150
  328TYR     HH 5285  12.140   5.258  10.791  0.3459  0.4021 -0.3994
  328TYR    CE2 5286  12.015   5.235  10.586  0.5450 -0.0902 -0.3630
  328TYR    HE2 5287  12.122   5.234  10.572  0.5205  0.1327 -0.5622
  328TYR    CD2 5288  11.932   5.252  10.475  0.0133 -0.2123  0.0042
  328TYR    HD2 5289  11.975   5.266  10.377 -0.3333 -0.1483 -0.1404
  328TYR      C 5290  11.623   5.425  10.191 -0.2495 -0.1568 -0.3251
  328TYR      O 5291  11.530   5.358  10.146 -0.4922 -0.1205  0.1170
  329LYS      N 5292  11.697   5.503  10.112 -0.2416  0.1270 -0.0424
  329LYS      H 5293  11.779   5.548  10.150 -0.5107  0.4656  0.1483
  329LYS     CA 5294  11.668   5.527   9.972 -0.1438 -0.1677 -0.1169
  329LYS     HA 5295  11.582   5.464   9.947 -0.2315 -0.0832 -0.0331
  329LYS     CB 5296  11.619   5.672   9.960  0.0305 -0.1009 -0.0368
  329LYS    HB1 5297  11.538   5.681  10.021  0.1922 -0.0621  0.0122
  329LYS    HB2 5298  11.695   5.732   9.990  0.1006 -0.3034 -0.1318
  329LYS     CG 5299  11.576   5.718   9.821 -0.1184  0.1943  0.1071
  329LYS    HG1 5300  11.661   5.713   9.754 -0.2892  0.1625  0.1504
  329LYS    HG2 5301  11.496   5.654   9.785 -0.1438  0.4011  0.2673
  329LYS     CD 5302  11.526   5.862   9.829  0.0064  0.2455 -0.0334
  329LYS    HD1 5303  11.479   5.886   9.736  0.3400  0.3814 -0.2482
  329LYS    HD2 5304  11.456   5.870   9.908 -0.3376  0.3356 -0.2491
  329LYS     CE 5305  11.638   5.963   9.853  0.1462 -0.0191  0.4277
  329LYS    HE1 5306  11.684   5.944   9.952 -0.4122  0.0829  0.8135
  329LYS    HE2 5307  11.717   5.949   9.778  0.6611 -0.3589  0.8821
  329LYS   MNZ1 5308  11.576   6.101   9.808  0.0968 -0.2278 -0.1604
  329LYS   MNZ2 5309  11.592   6.110   9.886  0.5944  0.2975 -0.3148
  329LYS     NZ 5310  11.586   6.100   9.847  0.3376  0.0328 -0.2112
  329LYS    HZ1 5311  11.555   6.120   9.753 -0.2089 -0.5783 -0.1750
  329LYS    HZ2 5312  11.508   6.109   9.911  0.7417  0.6021  0.2143
  329LYS    HZ3 5313  11.659   6.165   9.873  0.6120  0.1103 -1.1141
  329LYS      C 5314  11.779   5.488   9.876 -0.2099 -0.3182 -0.1318
  329LYS      O 5315  11.895   5.498   9.915 -0.1839  0.5848 -0.3913
  330CYS      N 5316  11.745   5.446   9.754 -0.7024  0.4753 -0.2852
  330CYS      H 5317  11.646   5.438   9.734 -0.7293  1.5342 -0.6695
  330CYS     CA 5318  11.834   5.408   9.646 -0.2032  0.1190  0.2323
  330CYS     HA 5319  11.937   5.418   9.680 -0.3605  0.3092  0.6711
  330CYS     CB 5320  11.808   5.263   9.606  0.2067  0.0231  0.3099
  330CYS    HB1 5321  11.816   5.206   9.691  0.6034  0.1607  0.2382
  330CYS    HB2 5322  11.710   5.256   9.578  0.2606 -0.2625  0.5767
  330CYS     SG 5323  11.908   5.185   9.477  0.0384  0.1242  0.1180
  330CYS      C 5324  11.816   5.493   9.521  0.2043  0.0808  0.1459
  330CYS      O 5325  11.702   5.524   9.485  0.3474  0.2181 -0.1987
  331LYS      N 5326  11.922   5.543   9.458  0.0099  0.0571 -0.2132
  331LYS      H 5327  12.015   5.517   9.488  0.0470  0.0770 -0.3123
  331LYS     CA 5328  11.909   5.637   9.348  0.0985 -0.0988 -0.3575
  331LYS     HA 5329  11.803   5.638   9.322  0.1328 -0.4103 -0.5236
  331LYS     CB 5330  11.945   5.780   9.387 -0.6360 -0.0090  0.0438
  331LYS    HB1 5331  11.874   5.811   9.449 -1.1263 -0.3796 -0.4504
  331LYS    HB2 5332  12.035   5.775   9.430 -0.9866  0.2129  0.5958
  331LYS     CG 5333  11.956   5.885   9.276 -0.1967  0.2894  0.3644
  331LYS    HG1 5334  12.043   5.862   9.209 -0.1962  0.2316  0.7265
  331LYS    HG2 5335  11.863   5.887   9.214  0.0560  0.4965  0.3669
  331LYS     CD 5336  11.977   6.018   9.348 -0.1110  0.3788  0.1748
  331LYS    HD1 5337  11.894   6.035   9.416 -0.2558  0.7279  0.2344
  331LYS    HD2 5338  12.070   6.015   9.403 -0.0165  0.4754  0.4141
  331LYS     CE 5339  11.982   6.132   9.247  0.0455 -0.1550 -0.4314
  331LYS    HE1 5340  12.041   6.101   9.166  0.5081 -0.4455 -0.5023
  331LYS    HE2 5341  11.884   6.150   9.213 -0.1791 -0.2166 -1.0664
  331LYS   MNZ1 5342  12.074   6.246   9.306  0.0128 -0.1152 -0.4570
  331LYS   MNZ2 5343  12.004   6.282   9.293 -0.2499 -0.3198  0.2739
  331LYS     NZ 5344  12.037   6.259   9.297 -0.1121 -0.2151 -0.1049
  331LYS    HZ1 5345  12.133   6.245   9.325  0.1636  0.0142 -0.8972
  331LYS    HZ2 5346  12.032   6.329   9.225 -0.9458  0.1997  0.3197
  331LYS    HZ3 5347  11.983   6.289   9.377  0.3383 -0.9001  0.4876
  331LYS      C 5348  11.981   5.578   9.228  0.3200  0.1823 -0.3639
  331LYS      O 5349  12.093   5.527   9.239  0.0452 -0.5223 -0.7311
  332VAL      N 5350  11.915   5.573   9.112  0.7102  0.8750 -0.6242
  332VAL      H 5351  11.824   5.616   9.106  1.3413  2.2688 -1.0650
  332VAL     CA 5352  11.966   5.510   8.992  0.1519 -0.1993 -0.3200
  332VAL     HA 5353  12.065   5.469   9.012  0.1087 -0.3902 -0.4928
  332VAL     CB 5354  11.872   5.397   8.949 -0.5324  0.0093  0.5584
  332VAL     HB 5355  11.771   5.436   8.942 -0.6311 -0.0904  1.2727
  332VAL   MCG1 5356  11.956   5.321   8.827 -0.4840  0.8704  0.0370
  332VAL   MCG2 5357  11.872   5.339   8.793 -0.7771  0.3192  0.4406
  332VAL    CG1 5358  11.912   5.333   8.816 -0.6261  0.5680  0.2534
  332VAL   HG11 5359  12.015   5.298   8.822 -0.3219  1.3157 -0.2694
  332VAL   HG12 5360  11.846   5.249   8.795 -0.0989  0.1109  0.3824
  332VAL   HG13 5361  11.903   5.407   8.736 -1.5247  0.6771  0.4296
  332VAL   MCG1 5362  11.863   5.316   9.093  0.5945 -0.8558  0.1678
  332VAL   MCG2 5363  11.894   5.255   9.031  1.0386 -0.2492 -0.2298
  332VAL    CG2 5364  11.879   5.290   9.057  0.7548 -0.5269 -0.0041
  332VAL   HG21 5365  11.846   5.333   9.152  0.5665 -1.3307  0.3049
  332VAL   HG22 5366  11.814   5.207   9.030  1.4758 -1.0247 -0.2682
  332VAL   HG23 5367  11.981   5.254   9.067  1.1430  0.3920 -0.4508
  332VAL      C 5368  11.975   5.613   8.881 -0.0935 -0.2042 -0.3438
  332VAL      O 5369  11.885   5.696   8.864  0.2392  0.3796  0.5930
  333SER      N 5370  12.094   5.615   8.820  0.1531 -0.1188  0.1339
  333SER      H 5371  12.167   5.552   8.849  0.2041  0.0899  0.4735
  333SER     CA 5372  12.120   5.707   8.712  0.1629 -0.1566  0.1043
  333SER     HA 5373  12.028   5.762   8.695  0.0975 -0.2187  0.2620
  333SER     CB 5374  12.225   5.812   8.751 -0.0644  0.0926  0.0541
  333SER    HB1 5375  12.243   5.875   8.667  0.3121 -0.1527 -0.2282
  333SER    HB2 5376  12.187   5.869   8.833 -0.4103  0.5649 -0.2496
  333SER     OG 5377  12.346   5.751   8.790 -0.3128  0.0292  0.7638
  333SER     HG 5378  12.345   5.738   8.885  0.3499  2.8851  1.3527
  333SER      C 5379  12.153   5.640   8.579 -0.4733 -0.3823  0.0528
  333SER      O 5380  12.208   5.531   8.568 -0.5599 -0.3653 -0.6455
  334ASN      N 5381  12.112   5.710   8.473 -0.0421 -0.3043 -0.0686
  334ASN      H 5382  12.065   5.798   8.490  0.3586 -0.0752 -0.1252
  334ASN     CA 5383  12.126   5.673   8.334 -0.2045 -0.2989 -0.0869
  334ASN     HA 5384  12.226   5.632   8.320 -0.1791 -0.2126 -0.1621
  334ASN     CB 5385  12.025   5.566   8.295 -0.0719 -0.2102 -0.7017
  334ASN    HB1 5386  12.058   5.477   8.334 -0.0575 -0.0976 -1.0550
  334ASN    HB2 5387  11.935   5.591   8.338  0.0894 -0.4030 -0.7975
  334ASN     CG 5388  12.000   5.544   8.147 -0.1754 -0.0145 -0.7131
  334ASN    OD1 5389  11.920   5.619   8.092  0.1841  0.8027 -0.1581
  334ASN    ND2 5390  12.077   5.450   8.092  0.4654 -0.0039  0.1345
  334ASN   HD21 5391  12.145   5.401   8.149  0.3524  0.5034  0.7303
  334ASN   HD22 5392  12.069   5.428   7.994  1.0633 -0.5034  0.1794
  334ASN      C 5393  12.115   5.799   8.249 -0.2308 -0.2129  0.0431
  334ASN      O 5394  12.028   5.883   8.272  0.2282  0.3331 -0.1706
  335LYS      N 5395  12.193   5.819   8.143 -0.4794  0.1993 -0.0668
  335LYS      H 5396  12.259   5.747   8.119 -0.1636  0.3890  0.2244
  335LYS     CA 5397  12.195   5.935   8.055 -0.4811 -0.3529 -0.8161
  335LYS     HA 5398  12.215   6.021   8.119 -0.4244 -0.3837 -0.7923
  335LYS     CB 5399  12.313   5.925   7.958  0.1644  0.1525 -0.1079
  335LYS    HB1 5400  12.317   5.828   7.925  0.5262  0.5286  0.0896
  335LYS    HB2 5401  12.294   5.991   7.881  0.2887 -0.0336  0.2451
  335LYS     CG 5402  12.449   5.960   8.017  0.1297  0.3922 -0.1690
  335LYS    HG1 5403  12.446   6.061   8.057  0.1836  0.6677 -0.6258
  335LYS    HG2 5404  12.474   5.890   8.096  0.1040  0.7480  0.2687
  335LYS     CD 5405  12.556   5.953   7.907  0.0563 -0.2496 -0.2033
  335LYS    HD1 5406  12.563   5.850   7.870 -0.1504 -0.5676 -0.1572
  335LYS    HD2 5407  12.528   6.019   7.824  0.3350 -0.2578 -0.6572
  335LYS     CE 5408  12.689   5.996   7.967 -0.1181 -0.4358  0.3327
  335LYS    HE1 5409  12.679   6.097   8.008 -0.1338 -0.3803  0.8702
  335LYS    HE2 5410  12.715   5.930   8.050 -0.1056 -0.8383  0.3362
  335LYS   MNZ1 5411  12.828   5.996   7.891 -0.2405 -0.2650  0.1067
  335LYS   MNZ2 5412  12.772   5.992   7.833 -0.3360 -0.0481  0.1802
  335LYS     NZ 5413  12.796   5.994   7.866 -0.2816 -0.1676  0.1508
  335LYS    HZ1 5414  12.886   5.998   7.912 -0.2055 -0.3632  0.0221
  335LYS    HZ2 5415  12.789   5.909   7.813 -0.4120  0.0069 -0.1155
  335LYS    HZ3 5416  12.785   6.073   7.804 -0.3395  0.0384  0.4212
  335LYS      C 5417  12.066   5.966   7.982 -0.6015  0.5916 -0.2344
  335LYS      O 5418  12.042   6.083   7.951 -0.8377  0.4769 -0.4971
  336ALA      N 5419  11.988   5.862   7.953  0.2951 -0.1592 -0.0334
  336ALA      H 5420  12.017   5.769   7.982  1.1988 -0.0756 -0.5882
  336ALA     CA 5421  11.862   5.873   7.882 -0.1545 -0.3660  0.7060
  336ALA     HA 5422  11.877   5.961   7.818 -0.3526 -0.1595  0.9382
  336ALA   MCB1 5423  11.817   5.772   7.758 -0.3432  0.1741  0.3274
  336ALA   MCB2 5424  11.891   5.734   7.796  0.3262  0.4861 -0.5793
  336ALA     CB 5425  11.855   5.758   7.782 -0.0150  0.2983 -0.0877
  336ALA    HB1 5426  11.770   5.774   7.715 -0.7284  0.1090  0.7339
  336ALA    HB2 5427  11.947   5.755   7.723 -0.4432  1.4952 -0.9176
  336ALA    HB3 5428  11.842   5.664   7.835  1.2252 -0.2342 -0.6472
  336ALA      C 5429  11.737   5.909   7.961 -0.1191 -0.2136  0.6926
  336ALA      O 5430  11.629   5.924   7.905  0.0650 -0.3314  0.2967
  337LEU      N 5431  11.748   5.926   8.093  0.2377  0.2289  0.6112
  337LEU      H 5432  11.839   5.921   8.136  0.2468  0.7579  0.6676
  337LEU     CA 5433  11.635   5.952   8.180 -0.2566  0.0623  0.0299
  337LEU     HA 5434  11.549   5.898   8.141 -0.1104  0.1363 -0.4148
  337LEU     CB 5435  11.660   5.908   8.324 -0.4857 -0.3025 -0.0398
  337LEU    HB1 5436  11.734   5.967   8.361 -1.1597  0.1680  0.4578
  337LEU    HB2 5437  11.572   5.921   8.375 -0.7911 -1.2325 -0.3896
  337LEU     CG 5438  11.702   5.763   8.344  0.6519 -0.0257 -0.3165
  337LEU     HG 5439  11.792   5.745   8.284  0.6526  0.1961 -0.3831
  337LEU   MCD1 5440  11.780   5.772   8.491 -0.0958  0.0674  0.0817
  337LEU   MCD2 5441  11.703   5.722   8.505  0.0387 -0.2843 -0.3720
  337LEU    CD1 5442  11.740   5.748   8.491  0.0029 -0.1047 -0.1528
  337LEU   HD11 5443  11.834   5.799   8.510 -0.3021  0.2687  0.3920
  337LEU   HD12 5444  11.661   5.791   8.553 -0.4909 -0.5389 -0.4561
  337LEU   HD13 5445  11.751   5.642   8.515  0.3359 -0.1003 -0.2773
  337LEU   MCD1 5446  11.615   5.622   8.324  0.1375  0.3166 -0.5280
  337LEU   MCD2 5447  11.568   5.688   8.280  0.0857  0.6677  0.0337
  337LEU    CD2 5448  11.597   5.660   8.304  0.1364  0.4685 -0.2503
  337LEU   HD21 5449  11.624   5.562   8.343  0.0715  0.1944 -0.8602
  337LEU   HD22 5450  11.500   5.690   8.344  0.4318  0.5647  0.4091
  337LEU   HD23 5451  11.590   5.655   8.195 -0.4632  0.9996 -0.2522
  337LEU      C 5452  11.603   6.101   8.176 -0.1034  0.1053  0.3907
  337LEU      O 5453  11.699   6.175   8.157  0.2825 -0.4684  0.0575
  338PRO      N 5454  11.482   6.152   8.200 -0.0862 -0.0009  0.7166
  338PRO     CD 5455  11.362   6.074   8.178  0.1670 -0.1113 -0.3648
  338PRO    HD1 5456  11.353   6.046   8.070  0.3552  0.7602 -0.8607
  338PRO    HD2 5457  11.364   5.980   8.237  0.0839 -0.9428 -1.1964
  338PRO     CG 5458  11.244   6.161   8.220  0.2873 -0.2841  0.3418
  338PRO    HG1 5459  11.166   6.163   8.141 -0.1135 -0.4160  0.8154
  338PRO    HG2 5460  11.198   6.121   8.314  0.9546 -0.3786  0.5598
  338PRO     CB 5461  11.299   6.301   8.244  0.0354 -0.1397  0.0815
  338PRO    HB1 5462  11.259   6.373   8.167 -0.3638 -0.3164  0.1626
  338PRO    HB2 5463  11.270   6.339   8.345  0.2508 -0.1714  0.1240
  338PRO     CA 5464  11.451   6.290   8.232  0.0410  0.2957 -0.3515
  338PRO     HA 5465  11.484   6.352   8.149 -0.0653 -0.0718 -0.6766
  338PRO      C 5466  11.523   6.336   8.358  0.0223  0.4218 -0.3877
  338PRO      O 5467  11.571   6.449   8.371 -0.1924  0.4639  0.0859
  339ALA      N 5468  11.524   6.246   8.457 -0.3357  0.5258 -0.2843
  339ALA      H 5469  11.477   6.159   8.440 -0.8087  0.7613 -0.2136
  339ALA     CA 5470  11.586   6.259   8.587 -0.2262  0.1469 -0.2978
  339ALA     HA 5471  11.675   6.321   8.578 -0.2103  0.1131 -0.3812
  339ALA   MCB1 5472  11.509   6.334   8.714  0.3743  0.4831 -0.1210
  339ALA   MCB2 5473  11.449   6.335   8.644 -0.0652  0.0526  0.2318
  339ALA     CB 5474  11.484   6.331   8.675  0.1373  0.2623  0.0396
  339ALA    HB1 5475  11.526   6.347   8.774  0.7133  0.7697 -0.2730
  339ALA    HB2 5476  11.459   6.427   8.630 -0.3614  0.0224 -0.2103
  339ALA    HB3 5477  11.394   6.270   8.683  0.3195  0.0772  0.8426
  339ALA      C 5478  11.625   6.125   8.647  0.0078  0.2147 -0.2963
  339ALA      O 5479  11.562   6.029   8.601  0.1399 -0.2535  0.4691
  340PRO      N 5480  11.716   6.120   8.745  0.0308  0.0081 -0.3250
  340PRO     CD 5481  11.800   6.227   8.794 -0.1495  0.2099 -0.4505
  340PRO    HD1 5482  11.844   6.286   8.709 -0.1528  0.2666 -0.5412
  340PRO    HD2 5483  11.741   6.298   8.858 -0.2611  0.3030 -0.4859
  340PRO     CG 5484  11.910   6.160   8.876 -0.1801  0.2135 -0.4057
  340PRO    HG1 5485  12.003   6.154   8.817 -0.3004  0.2663 -0.3779
  340PRO    HG2 5486  11.930   6.219   8.968 -0.3085  0.2155 -0.5219
  340PRO     CB 5487  11.860   6.021   8.912  0.1364  0.1415 -0.2378
  340PRO    HB1 5488  11.940   5.942   8.896  0.1571  0.1491 -0.6523
  340PRO    HB2 5489  11.828   6.015   9.021  0.6225 -0.0082 -0.0300
  340PRO     CA 5490  11.741   5.998   8.818 -0.2564  0.2673  0.2182
  340PRO     HA 5491  11.774   5.924   8.745 -0.4637  0.0418  0.3498
  340PRO      C 5492  11.619   5.939   8.886 -0.2486  0.3274  0.2847
  340PRO      O 5493  11.528   6.005   8.938 -0.7830 -0.3108  0.1861
  341ILE      N 5494  11.607   5.806   8.881  0.3923  0.2792 -0.0951
  341ILE      H 5495  11.674   5.752   8.828  0.4480  0.6568 -0.4158
  341ILE     CA 5496  11.502   5.734   8.949  0.7824 -0.0991  0.1185
  341ILE     HA 5497  11.413   5.797   8.949  0.8497 -0.0048  0.0925
  341ILE     CB 5498  11.466   5.604   8.879  0.0103  0.2559 -0.1692
  341ILE     HB 5499  11.553   5.539   8.887 -0.0165  0.1916 -0.3700
  341ILE   MCG1 5500  11.326   5.568   8.962  0.4151 -0.1747  0.3499
  341ILE   MCG2 5501  11.370   5.488   8.952  0.8248  0.0194  0.5654
  341ILE    CG2 5502  11.353   5.532   8.953  0.5922 -0.0623  0.4289
  341ILE   HG21 5503  11.277   5.604   8.982  0.2742 -0.3546  0.3312
  341ILE   HG22 5504  11.309   5.456   8.888  0.8202 -0.5777  0.8554
  341ILE   HG23 5505  11.393   5.484   9.042  1.0986  0.5176  0.5283
  341ILE    CG1 5506  11.437   5.618   8.730  0.0302 -0.3494 -0.2352
  341ILE   HG11 5507  11.341   5.647   8.721  0.1616 -0.6179 -0.2553
  341ILE   HG12 5508  11.501   5.687   8.694 -0.1731 -0.4925 -0.3078
  341ILE   MCD1 5509  11.431   5.463   8.669  0.4277 -0.4520 -0.0169
  341ILE   MCD2 5510  11.478   5.513   8.607 -0.1141 -0.3087 -0.3178
  341ILE     CD 5511  11.454   5.494   8.643  0.1509 -0.3790 -0.1705
  341ILE    HD1 5512  11.406   5.408   8.691  0.7837 -0.5453  0.1805
  341ILE    HD2 5513  11.407   5.511   8.546 -0.4287 -0.7037  0.0405
  341ILE    HD3 5514  11.560   5.473   8.629  0.1841  0.0912 -0.6862
  341ILE      C 5515  11.537   5.707   9.095  0.3127  0.5439  0.3665
  341ILE      O 5516  11.655   5.679   9.117  0.3608  0.2079 -0.2693
  342GLU      N 5517  11.439   5.703   9.185 -0.0363 -0.4195 -0.0260
  342GLU      H 5518  11.345   5.720   9.154 -0.1426 -1.6218 -0.4761
  342GLU     CA 5519  11.456   5.676   9.326 -0.3363  0.1251  0.1204
  342GLU     HA 5520  11.561   5.650   9.342 -0.3467  0.0937  0.1383
  342GLU     CB 5521  11.425   5.794   9.418  0.1205  0.2632  0.1034
  342GLU    HB1 5522  11.332   5.825   9.394  0.0613  0.2084  0.4888
  342GLU    HB2 5523  11.429   5.760   9.512  0.5639  0.3920  0.0706
  342GLU     CG 5524  11.515   5.916   9.411  0.0401  0.2984 -0.4071
  342GLU    HG1 5525  11.616   5.889   9.443  0.2329  0.4195 -0.7045
  342GLU    HG2 5526  11.522   5.951   9.308 -0.3107  0.1885 -0.5295
  342GLU     CD 5527  11.463   6.028   9.499  0.1722  0.3180 -0.3538
  342GLU    OE1 5528  11.538   6.082   9.583 -0.0920 -0.1937  0.2276
  342GLU    OE2 5529  11.342   6.058   9.495  0.0390 -0.1545 -0.0286
  342GLU      C 5530  11.372   5.556   9.369 -0.0101 -0.3097 -0.4395
  342GLU      O 5531  11.270   5.521   9.311 -0.1165 -0.0370 -0.4158
  343LYS      N 5532  11.407   5.489   9.479 -0.0561 -0.4541 -0.5108
  343LYS      H 5533  11.503   5.495   9.512  0.1483 -0.9263 -0.9930
  343LYS     CA 5534  11.314   5.409   9.556  0.0986  0.0739  0.2555
  343LYS     HA 5535  11.216   5.453   9.544  0.1712  0.2403  0.2732
  343LYS     CB 5536  11.306   5.267   9.501 -0.0566  0.4834 -0.8222
  343LYS    HB1 5537  11.311   5.271   9.394 -1.2403  1.1979 -1.1642
  343LYS    HB2 5538  11.389   5.210   9.538  0.7253  0.1053 -2.1574
  343LYS     CG 5539  11.177   5.197   9.542  0.3496  0.4228  0.4425
  343LYS    HG1 5540  11.191   5.101   9.526  0.6928 -0.0910  1.8201
  343LYS    HG2 5541  11.163   5.219   9.637  0.2813  1.7539  0.4759
  343LYS     CD 5542  11.046   5.233   9.471  0.3718 -0.7790 -0.2624
  343LYS    HD1 5543  11.011   5.327   9.509  0.1080 -0.7380 -1.2591
  343LYS    HD2 5544  11.065   5.241   9.365  0.7169 -1.8035 -0.0474
  343LYS     CE 5545  10.939   5.127   9.494  0.2796 -0.6068  0.1243
  343LYS    HE1 5546  10.965   5.045   9.437  0.2034 -0.5389  0.4375
  343LYS    HE2 5547  10.942   5.102   9.594  0.4194 -0.1689 -0.0184
  343LYS   MNZ1 5548  10.783   5.129   9.472  0.1649 -0.9493  0.8520
  343LYS   MNZ2 5549  10.808   5.201   9.446  0.0425 -1.2779 -0.2878
  343LYS     NZ 5550  10.801   5.163   9.460  0.1106 -1.0939  0.2759
  343LYS    HZ1 5551  10.739   5.087   9.483  0.2165 -0.8150  1.6632
  343LYS    HZ2 5552  10.774   5.245   9.513  0.3715 -0.3283 -0.7160
  343LYS    HZ3 5553  10.794   5.183   9.362 -0.3734 -2.4729 -0.0150
  343LYS      C 5554  11.355   5.429   9.701 -0.1570 -0.1934  0.3671
  343LYS      O 5555  11.474   5.424   9.734 -0.1037  0.6279  0.3392
  344THR      N 5556  11.258   5.432   9.792 -0.1220  0.2971  0.3915
  344THR      H 5557  11.162   5.426   9.760 -0.2041  0.9472  0.4816
  344THR     CA 5558  11.277   5.445   9.935  0.2410 -0.0085  0.3711
  344THR     HA 5559  11.384   5.451   9.958  0.2317 -0.1105  0.4449
  344THR     CB 5560  11.207   5.573   9.977  0.0108  0.0819 -0.2692
  344THR     HB 5561  11.100   5.551   9.977  0.0355 -0.0365 -0.2940
  344THR   MCG1 5562  11.215   5.649  10.125  0.0421  0.6644 -0.5643
  344THR   MCG2 5563  11.272   5.576  10.130 -0.2676  0.4446 -0.1550
  344THR    CG2 5564  11.242   5.611  10.121 -0.1070  0.5329 -0.3555
  344THR   HG21 5565  11.188   5.701  10.149  0.2105  0.8852 -0.8323
  344THR   HG22 5566  11.215   5.529  10.188 -0.5763  0.9202 -0.0622
  344THR   HG23 5567  11.349   5.629  10.128 -0.0398  0.1158 -0.2339
  344THR    OG1 5568  11.224   5.680   9.887 -0.0442  0.0871 -0.2741
  344THR    HG1 5569  11.185   5.759   9.925  0.4880  0.2218  0.0176
  344THR      C 5570  11.217   5.321  10.000 -0.2888  0.0259 -0.0424
  344THR      O 5571  11.128   5.259   9.942 -0.3757  0.4082 -0.3213
  345ILE      N 5572  11.263   5.278  10.118  0.1279 -0.3150 -0.3189
  345ILE      H 5573  11.351   5.314  10.150  0.5403 -0.9452 -0.6919
  345ILE     CA 5574  11.198   5.183  10.207 -0.2406 -0.0121 -0.2582
  345ILE     HA 5575  11.091   5.185  10.189 -0.2048 -0.1271 -0.4930
  345ILE     CB 5576  11.252   5.044  10.174  0.2164  0.0935  0.0350
  345ILE     HB 5577  11.243   5.036  10.066  0.1409 -0.0666  0.0534
  345ILE   MCG1 5578  11.398   5.017  10.250  0.2695 -0.2097 -0.1753
  345ILE   MCG2 5579  11.415   5.015  10.159  0.1452 -0.1873 -0.2001
  345ILE    CG2 5580  11.400   5.017  10.203  0.2081 -0.1851 -0.1774
  345ILE   HG21 5581  11.416   5.013  10.311  0.3448 -0.2766 -0.2003
  345ILE   HG22 5582  11.429   4.922  10.158 -0.0198 -0.2112 -0.2728
  345ILE   HG23 5583  11.461   5.097  10.160  0.2935 -0.2670 -0.2112
  345ILE    CG1 5584  11.164   4.933  10.229  0.2832  0.0683  0.0906
  345ILE   HG11 5585  11.219   4.847  10.228  0.1974 -0.0366 -0.2635
  345ILE   HG12 5586  11.138   4.959  10.324  0.5975 -0.1141  0.2778
  345ILE   MCD1 5587  11.013   4.947  10.159 -0.0502  0.3601  0.8401
  345ILE   MCD2 5588  11.042   4.861  10.142  0.0843  0.5645 -0.0517
  345ILE     CD 5589  11.034   4.905  10.154  0.0291  0.4443  0.3803
  345ILE    HD1 5590  10.971   4.994  10.156 -0.1812  0.3060  1.4436
  345ILE    HD2 5591  11.057   4.878  10.051 -0.3383  1.4148  0.0238
  345ILE    HD3 5592  10.981   4.823  10.202  0.4265 -0.1194 -0.1192
  345ILE      C 5593  11.225   5.220  10.352 -0.3147  0.1957 -0.2964
  345ILE      O 5594  11.328   5.278  10.387 -0.2322 -0.3149  0.3503
  346SER      N 5595  11.129   5.195  10.441  0.2003 -0.0437  0.2004
  346SER      H 5596  11.040   5.167  10.404  0.1853 -0.1173  0.2925
  346SER     CA 5597  11.135   5.201  10.586 -0.1640 -0.5127  0.2405
  346SER     HA 5598  11.239   5.189  10.615 -0.1707 -0.2445  0.3905
  346SER     CB 5599  11.090   5.337  10.640 -0.4781 -0.5444  0.0640
  346SER    HB1 5600  11.073   5.329  10.747 -1.1895 -0.6374 -0.0536
  346SER    HB2 5601  11.167   5.410  10.621 -0.3192 -0.5649  0.6392
  346SER     OG 5602  10.970   5.378  10.578 -0.0549 -0.4270 -0.6890
  346SER     HG 5603  10.961   5.473  10.588 -0.7434 -0.5827  0.5965
  346SER      C 5604  11.055   5.097  10.663 -0.0041 -0.4313  0.5205
  346SER      O 5605  10.977   5.034  10.592  0.1010  0.3503 -0.3249
  347LYS      N 5606  11.064   5.077  10.794  0.3536 -0.0844  0.5522
  347LYS      H 5607  11.139   5.121  10.845  0.3483 -0.1100  0.5825
  347LYS     CA 5608  10.972   4.996  10.871 -0.0668 -0.1528 -0.0114
  347LYS     HA 5609  10.970   4.894  10.830 -0.0100 -0.2023  0.1078
  347LYS     CB 5610  11.023   4.992  11.015 -0.0135  0.4530 -0.0121
  347LYS    HB1 5611  11.125   4.992  11.010  0.1798  0.3682  0.0393
  347LYS    HB2 5612  10.987   5.076  11.061  0.0343  0.8103 -0.1938
  347LYS     CG 5613  10.981   4.873  11.099 -0.2976  0.6780  0.1702
  347LYS    HG1 5614  10.887   4.891  11.135  0.2036  1.2991  0.4673
  347LYS    HG2 5615  10.983   4.790  11.039 -1.0219  0.9580  0.1912
  347LYS     CD 5616  11.070   4.842  11.220 -0.2693 -0.3556 -0.0923
  347LYS    HD1 5617  11.061   4.746  11.236 -1.0390 -0.5312 -0.1616
  347LYS    HD2 5618  11.160   4.868  11.194  0.1478 -1.0686 -0.2136
  347LYS     CE 5619  11.043   4.910  11.354  0.2524 -0.1484 -0.0886
  347LYS    HE1 5620  11.012   5.013  11.338  0.3653 -0.3030 -0.2050
  347LYS    HE2 5621  10.961   4.859  11.405  0.4778  0.0145  0.0963
  347LYS   MNZ1 5622  11.166   4.867  11.445  0.5832  0.0202 -0.4515
  347LYS   MNZ2 5623  11.169   4.947  11.442  0.0583  0.0790  0.0965
  347LYS     NZ 5624  11.162   4.907  11.440  0.3183  0.0418 -0.1740
  347LYS    HZ1 5625  11.186   4.812  11.463  0.9561  0.0157 -0.8440
  347LYS    HZ2 5626  11.240   4.950  11.391  0.0246  0.8935  0.0622
  347LYS    HZ3 5627  11.144   4.959  11.525  0.0184 -0.6529  0.2015
  347LYS      C 5628  10.832   5.055  10.867 -0.0509 -0.0729  0.5119
  347LYS      O 5629  10.817   5.177  10.872  0.5346 -0.0119  0.9023
  348ALA      N 5630  10.726   4.974  10.866  0.0069 -0.1484  0.5319
  348ALA      H 5631  10.742   4.875  10.867  0.0305 -0.1426  0.8409
  348ALA     CA 5632  10.587   5.015  10.863  0.0205 -0.1239  0.1499
  348ALA     HA 5633  10.583   5.085  10.780  0.4027  0.0517  0.2782
  348ALA   MCB1 5634  10.516   4.887  10.783  0.4764 -0.1303 -0.2523
  348ALA   MCB2 5635  10.457   4.911  10.850 -0.2413  0.3100 -0.9886
  348ALA     CB 5636  10.491   4.904  10.819  0.1132  0.0801 -0.5853
  348ALA    HB1 5637  10.533   4.852  10.733  0.9351 -0.3622  0.0608
  348ALA    HB2 5638  10.476   4.834  10.901 -1.0941  0.4025 -0.4876
  348ALA    HB3 5639  10.395   4.948  10.791  0.5648  0.3459 -1.8547
  348ALA      C 5640  10.533   5.096  10.980  0.2693 -0.0024  0.1798
  348ALA      O 5641  10.583   5.093  11.092  0.2890  0.5628  0.1929
  349LYS      N 5642  10.419   5.159  10.952 -0.0481 -0.5959  0.1174
  349LYS      H 5643  10.377   5.146  10.860 -0.3579 -1.4033  0.3543
  349LYS     CA 5644  10.348   5.245  11.044  0.0435 -0.1518 -0.2235
  349LYS     HA 5645  10.395   5.230  11.141  0.2193  0.1050 -0.2658
  349LYS     CB 5646  10.371   5.392  11.009 -0.7077  0.0396  0.0483
  349LYS    HB1 5647  10.373   5.402  10.903 -0.6130  0.3673 -0.1307
  349LYS    HB2 5648  10.292   5.450  11.050 -1.1704 -0.2331  0.0873
  349LYS     CG 5649  10.504   5.444  11.065 -0.9438  0.1538  0.5155
  349LYS    HG1 5650  10.502   5.441  11.174 -1.9598  1.0306  0.2110
  349LYS    HG2 5651  10.586   5.382  11.028 -1.2751 -0.3618  1.6129
  349LYS     CD 5652  10.524   5.588  11.018  0.7012 -0.2368 -0.1237
  349LYS    HD1 5653  10.534   5.588  10.912  2.2726 -1.3094  0.4823
  349LYS    HD2 5654  10.439   5.646  11.047  0.8736 -0.0420 -1.7750
  349LYS     CE 5655  10.648   5.651  11.079 -0.0897  0.5986  0.6970
  349LYS    HE1 5656  10.633   5.672  11.189 -1.1334  1.2199  0.5517
  349LYS    HE2 5657  10.736   5.581  11.073  0.3819  0.8801  1.9350
  349LYS   MNZ1 5658  10.684   5.759  10.968 -0.0436  0.0582  0.1763
  349LYS   MNZ2 5659  10.668   5.802  11.034 -0.1844  0.3915 -0.0692
  349LYS     NZ 5660  10.675   5.775  11.004 -0.1130  0.2395  0.0784
  349LYS    HZ1 5661  10.700   5.752  10.909  0.0479 -0.2384  0.2286
  349LYS    HZ2 5662  10.592   5.833  11.005 -0.1755  0.1596 -0.3471
  349LYS    HZ3 5663  10.751   5.825  11.048 -0.2289  0.5502 -0.0710
  349LYS      C 5664  10.201   5.211  11.062  0.1235 -0.1729  0.4263
  349LYS      O 5665  10.148   5.133  10.984 -0.0326  0.2373  0.1173
  350GLY      N 5666  10.128   5.263  11.161  0.2731 -0.0820  0.4898
  350GLY      H 5667  10.175   5.319  11.231  0.1485 -0.2697  0.7257
  350GLY     CA 5668   9.984   5.248  11.177  0.1782 -0.2366 -0.3645
  350GLY    HA1 5669   9.945   5.341  11.213 -0.1769 -0.1121 -1.2574
  350GLY    HA2 5670   9.941   5.225  11.083  0.9208 -0.9284 -0.4687
  350GLY      C 5671   9.947   5.139  11.276 -0.4527  0.3796  0.1068
  350GLY      O 5672  10.032   5.106  11.359 -0.3390  0.0540 -0.1338
  351GLN      N 5673   9.826   5.083  11.278 -0.2262 -0.1308  0.1194
  351GLN      H 5674   9.757   5.117  11.212 -0.1364 -0.3439 -0.0854
  351GLN     CA 5675   9.783   4.978  11.368 -0.6225 -0.1526 -0.0885
  351GLN     HA 5676   9.826   4.992  11.467 -0.6609 -0.2301 -0.0610
  351GLN     CB 5677   9.631   4.986  11.373 -0.6211 -0.2614  0.1458
  351GLN    HB1 5678   9.595   4.979  11.275 -0.8767 -0.5032  0.1359
  351GLN    HB2 5679   9.597   4.905  11.431 -0.5605 -0.2304  0.4287
  351GLN     CG 5680   9.578   5.114  11.435 -0.3477 -0.0757 -0.0005
  351GLN    HG1 5681   9.614   5.194  11.380 -0.5553 -0.1383 -0.3996
  351GLN    HG2 5682   9.475   5.112  11.428 -0.4728 -0.0451  0.4458
  351GLN     CD 5683   9.614   5.140  11.581  0.3707  0.1522 -0.2086
  351GLN    OE1 5684   9.683   5.063  11.648  0.1361 -0.2150 -0.3808
  351GLN    NE2 5685   9.565   5.241  11.653  0.3441 -0.7010  1.0319
  351GLN   HE21 5686   9.500   5.306  11.611 -0.6437 -0.8829  2.1708
  351GLN   HE22 5687   9.592   5.252  11.749  1.3123 -1.1644  0.8323
  351GLN      C 5688   9.826   4.844  11.308 -0.7065 -0.2955  0.1694
  351GLN      O 5689   9.772   4.808  11.204 -0.5616  0.2827 -0.1100
  352PRO      N 5690   9.922   4.771  11.364 -0.0600  0.3508 -0.0719
  352PRO     CD 5691  10.003   4.801  11.481 -0.2071 -0.3644  0.2238
  352PRO    HD1 5692  10.086   4.869  11.453 -0.1354 -0.4028  0.6702
  352PRO    HD2 5693   9.942   4.850  11.558 -0.2651 -0.7032  0.2735
  352PRO     CG 5694  10.060   4.669  11.534 -0.3810 -0.5940 -0.1546
  352PRO    HG1 5695  10.160   4.683  11.590 -0.6933 -0.7149  0.1972
  352PRO    HG2 5696   9.988   4.617  11.608 -0.6571 -0.7957 -0.7341
  352PRO     CB 5697  10.076   4.590  11.404  0.2683 -0.3725 -0.2143
  352PRO    HB1 5698  10.176   4.612  11.353  0.7000 -0.3532 -0.0756
  352PRO    HB2 5699  10.073   4.477  11.423  0.2718 -0.7693 -0.6487
  352PRO     CA 5700   9.958   4.638  11.321  0.3087  0.3762  0.1377
  352PRO     HA 5701   9.988   4.641  11.216  0.5605  0.7184  0.2170
  352PRO      C 5702   9.839   4.544  11.335  0.4205  0.0370 -0.9340
  352PRO      O 5703   9.761   4.564  11.428  0.5004 -1.0334 -0.6094
  353ARG      N 5704   9.823   4.431  11.267  0.2280 -0.5019 -0.0342
  353ARG      H 5705   9.875   4.418  11.181  0.6802 -1.3927  0.3440
  353ARG     CA 5706   9.735   4.323  11.307 -0.4225  0.0771  0.1445
  353ARG     HA 5707   9.687   4.348  11.401 -0.3841  0.1925  0.1333
  353ARG     CB 5708   9.629   4.310  11.198 -0.1185 -0.0233 -0.1455
  353ARG    HB1 5709   9.675   4.277  11.117  0.1190 -0.0929 -0.0701
  353ARG    HB2 5710   9.562   4.246  11.232 -0.2663 -0.0581 -0.2904
  353ARG     CG 5711   9.552   4.435  11.154  0.0610  0.0223 -0.3377
  353ARG    HG1 5712   9.618   4.498  11.123  0.2842  0.2377 -0.4349
  353ARG    HG2 5713   9.492   4.405  11.084 -0.1307  0.0618 -0.6399
  353ARG     CD 5714   9.464   4.511  11.253  0.1954 -0.2888  0.0270
  353ARG    HD1 5715   9.396   4.442  11.310  0.3395 -0.4828  0.0329
  353ARG    HD2 5716   9.528   4.563  11.331  0.3076 -0.3943  0.0563
  353ARG     NE 5717   9.387   4.609  11.176 -0.0039 -0.2030  0.3320
  353ARG     HE 5718   9.382   4.589  11.078 -0.3018 -0.6025  0.4263
  353ARG     CZ 5719   9.324   4.720  11.218  0.1084  0.1512 -0.4108
  353ARG    NH1 5720   9.334   4.752  11.347  0.3489 -0.2620 -0.3230
  353ARG   HH11 5721   9.388   4.694  11.410  0.1409 -0.6814 -0.5271
  353ARG   HH12 5722   9.288   4.835  11.383  0.7389 -0.1540 -0.0532
  353ARG    NH2 5723   9.254   4.802  11.138 -0.1199  0.3813  0.0211
  353ARG   HH21 5724   9.246   4.782  11.040 -0.6945  0.4722  0.0417
  353ARG   HH22 5725   9.210   4.884  11.177  0.2830  0.4636  0.3254
  353ARG      C 5726   9.813   4.193  11.323  0.3718  0.5247  0.0423
  353ARG      O 5727   9.859   4.145  11.219 -0.1567  0.0751  0.0038
  354GLU      N 5728   9.823   4.130  11.440 -0.9792  0.0571 -0.0473
  354GLU      H 5729   9.770   4.168  11.517 -2.2762 -0.4817 -0.6194
  354GLU     CA 5730   9.902   4.013  11.475 -0.9617  0.2850  0.7145
  354GLU     HA 5731  10.004   4.027  11.440 -1.0326  0.5347  0.6042
  354GLU     CB 5732   9.901   4.018  11.628 -0.1988  0.3863  0.7204
  354GLU    HB1 5733   9.913   4.114  11.653  0.2956  0.4089  0.6502
  354GLU    HB2 5734   9.813   3.982  11.658 -0.2427  0.7237  1.2176
  354GLU     CG 5735  10.008   3.940  11.704 -0.0655 -0.0154  0.1306
  354GLU    HG1 5736  10.007   3.837  11.670 -0.2501 -0.2651 -0.0947
  354GLU    HG2 5737  10.105   3.981  11.682  0.2949 -0.1602 -0.0708
  354GLU     CD 5738   9.985   3.943  11.854 -0.1680  0.1121  0.1129
  354GLU    OE1 5739   9.953   4.054  11.902  0.0073  0.2497 -0.0854
  354GLU    OE2 5740   9.997   3.834  11.914 -0.4797 -0.2340 -0.4451
  354GLU      C 5741   9.851   3.877  11.428 -0.1584  0.0663  0.4540
  354GLU      O 5742   9.729   3.861  11.422 -0.1179 -0.1159  0.0146
  355PRO      N 5743   9.935   3.776  11.405  0.0326  0.1845  0.6256
  355PRO     CD 5744  10.079   3.788  11.389  0.0323  0.1415  0.5919
  355PRO    HD1 5745  10.105   3.881  11.331 -0.0246  0.1251  0.6781
  355PRO    HD2 5746  10.130   3.793  11.488 -0.0231  0.0473  0.5455
  355PRO     CG 5747  10.121   3.663  11.312  0.1879  0.2496  0.5005
  355PRO    HG1 5748  10.159   3.691  11.212  0.1788  0.3909  0.5744
  355PRO    HG2 5749  10.200   3.609  11.367  0.1979  0.3194  0.4852
  355PRO     CB 5750   9.998   3.573  11.297  0.3423  0.0635  0.3279
  355PRO    HB1 5751   9.976   3.555  11.189  0.4137 -0.0255  0.2089
  355PRO    HB2 5752  10.015   3.475  11.347  0.3612 -0.0471  0.3619
  355PRO     CA 5753   9.883   3.648  11.364  0.3709  0.1557  0.2749
  355PRO     HA 5754   9.798   3.659  11.296  0.5736  0.2979  0.0379
  355PRO      C 5755   9.846   3.569  11.488 -0.3174  0.0677  0.0254
  355PRO      O 5756   9.919   3.569  11.587 -0.1947 -0.2596 -0.0623
  356GLN      N 5757   9.739   3.490  11.480 -0.2395 -0.0818  0.3863
  356GLN      H 5758   9.694   3.481  11.389 -0.2685 -0.2633  0.4177
  356GLN     CA 5759   9.678   3.414  11.587 -0.2940 -0.0453  0.3816
  356GLN     HA 5760   9.734   3.432  11.679 -0.2937 -0.1557  0.4044
  356GLN     CB 5761   9.532   3.453  11.610 -0.3885 -0.4451  0.4728
  356GLN    HB1 5762   9.481   3.465  11.514 -0.7820 -0.9632  0.4153
  356GLN    HB2 5763   9.482   3.375  11.668 -0.2041 -0.4410  0.9689
  356GLN     CG 5764   9.528   3.584  11.687 -0.1905 -0.1267 -0.0504
  356GLN    HG1 5765   9.566   3.569  11.788 -0.0412  0.2950  0.0596
  356GLN    HG2 5766   9.593   3.657  11.638 -0.1681 -0.2667 -0.4320
  356GLN     CD 5767   9.386   3.640  11.695 -0.2227 -0.1865 -0.2067
  356GLN    OE1 5768   9.300   3.621  11.610 -0.0969  0.5113 -0.5068
  356GLN    NE2 5769   9.355   3.714  11.802 -0.7742  0.4318 -0.7768
  356GLN   HE21 5770   9.424   3.731  11.873 -1.0421  1.1091 -0.6638
  356GLN   HE22 5771   9.262   3.753  11.811 -0.9234  0.2221 -1.3208
  356GLN      C 5772   9.689   3.266  11.553  0.7476  0.2213 -0.5725
  356GLN      O 5773   9.645   3.215  11.450 -0.0536 -0.3412  0.0224
  357VAL      N 5774   9.774   3.197  11.629  0.3452 -0.0553 -0.3627
  357VAL      H 5775   9.803   3.236  11.717 -0.0837 -0.2632 -0.1206
  357VAL     CA 5776   9.829   3.067  11.594  0.5462  0.0047 -0.2751
  357VAL     HA 5777   9.816   3.051  11.487  0.7124 -0.0682 -0.2837
  357VAL     CB 5778   9.977   3.078  11.627  0.4966 -0.3054  0.0573
  357VAL     HB 5779   9.989   3.073  11.735  0.2916 -0.0284  0.0939
  357VAL   MCG1 5780  10.088   2.967  11.570  0.9055 -0.0173  0.2875
  357VAL   MCG2 5781  10.005   2.931  11.554  1.0378 -0.4203  0.4828
  357VAL    CG1 5782  10.044   2.955  11.565  0.9501 -0.2228  0.3703
  357VAL   HG11 5783  10.152   2.966  11.569  0.9108  0.2461  0.2272
  357VAL   HG12 5784  10.015   2.866  11.621  1.3809 -0.1788  0.6754
  357VAL   HG13 5785  10.012   2.945  11.461  0.8831 -0.6766  0.4308
  357VAL   MCG1 5786  10.026   3.205  11.531  0.0884 -0.3520 -0.2177
  357VAL   MCG2 5787  10.056   3.224  11.617 -0.7029  0.3505 -0.0762
  357VAL    CG2 5788  10.038   3.208  11.576 -0.2704 -0.0146 -0.1376
  357VAL   HG21 5789  10.019   3.218  11.469  0.4289 -0.7286 -0.3417
  357VAL   HG22 5790   9.992   3.292  11.629 -1.4114 -0.1227 -0.8886
  357VAL   HG23 5791  10.145   3.208  11.595 -0.3772  1.0154  0.6778
  357VAL      C 5792   9.765   2.953  11.671 -0.2075  0.4465 -0.2197
  357VAL      O 5793   9.734   2.955  11.790  0.2794 -0.4787 -0.0551
  358TYR      N 5794   9.755   2.841  11.598  0.5904  0.2398 -0.0328
  358TYR      H 5795   9.786   2.844  11.502  1.6465 -0.0294  0.2685
  358TYR     CA 5796   9.704   2.713  11.644  0.0919  0.3645 -0.2308
[truncated: 43,257,512 more chars]
