# Supplementary material for: Viscosity Prediction of High-Concentration Antibody Solutions with Atomistic Simulations
Source: J Chem Inf Model. 2023 Sep 27;63(19):6129–40. doi: 10.1021/acs.jcim.3c00947 (PMC10565822; doi:10.1021/acs.jcim.3c00947)
Supplement: Supplementary file 2 — ci3c00947_si_002.zip [file ci3c00947_si_002.zip › 200mgml.top]

;
;
;	This is a standalone topology file
;
;	Command line:
;	  gmx pdb2gmx -f igg1SCULPTED.pdb -merge interactive -vsite hydrogen
;	Force field was read from current directory or a relative path - path added.
;

; Include forcefield parameters
********************************************************************
* The original ffamber ports were written by Eric J. Sorin,        *
* CSU Long Beach, Dept. of Chem & Biochem, and have now been       *
* integrated with the standard gromacs distribution.               *
* (Please don't blame Eric for errors we might have introduced.)   *
* For the implementation/validation, please read/cite:             * 
* Sorin & Pande (2005). Biophys. J. 88(4), 2472-2493.              *
* For related material and updates, please consult                 *
* http://chemistry.csulb.edu/ffamber/                              *
********************************************************************


[ defaults ]
; nbfunc        comb-rule       gen-pairs       fudgeLJ fudgeQQ
1               2               yes             0.5     0.8333

[ atomtypes ]
; name      at.num  mass     charge ptype  sigma      epsilon
Br          35      79.90    0.0000  A   0.00000e+00  0.00000e+00
C            6      12.01    0.0000  A   3.39967e-01  3.59824e-01
C6           6      12.01    0.0000  A   3.39967e-01  3.59824e-01
C5           6      12.01    0.0000  A   3.39967e-01  3.59824e-01
CA           6      12.01    0.0000  A   3.39967e-01  3.59824e-01
CB           6      12.01    0.0000  A   3.39967e-01  3.59824e-01
CC           6      12.01    0.0000  A   3.39967e-01  3.59824e-01
CK           6      12.01    0.0000  A   3.39967e-01  3.59824e-01
CM           6      12.01    0.0000  A   3.39967e-01  3.59824e-01
CN           6      12.01    0.0000  A   3.39967e-01  3.59824e-01
CQ           6      12.01    0.0000  A   3.39967e-01  3.59824e-01
CR           6      12.01    0.0000  A   3.39967e-01  3.59824e-01
CT           6      12.01    0.0000  A   3.39967e-01  4.57730e-01
C1           6      12.01    0.0000  A   3.39967e-01  4.57730e-01
C3           6      12.01    0.0000  A   3.39967e-01  4.57730e-01
C4           6      12.01    0.0000  A   3.39967e-01  4.57730e-01
C7           6      12.01    0.0000  A   3.39967e-01  4.57730e-01
C8           6      12.01    0.0000  A   3.39967e-01  4.57730e-01
C9           6      12.01    0.0000  A   3.39967e-01  4.57730e-01
CV           6      12.01    0.0000  A   3.39967e-01  3.59824e-01
CW           6      12.01    0.0000  A   3.39967e-01  3.59824e-01
C*           6      12.01    0.0000  A   3.39967e-01  3.59824e-01
C0          20      40.08    0.0000  A   3.05240e-01  1.92376e+00
F            9      19.00    0.0000  A   3.11815e-01  2.55224e-01
H            1       1.008   0.0000  A   1.06908e-01  6.56888e-02
HB           1       1.008   0.0000  A   1.06908e-01  6.56888e-02
HC           1       1.008   0.0000  A   2.64953e-01  6.56888e-02
H1           1       1.008   0.0000  A   2.47135e-01  6.56888e-02
H2           1       1.008   0.0000  A   2.29317e-01  6.56888e-02
H3           1       1.008   0.0000  A   2.11499e-01  6.56888e-02
HA           1       1.008   0.0000  A   2.59964e-01  6.27600e-02
H4           1       1.008   0.0000  A   2.51055e-01  6.27600e-02
H5           1       1.008   0.0000  A   2.42146e-01  6.27600e-02
HO           1       1.008   0.0000  A   0.00000e+00  0.00000e+00
HS           1       1.008   0.0000  A   1.06908e-01  6.56888e-02
HW           1       1.008   0.0000  A   0.00000e+00  0.00000e+00
HP           1       1.008   0.0000  A   1.95998e-01  6.56888e-02
I           53     126.9     0.0000  A   4.18722e-01  1.67360e+00
Cl          17      35.45    0.0000  A   4.40104e-01  4.18400e-01
Na          11      22.99    0.0000  A   3.32840e-01  1.15897e-02
IB           0     131.0     0.0000  A   8.90899e-01  4.18400e-01
MG          12      24.305   0.0000  A   1.41225e-01  3.74342e+00
N            7      14.01    0.0000  A   3.25000e-01  7.11280e-01
NA           7      14.01    0.0000  A   3.25000e-01  7.11280e-01
NB           7      14.01    0.0000  A   3.25000e-01  7.11280e-01
NC           7      14.01    0.0000  A   3.25000e-01  7.11280e-01
N2           7      14.01    0.0000  A   3.25000e-01  7.11280e-01
N3           7      14.01    0.0000  A   3.25000e-01  7.11280e-01
N*           7      14.01    0.0000  A   3.25000e-01  7.11280e-01
O            8      16.00    0.0000  A   2.95992e-01  8.78640e-01
OB           8      16.00    0.0000  A   2.95992e-01  8.78640e-01
OW           8      16.00    0.0000  A   3.15061e-01  6.36386e-01
OH           8      16.00    0.0000  A   3.06647e-01  8.80314e-01
O3           8      16.00    0.0000  A   3.06647e-01  8.80314e-01
OS           8      16.00    0.0000  A   3.00001e-01  7.11280e-01
O2           8      16.00    0.0000  A   2.95992e-01  8.78640e-01
P           15      30.97    0.0000  A   3.74177e-01  8.36800e-01
S           16      32.06    0.0000  A   3.56359e-01  1.04600e+00
SH          16      32.06    0.0000  A   3.56359e-01  1.04600e+00
CU          29      63.55    0.0000  A   3.39967e-01  3.59824e-01
FE          26      55.00    0.0000  A   0.00000e+00  0.00000e+00
K           19      39.10    0.0000  A   4.73602e-01  1.37235e-03
Rb          37      85.47    0.0000  A   5.26699e-01  7.11280e-04
Cs          55     132.91    0.0000  A   6.04920e-01  3.37230e-04
; spc water - use only with spc.itp & settles
OW_spc       8      15.9994  0.0000  A   3.16557e-01  6.50629e-01
HW_spc       1       1.0080  0.0000  A   0.00000e+00  0.00000e+00
Li           3       6.94    0.0000  A   2.02590e-01  7.65672e-02
Zn          30      65.4     0.0000  A   1.95998e-01  5.23000e-02
;tip4p-EW
HW_tip4pew   1       1.008   0.0000  A   0.00000e+00  0.00000e+00
OW_tip4pew   8      16.00    0.0000  A   3.16435e-01  6.80946e-01
; tip4p
HW_tip4p     1       1.008   0.0000  A   0.00000e+00  0.00000e+00
OW_tip4p     8      16.00    0.0000  A   3.15365e-01  6.48520e-01
;tip5p
HW_tip5p     1       1.008   0.0000  A   0.00000e+00  0.00000e+00
OW_tip5p     8      16.00    0.0000  A   3.12000e-01  6.69440e-01
;tip4pd
HW_tip4pd    1       1.008   0.0000  A   0.00000e+00  0.00000e+00
OW_tip4pd    8      16.00    0.0000  A   3.16500e-01  9.98989e-01
; dummy defs
; MW=Dummy mass for tip4p/EW/5p water extra point charge
MW           0       0.0000  0.0000  A   0.00000e+00  0.00000e+00
; Dummy masses for rigid CH3 and NH3 groups
MCH3         0       0.0000  0.0000  A   0.00000e+00  0.00000e+00
MNH3         0       0.0000  0.0000  A   0.00000e+00  0.00000e+00

[ nonbond_params ]
; i    j    funct    sigma   epsilon
  OB   HB     1      0.150   1.2552

[ bondtypes ]
; i    j  func       b0          kb
 C   C1      1    0.15220  265265.6  ; Amber99Sb-disp
 C1  H1      1    0.10900  284512.0  ; Amber99Sb-disp
 C1  N       1    0.14490  282001.6  ; Amber99Sb-disp
 C1  N3      1    0.14710  307105.6  ; Amber99Sb-disp
 HO  O3      1    0.09600  462750.4  ; Amber99Sb-disp
 C8  O3      1    0.14100  267776.0  ; Amber99Sb-disp
 C8  OH      1    0.14100  267776.0  ; Amber99Sb-disp
 CT  C8      1    0.15260  259408.0  ; Amber99Sb-disp
 CT  C9      1    0.15260  259408.0  ; Amber99Sb-disp
 C9  HC      1    0.10900  284512.0  ; Amber99Sb-disp
 C9  H1      1    0.10900  284512.0  ; Amber99Sb-disp
 C9  S       1    0.18100  189953.6  ; Amber99Sb-disp
 C9  C       1    0.15220  265265.6  ; Amber99Sb-disp
 C8  H1      1    0.10900  284512.0  ; Amber99Sb-disp
 C8  HC      1    0.10900  284512.0  ; Amber99Sb-disp
 OW  HW      1    0.09572  462750.4  ; Amber99Sb-disp
 HW  HW      1    0.15136  462750.4  ; Amber99Sb-disp
 C   C       1    0.15250  259408.0  ; Amber99Sb-disp
 C   CA      1    0.14090  392459.2  ; Amber99Sb-disp
 C   CB      1    0.14190  374049.6  ; Amber99Sb-disp
 C   CM      1    0.14440  343088.0  ; Amber99Sb-disp
 C   CT      1    0.15220  265265.6  ; Amber99Sb-disp
 C   N       1    0.13350  410032.0  ; Amber99Sb-disp
 C   N*      1    0.13830  354803.2  ; Amber99Sb-disp
 C   NA      1    0.13880  349782.4  ; Amber99Sb-disp
 C   NC      1    0.13580  382417.6  ; Amber99Sb-disp
 C   O       1    0.12290  476976.0  ; Amber99Sb-disp
 C   OB      1    0.12290  476976.0  ; Amber99Sb-disp
 C   O2      1    0.12500  548940.8  ; Amber99Sb-disp
 C   OH      1    0.13640  376560.0  ; Amber99Sb-disp
 C   OS      1    0.13230  376560.0  ; Amber99Sb-disp
 C   H4      1    0.10800  307105.6  ; Amber99Sb-disp
 C   H5      1    0.10800  307105.6  ; Amber99Sb-disp
 CA  CA      1    0.14000  392459.2  ; Amber99Sb-disp
 CA  CB      1    0.14040  392459.2  ; Amber99Sb-disp
 CA  CM      1    0.14330  357313.6  ; Amber99Sb-disp
 CA  CN      1    0.14000  392459.2  ; Amber99Sb-disp
 CA  CT      1    0.15100  265265.6  ; Amber99Sb-disp
 CA  HA      1    0.10800  307105.6  ; Amber99Sb-disp
 CA  H4      1    0.10800  307105.6  ; Amber99Sb-disp
 CA  N2      1    0.13400  402500.8  ; Amber99Sb-disp
 CA  NA      1    0.13810  357313.6  ; Amber99Sb-disp
 CA  NC      1    0.13390  404174.4  ; Amber99Sb-disp
 CA  OH      1    0.13640  376560.0  ; Amber99Sb-disp
 CB  CB      1    0.13700  435136.0  ; Amber99Sb-disp
 CB  N*      1    0.13740  364844.8  ; Amber99Sb-disp
 CB  NB      1    0.13910  346435.2  ; Amber99Sb-disp
 CB  NC      1    0.13540  385764.8  ; Amber99Sb-disp
 CK  H5      1    0.10800  307105.6  ; Amber99Sb-disp
 CK  N*      1    0.13710  368192.0  ; Amber99Sb-disp
 CK  NB      1    0.13040  442667.2  ; Amber99Sb-disp
 CM  CM      1    0.13500  459403.2  ; Amber99Sb-disp
 CM  CT      1    0.15100  265265.6  ; Amber99Sb-disp
 CM  HA      1    0.10800  307105.6  ; Amber99Sb-disp
 CM  H4      1    0.10800  307105.6  ; Amber99Sb-disp
 CM  H5      1    0.10800  307105.6  ; Amber99Sb-disp
 CM  N*      1    0.13650  374886.4  ; Amber99Sb-disp
 CM  OS      1    0.12400  401664.0  ; Amber99Sb-disp
 CQ  H5      1    0.10800  307105.6  ; Amber99Sb-disp
 CQ  NC      1    0.13240  420073.6  ; Amber99Sb-disp
 CT  CT      1    0.15260  259408.0  ; Amber99Sb-disp
 CT  HC      1    0.10900  284512.0  ; Amber99Sb-disp
 CT  H1      1    0.10900  284512.0  ; Amber99Sb-disp
 CT  H2      1    0.10900  284512.0  ; Amber99Sb-disp
 CT  H3      1    0.10900  284512.0  ; Amber99Sb-disp
 CT  HP      1    0.10900  284512.0  ; Amber99Sb-disp
 CT  N*      1    0.14750  282001.6  ; Amber99Sb-disp
 CT  N2      1    0.14630  282001.6  ; Amber99Sb-disp
 CT  OH      1    0.14100  267776.0  ; Amber99Sb-disp
 CT  OS      1    0.14100  267776.0  ; Amber99Sb-disp
 C*  HC      1    0.10800  307105.6  ; Amber99Sb-disp
 C*  CB      1    0.14590  324678.4  ; Amber99Sb-disp
 C*  CT      1    0.14950  265265.6  ; Amber99Sb-disp
 C*  CW      1    0.13520  456892.8  ; Amber99Sb-disp
 CB  CN      1    0.14190  374049.6  ; Amber99Sb-disp
 CC  CT      1    0.15040  265265.6  ; Amber99Sb-disp
 CC  CV      1    0.13750  428441.6  ; Amber99Sb-disp
 CC  CW      1    0.13710  433462.4  ; Amber99Sb-disp
 CC  NA      1    0.13850  353129.6  ; Amber99Sb-disp
 CC  NB      1    0.13940  343088.0  ; Amber99Sb-disp
 CN  NA      1    0.13800  358150.4  ; Amber99Sb-disp
 CR  H5      1    0.10800  307105.6  ; Amber99Sb-disp
 CR  NA      1    0.13430  399153.6  ; Amber99Sb-disp
 CR  NB      1    0.13350  408358.4  ; Amber99Sb-disp
 CT  N       1    0.14490  282001.6  ; Amber99Sb-disp
 CT  N3      1    0.14710  307105.6  ; Amber99Sb-disp
 CT  S       1    0.18100  189953.6  ; Amber99Sb-disp
 CT  SH      1    0.18100  198321.6  ; Amber99Sb-disp
 CV  H4      1    0.10800  307105.6  ; Amber99Sb-disp
 CV  NB      1    0.13940  343088.0  ; Amber99Sb-disp
 CW  H4      1    0.10800  307105.6  ; Amber99Sb-disp
 CW  NA      1    0.13810  357313.6  ; Amber99Sb-disp
 O2  P       1    0.14800  439320.0  ; Amber99Sb-disp
 OH  P       1    0.16100  192464.0  ; Amber99Sb-disp
 OS  P       1    0.16100  192464.0  ; Amber99Sb-disp
 H   N2      1    0.10100  363171.2  ; Amber99Sb-disp
 H   N*      1    0.10100  363171.2  ; Amber99Sb-disp
 H   NA      1    0.10100  363171.2  ; Amber99Sb-disp
 H   N       1    0.10100  363171.2  ; Amber99Sb-disp
 HB  N       1    0.10100  363171.2  ; Amber99Sb-disp
 H   N3      1    0.10100  363171.2  ; Amber99Sb-disp
 HO  OH      1    0.09600  462750.4  ; Amber99Sb-disp
 HO  OS      1    0.09600  462750.4  ; Amber99Sb-disp
 HS  SH      1    0.13360  229283.2  ; Amber99Sb-disp
 S   S       1    0.20380  138908.8  ; Amber99Sb-disp
 F   CT      1    0.13800  307105.6  ; Amber99Sb-disp
 Cl  CT      1    0.17660  194137.6  ; Amber99Sb-disp
 Br  CT      1    0.19440  133051.2  ; Amber99Sb-disp
 I   CT      1    0.21660  123846.4  ; Amber99Sb-disp
 F   CA      1    0.13590  323004.8  ; Amber99Sb-disp
 Cl  CA      1    0.17270  161502.4  ; Amber99Sb-disp
 I   CA      1    0.20750  143092.8  ; Amber99Sb-disp
 Br  CA      1    0.18900  143929.6  ; Amber99Sb-disp
 C7  CT      1    0.15260  259408.0  ; Amber99Sb-disp
 C   C7      1    0.15220  265265.6  ; Amber99Sb-disp
 C7  H1      1    0.10900  284512.0  ; Amber99Sb-disp
 C7  HP      1    0.10900  284512.0  ; Amber99Sb-disp
 C7  N       1    0.14490  282001.6  ; Amber99Sb-disp
 C7  N3      1    0.14710  307105.6  ; Amber99Sb-disp
 C3  HC      1    0.10900  284512.0  ; Amber99Sb-disp
 C4  HC      1    0.10900  284512.0  ; Amber99Sb-disp
 CT  C3      1    0.15260  259408.0  ; Amber99Sb-disp
 CT  C4      1    0.15260  259408.0  ; Amber99Sb-disp
 C6  O2      1    0.12500  548940.8  ; Amber99Sb-disp
 CC  O2      1    0.12500  548940.8  ; Amber99Sb-disp
 C5  O       1    0.12290  476976.0  ; Amber99Sb-disp
 C5  N       1    0.13350  410032.0  ; Amber99Sb-disp
 C5  CT      1    0.15220  265265.6  ; Amber99Sb-disp
 C6  CT      1    0.15220  265265.6  ; Amber99Sb-disp
 C1  HP      1    0.10900  284512.0  ; Amber99Sb-disp

[ constrainttypes ]
; this section is implemented manually from bond * angle values

; constraints for rigid CH3 groups
 MCH3   CT      2    0.166426  
 MCH3   C3      2    0.166426  ; ADDED (01-2020)
 MCH3   C4      2    0.166426  ; ADDED (01-2020)
 MCH3   C8      2    0.166426  ; ADDED (01-2020)
 MCH3   S       2    0.193875
 MCH3   MCH3    2    0.092163
; constraints for rigid NH3 groups
 MNH3   CT      2    0.158254
 MNH3   C1      2    0.158254  ; ADDED (TP; 12-2020)
 MNH3   MNH3    2    0.080229

; angle-derived constraints for OH and SH groups in proteins
; The constraint A-C is calculated from the angle A-B-C and bonds A-B, B-C.
  C     HO      2    0.195074
  CA    HO      2    0.195074
  CT    HO      2    0.194132
  C8    HO      2    0.194132   ;ADDED (01-2020)
  CT    HS      2    0.235935


[ angletypes ]
;  i    j    k  func       th0       cth
 C1  C   OH     1    110.000  669.440  ; Amber99Sb-disp
 C1  C   O      1    120.400  669.440  ; Amber99Sb-disp
 C1  C   OB     1    120.400  669.440  ; Amber99Sb-disp
 C1  C   O2     1    117.000  585.760  ; Amber99Sb-disp
 C1  C   N      1    116.600  585.760  ; Amber99Sb-disp
 H1  C1  H1     1    109.500  292.880  ; Amber99Sb-disp
 H1  C1  N      1    109.500  418.400  ; Amber99Sb-disp
 H1  C1  N3     1    109.500  418.400  ; Amber99Sb-disp
 C   C1  H1     1    109.500  418.400  ; Amber99Sb-disp
 C   C1  N      1    110.100  527.184  ; Amber99Sb-disp
 C   C1  N3     1    111.200  669.440  ; Amber99Sb-disp
 C   N   C1     1    121.900  418.400  ; Amber99Sb-disp
 C1  N   H      1    118.040  418.400  ; Amber99Sb-disp
 C1  N   HB     1    118.040  418.400  ; Amber99Sb-disp
 C1  N3  H      1    109.500  418.400  ; Amber99Sb-disp
 H1  C8  H1     1    109.500  292.880  ; Amber99Sb-disp
 H1  C8  O3     1    109.500  418.400  ; Amber99Sb-disp
 CT  C8  O3     1    109.500  418.400  ; Amber99Sb-disp
 C8  O3  HO     1    108.500  460.240  ; Amber99Sb-disp
 H1  C8  OH     1    109.500  418.400  ; Amber99Sb-disp
 CT  C8  OH     1    109.500  418.400  ; Amber99Sb-disp
 C8  OH  HO     1    108.500  460.240  ; Amber99Sb-disp
 CT  C8  CT     1    109.500  334.720  ; Amber99Sb-disp
 CT  C8  H1     1    109.500  418.400  ; Amber99Sb-disp
 CT  C8  HC     1    109.500  418.400  ; Amber99Sb-disp
 CT  C9  H1     1    109.500  418.400  ; Amber99Sb-disp
 H1  C9  S      1    109.500  418.400  ; Amber99Sb-disp
 CT  C9  S      1    114.700  418.400  ; Amber99Sb-disp
 C9  S   CT     1     98.900  518.816  ; Amber99Sb-disp
 CT  C9  HC     1    109.500  418.400  ; Amber99Sb-disp
 CT  C9  CT     1    109.500  334.720  ; Amber99Sb-disp
 C9  CT  CT     1    109.500  334.720  ; Amber99Sb-disp
 HC  C9  HC     1    109.500  292.880  ; Amber99Sb-disp
 C9  CT  HC     1    109.500  418.400  ; Amber99Sb-disp
 C9  CT  H1     1    109.500  418.400  ; Amber99Sb-disp
 H1  C9  H1     1    109.500  292.880  ; Amber99Sb-disp
 C9  C   O      1    120.400  669.440  ; Amber99Sb-disp
 C9  C   O2     1    117.000  585.760  ; Amber99Sb-disp
 C9  C   OH     1    110.000  669.440  ; Amber99Sb-disp
 C9  C   N      1    116.600  585.760  ; Amber99Sb-disp
 C   C9  CT     1    111.100  527.184  ; Amber99Sb-disp
 C   C9  HC     1    109.500  418.400  ; Amber99Sb-disp
 C9  CT  N2     1    111.200  669.440  ; Amber99Sb-disp
 C8  CT  N      1    109.700  669.440  ; Amber99Sb-disp
 C   CT  C8     1    111.100  527.184  ; Amber99Sb-disp
 C8  CT  HC     1    109.500  418.400  ; Amber99Sb-disp
 C8  CT  H1     1    109.500  418.400  ; Amber99Sb-disp
 H4  C   N      1    120.000  418.400  ; Amber99Sb-disp
 HW  OW  HW     1    104.520  836.800  ; Amber99Sb-disp
 HW  HW  OW     1    127.740    0.000  ; Amber99Sb-disp
 C   C   O      1    120.000  669.440  ; Amber99Sb-disp
 C   C   OH     1    120.000  669.440  ; Amber99Sb-disp
 CA  C   CA     1    120.000  527.184  ; Amber99Sb-disp
 CA  C   OH     1    120.000  585.760  ; Amber99Sb-disp
 CB  C   NA     1    111.300  585.760  ; Amber99Sb-disp
 CB  C   O      1    128.800  669.440  ; Amber99Sb-disp
 CM  C   NA     1    114.100  585.760  ; Amber99Sb-disp
 CM  C   O      1    125.300  669.440  ; Amber99Sb-disp
 CT  C   O      1    120.400  669.440  ; Amber99Sb-disp
 CT  C   OB     1    120.400  669.440  ; Amber99Sb-disp
 CT  C   O2     1    117.000  585.760  ; Amber99Sb-disp
 CT  C   N      1    116.600  585.760  ; Amber99Sb-disp
 CT  C   CT     1    117.000  527.184  ; Amber99Sb-disp
 CT  C   OS     1    115.000  669.440  ; Amber99Sb-disp
 CT  C   OH     1    110.000  669.440  ; Amber99Sb-disp
 N*  C   NA     1    115.400  585.760  ; Amber99Sb-disp
 N*  C   NC     1    118.600  585.760  ; Amber99Sb-disp
 N*  C   O      1    120.900  669.440  ; Amber99Sb-disp
 NA  C   O      1    120.600  669.440  ; Amber99Sb-disp
 NC  C   O      1    122.500  669.440  ; Amber99Sb-disp
 N   C   O      1    122.900  669.440  ; Amber99Sb-disp
 N   C   OB     1    122.900  669.440  ; Amber99Sb-disp
 O   C   O      1    126.000  669.440  ; Amber99Sb-disp
 O   C   OH     1    120.000  669.440  ; Amber99Sb-disp
 O   C   OS     1    125.000  669.440  ; Amber99Sb-disp
 O2  C   O2     1    126.000  669.440  ; Amber99Sb-disp
 H4  C   C      1    120.000  418.400  ; Amber99Sb-disp
 H4  C   CM     1    115.000  418.400  ; Amber99Sb-disp
 H4  C   CT     1    115.000  418.400  ; Amber99Sb-disp
 H4  C   O      1    120.000  418.400  ; Amber99Sb-disp
 H4  C   OH     1    120.000  418.400  ; Amber99Sb-disp
 H5  C   N      1    120.000  418.400  ; Amber99Sb-disp
 H5  C   O      1    119.000  418.400  ; Amber99Sb-disp
 H5  C   OH     1    107.000  418.400  ; Amber99Sb-disp
 H5  C   OS     1    107.000  418.400  ; Amber99Sb-disp
 C   CA  CA     1    120.000  527.184  ; Amber99Sb-disp
 C   CA  HA     1    120.000  418.400  ; Amber99Sb-disp
 CA  CA  CA     1    120.000  527.184  ; Amber99Sb-disp
 CA  CA  CB     1    120.000  527.184  ; Amber99Sb-disp
 CA  CA  CT     1    120.000  585.760  ; Amber99Sb-disp
 CA  CA  HA     1    120.000  418.400  ; Amber99Sb-disp
 CA  CA  H4     1    120.000  418.400  ; Amber99Sb-disp
 CA  CA  OH     1    120.000  585.760  ; Amber99Sb-disp
 CA  CA  CN     1    120.000  527.184  ; Amber99Sb-disp
 CB  CA  HA     1    120.000  418.400  ; Amber99Sb-disp
 CB  CA  H4     1    120.000  418.400  ; Amber99Sb-disp
 CB  CA  N2     1    123.500  585.760  ; Amber99Sb-disp
 CB  CA  NC     1    117.300  585.760  ; Amber99Sb-disp
 CM  CA  N2     1    120.100  585.760  ; Amber99Sb-disp
 CM  CA  NC     1    121.500  585.760  ; Amber99Sb-disp
 CN  CA  HA     1    120.000  418.400  ; Amber99Sb-disp
 NA  CA  NC     1    123.300  585.760  ; Amber99Sb-disp
 N2  CA  NA     1    116.000  585.760  ; Amber99Sb-disp
 N2  CA  NC     1    119.300  585.760  ; Amber99Sb-disp
 N2  CA  N2     1    120.000  585.760  ; Amber99Sb-disp
 F   CA  CA     1    121.000  585.760  ; Amber99Sb-disp
 Cl  CA  CA     1    118.800  585.760  ; Amber99Sb-disp
 I   CA  CA     1    118.800  585.760  ; Amber99Sb-disp
 C   CB  CB     1    119.200  527.184  ; Amber99Sb-disp
 C   CB  NB     1    130.000  585.760  ; Amber99Sb-disp
 CA  CB  CB     1    117.300  527.184  ; Amber99Sb-disp
 CA  CB  NB     1    132.400  585.760  ; Amber99Sb-disp
 CB  CB  N*     1    106.200  585.760  ; Amber99Sb-disp
 CB  CB  NB     1    110.400  585.760  ; Amber99Sb-disp
 CB  CB  NC     1    127.700  585.760  ; Amber99Sb-disp
 C*  CB  CA     1    134.900  527.184  ; Amber99Sb-disp
 C*  CB  CN     1    108.800  527.184  ; Amber99Sb-disp
 CA  CB  CN     1    116.200  527.184  ; Amber99Sb-disp
 N*  CB  NC     1    126.200  585.760  ; Amber99Sb-disp
 H5  CK  N*     1    123.050  418.400  ; Amber99Sb-disp
 H5  CK  NB     1    123.050  418.400  ; Amber99Sb-disp
 N*  CK  NB     1    113.900  585.760  ; Amber99Sb-disp
 C   CM  CM     1    120.700  527.184  ; Amber99Sb-disp
 C   CM  CT     1    119.700  585.760  ; Amber99Sb-disp
 C   CM  HA     1    119.700  418.400  ; Amber99Sb-disp
 C   CM  H4     1    119.700  418.400  ; Amber99Sb-disp
 CA  CM  CM     1    117.000  527.184  ; Amber99Sb-disp
 CA  CM  HA     1    123.300  418.400  ; Amber99Sb-disp
 CA  CM  H4     1    123.300  418.400  ; Amber99Sb-disp
 CM  CM  CT     1    119.700  585.760  ; Amber99Sb-disp
 CM  CM  HA     1    119.700  418.400  ; Amber99Sb-disp
 CM  CM  H4     1    119.700  418.400  ; Amber99Sb-disp
 CM  CM  N*     1    121.200  585.760  ; Amber99Sb-disp
 CM  CM  OS     1    125.000  669.440  ; Amber99Sb-disp
 H4  CM  N*     1    119.100  418.400  ; Amber99Sb-disp
 H4  CM  OS     1    113.000  418.400  ; Amber99Sb-disp
 HA  CM  HA     1    120.000  292.880  ; Amber99Sb-disp
 HA  CM  CT     1    120.000  418.400  ; Amber99Sb-disp
 NC  CQ  NC     1    129.100  585.760  ; Amber99Sb-disp
 H5  CQ  NC     1    115.450  418.400  ; Amber99Sb-disp
 H1  CT  H1     1    109.500  292.880  ; Amber99Sb-disp
 H1  CT  N*     1    109.500  418.400  ; Amber99Sb-disp
 H1  CT  OH     1    109.500  418.400  ; Amber99Sb-disp
 H1  CT  OS     1    109.500  418.400  ; Amber99Sb-disp
 H1  CT  CM     1    109.500  418.400  ; Amber99Sb-disp
 H1  CT  N      1    109.500  418.400  ; Amber99Sb-disp
 H1  CT  S      1    109.500  418.400  ; Amber99Sb-disp
 H1  CT  SH     1    109.500  418.400  ; Amber99Sb-disp
 H1  CT  N2     1    109.500  418.400  ; Amber99Sb-disp
 H2  CT  H2     1    109.500  292.880  ; Amber99Sb-disp
 H2  CT  N*     1    109.500  418.400  ; Amber99Sb-disp
 H2  CT  OS     1    109.500  418.400  ; Amber99Sb-disp
 HP  CT  HP     1    109.500  292.880  ; Amber99Sb-disp
 HP  CT  N3     1    109.500  418.400  ; Amber99Sb-disp
 HC  CT  HC     1    109.500  292.880  ; Amber99Sb-disp
 HC  CT  CM     1    109.500  418.400  ; Amber99Sb-disp
 C   CT  H1     1    109.500  418.400  ; Amber99Sb-disp
 C   CT  HP     1    109.500  418.400  ; Amber99Sb-disp
 C   CT  HC     1    109.500  418.400  ; Amber99Sb-disp
 C   CT  N      1    110.100  527.184  ; Amber99Sb-disp
 C   CT  N3     1    111.200  669.440  ; Amber99Sb-disp
 C   CT  CT     1    111.100  527.184  ; Amber99Sb-disp
 C   CT  OS     1    109.500  502.080  ; Amber99Sb-disp
 CA  CT  HC     1    109.500  418.400  ; Amber99Sb-disp
 CC  CT  CT     1    113.100  527.184  ; Amber99Sb-disp
 CC  CT  HC     1    109.500  418.400  ; Amber99Sb-disp
 CM  CT  CT     1    111.000  527.184  ; Amber99Sb-disp
 CM  CT  OS     1    109.500  418.400  ; Amber99Sb-disp
 CT  CT  CT     1    109.500  334.720  ; Amber99Sb-disp
 CT  CT  HC     1    109.500  418.400  ; Amber99Sb-disp
 CT  CT  H1     1    109.500  418.400  ; Amber99Sb-disp
 CT  CT  H2     1    109.500  418.400  ; Amber99Sb-disp
 CT  CT  HP     1    109.500  418.400  ; Amber99Sb-disp
 CT  CT  N*     1    109.500  418.400  ; Amber99Sb-disp
 CT  CT  OH     1    109.500  418.400  ; Amber99Sb-disp
 CT  CT  OS     1    109.500  418.400  ; Amber99Sb-disp
 CT  CT  S      1    114.700  418.400  ; Amber99Sb-disp
 CT  CT  SH     1    108.600  418.400  ; Amber99Sb-disp
 CT  CT  CA     1    114.000  527.184  ; Amber99Sb-disp
 CT  CT  N2     1    111.200  669.440  ; Amber99Sb-disp
 CT  CT  N      1    109.700  669.440  ; Amber99Sb-disp
 CT  CT  N3     1    111.200  669.440  ; Amber99Sb-disp
 C*  CT  CT     1    115.600  527.184  ; Amber99Sb-disp
 C*  CT  HC     1    109.500  418.400  ; Amber99Sb-disp
 OS  CT  OS     1    101.000 1338.880  ; Amber99Sb-disp
 OS  CT  N*     1    109.500  418.400  ; Amber99Sb-disp
 F   CT  F      1    109.100  644.336  ; Amber99Sb-disp
 F   CT  H1     1    109.500  418.400  ; Amber99Sb-disp
 F   CT  CT     1    109.000  418.400  ; Amber99Sb-disp
 F   CT  H2     1    109.500  418.400  ; Amber99Sb-disp
 Cl  CT  CT     1    108.500  418.400  ; Amber99Sb-disp
 Cl  CT  H1     1    108.500  418.400  ; Amber99Sb-disp
 I   CT  CT     1    106.000  418.400  ; Amber99Sb-disp
 CT  CC  NA     1    120.000  585.760  ; Amber99Sb-disp
 CT  CC  CV     1    120.000  585.760  ; Amber99Sb-disp
 CT  CC  NB     1    120.000  585.760  ; Amber99Sb-disp
 CV  CC  NA     1    120.000  585.760  ; Amber99Sb-disp
 CW  CC  NA     1    120.000  585.760  ; Amber99Sb-disp
 CW  CC  NB     1    120.000  585.760  ; Amber99Sb-disp
 CT  CC  CW     1    120.000  585.760  ; Amber99Sb-disp
 H5  CR  NA     1    120.000  418.400  ; Amber99Sb-disp
 H5  CR  NB     1    120.000  418.400  ; Amber99Sb-disp
 NA  CR  NA     1    120.000  585.760  ; Amber99Sb-disp
 NA  CR  NB     1    120.000  585.760  ; Amber99Sb-disp
 CC  CV  H4     1    120.000  418.400  ; Amber99Sb-disp
 CC  CV  NB     1    120.000  585.760  ; Amber99Sb-disp
 H4  CV  NB     1    120.000  418.400  ; Amber99Sb-disp
 CC  CW  H4     1    120.000  418.400  ; Amber99Sb-disp
 CC  CW  NA     1    120.000  585.760  ; Amber99Sb-disp
 C*  CW  H4     1    120.000  418.400  ; Amber99Sb-disp
 C*  CW  NA     1    108.700  585.760  ; Amber99Sb-disp
 H4  CW  NA     1    120.000  418.400  ; Amber99Sb-disp
 CB  C*  CT     1    128.600  585.760  ; Amber99Sb-disp
 CB  C*  CW     1    106.400  527.184  ; Amber99Sb-disp
 CT  C*  CW     1    125.000  585.760  ; Amber99Sb-disp
 CA  CN  CB     1    122.700  527.184  ; Amber99Sb-disp
 CA  CN  NA     1    132.800  585.760  ; Amber99Sb-disp
 CB  CN  NA     1    104.400  585.760  ; Amber99Sb-disp
 C   N   CT     1    121.900  418.400  ; Amber99Sb-disp
 C   N   H      1    120.000  418.400  ; Amber99Sb-disp
 C   N   HB     1    120.000  418.400  ; Amber99Sb-disp
 CT  N   H      1    118.040  418.400  ; Amber99Sb-disp
 CT  N   HB     1    118.040  418.400  ; Amber99Sb-disp
 CT  N   CT     1    118.000  418.400  ; Amber99Sb-disp
 H   N   H      1    120.000  292.880  ; Amber99Sb-disp
 C   N*  CM     1    121.600  585.760  ; Amber99Sb-disp
 C   N*  CT     1    117.600  585.760  ; Amber99Sb-disp
 C   N*  H      1    119.200  418.400  ; Amber99Sb-disp
 CB  N*  CK     1    105.400  585.760  ; Amber99Sb-disp
 CB  N*  CT     1    125.800  585.760  ; Amber99Sb-disp
 CB  N*  H      1    125.800  418.400  ; Amber99Sb-disp
 CK  N*  CT     1    128.800  585.760  ; Amber99Sb-disp
 CK  N*  H      1    128.800  418.400  ; Amber99Sb-disp
 CM  N*  CT     1    121.200  585.760  ; Amber99Sb-disp
 CM  N*  H      1    121.200  418.400  ; Amber99Sb-disp
 CA  N2  H      1    120.000  418.400  ; Amber99Sb-disp
 CA  N2  CT     1    123.200  418.400  ; Amber99Sb-disp
 CT  N2  H      1    118.400  418.400  ; Amber99Sb-disp
 H   N2  H      1    120.000  292.880  ; Amber99Sb-disp
 CT  N3  H      1    109.500  418.400  ; Amber99Sb-disp
 CT  N3  CT     1    109.500  418.400  ; Amber99Sb-disp
 H   N3  H      1    109.500  292.880  ; Amber99Sb-disp
 C   NA  C      1    126.400  585.760  ; Amber99Sb-disp
 C   NA  CA     1    125.200  585.760  ; Amber99Sb-disp
 C   NA  H      1    116.800  418.400  ; Amber99Sb-disp
 CA  NA  H      1    118.000  418.400  ; Amber99Sb-disp
 CC  NA  CR     1    120.000  585.760  ; Amber99Sb-disp
 CC  NA  H      1    120.000  418.400  ; Amber99Sb-disp
 CR  NA  CW     1    120.000  585.760  ; Amber99Sb-disp
 CR  NA  H      1    120.000  418.400  ; Amber99Sb-disp
 CW  NA  H      1    120.000  418.400  ; Amber99Sb-disp
 CN  NA  CW     1    111.600  585.760  ; Amber99Sb-disp
 CN  NA  H      1    123.100  418.400  ; Amber99Sb-disp
 CB  NB  CK     1    103.800  585.760  ; Amber99Sb-disp
 CC  NB  CR     1    117.000  585.760  ; Amber99Sb-disp
 CR  NB  CV     1    117.000  585.760  ; Amber99Sb-disp
 C   NC  CA     1    120.500  585.760  ; Amber99Sb-disp
 CA  NC  CB     1    112.200  585.760  ; Amber99Sb-disp
 CA  NC  CQ     1    118.600  585.760  ; Amber99Sb-disp
 CB  NC  CQ     1    111.000  585.760  ; Amber99Sb-disp
 C   OH  HO     1    113.000  418.400  ; Amber99Sb-disp
 CA  OH  HO     1    113.000  418.400  ; Amber99Sb-disp
 CT  OH  HO     1    108.500  460.240  ; Amber99Sb-disp
 HO  OH  P      1    108.500  376.560  ; Amber99Sb-disp
 C   OS  CT     1    117.000  502.080  ; Amber99Sb-disp
 CM  OS  CT     1    117.000  502.080  ; Amber99Sb-disp
 CT  OS  CT     1    109.500  502.080  ; Amber99Sb-disp
 CT  OS  P      1    120.500  836.800  ; Amber99Sb-disp
 P   OS  P      1    120.500  836.800  ; Amber99Sb-disp
 O2  P   OH     1    108.230  376.560  ; Amber99Sb-disp
 O2  P   O2     1    119.900 1171.520  ; Amber99Sb-disp
 O2  P   OS     1    108.230  836.800  ; Amber99Sb-disp
 OH  P   OS     1    102.600  376.560  ; Amber99Sb-disp
 OS  P   OS     1    102.600  376.560  ; Amber99Sb-disp
 CT  S   CT     1     98.900  518.816  ; Amber99Sb-disp
 CT  S   S      1    103.700  569.024  ; Amber99Sb-disp
 CT  SH  HS     1     96.000  359.824  ; Amber99Sb-disp
 HS  SH  HS     1     92.070  292.880  ; Amber99Sb-disp
 C7  C   O      1    120.400  669.440  ; Amber99Sb-disp
 C7  C   OB     1    120.400  669.440  ; Amber99Sb-disp
 C7  C   O2     1    117.000  585.760  ; Amber99Sb-disp
 C7  C   N      1    116.600  585.760  ; Amber99Sb-disp
 H1  C7  H1     1    109.500  292.880  ; Amber99Sb-disp
 H1  C7  N      1    109.500  418.400  ; Amber99Sb-disp
 HP  C7  HP     1    109.500  292.880  ; Amber99Sb-disp
 HP  C7  N3     1    109.500  418.400  ; Amber99Sb-disp
 C   C7  H1     1    109.500  418.400  ; Amber99Sb-disp
 C   C7  HP     1    109.500  418.400  ; Amber99Sb-disp
 C   C7  N      1    110.100  527.184  ; Amber99Sb-disp
 C   C7  N3     1    111.200  669.440  ; Amber99Sb-disp
 C   N   C7     1    121.900  418.400  ; Amber99Sb-disp
 C7  N   H      1    118.040  418.400  ; Amber99Sb-disp
 C7  N   HB     1    118.040  418.400  ; Amber99Sb-disp
 C7  N3  H      1    109.500  418.400  ; Amber99Sb-disp
 C7  N   CT     1    118.000  418.400  ; Amber99Sb-disp
 C7  N3  CT     1    109.500  418.400  ; Amber99Sb-disp
 CT  C7  N3     1    111.200  669.440  ; Amber99Sb-disp
 CT  C7  HP     1    109.500  418.400  ; Amber99Sb-disp
 C7  CT  CT     1    109.500  334.720  ; Amber99Sb-disp
 C7  CT  HC     1    109.500  418.400  ; Amber99Sb-disp
 CT  C7  N      1    109.700  669.440  ; Amber99Sb-disp
 C   C7  CT     1    111.100  527.184  ; Amber99Sb-disp
 CT  C7  H1     1    109.500  418.400  ; Amber99Sb-disp
 CT  C5  O      1    120.400  669.440  ; Amber99Sb-disp
 CT  C6  O2     1    117.000  585.760  ; Amber99Sb-disp
 CT  CC  O2     1    117.000  585.760  ; Amber99Sb-disp
 CT  C5  N      1    116.600  585.760  ; Amber99Sb-disp
 N   C5  O      1    122.900  669.440  ; Amber99Sb-disp
 O2  C6  O2     1    126.000  669.440  ; Amber99Sb-disp
 O2  CC  O2     1    126.000  669.440  ; Amber99Sb-disp
 HC  C3  HC     1    109.500  292.880  ; Amber99Sb-disp
 C5  CT  HC     1    109.500  418.400  ; Amber99Sb-disp
 C6  CT  HC     1    109.500  418.400  ; Amber99Sb-disp
 C5  CT  CT     1    111.100  527.184  ; Amber99Sb-disp
 C6  CT  CT     1    111.100  527.184  ; Amber99Sb-disp
 CT  C4  CT     1    109.500  334.720  ; Amber99Sb-disp
 CT  CT  C4     1    109.500  334.720  ; Amber99Sb-disp
 C4  CT  HC     1    109.500  418.400  ; Amber99Sb-disp
 CT  C4  HC     1    109.500  418.400  ; Amber99Sb-disp
 CT  CT  C3     1    109.500  334.720  ; Amber99Sb-disp
 CT  C3  HC     1    109.500  418.400  ; Amber99Sb-disp
 C3  CT  HC     1    109.500  418.400  ; Amber99Sb-disp
 C5  N   H      1    120.000  418.400  ; Amber99Sb-disp
 C5  N   HB     1    120.000  418.400  ; Amber99Sb-disp
 HP  C1  HP     1    109.500  292.880  ; Amber99Sb-disp
 HP  C1  N3     1    109.500  418.400  ; Amber99Sb-disp
 C   C1  HP     1    109.500  418.400  ; Amber99Sb-disp
 CT  C1  HP     1    109.500  418.400  ; Amber99Sb-disp

[ dihedraltypes ]
;i  j   k  l	 func      phase      kd      pn
 C   C1  N   O     4     180.0      4.60240     2  ; Amber99Sb-disp
 C   C1  N   OB    4     180.0      4.60240     2  ; Amber99Sb-disp
 C   C1  N   H     4     180.0      4.60240     2  ; Amber99Sb-disp
 C   C1  N   HB    4     180.0      4.60240     2  ; Amber99Sb-disp
 C9  O   C   OH    4     180.0     43.93200     2  ; Amber99Sb-disp
 CB  CK  N*  CT    4     180.0      4.18400     2  ; Amber99Sb-disp
 C   CM  N*  CT    4     180.0      4.18400     2  ; Amber99Sb-disp
 CT  O   C   OH    4     180.0     43.93200     2  ; Amber99Sb-disp
 CT  CV  CC  NA    4     180.0      4.60240     2  ; Amber99Sb-disp
 CT  CW  CC  NB    4     180.0      4.60240     2  ; Amber99Sb-disp
 CT  CC  CW  NB    4     180.0      4.60240     2  ; Amber99Sb-disp
 CT  CW  CC  NA    4     180.0      4.60240     2  ; Amber99Sb-disp
 CB  CT  C*  CW    4     180.0      4.60240     2  ; Amber99Sb-disp
 CA  CA  CA  CT    4     180.0      4.60240     2  ; Amber99Sb-disp
 C   CM  CM  CT    4     180.0      4.60240     2  ; Amber99Sb-disp
 CM  N2  CA  NC    4     180.0      4.60240     2  ; Amber99Sb-disp
 CB  N2  CA  NC    4     180.0      4.60240     2  ; Amber99Sb-disp
 N2  NA  CA  NC    4     180.0      4.60240     2  ; Amber99Sb-disp
 CA  CA  C   OH    4     180.0      4.60240     2  ; Amber99Sb-disp
 CA  CA  CA  OH    4     180.0      4.60240     2  ; Amber99Sb-disp
 H5  O   C   OH    4     180.0      4.60240     2  ; Amber99Sb-disp
 H5  O   C   OS    4     180.0      4.60240     2  ; Amber99Sb-disp
 CM  CT  CM  HA    4     180.0      4.60240     2  ; Amber99Sb-disp
 Br  CA  CA  CA    4     180.0      4.60240     2  ; Amber99Sb-disp
 CM  H4  C   O     4     180.0      4.60240     2  ; Amber99Sb-disp
 C   CT  N   H     4     180.0      4.60240     2  ; Amber99Sb-disp
 C   CT  N   HB    4     180.0      4.60240     2  ; Amber99Sb-disp
 C   CT  N   O     4     180.0      4.60240     2  ; Amber99Sb-disp
 C   C7  N   O     4     180.0      4.60240     2  ; Amber99Sb-disp
 C   CT  N   OB    4     180.0      4.60240     2  ; Amber99Sb-disp
 C   C7  N   OB    4     180.0      4.60240     2  ; Amber99Sb-disp
 C   C7  N   H     4     180.0      4.60240     2  ; Amber99Sb-disp
 C   C7  N   HB    4     180.0      4.60240     2  ; Amber99Sb-disp
 C5  CT  N   O     4     180.0      4.60240     2  ; Amber99Sb-disp
 C5  CT  N   OB    4     180.0      4.60240     2  ; Amber99Sb-disp
 C5  CT  N   H     4     180.0      4.60240     2  ; Amber99Sb-disp
 C5  CT  N   HB    4     180.0      4.60240     2  ; Amber99Sb-disp
 X   CT  N   C1    4     180.0      4.18400     2  ; Amber99Sb-disp
 X   CT  N   C7    4     180.0      4.18400     2  ; Amber99Sb-disp
 X   O2  C6  O2    4     180.0     43.93200     2  ; Amber99Sb-disp
 X   O2  C   O2    4     180.0     43.93200     2  ; Amber99Sb-disp
 X   N2  CA  N2    4     180.0     43.93200     2  ; Amber99Sb-disp
 X   CT  N   CT    4     180.0      4.18400     2  ; Amber99Sb-disp
 X   X   C   O     4     180.0     43.93200     2  ; Amber99Sb-disp
 X   X   C   OB    4     180.0     43.93200     2  ; Amber99Sb-disp
 X   X   N   H     4     180.0      4.18400     2  ; Amber99Sb-disp
 X   X   N2  H     4     180.0      4.18400     2  ; Amber99Sb-disp
 X   X   NA  H     4     180.0      4.18400     2  ; Amber99Sb-disp
 X   X   CA  HA    4     180.0      4.60240     2  ; Amber99Sb-disp
 X   X   CW  H4    4     180.0      4.60240     2  ; Amber99Sb-disp
 X   X   CR  H5    4     180.0      4.60240     2  ; Amber99Sb-disp
 X   X   CV  H4    4     180.0      4.60240     2  ; Amber99Sb-disp
 X   X   CQ  H5    4     180.0      4.60240     2  ; Amber99Sb-disp
 X   X   CK  H5    4     180.0      4.60240     2  ; Amber99Sb-disp
 X   X   CM  H4    4     180.0      4.60240     2  ; Amber99Sb-disp
 X   X   CM  HA    4     180.0      4.60240     2  ; Amber99Sb-disp
 X   X   CA  H4    4     180.0      4.60240     2  ; Amber99Sb-disp
 X   X   CA  H5    4     180.0      4.60240     2  ; Amber99Sb-disp
 X   X   C5  O     4     180.0     43.93200     2  ; Amber99Sb-disp

[ dihedraltypes ]
;i   j   k   l	   func	
 C8  CT  C   N     9       0.0      0.83680     1  ; Amber99Sb-disp
 C8  CT  C   N     9       0.0      0.83680     2  ; Amber99Sb-disp
 C8  CT  C   N     9       0.0      1.67360     3  ; Amber99Sb-disp
 C8  CT  N   C     9       0.0      8.36800     1  ; Amber99Sb-disp
 C8  CT  N   C     9       0.0      8.36800     2  ; Amber99Sb-disp
 C8  CT  N   C     9       0.0      1.67360     3  ; Amber99Sb-disp
 C   CT  C8  O3    9     180.0      4.18400     1  ; Amber99Sb-disp
 C   CT  C8  OH    9     180.0      3.76560     1  ; Amber99Sb-disp
 C   CT  CT  C4    9       0.0      2.39074     1  ; Amber99Sb-disp
 C   CT  CT  C4    9     180.0      1.49913     2  ; Amber99Sb-disp
 C   CT  CT  C4    9       0.0      0.56400     3  ; Amber99Sb-disp
 C   CT  CT  C5    9       0.0      0.71421     1  ; Amber99Sb-disp
 C   CT  CT  C5    9     180.0      2.49241     2  ; Amber99Sb-disp
 C   CT  CT  C5    9       0.0      0.49580     3  ; Amber99Sb-disp
 C   CT  CT  C5    9     180.0      1.74556     4  ; Amber99Sb-disp
 C   CT  CT  C5    9       0.0      0.43597     5  ; Amber99Sb-disp
 C   CT  CT  C5    9     180.0      0.42142     6  ; Amber99Sb-disp
 C   CT  CT  C*    9       0.0      1.21336     1  ; Amber99Sb-disp
 C   CT  CT  C9    9       0.0      1.25520     1  ; Amber99Sb-disp
 C   CT  CT  CA    9       0.0      2.17568     1  ; Amber99Sb-disp
 C   CT  CT  CC    9       0.0      2.92880     1  ; Amber99Sb-disp
 C   CT  CT  SH    9     180.0      0.66944     1  ; Amber99Sb-disp
 Cl  CT  CT  Cl    9     180.0      1.88280     1  ; Amber99Sb-disp
 CM  CM  C   O     9     180.0      9.10020     2  ; Amber99Sb-disp
 CM  CM  C   O     9       0.0      1.25520     3  ; Amber99Sb-disp
 C   N   C1  C     9       0.0      0.35267     1  ; Amber99Sb-disp
 C   N   C1  C     9       0.0      1.59541     2  ; Amber99Sb-disp
 C   N   C1  C     9     180.0      0.08381     3  ; Amber99Sb-disp
 C   N   C1  C     9       0.0      0.32396     4  ; Amber99Sb-disp
 C   N   C7  C     9       0.0      1.12968     2  ; Amber99Sb-disp
 C   N   C7  C     9       0.0      1.75728     3  ; Amber99Sb-disp
 C   N   CT  C     9     180.0      0.14226     1  ; Amber99Sb-disp
 C   N   CT  C     9       0.0      1.40164     2  ; Amber99Sb-disp
 C   N   CT  C     9       0.0      2.27610     3  ; Amber99Sb-disp
 C   N   CT  C     9       0.0      0.33472     4  ; Amber99Sb-disp
 ;CT  C4  CT  CT    9     180.0      0.83680     1  ; Amber99Sb-disp
 ;CT  C4  CT  CT    9     180.0      1.04600     2  ; Amber99Sb-disp
 ;CT  C4  CT  CT    9       0.0      0.75312     3  ; Amber99Sb-disp
 CT  C7  C   N     9       0.0      0.83680     1  ; Amber99Sb-disp
 CT  C7  C   N     9       0.0      0.83680     2  ; Amber99Sb-disp
 CT  C7  C   N     9       0.0      1.67360     3  ; Amber99Sb-disp
 CT  C7  N   C     9       0.0      8.36800     1  ; Amber99Sb-disp
 CT  C7  N   C     9       0.0      8.36800     2  ; Amber99Sb-disp
 CT  C7  N   C     9       0.0      1.67360     3  ; Amber99Sb-disp
 CT  C9  C   O2    9     180.0      2.51040     2  ; Amber99Sb-disp
 CT  C9  C   O     9     180.0      2.51040     2  ; Amber99Sb-disp
 CT  C9  C   OB    9     180.0      2.51040     2  ; Amber99Sb-disp
 CT  CM  CM  CT    9     180.0     27.82360     2  ; Amber99Sb-disp
 CT  CM  CM  CT    9     180.0      7.94960     1  ; Amber99Sb-disp
 CT  CT  C4  CT    9       0.0      0.62760     3  ; Amber99Sb-disp
 CT  CT  C5  O     9     180.0      4.18400     1  ; Amber99Sb-disp
 CT  CT  C6  O2    9     180.0      0.77822     4  ; Amber99Sb-disp
 CT  CT  C6  O2    9     180.0      1.48114     6  ; Amber99Sb-disp
 CT  CT  C6  O2    9     180.0      3.65263     2  ; Amber99Sb-disp
 CT  CT  C*  CW    9       0.0      5.02080     1  ; Amber99Sb-disp
 CT  CT  C   N     9       0.0      0.83680     1  ; Amber99Sb-disp
 CT  CT  C   N     9       0.0      0.83680     2  ; Amber99Sb-disp
 CT  CT  C   N     9       0.0      1.67360     3  ; Amber99Sb-disp
 CT  CT  CT  C3    9       0.0      0.62760     3  ; Amber99Sb-disp
 CT  CT  CT  C7    9       0.0      0.75312     3  ; Amber99Sb-disp
 CT  CT  CT  C7    9     180.0      0.83680     1  ; Amber99Sb-disp
 CT  CT  CT  C7    9     180.0      1.04600     2  ; Amber99Sb-disp
 CT  CT  CT  CT    9       0.0      0.62760     3  ; Amber99Sb-disp
 CT  CT  N   C     9       0.0      1.67360     3  ; Amber99Sb-disp
 CT  CT  N   C     9       0.0      8.36800     1  ; Amber99Sb-disp
 CT  CT  N   C     9       0.0      8.36800     2  ; Amber99Sb-disp
 CT  CT  OS  C     9       0.0      1.60247     3  ; Amber99Sb-disp
 CT  CT  OS  C     9     180.0      3.34720     1  ; Amber99Sb-disp
 CT  CT  OS  CT    9       0.0      1.60247     3  ; Amber99Sb-disp
 CT  CT  OS  CT    9     180.0      0.41840     2  ; Amber99Sb-disp
 CT  CT  SH  HS    9       0.0      0.83680     3  ; Amber99Sb-disp
 CT  CT  SH  HS    9       0.0      2.09200     2  ; Amber99Sb-disp
 CT  OS  CT  N*    9       0.0      1.60247     3  ; Amber99Sb-disp
 CT  OS  CT  N*    9       0.0      2.71960     2  ; Amber99Sb-disp
 CT  OS  CT  OS    9       0.0      0.41840     3  ; Amber99Sb-disp
 CT  OS  CT  OS    9     180.0      3.55640     2  ; Amber99Sb-disp
 CT  OS  CT  OS    9     180.0      5.64840     1  ; Amber99Sb-disp
 CT  S   S   CT    9       0.0     14.64400     2  ; Amber99Sb-disp
 CT  S   S   CT    9       0.0      2.51040     3  ; Amber99Sb-disp
 F   CT  CT  F     9     180.0      5.02080     1  ; Amber99Sb-disp
 H1  C1  C   O     9       0.0      3.34720     1  ; Amber99Sb-disp
 H1  C1  C   O     9     180.0      0.33472     3  ; Amber99Sb-disp
 H1  C7  C   O     9       0.0      3.34720     1  ; Amber99Sb-disp
 H1  C7  C   O     9     180.0      0.33472     3  ; Amber99Sb-disp
 H1  CT  C   O     9       0.0      3.34720     1  ; Amber99Sb-disp
 H1  CT  C   O     9     180.0      0.33472     3  ; Amber99Sb-disp
 H1  C1  C   OB    9       0.0      3.34720     1  ; Amber99Sb-disp
 H1  C1  C   OB    9     180.0      0.33472     3  ; Amber99Sb-disp
 H1  C7  C   OB    9       0.0      3.34720     1  ; Amber99Sb-disp
 H1  C7  C   OB    9     180.0      0.33472     3  ; Amber99Sb-disp
 H1  CT  C   OB    9       0.0      3.34720     1  ; Amber99Sb-disp
 H1  CT  C   OB    9     180.0      0.33472     3  ; Amber99Sb-disp
 H1  CT  CT  Br    9       0.0      2.30120     1  ; Amber99Sb-disp
 H1  CT  CT  Cl    9       0.0      1.04600     1  ; Amber99Sb-disp
 H1  CT  CT  F     9       0.0      0.79496     1  ; Amber99Sb-disp
 H1  CT  CT  OH    9       0.0      1.04600     1  ; Amber99Sb-disp
 H1  CT  CT  OS    9       0.0      1.04600     1  ; Amber99Sb-disp
 HC  C3  CT  CT    9       0.0      0.66944     3  ; Amber99Sb-disp
 HC  C4  CT  CT    9       0.0      0.66944     3  ; Amber99Sb-disp
 HC  C4  CT  HC    9       0.0      0.62760     3  ; Amber99Sb-disp
 HC  CT  C3  HC    9       0.0      0.62760     3  ; Amber99Sb-disp
 HC  CT  C4  CT    9       0.0      0.66944     3  ; Amber99Sb-disp
 HC  CT  C5  O     9       0.0      3.34720     1  ; Amber99Sb-disp
 HC  CT  C5  O     9     180.0      0.33472     3  ; Amber99Sb-disp
 HC  CT  CM  CM    9       0.0      4.81160     1  ; Amber99Sb-disp
 HC  CT  CM  CM    9     180.0      1.58992     3  ; Amber99Sb-disp
 HC  CT  C   O     9       0.0      3.34720     1  ; Amber99Sb-disp
 HC  CT  C   O     9     180.0      0.33472     3  ; Amber99Sb-disp
 HC  CT  C   OB    9       0.0      3.34720     1  ; Amber99Sb-disp
 HC  CT  C   OB    9     180.0      0.33472     3  ; Amber99Sb-disp
 HC  CT  CT  Br    9       0.0      2.30120     1  ; Amber99Sb-disp
 HC  CT  CT  C3    9       0.0      0.66944     3  ; Amber99Sb-disp
 HC  CT  CT  C4    9       0.0      0.66944     3  ; Amber99Sb-disp
 HC  CT  CT  C7    9       0.0      0.66944     3  ; Amber99Sb-disp
 HC  CT  CT  Cl    9       0.0      1.04600     1  ; Amber99Sb-disp
 HC  CT  CT  CT    9       0.0      0.66944     3  ; Amber99Sb-disp
 HC  CT  CT  F     9       0.0      0.79496     1  ; Amber99Sb-disp
 HC  CT  CT  HC    9       0.0      0.62760     3  ; Amber99Sb-disp
 HC  CT  CT  OH    9       0.0      1.04600     1  ; Amber99Sb-disp
 HC  CT  CT  OS    9       0.0      1.04600     1  ; Amber99Sb-disp
 H   N   C5  O     9       0.0      8.36800     1  ; Amber99Sb-disp
 H   N   C5  O     9     180.0     10.46000     2  ; Amber99Sb-disp
 H   N   C   O     9       0.0      8.36800     1  ; Amber99Sb-disp
 H   N   C   O     9     180.0     10.46000     2  ; Amber99Sb-disp
 HB  N   C   OB    9       0.0      8.36800     1  ; Amber99Sb-disp
 HB  N   C   OB    9     180.0     10.46000     2  ; Amber99Sb-disp
 HO  O3  C8  CT    9       0.0      0.35982     1  ; Amber99Sb-disp
 HO  O3  C8  CT    9       0.0      0.41840     3  ; Amber99Sb-disp
 HO  O3  C8  CT    9     180.0      0.68199     2  ; Amber99Sb-disp
 HO  O3  C8  H1    9       0.0      0.41840     3  ; Amber99Sb-disp
 HO  OH  C8  CT    9       0.0      0.25104     2  ; Amber99Sb-disp
 HO  OH  C8  CT    9       0.0      0.83680     3  ; Amber99Sb-disp
 HO  OH  C8  CT    9       0.0      3.13800     1  ; Amber99Sb-disp
 HO  OH  C   O     9       0.0      7.94960     1  ; Amber99Sb-disp
 HO  OH  C   O     9     180.0      9.62320     2  ; Amber99Sb-disp
 HO  OH  CT  CT    9       0.0      0.66944     3  ; Amber99Sb-disp
 HO  OH  CT  CT    9       0.0      1.04600     1  ; Amber99Sb-disp
 N3  CT  CT  C3    9       0.0      0.81630     1  ; Amber99Sb-disp
 N3  CT  CT  C3    9     180.0      3.53925     2  ; Amber99Sb-disp
 N3  CT  CT  C6    9     180.0     11.02568     1  ; Amber99Sb-disp
 N3  CT  CT  C6    9     180.0      4.98022     2  ; Amber99Sb-disp
 N3  CT  CT  C6    9     180.0      0.02845     3  ; Amber99Sb-disp
 N3  CT  CT  C6    9       0.0      1.76858     4  ; Amber99Sb-disp
 N3  CT  CT  C6    9       0.0      0.96943     5  ; Amber99Sb-disp
 N3  CT  CT  C6    9     180.0      0.89009     6  ; Amber99Sb-disp
 N   C1  C   N     9     180.0      2.69445     1  ; Amber99Sb-disp
 N   C1  C   N     9     180.0      6.68666     2  ; Amber99Sb-disp
 N   C1  C   N     9     180.0      1.67111     3  ; Amber99Sb-disp
 N   C1  C   N     9       0.0      0.31419     4  ; Amber99Sb-disp
 N   C5  CT  CT    9     180.0      4.37772     1  ; Amber99Sb-disp
 N   C5  CT  CT    9     180.0      0.75730     2  ; Amber99Sb-disp
 N   C5  CT  CT    9     180.0      0.14811     3  ; Amber99Sb-disp
 N   C5  CT  CT    9       0.0      0.41966     4  ; Amber99Sb-disp
 N   C5  CT  CT    9       0.0      0.54308     5  ; Amber99Sb-disp
 N   C5  CT  CT    9     180.0      0.44373     6  ; Amber99Sb-disp
 N   C7  C   N     9     180.0      1.88280     1  ; Amber99Sb-disp
 N   C7  C   N     9     180.0      6.61072     2  ; Amber99Sb-disp
 N   C7  C   N     9     180.0      2.30120     3  ; Amber99Sb-disp
 N   CT  C8  CT    9       0.0      0.25104     1  ; Amber99Sb-disp
 N   CT  C8  CT    9     180.0      2.09200     2  ; Amber99Sb-disp
 N   CT  C8  CT    9       0.0      0.62760     3  ; Amber99Sb-disp
 N   CT  C8  CT    9     180.0      0.27196     4  ; Amber99Sb-disp
 N   CT  C8  O3    9     180.0      0.33472     1  ; Amber99Sb-disp
 N   CT  C8  OH    9     180.0      1.04600     1  ; Amber99Sb-disp
 N   CT  C   N     9     360.0      0.82425     1  ; Amber99Sb-disp
 N   CT  C   N     9     180.0      6.04588     2  ; Amber99Sb-disp
 N   CT  C   N     9     180.0      2.00414     3  ; Amber99Sb-disp
 N   CT  C   N     9     360.0      0.07991     4  ; Amber99Sb-disp
 N   CT  C   N     9     360.0      0.01674     5  ; Amber99Sb-disp
 N   CT  CT  C3    9       0.0      0.81630     1  ; Amber99Sb-disp
 N   CT  CT  C3    9     180.0      3.53925     2  ; Amber99Sb-disp
 N   CT  CT  C5    9     180.0      2.63592     1  ; Amber99Sb-disp
 N   CT  CT  C6    9     180.0     12.05410     1  ; Amber99Sb-disp
 N   CT  CT  C6    9     180.0      5.06682     2  ; Amber99Sb-disp
 N   CT  CT  C6    9       0.0      0.25941     3  ; Amber99Sb-disp
 N   CT  CT  C6    9       0.0      1.02508     4  ; Amber99Sb-disp
 N   CT  CT  C6    9       0.0      0.54810     5  ; Amber99Sb-disp
 N   CT  CT  C6    9     180.0      0.59413     6  ; Amber99Sb-disp
 N   CT  CT  C9    9       0.0      0.41840     1  ; Amber99Sb-disp
 N   CT  CT  CC    9     180.0      1.67360     1  ; Amber99Sb-disp
 N   CT  CT  SH    9     180.0      2.30120     1  ; Amber99Sb-disp
 N   CT  CT  SH    9     180.0      2.63592     2  ; Amber99Sb-disp
 N   CT  CT  SH    9     180.0      0.25104     3  ; Amber99Sb-disp
 N   CT  CT  SH    9     180.0      0.12552     4  ; Amber99Sb-disp
 O   C   OS  CT    9     180.0      5.85760     1  ; Amber99Sb-disp
 O   C   OS  CT    9     180.0     11.29680     2  ; Amber99Sb-disp
 OH  CT  CT  OH    9       0.0      0.60250     3  ; Amber99Sb-disp
 OH  CT  CT  OH    9       0.0      4.91620     2  ; Amber99Sb-disp
 OH  P   OS  CT    9       0.0      1.04600     3  ; Amber99Sb-disp
 OH  P   OS  CT    9       0.0      5.02080     2  ; Amber99Sb-disp
 OS  CT  CT  OH    9       0.0      0.60250     3  ; Amber99Sb-disp
 OS  CT  CT  OH    9       0.0      4.91620     2  ; Amber99Sb-disp
 OS  CT  CT  OS    9       0.0      4.91620     2  ; Amber99Sb-disp
 OS  CT  CT  OS    9       0.0      0.60250     3  ; Amber99Sb-disp
 OS  CT  N*  CK    9       0.0     10.46000     1  ; Amber99Sb-disp
 OS  CT  N*  CM    9       0.0     10.46000     1  ; Amber99Sb-disp
 OS  P   OS  CT    9       0.0      5.02080     2  ; Amber99Sb-disp
 OS  P   OS  CT    9       0.0      1.04600     3  ; Amber99Sb-disp
 N   CT  CT  CA    9       0.0      0.00000     0  ; Amber99Sb-disp
 N   CT  CT  C*    9       0.0      0.00000     0  ; Amber99Sb-disp
 CT  CT  C9  S     9       0.0      0.00000     0  ; Amber99Sb-disp
 CT  CT  C9  CT    9       0.0      0.00000     0  ; Amber99Sb-disp
 X   C1  N3  X     9       0.0      0.65084     3  ; Amber99Sb-disp
 X   C5  N   X     9     180.0     10.46000     2  ; Amber99Sb-disp
 X   C7  CT  X     9       0.0      0.65084     3  ; Amber99Sb-disp
 X   C7  N3  X     9       0.0      0.65084     3  ; Amber99Sb-disp
 X   C8  O3  X     9       0.0      0.69873     3  ; Amber99Sb-disp
 X   C8  OH  X     9       0.0      0.69873     3  ; Amber99Sb-disp
 X   C9  S   X     9       0.0      1.39327     3  ; Amber99Sb-disp
 X   CA  CA  X     9     180.0     15.16700     2  ; Amber99Sb-disp
 X   CA  CB  X     9     180.0     14.64400     2  ; Amber99Sb-disp
 X   CA  CM  X     9     180.0     10.66920     2  ; Amber99Sb-disp
 X   CA  CN  X     9     180.0     15.16700     2  ; Amber99Sb-disp
 X   CA  N2  X     9     180.0     10.04160     2  ; Amber99Sb-disp
 X   CA  NA  X     9     180.0      6.27600     2  ; Amber99Sb-disp
 X   CA  NC  X     9     180.0     20.08320     2  ; Amber99Sb-disp
 X   CA  OH  X     9     180.0      3.76560     2  ; Amber99Sb-disp
 X   CB  CB  X     9     180.0     22.80280     2  ; Amber99Sb-disp
 X   CB  CN  X     9     180.0     12.55200     2  ; Amber99Sb-disp
 X   CB  NB  X     9     180.0     10.66920     2  ; Amber99Sb-disp
 X   CB  NC  X     9     180.0     17.36360     2  ; Amber99Sb-disp
 X   CB  N*  X     9     180.0      6.90360     2  ; Amber99Sb-disp
 X   C   CA  X     9     180.0     15.16700     2  ; Amber99Sb-disp
 X   C   CB  X     9     180.0     12.55200     2  ; Amber99Sb-disp
 X   C*  CB  X     9     180.0      7.00820     2  ; Amber99Sb-disp
 X   CC  CV  X     9     180.0     21.54760     2  ; Amber99Sb-disp
 X   CC  CW  X     9     180.0     22.48900     2  ; Amber99Sb-disp
 X   C   CM  X     9     180.0      9.10020     2  ; Amber99Sb-disp
 X   CC  NA  X     9     180.0      5.85760     2  ; Amber99Sb-disp
 X   CC  NB  X     9     180.0     10.04160     2  ; Amber99Sb-disp
 X   C*  CW  X     9     180.0     27.30060     2  ; Amber99Sb-disp
 X   C   C   X     9     180.0     15.16700     2  ; Amber99Sb-disp
 X   CK  NB  X     9     180.0     41.84000     2  ; Amber99Sb-disp
 X   CK  N*  X     9     180.0      7.11280     2  ; Amber99Sb-disp
 X   CM  CM  X     9     180.0     27.82360     2  ; Amber99Sb-disp
 X   CM  N*  X     9     180.0      7.74040     2  ; Amber99Sb-disp
 X   CM  OS  X     9     180.0      4.39320     2  ; Amber99Sb-disp
 X   C   NA  X     9     180.0      5.64840     2  ; Amber99Sb-disp
 X   C   NC  X     9     180.0     16.73600     2  ; Amber99Sb-disp
 X   CN  NA  X     9     180.0      6.38060     2  ; Amber99Sb-disp
 X   C   N   X     9     180.0     10.46000     2  ; Amber99Sb-disp
 X   C   N*  X     9     180.0      6.06680     2  ; Amber99Sb-disp
 X   C   OH  X     9     180.0      9.62320     2  ; Amber99Sb-disp
 X   C   OS  X     9     180.0     11.29680     2  ; Amber99Sb-disp
 X   C   O   X     9     180.0     11.71520     2  ; Amber99Sb-disp
 X   C   OB  X     9     180.0     11.71520     2  ; Amber99Sb-disp
 X   CQ  NC  X     9     180.0     28.45120     2  ; Amber99Sb-disp
 X   CR  NA  X     9     180.0      9.72780     2  ; Amber99Sb-disp
 X   CR  NB  X     9     180.0     20.92000     2  ; Amber99Sb-disp
 X   CT  C8  X     9       0.0      0.64852     3  ; Amber99Sb-disp
 X   CT  C9  X     9       0.0      0.64852     3  ; Amber99Sb-disp
 X   CT  CT  X     9       0.0      0.65084     3  ; Amber99Sb-disp
 X   CT  N3  X     9       0.0      0.65084     3  ; Amber99Sb-disp
 X   CT  OH  X     9       0.0      0.69733     3  ; Amber99Sb-disp
 X   CT  OS  X     9       0.0      1.60387     3  ; Amber99Sb-disp
 X   CT  SH  X     9       0.0      1.04600     3  ; Amber99Sb-disp
 X   CT  S   X     9       0.0      1.39467     3  ; Amber99Sb-disp
 X   CV  NB  X     9     180.0     10.04160     2  ; Amber99Sb-disp
 X   CW  NA  X     9     180.0      6.27600     2  ; Amber99Sb-disp
 X   OH  P   X     9       0.0      1.04600     3  ; Amber99Sb-disp
 X   OS  P   X     9       0.0      1.04600     3  ; Amber99Sb-disp
 X   C1  N   X     9       0.0      0.00000     0  ; Amber99Sb-disp
 X   C   C1  X     9       0.0      0.00000     0  ; Amber99Sb-disp
 X   C   C9  X     9       0.0      0.00000     0  ; Amber99Sb-disp
 X   C   CT  X     9       0.0      0.00000     0  ; Amber99Sb-disp
 X   CA  CT  X     9       0.0      0.00000     0  ; Amber99Sb-disp
 X   CC  CT  X     9       0.0      0.00000     0  ; Amber99Sb-disp
 X   CM  CT  X     9       0.0      0.00000     0  ; Amber99Sb-disp
 X   CT  N   X     9       0.0      0.00000     0  ; Amber99Sb-disp
 X   CT  N*  X     9       0.0      0.00000     0  ; Amber99Sb-disp
 X   CT  N2  X     9       0.0      0.00000     0  ; Amber99Sb-disp
 X   C*  CT  X     9       0.0      0.00000     0  ; Amber99Sb-disp
 X   C7  N   X     9       0.0      0.00000     0  ; Amber99Sb-disp
 X   C   C7  X     9       0.0      0.00000     0  ; Amber99Sb-disp
 X   C5  CT  X     9       0.0      0.00000     0  ; Amber99Sb-disp
 X   C6  CT  X     9       0.0      0.00000     0  ; Amber99Sb-disp


[ atomtypes ]
;name  bond_type    mass    charge   ptype          sigma      epsilon
;O              O      0.0000  0.0000  A   2.95992e-01  8.78640e-01 ;;identical to A99sb-disp
;H1            H1      0.0000  0.0000  A   2.47135e-01  6.56888e-02 ;;identical to A99sb-disp
Ho            Ho      0.0000  0.0000  A   3.56359e-02  1.25520e-01
Os            Os      0.0000  0.0000  A   3.00001e-01  7.11280e-01
;H2            H2      0.0000  0.0000  A   2.29317e-01  6.56888e-02 ;;identical to A99sb-disp
Cg            Cg      0.0000  0.0000  A   3.39967e-01  4.57730e-01
;H              H      0.0000  0.0000  A   1.06908e-01  6.56888e-02 ;;identical to A99sb-disp
Ng            Ng      0.0000  0.0000  A   3.25000e-01  7.11280e-01
Hc            Hc      0.0000  0.0000  A   2.64953e-01  6.56888e-02
;C              C      0.0000  0.0000  A   3.39967e-01  3.59824e-01 ;;identical to A99sb-disp
Oh            Oh      0.0000  0.0000  A   3.06647e-01  8.80314e-01

[ moleculetype ]
; Name            nrexcl
Trastuzumab       3

[ atoms ]
;   nr       type  resnr residue  atom   cgnr     charge       mass  typeB    chargeB      massB
; residue   1 GLU rtp NGLU q  0.0
     1       MNH3      1    GLU    MN1      1          0      8.517   ; qtot 0
     2       MNH3      1    GLU    MN2      1          0      8.517   ; qtot 0
     3         N3      1    GLU      N      1     0.0017          0   ; qtot 0.0017
     4          H      1    GLU     H1      2     0.2391          0   ; qtot 0.2408
     5          H      1    GLU     H2      3     0.2391          0   ; qtot 0.4799
     6          H      1    GLU     H3      4     0.2391          0   ; qtot 0.719
     7         CT      1    GLU     CA      5     0.0588     13.018   ; qtot 0.7778
     8         HP      1    GLU     HA      6     0.1202          0   ; qtot 0.898
     9         CT      1    GLU     CB      7     0.0909     14.026   ; qtot 0.9889
    10         HC      1    GLU    HB1      8    -0.0232          0   ; qtot 0.9657
    11         HC      1    GLU    HB2      9    -0.0232          0   ; qtot 0.9425
    12         CT      1    GLU     CG     10    -0.0236     14.026   ; qtot 0.9189
    13         HC      1    GLU    HG1     11    -0.0315          0   ; qtot 0.8874
    14         HC      1    GLU    HG2     12    -0.0315          0   ; qtot 0.8559
    15          C      1    GLU     CD     13     0.8087      12.01   ; qtot 1.665
    16         O2      1    GLU    OE1     14    -0.8189         16   ; qtot 0.8457
    17         O2      1    GLU    OE2     15    -0.8189         16   ; qtot 0.0268
    18          C      1    GLU      C     16     0.5621      12.01   ; qtot 0.5889
    19         OB      1    GLU      O     17    -0.5889         16   ; qtot 0
; residue   2 VAL rtp VAL  q  0.0
    20          N      2    VAL      N     18    -0.4157     15.018   ; qtot -0.4157
    21         HB      2    VAL      H     19     0.2719          0   ; qtot -0.1438
    22         CT      2    VAL     CA     20    -0.0875     13.018   ; qtot -0.2313
    23         H1      2    VAL     HA     21     0.0969          0   ; qtot -0.1344
    24         C8      2    VAL     CB     22     0.2985     13.018   ; qtot 0.1641
    25         HC      2    VAL     HB     23    -0.0297          0   ; qtot 0.1344
    26       MCH3      2    VAL   MCG1     24          0      7.517   ; qtot 0.1344
    27       MCH3      2    VAL   MCG2     24          0      7.517   ; qtot 0.1344
    28         CT      2    VAL    CG1     24    -0.3192          0   ; qtot -0.1848
    29         HC      2    VAL   HG11     25     0.0791          0   ; qtot -0.1057
    30         HC      2    VAL   HG12     26     0.0791          0   ; qtot -0.0266
    31         HC      2    VAL   HG13     27     0.0791          0   ; qtot 0.0525
    32       MCH3      2    VAL   MCG1     28          0      7.517   ; qtot 0.0525
    33       MCH3      2    VAL   MCG2     28          0      7.517   ; qtot 0.0525
    34         CT      2    VAL    CG2     28    -0.3192          0   ; qtot -0.2667
    35         HC      2    VAL   HG21     29     0.0791          0   ; qtot -0.1876
    36         HC      2    VAL   HG22     30     0.0791          0   ; qtot -0.1085
    37         HC      2    VAL   HG23     31     0.0791          0   ; qtot -0.0294
    38          C      2    VAL      C     32     0.5973      12.01   ; qtot 0.5679
    39         OB      2    VAL      O     33    -0.5679         16   ; qtot 0
; residue   3 GLN rtp GLN  q  0.0
    40          N      3    GLN      N     34    -0.4157     15.018   ; qtot -0.4157
    41         HB      3    GLN      H     35     0.2719          0   ; qtot -0.1438
    42         CT      3    GLN     CA     36    -0.0031     13.018   ; qtot -0.1469
    43         H1      3    GLN     HA     37      0.085          0   ; qtot -0.0619
    44         CT      3    GLN     CB     38    -0.0036     14.026   ; qtot -0.0655
    45         HC      3    GLN    HB1     39     0.0171          0   ; qtot -0.0484
    46         HC      3    GLN    HB2     40     0.0171          0   ; qtot -0.0313
    47         C9      3    GLN     CG     41    -0.0645     14.026   ; qtot -0.0958
    48         HC      3    GLN    HG1     42     0.0352          0   ; qtot -0.0606
    49         HC      3    GLN    HG2     43     0.0352          0   ; qtot -0.0254
    50          C      3    GLN     CD     44     0.6951      12.01   ; qtot 0.6697
    51          O      3    GLN    OE1     45    -0.6086         16   ; qtot 0.0611
    52          N      3    GLN    NE2     46    -0.9407     16.026   ; qtot -0.8796
    53          H      3    GLN   HE21     47     0.4251          0   ; qtot -0.4545
    54          H      3    GLN   HE22     48     0.4251          0   ; qtot -0.0294
    55          C      3    GLN      C     49     0.5973      12.01   ; qtot 0.5679
    56         OB      3    GLN      O     50    -0.5679         16   ; qtot 0
; residue   4 LEU rtp LEU  q  0.0
    57          N      4    LEU      N     51    -0.4157     15.018   ; qtot -0.4157
    58         HB      4    LEU      H     52     0.2719          0   ; qtot -0.1438
    59         CT      4    LEU     CA     53    -0.0518     13.018   ; qtot -0.1956
    60         H1      4    LEU     HA     54     0.0922          0   ; qtot -0.1034
    61         CT      4    LEU     CB     55    -0.1102     14.026   ; qtot -0.2136
    62         HC      4    LEU    HB1     56     0.0457          0   ; qtot -0.1679
    63         HC      4    LEU    HB2     57     0.0457          0   ; qtot -0.1222
    64         C4      4    LEU     CG     58     0.3531     13.018   ; qtot 0.2309
    65         HC      4    LEU     HG     59    -0.0361          0   ; qtot 0.1948
    66       MCH3      4    LEU   MCD1     60          0      7.517   ; qtot 0.1948
    67       MCH3      4    LEU   MCD2     60          0      7.517   ; qtot 0.1948
    68         CT      4    LEU    CD1     60    -0.4121          0   ; qtot -0.2173
    69         HC      4    LEU   HD11     61        0.1          0   ; qtot -0.1173
    70         HC      4    LEU   HD12     62        0.1          0   ; qtot -0.0173
    71         HC      4    LEU   HD13     63        0.1          0   ; qtot 0.0827
    72       MCH3      4    LEU   MCD1     64          0      7.517   ; qtot 0.0827
    73       MCH3      4    LEU   MCD2     64          0      7.517   ; qtot 0.0827
    74         CT      4    LEU    CD2     64    -0.4121          0   ; qtot -0.3294
    75         HC      4    LEU   HD21     65        0.1          0   ; qtot -0.2294
    76         HC      4    LEU   HD22     66        0.1          0   ; qtot -0.1294
    77         HC      4    LEU   HD23     67        0.1          0   ; qtot -0.0294
    78          C      4    LEU      C     68     0.5973      12.01   ; qtot 0.5679
    79         OB      4    LEU      O     69    -0.5679         16   ; qtot 0
; residue   5 VAL rtp VAL  q  0.0
    80          N      5    VAL      N     70    -0.4157     15.018   ; qtot -0.4157
    81         HB      5    VAL      H     71     0.2719          0   ; qtot -0.1438
    82         CT      5    VAL     CA     72    -0.0875     13.018   ; qtot -0.2313
    83         H1      5    VAL     HA     73     0.0969          0   ; qtot -0.1344
    84         C8      5    VAL     CB     74     0.2985     13.018   ; qtot 0.1641
    85         HC      5    VAL     HB     75    -0.0297          0   ; qtot 0.1344
    86       MCH3      5    VAL   MCG1     76          0      7.517   ; qtot 0.1344
    87       MCH3      5    VAL   MCG2     76          0      7.517   ; qtot 0.1344
    88         CT      5    VAL    CG1     76    -0.3192          0   ; qtot -0.1848
    89         HC      5    VAL   HG11     77     0.0791          0   ; qtot -0.1057
    90         HC      5    VAL   HG12     78     0.0791          0   ; qtot -0.0266
    91         HC      5    VAL   HG13     79     0.0791          0   ; qtot 0.0525
    92       MCH3      5    VAL   MCG1     80          0      7.517   ; qtot 0.0525
    93       MCH3      5    VAL   MCG2     80          0      7.517   ; qtot 0.0525
    94         CT      5    VAL    CG2     80    -0.3192          0   ; qtot -0.2667
    95         HC      5    VAL   HG21     81     0.0791          0   ; qtot -0.1876
    96         HC      5    VAL   HG22     82     0.0791          0   ; qtot -0.1085
    97         HC      5    VAL   HG23     83     0.0791          0   ; qtot -0.0294
    98          C      5    VAL      C     84     0.5973      12.01   ; qtot 0.5679
    99         OB      5    VAL      O     85    -0.5679         16   ; qtot 0
; residue   6 GLN rtp GLN  q  0.0
   100          N      6    GLN      N     86    -0.4157     15.018   ; qtot -0.4157
   101         HB      6    GLN      H     87     0.2719          0   ; qtot -0.1438
   102         CT      6    GLN     CA     88    -0.0031     13.018   ; qtot -0.1469
   103         H1      6    GLN     HA     89      0.085          0   ; qtot -0.0619
   104         CT      6    GLN     CB     90    -0.0036     14.026   ; qtot -0.0655
   105         HC      6    GLN    HB1     91     0.0171          0   ; qtot -0.0484
   106         HC      6    GLN    HB2     92     0.0171          0   ; qtot -0.0313
   107         C9      6    GLN     CG     93    -0.0645     14.026   ; qtot -0.0958
   108         HC      6    GLN    HG1     94     0.0352          0   ; qtot -0.0606
   109         HC      6    GLN    HG2     95     0.0352          0   ; qtot -0.0254
   110          C      6    GLN     CD     96     0.6951      12.01   ; qtot 0.6697
   111          O      6    GLN    OE1     97    -0.6086         16   ; qtot 0.0611
   112          N      6    GLN    NE2     98    -0.9407     16.026   ; qtot -0.8796
   113          H      6    GLN   HE21     99     0.4251          0   ; qtot -0.4545
   114          H      6    GLN   HE22    100     0.4251          0   ; qtot -0.0294
   115          C      6    GLN      C    101     0.5973      12.01   ; qtot 0.5679
   116         OB      6    GLN      O    102    -0.5679         16   ; qtot 0
; residue   7 SER rtp SER  q  0.0
   117          N      7    SER      N    103    -0.4157     15.018   ; qtot -0.4157
   118         HB      7    SER      H    104     0.2719          0   ; qtot -0.1438
   119         CT      7    SER     CA    105    -0.0249     13.018   ; qtot -0.1687
   120         H1      7    SER     HA    106     0.0843          0   ; qtot -0.0844
   121         C8      7    SER     CB    107     0.2117     14.026   ; qtot 0.1273
   122         H1      7    SER    HB1    108     0.0352          0   ; qtot 0.1625
   123         H1      7    SER    HB2    109     0.0352          0   ; qtot 0.1977
   124         OH      7    SER     OG    110    -0.6546         16   ; qtot -0.4569
   125         HO      7    SER     HG    111     0.4275      1.008   ; qtot -0.0294
   126          C      7    SER      C    112     0.5973      12.01   ; qtot 0.5679
   127         OB      7    SER      O    113    -0.5679         16   ; qtot 0
; residue   8 GLY rtp GLY  q  0.0
   128          N      8    GLY      N    114    -0.4157     15.018   ; qtot -0.4157
   129         HB      8    GLY      H    115     0.2719          0   ; qtot -0.1438
   130         C1      8    GLY     CA    116    -0.0252     14.026   ; qtot -0.169
   131         H1      8    GLY    HA1    117     0.0698          0   ; qtot -0.0992
   132         H1      8    GLY    HA2    118     0.0698          0   ; qtot -0.0294
   133          C      8    GLY      C    119     0.5973      12.01   ; qtot 0.5679
   134         OB      8    GLY      O    120    -0.5679         16   ; qtot 0
; residue   9 GLY rtp GLY  q  0.0
   135          N      9    GLY      N    121    -0.4157     15.018   ; qtot -0.4157
   136         HB      9    GLY      H    122     0.2719          0   ; qtot -0.1438
   137         C1      9    GLY     CA    123    -0.0252     14.026   ; qtot -0.169
   138         H1      9    GLY    HA1    124     0.0698          0   ; qtot -0.0992
   139         H1      9    GLY    HA2    125     0.0698          0   ; qtot -0.0294
   140          C      9    GLY      C    126     0.5973      12.01   ; qtot 0.5679
   141         OB      9    GLY      O    127    -0.5679         16   ; qtot 0
; residue  10 GLY rtp GLY  q  0.0
   142          N     10    GLY      N    128    -0.4157     15.018   ; qtot -0.4157
   143         HB     10    GLY      H    129     0.2719          0   ; qtot -0.1438
   144         C1     10    GLY     CA    130    -0.0252     14.026   ; qtot -0.169
   145         H1     10    GLY    HA1    131     0.0698          0   ; qtot -0.0992
   146         H1     10    GLY    HA2    132     0.0698          0   ; qtot -0.0294
   147          C     10    GLY      C    133     0.5973      12.01   ; qtot 0.5679
   148         OB     10    GLY      O    134    -0.5679         16   ; qtot 0
; residue  11 VAL rtp VAL  q  0.0
   149          N     11    VAL      N    135    -0.4157     15.018   ; qtot -0.4157
   150         HB     11    VAL      H    136     0.2719          0   ; qtot -0.1438
   151         CT     11    VAL     CA    137    -0.0875     13.018   ; qtot -0.2313
   152         H1     11    VAL     HA    138     0.0969          0   ; qtot -0.1344
   153         C8     11    VAL     CB    139     0.2985     13.018   ; qtot 0.1641
   154         HC     11    VAL     HB    140    -0.0297          0   ; qtot 0.1344
   155       MCH3     11    VAL   MCG1    141          0      7.517   ; qtot 0.1344
   156       MCH3     11    VAL   MCG2    141          0      7.517   ; qtot 0.1344
   157         CT     11    VAL    CG1    141    -0.3192          0   ; qtot -0.1848
   158         HC     11    VAL   HG11    142     0.0791          0   ; qtot -0.1057
   159         HC     11    VAL   HG12    143     0.0791          0   ; qtot -0.0266
   160         HC     11    VAL   HG13    144     0.0791          0   ; qtot 0.0525
   161       MCH3     11    VAL   MCG1    145          0      7.517   ; qtot 0.0525
   162       MCH3     11    VAL   MCG2    145          0      7.517   ; qtot 0.0525
   163         CT     11    VAL    CG2    145    -0.3192          0   ; qtot -0.2667
   164         HC     11    VAL   HG21    146     0.0791          0   ; qtot -0.1876
   165         HC     11    VAL   HG22    147     0.0791          0   ; qtot -0.1085
   166         HC     11    VAL   HG23    148     0.0791          0   ; qtot -0.0294
   167          C     11    VAL      C    149     0.5973      12.01   ; qtot 0.5679
   168         OB     11    VAL      O    150    -0.5679         16   ; qtot 0
; residue  12 VAL rtp VAL  q  0.0
   169          N     12    VAL      N    151    -0.4157     15.018   ; qtot -0.4157
   170         HB     12    VAL      H    152     0.2719          0   ; qtot -0.1438
   171         CT     12    VAL     CA    153    -0.0875     13.018   ; qtot -0.2313
   172         H1     12    VAL     HA    154     0.0969          0   ; qtot -0.1344
   173         C8     12    VAL     CB    155     0.2985     13.018   ; qtot 0.1641
   174         HC     12    VAL     HB    156    -0.0297          0   ; qtot 0.1344
   175       MCH3     12    VAL   MCG1    157          0      7.517   ; qtot 0.1344
   176       MCH3     12    VAL   MCG2    157          0      7.517   ; qtot 0.1344
   177         CT     12    VAL    CG1    157    -0.3192          0   ; qtot -0.1848
   178         HC     12    VAL   HG11    158     0.0791          0   ; qtot -0.1057
   179         HC     12    VAL   HG12    159     0.0791          0   ; qtot -0.0266
   180         HC     12    VAL   HG13    160     0.0791          0   ; qtot 0.0525
   181       MCH3     12    VAL   MCG1    161          0      7.517   ; qtot 0.0525
   182       MCH3     12    VAL   MCG2    161          0      7.517   ; qtot 0.0525
   183         CT     12    VAL    CG2    161    -0.3192          0   ; qtot -0.2667
   184         HC     12    VAL   HG21    162     0.0791          0   ; qtot -0.1876
   185         HC     12    VAL   HG22    163     0.0791          0   ; qtot -0.1085
   186         HC     12    VAL   HG23    164     0.0791          0   ; qtot -0.0294
   187          C     12    VAL      C    165     0.5973      12.01   ; qtot 0.5679
   188         OB     12    VAL      O    166    -0.5679         16   ; qtot 0
; residue  13 GLN rtp GLN  q  0.0
   189          N     13    GLN      N    167    -0.4157     15.018   ; qtot -0.4157
   190         HB     13    GLN      H    168     0.2719          0   ; qtot -0.1438
   191         CT     13    GLN     CA    169    -0.0031     13.018   ; qtot -0.1469
   192         H1     13    GLN     HA    170      0.085          0   ; qtot -0.0619
   193         CT     13    GLN     CB    171    -0.0036     14.026   ; qtot -0.0655
   194         HC     13    GLN    HB1    172     0.0171          0   ; qtot -0.0484
   195         HC     13    GLN    HB2    173     0.0171          0   ; qtot -0.0313
   196         C9     13    GLN     CG    174    -0.0645     14.026   ; qtot -0.0958
   197         HC     13    GLN    HG1    175     0.0352          0   ; qtot -0.0606
   198         HC     13    GLN    HG2    176     0.0352          0   ; qtot -0.0254
   199          C     13    GLN     CD    177     0.6951      12.01   ; qtot 0.6697
   200          O     13    GLN    OE1    178    -0.6086         16   ; qtot 0.0611
   201          N     13    GLN    NE2    179    -0.9407     16.026   ; qtot -0.8796
   202          H     13    GLN   HE21    180     0.4251          0   ; qtot -0.4545
   203          H     13    GLN   HE22    181     0.4251          0   ; qtot -0.0294
   204          C     13    GLN      C    182     0.5973      12.01   ; qtot 0.5679
   205         OB     13    GLN      O    183    -0.5679         16   ; qtot 0
; residue  14 PRO rtp PRO  q  0.0
   206          N     14    PRO      N    184    -0.2548      14.01   ; qtot -0.2548
   207         CT     14    PRO     CD    185     0.0192     14.026   ; qtot -0.2356
   208         H1     14    PRO    HD1    186     0.0391          0   ; qtot -0.1965
   209         H1     14    PRO    HD2    187     0.0391          0   ; qtot -0.1574
   210         CT     14    PRO     CG    188     0.0189     14.026   ; qtot -0.1385
   211         HC     14    PRO    HG1    189     0.0213          0   ; qtot -0.1172
   212         HC     14    PRO    HG2    190     0.0213          0   ; qtot -0.0959
   213         CT     14    PRO     CB    191     -0.007     14.026   ; qtot -0.1029
   214         HC     14    PRO    HB1    192     0.0253          0   ; qtot -0.0776
   215         HC     14    PRO    HB2    193     0.0253          0   ; qtot -0.0523
   216         C7     14    PRO     CA    194    -0.0266     13.018   ; qtot -0.0789
   217         H1     14    PRO     HA    195     0.0641          0   ; qtot -0.0148
   218          C     14    PRO      C    196     0.5896      12.01   ; qtot 0.5748
   219         OB     14    PRO      O    197    -0.5748         16   ; qtot 0
; residue  15 GLY rtp GLY  q  0.0
   220          N     15    GLY      N    198    -0.4157     15.018   ; qtot -0.4157
   221         HB     15    GLY      H    199     0.2719          0   ; qtot -0.1438
   222         C1     15    GLY     CA    200    -0.0252     14.026   ; qtot -0.169
   223         H1     15    GLY    HA1    201     0.0698          0   ; qtot -0.0992
   224         H1     15    GLY    HA2    202     0.0698          0   ; qtot -0.0294
   225          C     15    GLY      C    203     0.5973      12.01   ; qtot 0.5679
   226         OB     15    GLY      O    204    -0.5679         16   ; qtot 0
; residue  16 ARG rtp ARG  q +1.0
   227          N     16    ARG      N    205    -0.4157     15.018   ; qtot -0.4157
   228         HB     16    ARG      H    206     0.2719          0   ; qtot -0.1438
   229         CT     16    ARG     CA    207   0.053892     13.018   ; qtot -0.08991
   230         H1     16    ARG     HA    208    0.08661          0   ; qtot -0.003298
   231         CT     16    ARG     CB    209   0.052535     14.026   ; qtot 0.04924
   232         HC     16    ARG    HB1    210   0.023551          0   ; qtot 0.07279
   233         HC     16    ARG    HB2    211   0.023551          0   ; qtot 0.09634
   234         C9     16    ARG     CG    212  -0.000834     14.026   ; qtot 0.09551
   235         HC     16    ARG    HG1    213   0.013058          0   ; qtot 0.1086
   236         HC     16    ARG    HG2    214   0.013058          0   ; qtot 0.1216
   237         CT     16    ARG     CD    215  -0.251845     14.026   ; qtot -0.1302
   238         H1     16    ARG    HD1    216   0.217628          0   ; qtot 0.0874
   239         H1     16    ARG    HD2    217   0.217628          0   ; qtot 0.305
   240         N2     16    ARG     NE    218  -0.684202     15.018   ; qtot -0.3792
   241          H     16    ARG     HE    219   0.394341          0   ; qtot 0.01517
   242         CA     16    ARG     CZ    220    1.03498      12.01   ; qtot 1.05
   243         N2     16    ARG    NH1    221  -0.812007     16.026   ; qtot 0.2381
   244          H     16    ARG   HH11    222   0.386117          0   ; qtot 0.6243
   245          H     16    ARG   HH12    223   0.386117          0   ; qtot 1.01
   246         N2     16    ARG    NH2    224  -0.812007     16.026   ; qtot 0.1984
   247          H     16    ARG   HH21    225   0.386117          0   ; qtot 0.5845
   248          H     16    ARG   HH22    226   0.386117          0   ; qtot 0.9706
   249          C     16    ARG      C    227     0.5973      12.01   ; qtot 1.568
   250         OB     16    ARG      O    228    -0.5679         16   ; qtot 1
; residue  17 SER rtp SER  q  0.0
   251          N     17    SER      N    229    -0.4157     15.018   ; qtot 0.5843
   252         HB     17    SER      H    230     0.2719          0   ; qtot 0.8562
   253         CT     17    SER     CA    231    -0.0249     13.018   ; qtot 0.8313
   254         H1     17    SER     HA    232     0.0843          0   ; qtot 0.9156
   255         C8     17    SER     CB    233     0.2117     14.026   ; qtot 1.127
   256         H1     17    SER    HB1    234     0.0352          0   ; qtot 1.163
   257         H1     17    SER    HB2    235     0.0352          0   ; qtot 1.198
   258         OH     17    SER     OG    236    -0.6546         16   ; qtot 0.5431
   259         HO     17    SER     HG    237     0.4275      1.008   ; qtot 0.9706
   260          C     17    SER      C    238     0.5973      12.01   ; qtot 1.568
   261         OB     17    SER      O    239    -0.5679         16   ; qtot 1
; residue  18 LEU rtp LEU  q  0.0
   262          N     18    LEU      N    240    -0.4157     15.018   ; qtot 0.5843
   263         HB     18    LEU      H    241     0.2719          0   ; qtot 0.8562
   264         CT     18    LEU     CA    242    -0.0518     13.018   ; qtot 0.8044
   265         H1     18    LEU     HA    243     0.0922          0   ; qtot 0.8966
   266         CT     18    LEU     CB    244    -0.1102     14.026   ; qtot 0.7864
   267         HC     18    LEU    HB1    245     0.0457          0   ; qtot 0.8321
   268         HC     18    LEU    HB2    246     0.0457          0   ; qtot 0.8778
   269         C4     18    LEU     CG    247     0.3531     13.018   ; qtot 1.231
   270         HC     18    LEU     HG    248    -0.0361          0   ; qtot 1.195
   271       MCH3     18    LEU   MCD1    249          0      7.517   ; qtot 1.195
   272       MCH3     18    LEU   MCD2    249          0      7.517   ; qtot 1.195
   273         CT     18    LEU    CD1    249    -0.4121          0   ; qtot 0.7827
   274         HC     18    LEU   HD11    250        0.1          0   ; qtot 0.8827
   275         HC     18    LEU   HD12    251        0.1          0   ; qtot 0.9827
   276         HC     18    LEU   HD13    252        0.1          0   ; qtot 1.083
   277       MCH3     18    LEU   MCD1    253          0      7.517   ; qtot 1.083
   278       MCH3     18    LEU   MCD2    253          0      7.517   ; qtot 1.083
   279         CT     18    LEU    CD2    253    -0.4121          0   ; qtot 0.6706
   280         HC     18    LEU   HD21    254        0.1          0   ; qtot 0.7706
   281         HC     18    LEU   HD22    255        0.1          0   ; qtot 0.8706
   282         HC     18    LEU   HD23    256        0.1          0   ; qtot 0.9706
   283          C     18    LEU      C    257     0.5973      12.01   ; qtot 1.568
   284         OB     18    LEU      O    258    -0.5679         16   ; qtot 1
; residue  19 ARG rtp ARG  q +1.0
   285          N     19    ARG      N    259    -0.4157     15.018   ; qtot 0.5843
   286         HB     19    ARG      H    260     0.2719          0   ; qtot 0.8562
   287         CT     19    ARG     CA    261   0.053892     13.018   ; qtot 0.9101
   288         H1     19    ARG     HA    262    0.08661          0   ; qtot 0.9967
   289         CT     19    ARG     CB    263   0.052535     14.026   ; qtot 1.049
   290         HC     19    ARG    HB1    264   0.023551          0   ; qtot 1.073
   291         HC     19    ARG    HB2    265   0.023551          0   ; qtot 1.096
   292         C9     19    ARG     CG    266  -0.000834     14.026   ; qtot 1.096
   293         HC     19    ARG    HG1    267   0.013058          0   ; qtot 1.109
   294         HC     19    ARG    HG2    268   0.013058          0   ; qtot 1.122
   295         CT     19    ARG     CD    269  -0.251845     14.026   ; qtot 0.8698
   296         H1     19    ARG    HD1    270   0.217628          0   ; qtot 1.087
   297         H1     19    ARG    HD2    271   0.217628          0   ; qtot 1.305
   298         N2     19    ARG     NE    272  -0.684202     15.018   ; qtot 0.6208
   299          H     19    ARG     HE    273   0.394341          0   ; qtot 1.015
   300         CA     19    ARG     CZ    274    1.03498      12.01   ; qtot 2.05
   301         N2     19    ARG    NH1    275  -0.812007     16.026   ; qtot 1.238
   302          H     19    ARG   HH11    276   0.386117          0   ; qtot 1.624
   303          H     19    ARG   HH12    277   0.386117          0   ; qtot 2.01
   304         N2     19    ARG    NH2    278  -0.812007     16.026   ; qtot 1.198
   305          H     19    ARG   HH21    279   0.386117          0   ; qtot 1.584
   306          H     19    ARG   HH22    280   0.386117          0   ; qtot 1.971
   307          C     19    ARG      C    281     0.5973      12.01   ; qtot 2.568
   308         OB     19    ARG      O    282    -0.5679         16   ; qtot 2
; residue  20 LEU rtp LEU  q  0.0
   309          N     20    LEU      N    283    -0.4157     15.018   ; qtot 1.584
   310         HB     20    LEU      H    284     0.2719          0   ; qtot 1.856
   311         CT     20    LEU     CA    285    -0.0518     13.018   ; qtot 1.804
   312         H1     20    LEU     HA    286     0.0922          0   ; qtot 1.897
   313         CT     20    LEU     CB    287    -0.1102     14.026   ; qtot 1.786
   314         HC     20    LEU    HB1    288     0.0457          0   ; qtot 1.832
   315         HC     20    LEU    HB2    289     0.0457          0   ; qtot 1.878
   316         C4     20    LEU     CG    290     0.3531     13.018   ; qtot 2.231
   317         HC     20    LEU     HG    291    -0.0361          0   ; qtot 2.195
   318       MCH3     20    LEU   MCD1    292          0      7.517   ; qtot 2.195
   319       MCH3     20    LEU   MCD2    292          0      7.517   ; qtot 2.195
   320         CT     20    LEU    CD1    292    -0.4121          0   ; qtot 1.783
   321         HC     20    LEU   HD11    293        0.1          0   ; qtot 1.883
   322         HC     20    LEU   HD12    294        0.1          0   ; qtot 1.983
   323         HC     20    LEU   HD13    295        0.1          0   ; qtot 2.083
   324       MCH3     20    LEU   MCD1    296          0      7.517   ; qtot 2.083
   325       MCH3     20    LEU   MCD2    296          0      7.517   ; qtot 2.083
   326         CT     20    LEU    CD2    296    -0.4121          0   ; qtot 1.671
   327         HC     20    LEU   HD21    297        0.1          0   ; qtot 1.771
   328         HC     20    LEU   HD22    298        0.1          0   ; qtot 1.871
   329         HC     20    LEU   HD23    299        0.1          0   ; qtot 1.971
   330          C     20    LEU      C    300     0.5973      12.01   ; qtot 2.568
   331         OB     20    LEU      O    301    -0.5679         16   ; qtot 2
; residue  21 SER rtp SER  q  0.0
   332          N     21    SER      N    302    -0.4157     15.018   ; qtot 1.584
   333         HB     21    SER      H    303     0.2719          0   ; qtot 1.856
   334         CT     21    SER     CA    304    -0.0249     13.018   ; qtot 1.831
   335         H1     21    SER     HA    305     0.0843          0   ; qtot 1.916
   336         C8     21    SER     CB    306     0.2117     14.026   ; qtot 2.127
   337         H1     21    SER    HB1    307     0.0352          0   ; qtot 2.163
   338         H1     21    SER    HB2    308     0.0352          0   ; qtot 2.198
   339         OH     21    SER     OG    309    -0.6546         16   ; qtot 1.543
   340         HO     21    SER     HG    310     0.4275      1.008   ; qtot 1.971
   341          C     21    SER      C    311     0.5973      12.01   ; qtot 2.568
   342         OB     21    SER      O    312    -0.5679         16   ; qtot 2
; residue  22 CYS rtp CYX  q  0.0
   343          N     22    CYS      N    313    -0.4157     15.018   ; qtot 1.584
   344         HB     22    CYS      H    314     0.2719          0   ; qtot 1.856
   345         CT     22    CYS     CA    315     0.0429     13.018   ; qtot 1.899
   346         H1     22    CYS     HA    316     0.0766          0   ; qtot 1.976
   347         CT     22    CYS     CB    317     -0.079     14.026   ; qtot 1.897
   348         H1     22    CYS    HB1    318      0.091          0   ; qtot 1.988
   349         H1     22    CYS    HB2    319      0.091          0   ; qtot 2.079
   350          S     22    CYS     SG    320    -0.1081      32.06   ; qtot 1.971
   351          C     22    CYS      C    321     0.5973      12.01   ; qtot 2.568
   352         OB     22    CYS      O    322    -0.5679         16   ; qtot 2
; residue  23 SER rtp SER  q  0.0
   353          N     23    SER      N    323    -0.4157     15.018   ; qtot 1.584
   354         HB     23    SER      H    324     0.2719          0   ; qtot 1.856
   355         CT     23    SER     CA    325    -0.0249     13.018   ; qtot 1.831
   356         H1     23    SER     HA    326     0.0843          0   ; qtot 1.916
   357         C8     23    SER     CB    327     0.2117     14.026   ; qtot 2.127
   358         H1     23    SER    HB1    328     0.0352          0   ; qtot 2.163
   359         H1     23    SER    HB2    329     0.0352          0   ; qtot 2.198
   360         OH     23    SER     OG    330    -0.6546         16   ; qtot 1.543
   361         HO     23    SER     HG    331     0.4275      1.008   ; qtot 1.971
   362          C     23    SER      C    332     0.5973      12.01   ; qtot 2.568
   363         OB     23    SER      O    333    -0.5679         16   ; qtot 2
; residue  24 SER rtp SER  q  0.0
   364          N     24    SER      N    334    -0.4157     15.018   ; qtot 1.584
   365         HB     24    SER      H    335     0.2719          0   ; qtot 1.856
   366         CT     24    SER     CA    336    -0.0249     13.018   ; qtot 1.831
   367         H1     24    SER     HA    337     0.0843          0   ; qtot 1.916
   368         C8     24    SER     CB    338     0.2117     14.026   ; qtot 2.127
   369         H1     24    SER    HB1    339     0.0352          0   ; qtot 2.163
   370         H1     24    SER    HB2    340     0.0352          0   ; qtot 2.198
   371         OH     24    SER     OG    341    -0.6546         16   ; qtot 1.543
   372         HO     24    SER     HG    342     0.4275      1.008   ; qtot 1.971
   373          C     24    SER      C    343     0.5973      12.01   ; qtot 2.568
   374         OB     24    SER      O    344    -0.5679         16   ; qtot 2
; residue  25 SER rtp SER  q  0.0
   375          N     25    SER      N    345    -0.4157     15.018   ; qtot 1.584
   376         HB     25    SER      H    346     0.2719          0   ; qtot 1.856
   377         CT     25    SER     CA    347    -0.0249     13.018   ; qtot 1.831
   378         H1     25    SER     HA    348     0.0843          0   ; qtot 1.916
   379         C8     25    SER     CB    349     0.2117     14.026   ; qtot 2.127
   380         H1     25    SER    HB1    350     0.0352          0   ; qtot 2.163
   381         H1     25    SER    HB2    351     0.0352          0   ; qtot 2.198
   382         OH     25    SER     OG    352    -0.6546         16   ; qtot 1.543
   383         HO     25    SER     HG    353     0.4275      1.008   ; qtot 1.971
   384          C     25    SER      C    354     0.5973      12.01   ; qtot 2.568
   385         OB     25    SER      O    355    -0.5679         16   ; qtot 2
; residue  26 GLY rtp GLY  q  0.0
   386          N     26    GLY      N    356    -0.4157     15.018   ; qtot 1.584
   387         HB     26    GLY      H    357     0.2719          0   ; qtot 1.856
   388         C1     26    GLY     CA    358    -0.0252     14.026   ; qtot 1.831
   389         H1     26    GLY    HA1    359     0.0698          0   ; qtot 1.901
   390         H1     26    GLY    HA2    360     0.0698          0   ; qtot 1.971
   391          C     26    GLY      C    361     0.5973      12.01   ; qtot 2.568
   392         OB     26    GLY      O    362    -0.5679         16   ; qtot 2
; residue  27 PHE rtp PHE  q  0.0
   393          N     27    PHE      N    363    -0.4157     15.018   ; qtot 1.584
   394         HB     27    PHE      H    364     0.2719          0   ; qtot 1.856
   395         CT     27    PHE     CA    365    -0.0024     13.018   ; qtot 1.854
   396         H1     27    PHE     HA    366     0.0978          0   ; qtot 1.952
   397         CT     27    PHE     CB    367    -0.0343     14.026   ; qtot 1.917
   398         HC     27    PHE    HB1    368     0.0295          0   ; qtot 1.947
   399         HC     27    PHE    HB2    369     0.0295          0   ; qtot 1.976
   400         CA     27    PHE     CG    370     0.0118      12.01   ; qtot 1.988
   401         CA     27    PHE    CD1    371    -0.1256     13.018   ; qtot 1.863
   402         HA     27    PHE    HD1    372      0.133          0   ; qtot 1.996
   403         CA     27    PHE    CE1    373    -0.1704     13.018   ; qtot 1.825
   404         HA     27    PHE    HE1    374      0.143          0   ; qtot 1.968
   405         CA     27    PHE     CZ    375    -0.1072     13.018   ; qtot 1.861
   406         HA     27    PHE     HZ    376     0.1297          0   ; qtot 1.991
   407         CA     27    PHE    CE2    377    -0.1704     13.018   ; qtot 1.82
   408         HA     27    PHE    HE2    378      0.143          0   ; qtot 1.963
   409         CA     27    PHE    CD2    379    -0.1256     13.018   ; qtot 1.838
   410         HA     27    PHE    HD2    380      0.133          0   ; qtot 1.971
   411          C     27    PHE      C    381     0.5973      12.01   ; qtot 2.568
   412         OB     27    PHE      O    382    -0.5679         16   ; qtot 2
; residue  28 ILE rtp ILE  q  0.0
   413          N     28    ILE      N    383    -0.4157     15.018   ; qtot 1.584
   414         HB     28    ILE      H    384     0.2719          0   ; qtot 1.856
   415         CT     28    ILE     CA    385    -0.0597     13.018   ; qtot 1.797
   416         H1     28    ILE     HA    386     0.0869          0   ; qtot 1.883
   417         CT     28    ILE     CB    387     0.1303     13.018   ; qtot 2.014
   418         HC     28    ILE     HB    388     0.0187          0   ; qtot 2.032
   419       MCH3     28    ILE   MCG1    389          0      7.517   ; qtot 2.032
   420       MCH3     28    ILE   MCG2    389          0      7.517   ; qtot 2.032
   421         C3     28    ILE    CG2    389    -0.3204          0   ; qtot 1.712
   422         HC     28    ILE   HG21    390     0.0882          0   ; qtot 1.8
   423         HC     28    ILE   HG22    391     0.0882          0   ; qtot 1.888
   424         HC     28    ILE   HG23    392     0.0882          0   ; qtot 1.977
   425         CT     28    ILE    CG1    393     -0.043     14.026   ; qtot 1.934
   426         HC     28    ILE   HG11    394     0.0236          0   ; qtot 1.957
   427         HC     28    ILE   HG12    395     0.0236          0   ; qtot 1.981
   428       MCH3     28    ILE   MCD1    396          0      7.517   ; qtot 1.981
   429       MCH3     28    ILE   MCD2    396          0      7.517   ; qtot 1.981
   430         CT     28    ILE     CD    396     -0.066          0   ; qtot 1.915
   431         HC     28    ILE    HD1    397     0.0186          0   ; qtot 1.933
   432         HC     28    ILE    HD2    398     0.0186          0   ; qtot 1.952
   433         HC     28    ILE    HD3    399     0.0186          0   ; qtot 1.971
   434          C     28    ILE      C    400     0.5973      12.01   ; qtot 2.568
   435         OB     28    ILE      O    401    -0.5679         16   ; qtot 2
; residue  29 PHE rtp PHE  q  0.0
   436          N     29    PHE      N    402    -0.4157     15.018   ; qtot 1.584
   437         HB     29    PHE      H    403     0.2719          0   ; qtot 1.856
   438         CT     29    PHE     CA    404    -0.0024     13.018   ; qtot 1.854
   439         H1     29    PHE     HA    405     0.0978          0   ; qtot 1.952
   440         CT     29    PHE     CB    406    -0.0343     14.026   ; qtot 1.917
   441         HC     29    PHE    HB1    407     0.0295          0   ; qtot 1.947
   442         HC     29    PHE    HB2    408     0.0295          0   ; qtot 1.976
   443         CA     29    PHE     CG    409     0.0118      12.01   ; qtot 1.988
   444         CA     29    PHE    CD1    410    -0.1256     13.018   ; qtot 1.863
   445         HA     29    PHE    HD1    411      0.133          0   ; qtot 1.996
   446         CA     29    PHE    CE1    412    -0.1704     13.018   ; qtot 1.825
   447         HA     29    PHE    HE1    413      0.143          0   ; qtot 1.968
   448         CA     29    PHE     CZ    414    -0.1072     13.018   ; qtot 1.861
   449         HA     29    PHE     HZ    415     0.1297          0   ; qtot 1.991
   450         CA     29    PHE    CE2    416    -0.1704     13.018   ; qtot 1.82
   451         HA     29    PHE    HE2    417      0.143          0   ; qtot 1.963
   452         CA     29    PHE    CD2    418    -0.1256     13.018   ; qtot 1.838
   453         HA     29    PHE    HD2    419      0.133          0   ; qtot 1.971
   454          C     29    PHE      C    420     0.5973      12.01   ; qtot 2.568
   455         OB     29    PHE      O    421    -0.5679         16   ; qtot 2
; residue  30 SER rtp SER  q  0.0
   456          N     30    SER      N    422    -0.4157     15.018   ; qtot 1.584
   457         HB     30    SER      H    423     0.2719          0   ; qtot 1.856
   458         CT     30    SER     CA    424    -0.0249     13.018   ; qtot 1.831
   459         H1     30    SER     HA    425     0.0843          0   ; qtot 1.916
   460         C8     30    SER     CB    426     0.2117     14.026   ; qtot 2.127
   461         H1     30    SER    HB1    427     0.0352          0   ; qtot 2.163
   462         H1     30    SER    HB2    428     0.0352          0   ; qtot 2.198
   463         OH     30    SER     OG    429    -0.6546         16   ; qtot 1.543
   464         HO     30    SER     HG    430     0.4275      1.008   ; qtot 1.971
   465          C     30    SER      C    431     0.5973      12.01   ; qtot 2.568
   466         OB     30    SER      O    432    -0.5679         16   ; qtot 2
; residue  31 SER rtp SER  q  0.0
   467          N     31    SER      N    433    -0.4157     15.018   ; qtot 1.584
   468         HB     31    SER      H    434     0.2719          0   ; qtot 1.856
   469         CT     31    SER     CA    435    -0.0249     13.018   ; qtot 1.831
   470         H1     31    SER     HA    436     0.0843          0   ; qtot 1.916
   471         C8     31    SER     CB    437     0.2117     14.026   ; qtot 2.127
   472         H1     31    SER    HB1    438     0.0352          0   ; qtot 2.163
   473         H1     31    SER    HB2    439     0.0352          0   ; qtot 2.198
   474         OH     31    SER     OG    440    -0.6546         16   ; qtot 1.543
   475         HO     31    SER     HG    441     0.4275      1.008   ; qtot 1.971
   476          C     31    SER      C    442     0.5973      12.01   ; qtot 2.568
   477         OB     31    SER      O    443    -0.5679         16   ; qtot 2
; residue  32 TYR rtp TYR  q  0.0
   478          N     32    TYR      N    444    -0.4157     15.018   ; qtot 1.584
   479         HB     32    TYR      H    445     0.2719          0   ; qtot 1.856
   480         CT     32    TYR     CA    446    -0.0014     13.018   ; qtot 1.855
   481         H1     32    TYR     HA    447     0.0876          0   ; qtot 1.942
   482         CT     32    TYR     CB    448    -0.0152     14.026   ; qtot 1.927
   483         HC     32    TYR    HB1    449     0.0295          0   ; qtot 1.957
   484         HC     32    TYR    HB2    450     0.0295          0   ; qtot 1.986
   485         CA     32    TYR     CG    451    -0.0011      12.01   ; qtot 1.985
   486         CA     32    TYR    CD1    452    -0.1906     13.018   ; qtot 1.795
   487         HA     32    TYR    HD1    453     0.1699          0   ; qtot 1.964
   488         CA     32    TYR    CE1    454    -0.2341     13.018   ; qtot 1.73
   489         HA     32    TYR    HE1    455     0.1656          0   ; qtot 1.896
   490          C     32    TYR     CZ    456     0.3226      12.01   ; qtot 2.219
   491         OH     32    TYR     OH    457    -0.5579         16   ; qtot 1.661
   492         HO     32    TYR     HH    458     0.3992      1.008   ; qtot 2.06
   493         CA     32    TYR    CE2    459    -0.2341     13.018   ; qtot 1.826
   494         HA     32    TYR    HE2    460     0.1656          0   ; qtot 1.991
   495         CA     32    TYR    CD2    461    -0.1906     13.018   ; qtot 1.801
   496         HA     32    TYR    HD2    462     0.1699          0   ; qtot 1.971
   497          C     32    TYR      C    463     0.5973      12.01   ; qtot 2.568
   498         OB     32    TYR      O    464    -0.5679         16   ; qtot 2
; residue  33 ALA rtp ALA  q  0.0
   499          N     33    ALA      N    465    -0.4157     15.018   ; qtot 1.584
   500         HB     33    ALA      H    466     0.2719          0   ; qtot 1.856
   501         CT     33    ALA     CA    467     0.0337     13.018   ; qtot 1.89
   502         H1     33    ALA     HA    468     0.0823          0   ; qtot 1.972
   503       MCH3     33    ALA   MCB1    469          0      7.517   ; qtot 1.972
   504       MCH3     33    ALA   MCB2    469          0      7.517   ; qtot 1.972
   505         CT     33    ALA     CB    469    -0.1825          0   ; qtot 1.79
   506         HC     33    ALA    HB1    470     0.0603          0   ; qtot 1.85
   507         HC     33    ALA    HB2    471     0.0603          0   ; qtot 1.91
   508         HC     33    ALA    HB3    472     0.0603          0   ; qtot 1.971
   509          C     33    ALA      C    473     0.5973      12.01   ; qtot 2.568
   510         OB     33    ALA      O    474    -0.5679         16   ; qtot 2
; residue  34 MET rtp MET  q  0.0
   511          N     34    MET      N    475    -0.4157     15.018   ; qtot 1.584
   512         HB     34    MET      H    476     0.2719          0   ; qtot 1.856
   513         CT     34    MET     CA    477    -0.0237     13.018   ; qtot 1.833
   514         H1     34    MET     HA    478      0.088          0   ; qtot 1.921
   515         CT     34    MET     CB    479     0.0342     14.026   ; qtot 1.955
   516         HC     34    MET    HB1    480     0.0241          0   ; qtot 1.979
   517         HC     34    MET    HB2    481     0.0241          0   ; qtot 2.003
   518         C9     34    MET     CG    482     0.0018     14.026   ; qtot 2.005
   519         H1     34    MET    HG1    483      0.044          0   ; qtot 2.049
   520         H1     34    MET    HG2    484      0.044          0   ; qtot 2.093
   521          S     34    MET     SD    485    -0.2737      32.06   ; qtot 1.819
   522       MCH3     34    MET   MCE1    486          0      7.517   ; qtot 1.819
   523       MCH3     34    MET   MCE2    486          0      7.517   ; qtot 1.819
   524         CT     34    MET     CE    486    -0.0536          0   ; qtot 1.765
   525         H1     34    MET    HE1    487     0.0684          0   ; qtot 1.834
   526         H1     34    MET    HE2    488     0.0684          0   ; qtot 1.902
   527         H1     34    MET    HE3    489     0.0684          0   ; qtot 1.971
   528          C     34    MET      C    490     0.5973      12.01   ; qtot 2.568
   529         OB     34    MET      O    491    -0.5679         16   ; qtot 2
; residue  35 TYR rtp TYR  q  0.0
   530          N     35    TYR      N    492    -0.4157     15.018   ; qtot 1.584
   531         HB     35    TYR      H    493     0.2719          0   ; qtot 1.856
   532         CT     35    TYR     CA    494    -0.0014     13.018   ; qtot 1.855
   533         H1     35    TYR     HA    495     0.0876          0   ; qtot 1.942
   534         CT     35    TYR     CB    496    -0.0152     14.026   ; qtot 1.927
   535         HC     35    TYR    HB1    497     0.0295          0   ; qtot 1.957
   536         HC     35    TYR    HB2    498     0.0295          0   ; qtot 1.986
   537         CA     35    TYR     CG    499    -0.0011      12.01   ; qtot 1.985
   538         CA     35    TYR    CD1    500    -0.1906     13.018   ; qtot 1.795
   539         HA     35    TYR    HD1    501     0.1699          0   ; qtot 1.964
   540         CA     35    TYR    CE1    502    -0.2341     13.018   ; qtot 1.73
   541         HA     35    TYR    HE1    503     0.1656          0   ; qtot 1.896
   542          C     35    TYR     CZ    504     0.3226      12.01   ; qtot 2.219
   543         OH     35    TYR     OH    505    -0.5579         16   ; qtot 1.661
   544         HO     35    TYR     HH    506     0.3992      1.008   ; qtot 2.06
   545         CA     35    TYR    CE2    507    -0.2341     13.018   ; qtot 1.826
   546         HA     35    TYR    HE2    508     0.1656          0   ; qtot 1.991
   547         CA     35    TYR    CD2    509    -0.1906     13.018   ; qtot 1.801
   548         HA     35    TYR    HD2    510     0.1699          0   ; qtot 1.971
   549          C     35    TYR      C    511     0.5973      12.01   ; qtot 2.568
   550         OB     35    TYR      O    512    -0.5679         16   ; qtot 2
; residue  36 TRP rtp TRP  q  0.0
   551          N     36    TRP      N    513    -0.4157     15.018   ; qtot 1.584
   552         HB     36    TRP      H    514     0.2719          0   ; qtot 1.856
   553         CT     36    TRP     CA    515    -0.0275     13.018   ; qtot 1.829
   554         H1     36    TRP     HA    516     0.1123          0   ; qtot 1.941
   555         CT     36    TRP     CB    517     -0.005     14.026   ; qtot 1.936
   556         HC     36    TRP    HB1    518     0.0339          0   ; qtot 1.97
   557         HC     36    TRP    HB2    519     0.0339          0   ; qtot 2.004
   558         C*     36    TRP     CG    520    -0.1415      12.01   ; qtot 1.862
   559         CW     36    TRP    CD1    521    -0.1638     13.018   ; qtot 1.699
   560         H4     36    TRP    HD1    522     0.2062          0   ; qtot 1.905
   561         NA     36    TRP    NE1    523    -0.3418     15.018   ; qtot 1.563
   562          H     36    TRP    HE1    524     0.3412          0   ; qtot 1.904
   563         CN     36    TRP    CE2    525      0.138      12.01   ; qtot 2.042
   564         CA     36    TRP    CZ2    526    -0.2601     13.018   ; qtot 1.782
   565         HA     36    TRP    HZ2    527     0.1572          0   ; qtot 1.939
   566         CA     36    TRP    CH2    528    -0.1134     13.018   ; qtot 1.826
   567         HA     36    TRP    HH2    529     0.1417          0   ; qtot 1.968
   568         CA     36    TRP    CZ3    530    -0.1972     13.018   ; qtot 1.77
   569         HA     36    TRP    HZ3    531     0.1447          0   ; qtot 1.915
   570         CA     36    TRP    CE3    532    -0.2387     13.018   ; qtot 1.676
   571         HA     36    TRP    HE3    533       0.17          0   ; qtot 1.846
   572         CB     36    TRP    CD2    534     0.1243      12.01   ; qtot 1.971
   573          C     36    TRP      C    535     0.5973      12.01   ; qtot 2.568
   574         OB     36    TRP      O    536    -0.5679         16   ; qtot 2
; residue  37 VAL rtp VAL  q  0.0
   575          N     37    VAL      N    537    -0.4157     15.018   ; qtot 1.584
   576         HB     37    VAL      H    538     0.2719          0   ; qtot 1.856
   577         CT     37    VAL     CA    539    -0.0875     13.018   ; qtot 1.769
   578         H1     37    VAL     HA    540     0.0969          0   ; qtot 1.866
   579         C8     37    VAL     CB    541     0.2985     13.018   ; qtot 2.164
   580         HC     37    VAL     HB    542    -0.0297          0   ; qtot 2.134
   581       MCH3     37    VAL   MCG1    543          0      7.517   ; qtot 2.134
   582       MCH3     37    VAL   MCG2    543          0      7.517   ; qtot 2.134
   583         CT     37    VAL    CG1    543    -0.3192          0   ; qtot 1.815
   584         HC     37    VAL   HG11    544     0.0791          0   ; qtot 1.894
   585         HC     37    VAL   HG12    545     0.0791          0   ; qtot 1.973
   586         HC     37    VAL   HG13    546     0.0791          0   ; qtot 2.053
   587       MCH3     37    VAL   MCG1    547          0      7.517   ; qtot 2.053
   588       MCH3     37    VAL   MCG2    547          0      7.517   ; qtot 2.053
   589         CT     37    VAL    CG2    547    -0.3192          0   ; qtot 1.733
   590         HC     37    VAL   HG21    548     0.0791          0   ; qtot 1.812
   591         HC     37    VAL   HG22    549     0.0791          0   ; qtot 1.892
   592         HC     37    VAL   HG23    550     0.0791          0   ; qtot 1.971
   593          C     37    VAL      C    551     0.5973      12.01   ; qtot 2.568
   594         OB     37    VAL      O    552    -0.5679         16   ; qtot 2
; residue  38 ARG rtp ARG  q +1.0
   595          N     38    ARG      N    553    -0.4157     15.018   ; qtot 1.584
   596         HB     38    ARG      H    554     0.2719          0   ; qtot 1.856
   597         CT     38    ARG     CA    555   0.053892     13.018   ; qtot 1.91
   598         H1     38    ARG     HA    556    0.08661          0   ; qtot 1.997
   599         CT     38    ARG     CB    557   0.052535     14.026   ; qtot 2.049
   600         HC     38    ARG    HB1    558   0.023551          0   ; qtot 2.073
   601         HC     38    ARG    HB2    559   0.023551          0   ; qtot 2.096
   602         C9     38    ARG     CG    560  -0.000834     14.026   ; qtot 2.096
   603         HC     38    ARG    HG1    561   0.013058          0   ; qtot 2.109
   604         HC     38    ARG    HG2    562   0.013058          0   ; qtot 2.122
   605         CT     38    ARG     CD    563  -0.251845     14.026   ; qtot 1.87
   606         H1     38    ARG    HD1    564   0.217628          0   ; qtot 2.087
   607         H1     38    ARG    HD2    565   0.217628          0   ; qtot 2.305
   608         N2     38    ARG     NE    566  -0.684202     15.018   ; qtot 1.621
   609          H     38    ARG     HE    567   0.394341          0   ; qtot 2.015
   610         CA     38    ARG     CZ    568    1.03498      12.01   ; qtot 3.05
   611         N2     38    ARG    NH1    569  -0.812007     16.026   ; qtot 2.238
   612          H     38    ARG   HH11    570   0.386117          0   ; qtot 2.624
   613          H     38    ARG   HH12    571   0.386117          0   ; qtot 3.01
   614         N2     38    ARG    NH2    572  -0.812007     16.026   ; qtot 2.198
   615          H     38    ARG   HH21    573   0.386117          0   ; qtot 2.584
   616          H     38    ARG   HH22    574   0.386117          0   ; qtot 2.971
   617          C     38    ARG      C    575     0.5973      12.01   ; qtot 3.568
   618         OB     38    ARG      O    576    -0.5679         16   ; qtot 3
; residue  39 GLN rtp GLN  q  0.0
   619          N     39    GLN      N    577    -0.4157     15.018   ; qtot 2.584
   620         HB     39    GLN      H    578     0.2719          0   ; qtot 2.856
   621         CT     39    GLN     CA    579    -0.0031     13.018   ; qtot 2.853
   622         H1     39    GLN     HA    580      0.085          0   ; qtot 2.938
   623         CT     39    GLN     CB    581    -0.0036     14.026   ; qtot 2.935
   624         HC     39    GLN    HB1    582     0.0171          0   ; qtot 2.952
   625         HC     39    GLN    HB2    583     0.0171          0   ; qtot 2.969
   626         C9     39    GLN     CG    584    -0.0645     14.026   ; qtot 2.904
   627         HC     39    GLN    HG1    585     0.0352          0   ; qtot 2.939
   628         HC     39    GLN    HG2    586     0.0352          0   ; qtot 2.975
   629          C     39    GLN     CD    587     0.6951      12.01   ; qtot 3.67
   630          O     39    GLN    OE1    588    -0.6086         16   ; qtot 3.061
   631          N     39    GLN    NE2    589    -0.9407     16.026   ; qtot 2.12
   632          H     39    GLN   HE21    590     0.4251          0   ; qtot 2.546
   633          H     39    GLN   HE22    591     0.4251          0   ; qtot 2.971
   634          C     39    GLN      C    592     0.5973      12.01   ; qtot 3.568
   635         OB     39    GLN      O    593    -0.5679         16   ; qtot 3
; residue  40 ALA rtp ALA  q  0.0
   636          N     40    ALA      N    594    -0.4157     15.018   ; qtot 2.584
   637         HB     40    ALA      H    595     0.2719          0   ; qtot 2.856
   638         CT     40    ALA     CA    596     0.0337     13.018   ; qtot 2.89
   639         H1     40    ALA     HA    597     0.0823          0   ; qtot 2.972
   640       MCH3     40    ALA   MCB1    598          0      7.517   ; qtot 2.972
   641       MCH3     40    ALA   MCB2    598          0      7.517   ; qtot 2.972
   642         CT     40    ALA     CB    598    -0.1825          0   ; qtot 2.79
   643         HC     40    ALA    HB1    599     0.0603          0   ; qtot 2.85
   644         HC     40    ALA    HB2    600     0.0603          0   ; qtot 2.91
   645         HC     40    ALA    HB3    601     0.0603          0   ; qtot 2.971
   646          C     40    ALA      C    602     0.5973      12.01   ; qtot 3.568
   647         OB     40    ALA      O    603    -0.5679         16   ; qtot 3
; residue  41 PRO rtp PRO  q  0.0
   648          N     41    PRO      N    604    -0.2548      14.01   ; qtot 2.745
   649         CT     41    PRO     CD    605     0.0192     14.026   ; qtot 2.764
   650         H1     41    PRO    HD1    606     0.0391          0   ; qtot 2.804
   651         H1     41    PRO    HD2    607     0.0391          0   ; qtot 2.843
   652         CT     41    PRO     CG    608     0.0189     14.026   ; qtot 2.862
   653         HC     41    PRO    HG1    609     0.0213          0   ; qtot 2.883
   654         HC     41    PRO    HG2    610     0.0213          0   ; qtot 2.904
   655         CT     41    PRO     CB    611     -0.007     14.026   ; qtot 2.897
   656         HC     41    PRO    HB1    612     0.0253          0   ; qtot 2.922
   657         HC     41    PRO    HB2    613     0.0253          0   ; qtot 2.948
   658         C7     41    PRO     CA    614    -0.0266     13.018   ; qtot 2.921
   659         H1     41    PRO     HA    615     0.0641          0   ; qtot 2.985
   660          C     41    PRO      C    616     0.5896      12.01   ; qtot 3.575
   661         OB     41    PRO      O    617    -0.5748         16   ; qtot 3
; residue  42 GLY rtp GLY  q  0.0
   662          N     42    GLY      N    618    -0.4157     15.018   ; qtot 2.584
   663         HB     42    GLY      H    619     0.2719          0   ; qtot 2.856
   664         C1     42    GLY     CA    620    -0.0252     14.026   ; qtot 2.831
   665         H1     42    GLY    HA1    621     0.0698          0   ; qtot 2.901
   666         H1     42    GLY    HA2    622     0.0698          0   ; qtot 2.971
   667          C     42    GLY      C    623     0.5973      12.01   ; qtot 3.568
   668         OB     42    GLY      O    624    -0.5679         16   ; qtot 3
; residue  43 LYS rtp LYS  q +1.0
   669          N     43    LYS      N    625    -0.4157     15.018   ; qtot 2.584
   670         HB     43    LYS      H    626     0.2719          0   ; qtot 2.856
   671         CT     43    LYS     CA    627   0.105852     13.018   ; qtot 2.962
   672         H1     43    LYS     HA    628   0.078803          0   ; qtot 3.041
   673         CT     43    LYS     CB    629  -0.148415     14.026   ; qtot 2.892
   674         HC     43    LYS    HB1    630   0.063381          0   ; qtot 2.956
   675         HC     43    LYS    HB2    631   0.063381          0   ; qtot 3.019
   676         C9     43    LYS     CG    632   0.017428     14.026   ; qtot 3.037
   677         HC     43    LYS    HG1    633   0.022278          0   ; qtot 3.059
   678         HC     43    LYS    HG2    634   0.022278          0   ; qtot 3.081
   679         CT     43    LYS     CD    635  -0.099164     14.026   ; qtot 2.982
   680         HC     43    LYS    HD1    636   0.042554          0   ; qtot 3.025
   681         HC     43    LYS    HD2    637   0.042554          0   ; qtot 3.067
   682         CT     43    LYS     CE    638   0.235011     14.026   ; qtot 3.302
   683         HP     43    LYS    HE1    639   0.051928          0   ; qtot 3.354
   684         HP     43    LYS    HE2    640   0.051928          0   ; qtot 3.406
   685       MNH3     43    LYS   MNZ1    641          0      8.517   ; qtot 3.406
   686       MNH3     43    LYS   MNZ2    641          0      8.517   ; qtot 3.406
   687         N3     43    LYS     NZ    641  -0.594133          0   ; qtot 2.812
   688          H     43    LYS    HZ1    642   0.386245          0   ; qtot 3.198
   689          H     43    LYS    HZ2    643   0.386245          0   ; qtot 3.584
   690          H     43    LYS    HZ3    644   0.386245          0   ; qtot 3.971
   691          C     43    LYS      C    645     0.5973      12.01   ; qtot 4.568
   692         OB     43    LYS      O    646    -0.5679         16   ; qtot 4
; residue  44 GLY rtp GLY  q  0.0
   693          N     44    GLY      N    647    -0.4157     15.018   ; qtot 3.584
   694         HB     44    GLY      H    648     0.2719          0   ; qtot 3.856
   695         C1     44    GLY     CA    649    -0.0252     14.026   ; qtot 3.831
   696         H1     44    GLY    HA1    650     0.0698          0   ; qtot 3.901
   697         H1     44    GLY    HA2    651     0.0698          0   ; qtot 3.971
   698          C     44    GLY      C    652     0.5973      12.01   ; qtot 4.568
   699         OB     44    GLY      O    653    -0.5679         16   ; qtot 4
; residue  45 LEU rtp LEU  q  0.0
   700          N     45    LEU      N    654    -0.4157     15.018   ; qtot 3.584
   701         HB     45    LEU      H    655     0.2719          0   ; qtot 3.856
   702         CT     45    LEU     CA    656    -0.0518     13.018   ; qtot 3.804
   703         H1     45    LEU     HA    657     0.0922          0   ; qtot 3.897
   704         CT     45    LEU     CB    658    -0.1102     14.026   ; qtot 3.786
   705         HC     45    LEU    HB1    659     0.0457          0   ; qtot 3.832
   706         HC     45    LEU    HB2    660     0.0457          0   ; qtot 3.878
   707         C4     45    LEU     CG    661     0.3531     13.018   ; qtot 4.231
   708         HC     45    LEU     HG    662    -0.0361          0   ; qtot 4.195
   709       MCH3     45    LEU   MCD1    663          0      7.517   ; qtot 4.195
   710       MCH3     45    LEU   MCD2    663          0      7.517   ; qtot 4.195
   711         CT     45    LEU    CD1    663    -0.4121          0   ; qtot 3.783
   712         HC     45    LEU   HD11    664        0.1          0   ; qtot 3.883
   713         HC     45    LEU   HD12    665        0.1          0   ; qtot 3.983
   714         HC     45    LEU   HD13    666        0.1          0   ; qtot 4.083
   715       MCH3     45    LEU   MCD1    667          0      7.517   ; qtot 4.083
   716       MCH3     45    LEU   MCD2    667          0      7.517   ; qtot 4.083
   717         CT     45    LEU    CD2    667    -0.4121          0   ; qtot 3.671
   718         HC     45    LEU   HD21    668        0.1          0   ; qtot 3.771
   719         HC     45    LEU   HD22    669        0.1          0   ; qtot 3.871
   720         HC     45    LEU   HD23    670        0.1          0   ; qtot 3.971
   721          C     45    LEU      C    671     0.5973      12.01   ; qtot 4.568
   722         OB     45    LEU      O    672    -0.5679         16   ; qtot 4
; residue  46 GLU rtp GLU  q -1.0
   723          N     46    GLU      N    673    -0.4157     15.018   ; qtot 3.584
   724         HB     46    GLU      H    674     0.2719          0   ; qtot 3.856
   725         CT     46    GLU     CA    675  -0.227583     13.018   ; qtot 3.629
   726         H1     46    GLU     HA    676   0.154545          0   ; qtot 3.783
   727         CT     46    GLU     CB    677    0.11601     14.026   ; qtot 3.899
   728         HC     46    GLU    HB1    678  -0.006217          0   ; qtot 3.893
   729         HC     46    GLU    HB2    679  -0.006217          0   ; qtot 3.887
   730         C9     46    GLU     CG    680  -0.081794     14.026   ; qtot 3.805
   731         HC     46    GLU    HG1    681  -0.006154          0   ; qtot 3.799
   732         HC     46    GLU    HG2    682  -0.006154          0   ; qtot 3.793
   733          C     46    GLU     CD    683   0.728614      12.01   ; qtot 4.521
   734         O2     46    GLU    OE1    684  -0.775325         16   ; qtot 3.746
   735         O2     46    GLU    OE2    685  -0.775325         16   ; qtot 2.971
   736          C     46    GLU      C    686     0.5973      12.01   ; qtot 3.568
   737         OB     46    GLU      O    687    -0.5679         16   ; qtot 3
; residue  47 TRP rtp TRP  q  0.0
   738          N     47    TRP      N    688    -0.4157     15.018   ; qtot 2.584
   739         HB     47    TRP      H    689     0.2719          0   ; qtot 2.856
   740         CT     47    TRP     CA    690    -0.0275     13.018   ; qtot 2.829
   741         H1     47    TRP     HA    691     0.1123          0   ; qtot 2.941
   742         CT     47    TRP     CB    692     -0.005     14.026   ; qtot 2.936
   743         HC     47    TRP    HB1    693     0.0339          0   ; qtot 2.97
   744         HC     47    TRP    HB2    694     0.0339          0   ; qtot 3.004
   745         C*     47    TRP     CG    695    -0.1415      12.01   ; qtot 2.862
   746         CW     47    TRP    CD1    696    -0.1638     13.018   ; qtot 2.698
   747         H4     47    TRP    HD1    697     0.2062          0   ; qtot 2.905
   748         NA     47    TRP    NE1    698    -0.3418     15.018   ; qtot 2.563
   749          H     47    TRP    HE1    699     0.3412          0   ; qtot 2.904
   750         CN     47    TRP    CE2    700      0.138      12.01   ; qtot 3.042
   751         CA     47    TRP    CZ2    701    -0.2601     13.018   ; qtot 2.782
   752         HA     47    TRP    HZ2    702     0.1572          0   ; qtot 2.939
   753         CA     47    TRP    CH2    703    -0.1134     13.018   ; qtot 2.826
   754         HA     47    TRP    HH2    704     0.1417          0   ; qtot 2.967
   755         CA     47    TRP    CZ3    705    -0.1972     13.018   ; qtot 2.77
   756         HA     47    TRP    HZ3    706     0.1447          0   ; qtot 2.915
   757         CA     47    TRP    CE3    707    -0.2387     13.018   ; qtot 2.676
   758         HA     47    TRP    HE3    708       0.17          0   ; qtot 2.846
   759         CB     47    TRP    CD2    709     0.1243      12.01   ; qtot 2.971
   760          C     47    TRP      C    710     0.5973      12.01   ; qtot 3.568
   761         OB     47    TRP      O    711    -0.5679         16   ; qtot 3
; residue  48 VAL rtp VAL  q  0.0
   762          N     48    VAL      N    712    -0.4157     15.018   ; qtot 2.584
   763         HB     48    VAL      H    713     0.2719          0   ; qtot 2.856
   764         CT     48    VAL     CA    714    -0.0875     13.018   ; qtot 2.769
   765         H1     48    VAL     HA    715     0.0969          0   ; qtot 2.866
   766         C8     48    VAL     CB    716     0.2985     13.018   ; qtot 3.164
   767         HC     48    VAL     HB    717    -0.0297          0   ; qtot 3.134
   768       MCH3     48    VAL   MCG1    718          0      7.517   ; qtot 3.134
   769       MCH3     48    VAL   MCG2    718          0      7.517   ; qtot 3.134
   770         CT     48    VAL    CG1    718    -0.3192          0   ; qtot 2.815
   771         HC     48    VAL   HG11    719     0.0791          0   ; qtot 2.894
   772         HC     48    VAL   HG12    720     0.0791          0   ; qtot 2.973
   773         HC     48    VAL   HG13    721     0.0791          0   ; qtot 3.052
   774       MCH3     48    VAL   MCG1    722          0      7.517   ; qtot 3.052
   775       MCH3     48    VAL   MCG2    722          0      7.517   ; qtot 3.052
   776         CT     48    VAL    CG2    722    -0.3192          0   ; qtot 2.733
   777         HC     48    VAL   HG21    723     0.0791          0   ; qtot 2.812
   778         HC     48    VAL   HG22    724     0.0791          0   ; qtot 2.891
   779         HC     48    VAL   HG23    725     0.0791          0   ; qtot 2.971
   780          C     48    VAL      C    726     0.5973      12.01   ; qtot 3.568
   781         OB     48    VAL      O    727    -0.5679         16   ; qtot 3
; residue  49 ALA rtp ALA  q  0.0
   782          N     49    ALA      N    728    -0.4157     15.018   ; qtot 2.584
   783         HB     49    ALA      H    729     0.2719          0   ; qtot 2.856
   784         CT     49    ALA     CA    730     0.0337     13.018   ; qtot 2.89
   785         H1     49    ALA     HA    731     0.0823          0   ; qtot 2.972
   786       MCH3     49    ALA   MCB1    732          0      7.517   ; qtot 2.972
   787       MCH3     49    ALA   MCB2    732          0      7.517   ; qtot 2.972
   788         CT     49    ALA     CB    732    -0.1825          0   ; qtot 2.79
   789         HC     49    ALA    HB1    733     0.0603          0   ; qtot 2.85
   790         HC     49    ALA    HB2    734     0.0603          0   ; qtot 2.91
   791         HC     49    ALA    HB3    735     0.0603          0   ; qtot 2.971
   792          C     49    ALA      C    736     0.5973      12.01   ; qtot 3.568
   793         OB     49    ALA      O    737    -0.5679         16   ; qtot 3
; residue  50 ILE rtp ILE  q  0.0
   794          N     50    ILE      N    738    -0.4157     15.018   ; qtot 2.584
   795         HB     50    ILE      H    739     0.2719          0   ; qtot 2.856
   796         CT     50    ILE     CA    740    -0.0597     13.018   ; qtot 2.796
   797         H1     50    ILE     HA    741     0.0869          0   ; qtot 2.883
   798         CT     50    ILE     CB    742     0.1303     13.018   ; qtot 3.014
   799         HC     50    ILE     HB    743     0.0187          0   ; qtot 3.032
   800       MCH3     50    ILE   MCG1    744          0      7.517   ; qtot 3.032
   801       MCH3     50    ILE   MCG2    744          0      7.517   ; qtot 3.032
   802         C3     50    ILE    CG2    744    -0.3204          0   ; qtot 2.712
   803         HC     50    ILE   HG21    745     0.0882          0   ; qtot 2.8
   804         HC     50    ILE   HG22    746     0.0882          0   ; qtot 2.888
   805         HC     50    ILE   HG23    747     0.0882          0   ; qtot 2.977
   806         CT     50    ILE    CG1    748     -0.043     14.026   ; qtot 2.934
   807         HC     50    ILE   HG11    749     0.0236          0   ; qtot 2.957
   808         HC     50    ILE   HG12    750     0.0236          0   ; qtot 2.981
   809       MCH3     50    ILE   MCD1    751          0      7.517   ; qtot 2.981
   810       MCH3     50    ILE   MCD2    751          0      7.517   ; qtot 2.981
   811         CT     50    ILE     CD    751     -0.066          0   ; qtot 2.915
   812         HC     50    ILE    HD1    752     0.0186          0   ; qtot 2.933
   813         HC     50    ILE    HD2    753     0.0186          0   ; qtot 2.952
   814         HC     50    ILE    HD3    754     0.0186          0   ; qtot 2.971
   815          C     50    ILE      C    755     0.5973      12.01   ; qtot 3.568
   816         OB     50    ILE      O    756    -0.5679         16   ; qtot 3
; residue  51 ILE rtp ILE  q  0.0
   817          N     51    ILE      N    757    -0.4157     15.018   ; qtot 2.584
   818         HB     51    ILE      H    758     0.2719          0   ; qtot 2.856
   819         CT     51    ILE     CA    759    -0.0597     13.018   ; qtot 2.796
   820         H1     51    ILE     HA    760     0.0869          0   ; qtot 2.883
   821         CT     51    ILE     CB    761     0.1303     13.018   ; qtot 3.014
   822         HC     51    ILE     HB    762     0.0187          0   ; qtot 3.032
   823       MCH3     51    ILE   MCG1    763          0      7.517   ; qtot 3.032
   824       MCH3     51    ILE   MCG2    763          0      7.517   ; qtot 3.032
   825         C3     51    ILE    CG2    763    -0.3204          0   ; qtot 2.712
   826         HC     51    ILE   HG21    764     0.0882          0   ; qtot 2.8
   827         HC     51    ILE   HG22    765     0.0882          0   ; qtot 2.888
   828         HC     51    ILE   HG23    766     0.0882          0   ; qtot 2.977
   829         CT     51    ILE    CG1    767     -0.043     14.026   ; qtot 2.934
   830         HC     51    ILE   HG11    768     0.0236          0   ; qtot 2.957
   831         HC     51    ILE   HG12    769     0.0236          0   ; qtot 2.981
   832       MCH3     51    ILE   MCD1    770          0      7.517   ; qtot 2.981
   833       MCH3     51    ILE   MCD2    770          0      7.517   ; qtot 2.981
   834         CT     51    ILE     CD    770     -0.066          0   ; qtot 2.915
   835         HC     51    ILE    HD1    771     0.0186          0   ; qtot 2.933
   836         HC     51    ILE    HD2    772     0.0186          0   ; qtot 2.952
   837         HC     51    ILE    HD3    773     0.0186          0   ; qtot 2.971
   838          C     51    ILE      C    774     0.5973      12.01   ; qtot 3.568
   839         OB     51    ILE      O    775    -0.5679         16   ; qtot 3
; residue  52 TRP rtp TRP  q  0.0
   840          N     52    TRP      N    776    -0.4157     15.018   ; qtot 2.584
   841         HB     52    TRP      H    777     0.2719          0   ; qtot 2.856
   842         CT     52    TRP     CA    778    -0.0275     13.018   ; qtot 2.829
   843         H1     52    TRP     HA    779     0.1123          0   ; qtot 2.941
   844         CT     52    TRP     CB    780     -0.005     14.026   ; qtot 2.936
   845         HC     52    TRP    HB1    781     0.0339          0   ; qtot 2.97
   846         HC     52    TRP    HB2    782     0.0339          0   ; qtot 3.004
   847         C*     52    TRP     CG    783    -0.1415      12.01   ; qtot 2.862
   848         CW     52    TRP    CD1    784    -0.1638     13.018   ; qtot 2.698
   849         H4     52    TRP    HD1    785     0.2062          0   ; qtot 2.905
   850         NA     52    TRP    NE1    786    -0.3418     15.018   ; qtot 2.563
   851          H     52    TRP    HE1    787     0.3412          0   ; qtot 2.904
   852         CN     52    TRP    CE2    788      0.138      12.01   ; qtot 3.042
   853         CA     52    TRP    CZ2    789    -0.2601     13.018   ; qtot 2.782
   854         HA     52    TRP    HZ2    790     0.1572          0   ; qtot 2.939
   855         CA     52    TRP    CH2    791    -0.1134     13.018   ; qtot 2.826
   856         HA     52    TRP    HH2    792     0.1417          0   ; qtot 2.967
   857         CA     52    TRP    CZ3    793    -0.1972     13.018   ; qtot 2.77
   858         HA     52    TRP    HZ3    794     0.1447          0   ; qtot 2.915
   859         CA     52    TRP    CE3    795    -0.2387     13.018   ; qtot 2.676
   860         HA     52    TRP    HE3    796       0.17          0   ; qtot 2.846
   861         CB     52    TRP    CD2    797     0.1243      12.01   ; qtot 2.971
   862          C     52    TRP      C    798     0.5973      12.01   ; qtot 3.568
   863         OB     52    TRP      O    799    -0.5679         16   ; qtot 3
; residue  53 ASP rtp ASP  q -1.0
   864          N     53    ASP      N    800    -0.4157     15.018   ; qtot 2.584
   865         HB     53    ASP      H    801     0.2719          0   ; qtot 2.856
   866         CT     53    ASP     CA    802  -0.224564     13.018   ; qtot 2.632
   867         H1     53    ASP     HA    803   0.146193          0   ; qtot 2.778
   868         CT     53    ASP     CB    804   0.003572     14.026   ; qtot 2.781
   869         HC     53    ASP    HB1    805  -0.015579          0   ; qtot 2.766
   870         HC     53    ASP    HB2    806  -0.015579          0   ; qtot 2.75
   871         C6     53    ASP     CG    807   0.762867      12.01   ; qtot 3.513
   872         O2     53    ASP    OD1    808  -0.771255         16   ; qtot 2.742
   873         O2     53    ASP    OD2    809  -0.771255         16   ; qtot 1.971
   874          C     53    ASP      C    810     0.5973      12.01   ; qtot 2.568
   875         OB     53    ASP      O    811    -0.5679         16   ; qtot 2
; residue  54 ASP rtp ASP  q -1.0
   876          N     54    ASP      N    812    -0.4157     15.018   ; qtot 1.584
   877         HB     54    ASP      H    813     0.2719          0   ; qtot 1.856
   878         CT     54    ASP     CA    814  -0.224564     13.018   ; qtot 1.632
   879         H1     54    ASP     HA    815   0.146193          0   ; qtot 1.778
   880         CT     54    ASP     CB    816   0.003572     14.026   ; qtot 1.781
   881         HC     54    ASP    HB1    817  -0.015579          0   ; qtot 1.766
   882         HC     54    ASP    HB2    818  -0.015579          0   ; qtot 1.75
   883         C6     54    ASP     CG    819   0.762867      12.01   ; qtot 2.513
   884         O2     54    ASP    OD1    820  -0.771255         16   ; qtot 1.742
   885         O2     54    ASP    OD2    821  -0.771255         16   ; qtot 0.9706
   886          C     54    ASP      C    822     0.5973      12.01   ; qtot 1.568
   887         OB     54    ASP      O    823    -0.5679         16   ; qtot 1
; residue  55 GLY rtp GLY  q  0.0
   888          N     55    GLY      N    824    -0.4157     15.018   ; qtot 0.5843
   889         HB     55    GLY      H    825     0.2719          0   ; qtot 0.8562
   890         C1     55    GLY     CA    826    -0.0252     14.026   ; qtot 0.831
   891         H1     55    GLY    HA1    827     0.0698          0   ; qtot 0.9008
   892         H1     55    GLY    HA2    828     0.0698          0   ; qtot 0.9706
   893          C     55    GLY      C    829     0.5973      12.01   ; qtot 1.568
   894         OB     55    GLY      O    830    -0.5679         16   ; qtot 1
; residue  56 SER rtp SER  q  0.0
   895          N     56    SER      N    831    -0.4157     15.018   ; qtot 0.5843
   896         HB     56    SER      H    832     0.2719          0   ; qtot 0.8562
   897         CT     56    SER     CA    833    -0.0249     13.018   ; qtot 0.8313
   898         H1     56    SER     HA    834     0.0843          0   ; qtot 0.9156
   899         C8     56    SER     CB    835     0.2117     14.026   ; qtot 1.127
   900         H1     56    SER    HB1    836     0.0352          0   ; qtot 1.162
   901         H1     56    SER    HB2    837     0.0352          0   ; qtot 1.198
   902         OH     56    SER     OG    838    -0.6546         16   ; qtot 0.5431
   903         HO     56    SER     HG    839     0.4275      1.008   ; qtot 0.9706
   904          C     56    SER      C    840     0.5973      12.01   ; qtot 1.568
   905         OB     56    SER      O    841    -0.5679         16   ; qtot 1
; residue  57 ASP rtp ASP  q -1.0
   906          N     57    ASP      N    842    -0.4157     15.018   ; qtot 0.5843
   907         HB     57    ASP      H    843     0.2719          0   ; qtot 0.8562
   908         CT     57    ASP     CA    844  -0.224564     13.018   ; qtot 0.6316
   909         H1     57    ASP     HA    845   0.146193          0   ; qtot 0.7778
   910         CT     57    ASP     CB    846   0.003572     14.026   ; qtot 0.7814
   911         HC     57    ASP    HB1    847  -0.015579          0   ; qtot 0.7658
   912         HC     57    ASP    HB2    848  -0.015579          0   ; qtot 0.7502
   913         C6     57    ASP     CG    849   0.762867      12.01   ; qtot 1.513
   914         O2     57    ASP    OD1    850  -0.771255         16   ; qtot 0.7419
   915         O2     57    ASP    OD2    851  -0.771255         16   ; qtot -0.0294
   916          C     57    ASP      C    852     0.5973      12.01   ; qtot 0.5679
   917         OB     57    ASP      O    853    -0.5679         16   ; qtot -9.61e-07
; residue  58 GLN rtp GLN  q  0.0
   918          N     58    GLN      N    854    -0.4157     15.018   ; qtot -0.4157
   919         HB     58    GLN      H    855     0.2719          0   ; qtot -0.1438
   920         CT     58    GLN     CA    856    -0.0031     13.018   ; qtot -0.1469
   921         H1     58    GLN     HA    857      0.085          0   ; qtot -0.0619
   922         CT     58    GLN     CB    858    -0.0036     14.026   ; qtot -0.0655
   923         HC     58    GLN    HB1    859     0.0171          0   ; qtot -0.0484
   924         HC     58    GLN    HB2    860     0.0171          0   ; qtot -0.0313
   925         C9     58    GLN     CG    861    -0.0645     14.026   ; qtot -0.0958
   926         HC     58    GLN    HG1    862     0.0352          0   ; qtot -0.0606
   927         HC     58    GLN    HG2    863     0.0352          0   ; qtot -0.0254
   928          C     58    GLN     CD    864     0.6951      12.01   ; qtot 0.6697
   929          O     58    GLN    OE1    865    -0.6086         16   ; qtot 0.0611
   930          N     58    GLN    NE2    866    -0.9407     16.026   ; qtot -0.8796
   931          H     58    GLN   HE21    867     0.4251          0   ; qtot -0.4545
   932          H     58    GLN   HE22    868     0.4251          0   ; qtot -0.0294
   933          C     58    GLN      C    869     0.5973      12.01   ; qtot 0.5679
   934         OB     58    GLN      O    870    -0.5679         16   ; qtot -9.63e-07
; residue  59 HIS rtp HIE  q  0.0
   935          N     59    HIS      N    871    -0.4157     15.018   ; qtot -0.4157
   936         HB     59    HIS      H    872     0.2719          0   ; qtot -0.1438
   937         CT     59    HIS     CA    873    -0.0581     13.018   ; qtot -0.2019
   938         H1     59    HIS     HA    874      0.136          0   ; qtot -0.0659
   939         CT     59    HIS     CB    875    -0.0074     14.026   ; qtot -0.0733
   940         HC     59    HIS    HB1    876     0.0367          0   ; qtot -0.0366
   941         HC     59    HIS    HB2    877     0.0367          0   ; qtot 9.905e-05
   942         CC     59    HIS     CG    878     0.1868      12.01   ; qtot 0.1869
   943         NB     59    HIS    ND1    879    -0.5432      14.01   ; qtot -0.3563
   944         CR     59    HIS    CE1    880     0.1635     13.018   ; qtot -0.1928
   945         H5     59    HIS    HE1    881     0.1435          0   ; qtot -0.0493
   946         NA     59    HIS    NE2    882    -0.2795     15.018   ; qtot -0.3288
   947          H     59    HIS    HE2    883     0.3339          0   ; qtot 0.005099
   948         CW     59    HIS    CD2    884    -0.2207     13.018   ; qtot -0.2156
   949         H4     59    HIS    HD2    885     0.1862          0   ; qtot -0.0294
   950          C     59    HIS      C    886     0.5973      12.01   ; qtot 0.5679
   951         OB     59    HIS      O    887    -0.5679         16   ; qtot -9.793e-07
; residue  60 TYR rtp TYR  q  0.0
   952          N     60    TYR      N    888    -0.4157     15.018   ; qtot -0.4157
   953         HB     60    TYR      H    889     0.2719          0   ; qtot -0.1438
   954         CT     60    TYR     CA    890    -0.0014     13.018   ; qtot -0.1452
   955         H1     60    TYR     HA    891     0.0876          0   ; qtot -0.0576
   956         CT     60    TYR     CB    892    -0.0152     14.026   ; qtot -0.0728
   957         HC     60    TYR    HB1    893     0.0295          0   ; qtot -0.0433
   958         HC     60    TYR    HB2    894     0.0295          0   ; qtot -0.0138
   959         CA     60    TYR     CG    895    -0.0011      12.01   ; qtot -0.0149
   960         CA     60    TYR    CD1    896    -0.1906     13.018   ; qtot -0.2055
   961         HA     60    TYR    HD1    897     0.1699          0   ; qtot -0.0356
   962         CA     60    TYR    CE1    898    -0.2341     13.018   ; qtot -0.2697
   963         HA     60    TYR    HE1    899     0.1656          0   ; qtot -0.1041
   964          C     60    TYR     CZ    900     0.3226      12.01   ; qtot 0.2185
   965         OH     60    TYR     OH    901    -0.5579         16   ; qtot -0.3394
   966         HO     60    TYR     HH    902     0.3992      1.008   ; qtot 0.0598
   967         CA     60    TYR    CE2    903    -0.2341     13.018   ; qtot -0.1743
   968         HA     60    TYR    HE2    904     0.1656          0   ; qtot -0.008701
   969         CA     60    TYR    CD2    905    -0.1906     13.018   ; qtot -0.1993
   970         HA     60    TYR    HD2    906     0.1699          0   ; qtot -0.0294
   971          C     60    TYR      C    907     0.5973      12.01   ; qtot 0.5679
   972         OB     60    TYR      O    908    -0.5679         16   ; qtot -9.705e-07
; residue  61 ALA rtp ALA  q  0.0
   973          N     61    ALA      N    909    -0.4157     15.018   ; qtot -0.4157
   974         HB     61    ALA      H    910     0.2719          0   ; qtot -0.1438
   975         CT     61    ALA     CA    911     0.0337     13.018   ; qtot -0.1101
   976         H1     61    ALA     HA    912     0.0823          0   ; qtot -0.0278
   977       MCH3     61    ALA   MCB1    913          0      7.517   ; qtot -0.0278
   978       MCH3     61    ALA   MCB2    913          0      7.517   ; qtot -0.0278
   979         CT     61    ALA     CB    913    -0.1825          0   ; qtot -0.2103
   980         HC     61    ALA    HB1    914     0.0603          0   ; qtot -0.15
   981         HC     61    ALA    HB2    915     0.0603          0   ; qtot -0.0897
   982         HC     61    ALA    HB3    916     0.0603          0   ; qtot -0.0294
   983          C     61    ALA      C    917     0.5973      12.01   ; qtot 0.5679
   984         OB     61    ALA      O    918    -0.5679         16   ; qtot -9.742e-07
; residue  62 ASP rtp ASP  q -1.0
   985          N     62    ASP      N    919    -0.4157     15.018   ; qtot -0.4157
   986         HB     62    ASP      H    920     0.2719          0   ; qtot -0.1438
   987         CT     62    ASP     CA    921  -0.224564     13.018   ; qtot -0.3684
   988         H1     62    ASP     HA    922   0.146193          0   ; qtot -0.2222
   989         CT     62    ASP     CB    923   0.003572     14.026   ; qtot -0.2186
   990         HC     62    ASP    HB1    924  -0.015579          0   ; qtot -0.2342
   991         HC     62    ASP    HB2    925  -0.015579          0   ; qtot -0.2498
   992         C6     62    ASP     CG    926   0.762867      12.01   ; qtot 0.5131
   993         O2     62    ASP    OD1    927  -0.771255         16   ; qtot -0.2581
   994         O2     62    ASP    OD2    928  -0.771255         16   ; qtot -1.029
   995          C     62    ASP      C    929     0.5973      12.01   ; qtot -0.4321
   996         OB     62    ASP      O    930    -0.5679         16   ; qtot -1
; residue  63 SER rtp SER  q  0.0
   997          N     63    SER      N    931    -0.4157     15.018   ; qtot -1.416
   998         HB     63    SER      H    932     0.2719          0   ; qtot -1.144
   999         CT     63    SER     CA    933    -0.0249     13.018   ; qtot -1.169
  1000         H1     63    SER     HA    934     0.0843          0   ; qtot -1.084
  1001         C8     63    SER     CB    935     0.2117     14.026   ; qtot -0.8727
  1002         H1     63    SER    HB1    936     0.0352          0   ; qtot -0.8375
  1003         H1     63    SER    HB2    937     0.0352          0   ; qtot -0.8023
  1004         OH     63    SER     OG    938    -0.6546         16   ; qtot -1.457
  1005         HO     63    SER     HG    939     0.4275      1.008   ; qtot -1.029
  1006          C     63    SER      C    940     0.5973      12.01   ; qtot -0.4321
  1007         OB     63    SER      O    941    -0.5679         16   ; qtot -1
; residue  64 VAL rtp VAL  q  0.0
  1008          N     64    VAL      N    942    -0.4157     15.018   ; qtot -1.416
  1009         HB     64    VAL      H    943     0.2719          0   ; qtot -1.144
  1010         CT     64    VAL     CA    944    -0.0875     13.018   ; qtot -1.231
  1011         H1     64    VAL     HA    945     0.0969          0   ; qtot -1.134
  1012         C8     64    VAL     CB    946     0.2985     13.018   ; qtot -0.8359
  1013         HC     64    VAL     HB    947    -0.0297          0   ; qtot -0.8656
  1014       MCH3     64    VAL   MCG1    948          0      7.517   ; qtot -0.8656
  1015       MCH3     64    VAL   MCG2    948          0      7.517   ; qtot -0.8656
  1016         CT     64    VAL    CG1    948    -0.3192          0   ; qtot -1.185
  1017         HC     64    VAL   HG11    949     0.0791          0   ; qtot -1.106
  1018         HC     64    VAL   HG12    950     0.0791          0   ; qtot -1.027
  1019         HC     64    VAL   HG13    951     0.0791          0   ; qtot -0.9475
  1020       MCH3     64    VAL   MCG1    952          0      7.517   ; qtot -0.9475
  1021       MCH3     64    VAL   MCG2    952          0      7.517   ; qtot -0.9475
  1022         CT     64    VAL    CG2    952    -0.3192          0   ; qtot -1.267
  1023         HC     64    VAL   HG21    953     0.0791          0   ; qtot -1.188
  1024         HC     64    VAL   HG22    954     0.0791          0   ; qtot -1.109
  1025         HC     64    VAL   HG23    955     0.0791          0   ; qtot -1.029
  1026          C     64    VAL      C    956     0.5973      12.01   ; qtot -0.4321
  1027         OB     64    VAL      O    957    -0.5679         16   ; qtot -1
; residue  65 LYS rtp LYS  q +1.0
  1028          N     65    LYS      N    958    -0.4157     15.018   ; qtot -1.416
  1029         HB     65    LYS      H    959     0.2719          0   ; qtot -1.144
  1030         CT     65    LYS     CA    960   0.105852     13.018   ; qtot -1.038
  1031         H1     65    LYS     HA    961   0.078803          0   ; qtot -0.9591
  1032         CT     65    LYS     CB    962  -0.148415     14.026   ; qtot -1.108
  1033         HC     65    LYS    HB1    963   0.063381          0   ; qtot -1.044
  1034         HC     65    LYS    HB2    964   0.063381          0   ; qtot -0.9808
  1035         C9     65    LYS     CG    965   0.017428     14.026   ; qtot -0.9634
  1036         HC     65    LYS    HG1    966   0.022278          0   ; qtot -0.9411
  1037         HC     65    LYS    HG2    967   0.022278          0   ; qtot -0.9188
  1038         CT     65    LYS     CD    968  -0.099164     14.026   ; qtot -1.018
  1039         HC     65    LYS    HD1    969   0.042554          0   ; qtot -0.9754
  1040         HC     65    LYS    HD2    970   0.042554          0   ; qtot -0.9329
  1041         CT     65    LYS     CE    971   0.235011     14.026   ; qtot -0.6979
  1042         HP     65    LYS    HE1    972   0.051928          0   ; qtot -0.6459
  1043         HP     65    LYS    HE2    973   0.051928          0   ; qtot -0.594
  1044       MNH3     65    LYS   MNZ1    974          0      8.517   ; qtot -0.594
  1045       MNH3     65    LYS   MNZ2    974          0      8.517   ; qtot -0.594
  1046         N3     65    LYS     NZ    974  -0.594133          0   ; qtot -1.188
  1047          H     65    LYS    HZ1    975   0.386245          0   ; qtot -0.8019
  1048          H     65    LYS    HZ2    976   0.386245          0   ; qtot -0.4156
  1049          H     65    LYS    HZ3    977   0.386245          0   ; qtot -0.0294
  1050          C     65    LYS      C    978     0.5973      12.01   ; qtot 0.5679
  1051         OB     65    LYS      O    979    -0.5679         16   ; qtot -2.06e-06
; residue  66 GLY rtp GLY  q  0.0
  1052          N     66    GLY      N    980    -0.4157     15.018   ; qtot -0.4157
  1053         HB     66    GLY      H    981     0.2719          0   ; qtot -0.1438
  1054         C1     66    GLY     CA    982    -0.0252     14.026   ; qtot -0.169
  1055         H1     66    GLY    HA1    983     0.0698          0   ; qtot -0.0992
  1056         H1     66    GLY    HA2    984     0.0698          0   ; qtot -0.0294
  1057          C     66    GLY      C    985     0.5973      12.01   ; qtot 0.5679
  1058         OB     66    GLY      O    986    -0.5679         16   ; qtot -2.066e-06
; residue  67 ARG rtp ARG  q +1.0
  1059          N     67    ARG      N    987    -0.4157     15.018   ; qtot -0.4157
  1060         HB     67    ARG      H    988     0.2719          0   ; qtot -0.1438
  1061         CT     67    ARG     CA    989   0.053892     13.018   ; qtot -0.08991
  1062         H1     67    ARG     HA    990    0.08661          0   ; qtot -0.0033
  1063         CT     67    ARG     CB    991   0.052535     14.026   ; qtot 0.04923
  1064         HC     67    ARG    HB1    992   0.023551          0   ; qtot 0.07279
  1065         HC     67    ARG    HB2    993   0.023551          0   ; qtot 0.09634
  1066         C9     67    ARG     CG    994  -0.000834     14.026   ; qtot 0.0955
  1067         HC     67    ARG    HG1    995   0.013058          0   ; qtot 0.1086
  1068         HC     67    ARG    HG2    996   0.013058          0   ; qtot 0.1216
  1069         CT     67    ARG     CD    997  -0.251845     14.026   ; qtot -0.1302
  1070         H1     67    ARG    HD1    998   0.217628          0   ; qtot 0.0874
  1071         H1     67    ARG    HD2    999   0.217628          0   ; qtot 0.305
  1072         N2     67    ARG     NE   1000  -0.684202     15.018   ; qtot -0.3792
  1073          H     67    ARG     HE   1001   0.394341          0   ; qtot 0.01517
  1074         CA     67    ARG     CZ   1002    1.03498      12.01   ; qtot 1.05
  1075         N2     67    ARG    NH1   1003  -0.812007     16.026   ; qtot 0.2381
  1076          H     67    ARG   HH11   1004   0.386117          0   ; qtot 0.6243
  1077          H     67    ARG   HH12   1005   0.386117          0   ; qtot 1.01
  1078         N2     67    ARG    NH2   1006  -0.812007     16.026   ; qtot 0.1984
  1079          H     67    ARG   HH21   1007   0.386117          0   ; qtot 0.5845
  1080          H     67    ARG   HH22   1008   0.386117          0   ; qtot 0.9706
  1081          C     67    ARG      C   1009     0.5973      12.01   ; qtot 1.568
  1082         OB     67    ARG      O   1010    -0.5679         16   ; qtot 1
; residue  68 PHE rtp PHE  q  0.0
  1083          N     68    PHE      N   1011    -0.4157     15.018   ; qtot 0.5843
  1084         HB     68    PHE      H   1012     0.2719          0   ; qtot 0.8562
  1085         CT     68    PHE     CA   1013    -0.0024     13.018   ; qtot 0.8538
  1086         H1     68    PHE     HA   1014     0.0978          0   ; qtot 0.9516
  1087         CT     68    PHE     CB   1015    -0.0343     14.026   ; qtot 0.9173
  1088         HC     68    PHE    HB1   1016     0.0295          0   ; qtot 0.9468
  1089         HC     68    PHE    HB2   1017     0.0295          0   ; qtot 0.9763
  1090         CA     68    PHE     CG   1018     0.0118      12.01   ; qtot 0.9881
  1091         CA     68    PHE    CD1   1019    -0.1256     13.018   ; qtot 0.8625
  1092         HA     68    PHE    HD1   1020      0.133          0   ; qtot 0.9955
  1093         CA     68    PHE    CE1   1021    -0.1704     13.018   ; qtot 0.8251
  1094         HA     68    PHE    HE1   1022      0.143          0   ; qtot 0.9681
  1095         CA     68    PHE     CZ   1023    -0.1072     13.018   ; qtot 0.8609
  1096         HA     68    PHE     HZ   1024     0.1297          0   ; qtot 0.9906
  1097         CA     68    PHE    CE2   1025    -0.1704     13.018   ; qtot 0.8202
  1098         HA     68    PHE    HE2   1026      0.143          0   ; qtot 0.9632
  1099         CA     68    PHE    CD2   1027    -0.1256     13.018   ; qtot 0.8376
  1100         HA     68    PHE    HD2   1028      0.133          0   ; qtot 0.9706
  1101          C     68    PHE      C   1029     0.5973      12.01   ; qtot 1.568
  1102         OB     68    PHE      O   1030    -0.5679         16   ; qtot 1
; residue  69 THR rtp THR  q  0.0
  1103          N     69    THR      N   1031    -0.4157     15.018   ; qtot 0.5843
  1104         HB     69    THR      H   1032     0.2719          0   ; qtot 0.8562
  1105         CT     69    THR     CA   1033    -0.0389     13.018   ; qtot 0.8173
  1106         H1     69    THR     HA   1034     0.1007          0   ; qtot 0.918
  1107         C8     69    THR     CB   1035     0.3654     13.018   ; qtot 1.283
  1108         H1     69    THR     HB   1036     0.0043          0   ; qtot 1.288
  1109       MCH3     69    THR   MCG1   1037          0      7.517   ; qtot 1.288
  1110       MCH3     69    THR   MCG2   1037          0      7.517   ; qtot 1.288
  1111         CT     69    THR    CG2   1037    -0.2438          0   ; qtot 1.044
  1112         HC     69    THR   HG21   1038     0.0642          0   ; qtot 1.108
  1113         HC     69    THR   HG22   1039     0.0642          0   ; qtot 1.172
  1114         HC     69    THR   HG23   1040     0.0642          0   ; qtot 1.236
  1115         O3     69    THR    OG1   1041    -0.6761         16   ; qtot 0.5604
  1116         HO     69    THR    HG1   1042     0.4102      1.008   ; qtot 0.9706
  1117          C     69    THR      C   1043     0.5973      12.01   ; qtot 1.568
  1118         OB     69    THR      O   1044    -0.5679         16   ; qtot 1
; residue  70 ILE rtp ILE  q  0.0
  1119          N     70    ILE      N   1045    -0.4157     15.018   ; qtot 0.5843
  1120         HB     70    ILE      H   1046     0.2719          0   ; qtot 0.8562
  1121         CT     70    ILE     CA   1047    -0.0597     13.018   ; qtot 0.7965
  1122         H1     70    ILE     HA   1048     0.0869          0   ; qtot 0.8834
  1123         CT     70    ILE     CB   1049     0.1303     13.018   ; qtot 1.014
  1124         HC     70    ILE     HB   1050     0.0187          0   ; qtot 1.032
  1125       MCH3     70    ILE   MCG1   1051          0      7.517   ; qtot 1.032
  1126       MCH3     70    ILE   MCG2   1051          0      7.517   ; qtot 1.032
  1127         C3     70    ILE    CG2   1051    -0.3204          0   ; qtot 0.712
  1128         HC     70    ILE   HG21   1052     0.0882          0   ; qtot 0.8002
  1129         HC     70    ILE   HG22   1053     0.0882          0   ; qtot 0.8884
  1130         HC     70    ILE   HG23   1054     0.0882          0   ; qtot 0.9766
  1131         CT     70    ILE    CG1   1055     -0.043     14.026   ; qtot 0.9336
  1132         HC     70    ILE   HG11   1056     0.0236          0   ; qtot 0.9572
  1133         HC     70    ILE   HG12   1057     0.0236          0   ; qtot 0.9808
  1134       MCH3     70    ILE   MCD1   1058          0      7.517   ; qtot 0.9808
  1135       MCH3     70    ILE   MCD2   1058          0      7.517   ; qtot 0.9808
  1136         CT     70    ILE     CD   1058     -0.066          0   ; qtot 0.9148
  1137         HC     70    ILE    HD1   1059     0.0186          0   ; qtot 0.9334
  1138         HC     70    ILE    HD2   1060     0.0186          0   ; qtot 0.952
  1139         HC     70    ILE    HD3   1061     0.0186          0   ; qtot 0.9706
  1140          C     70    ILE      C   1062     0.5973      12.01   ; qtot 1.568
  1141         OB     70    ILE      O   1063    -0.5679         16   ; qtot 1
; residue  71 SER rtp SER  q  0.0
  1142          N     71    SER      N   1064    -0.4157     15.018   ; qtot 0.5843
  1143         HB     71    SER      H   1065     0.2719          0   ; qtot 0.8562
  1144         CT     71    SER     CA   1066    -0.0249     13.018   ; qtot 0.8313
  1145         H1     71    SER     HA   1067     0.0843          0   ; qtot 0.9156
  1146         C8     71    SER     CB   1068     0.2117     14.026   ; qtot 1.127
  1147         H1     71    SER    HB1   1069     0.0352          0   ; qtot 1.162
  1148         H1     71    SER    HB2   1070     0.0352          0   ; qtot 1.198
  1149         OH     71    SER     OG   1071    -0.6546         16   ; qtot 0.5431
  1150         HO     71    SER     HG   1072     0.4275      1.008   ; qtot 0.9706
  1151          C     71    SER      C   1073     0.5973      12.01   ; qtot 1.568
  1152         OB     71    SER      O   1074    -0.5679         16   ; qtot 1
; residue  72 ARG rtp ARG  q +1.0
  1153          N     72    ARG      N   1075    -0.4157     15.018   ; qtot 0.5843
  1154         HB     72    ARG      H   1076     0.2719          0   ; qtot 0.8562
  1155         CT     72    ARG     CA   1077   0.053892     13.018   ; qtot 0.9101
  1156         H1     72    ARG     HA   1078    0.08661          0   ; qtot 0.9967
  1157         CT     72    ARG     CB   1079   0.052535     14.026   ; qtot 1.049
  1158         HC     72    ARG    HB1   1080   0.023551          0   ; qtot 1.073
  1159         HC     72    ARG    HB2   1081   0.023551          0   ; qtot 1.096
  1160         C9     72    ARG     CG   1082  -0.000834     14.026   ; qtot 1.096
  1161         HC     72    ARG    HG1   1083   0.013058          0   ; qtot 1.109
  1162         HC     72    ARG    HG2   1084   0.013058          0   ; qtot 1.122
  1163         CT     72    ARG     CD   1085  -0.251845     14.026   ; qtot 0.8698
  1164         H1     72    ARG    HD1   1086   0.217628          0   ; qtot 1.087
  1165         H1     72    ARG    HD2   1087   0.217628          0   ; qtot 1.305
  1166         N2     72    ARG     NE   1088  -0.684202     15.018   ; qtot 0.6208
  1167          H     72    ARG     HE   1089   0.394341          0   ; qtot 1.015
  1168         CA     72    ARG     CZ   1090    1.03498      12.01   ; qtot 2.05
  1169         N2     72    ARG    NH1   1091  -0.812007     16.026   ; qtot 1.238
  1170          H     72    ARG   HH11   1092   0.386117          0   ; qtot 1.624
  1171          H     72    ARG   HH12   1093   0.386117          0   ; qtot 2.01
  1172         N2     72    ARG    NH2   1094  -0.812007     16.026   ; qtot 1.198
  1173          H     72    ARG   HH21   1095   0.386117          0   ; qtot 1.584
  1174          H     72    ARG   HH22   1096   0.386117          0   ; qtot 1.971
  1175          C     72    ARG      C   1097     0.5973      12.01   ; qtot 2.568
  1176         OB     72    ARG      O   1098    -0.5679         16   ; qtot 2
; residue  73 ASN rtp ASN  q  0.0
  1177          N     73    ASN      N   1099    -0.4157     15.018   ; qtot 1.584
  1178         HB     73    ASN      H   1100     0.2719          0   ; qtot 1.856
  1179         CT     73    ASN     CA   1101     0.0143     13.018   ; qtot 1.87
  1180         H1     73    ASN     HA   1102     0.1048          0   ; qtot 1.975
  1181         CT     73    ASN     CB   1103    -0.2041     14.026   ; qtot 1.771
  1182         HC     73    ASN    HB1   1104     0.0797          0   ; qtot 1.851
  1183         HC     73    ASN    HB2   1105     0.0797          0   ; qtot 1.931
  1184         C5     73    ASN     CG   1106      0.713      12.01   ; qtot 2.644
  1185          O     73    ASN    OD1   1107    -0.5931         16   ; qtot 2.05
  1186          N     73    ASN    ND2   1108    -0.9191     16.026   ; qtot 1.131
  1187          H     73    ASN   HD21   1109     0.4196          0   ; qtot 1.551
  1188          H     73    ASN   HD22   1110     0.4196          0   ; qtot 1.971
  1189          C     73    ASN      C   1111     0.5973      12.01   ; qtot 2.568
  1190         OB     73    ASN      O   1112    -0.5679         16   ; qtot 2
; residue  74 ASP rtp ASP  q -1.0
  1191          N     74    ASP      N   1113    -0.4157     15.018   ; qtot 1.584
  1192         HB     74    ASP      H   1114     0.2719          0   ; qtot 1.856
  1193         CT     74    ASP     CA   1115  -0.224564     13.018   ; qtot 1.632
  1194         H1     74    ASP     HA   1116   0.146193          0   ; qtot 1.778
  1195         CT     74    ASP     CB   1117   0.003572     14.026   ; qtot 1.781
  1196         HC     74    ASP    HB1   1118  -0.015579          0   ; qtot 1.766
  1197         HC     74    ASP    HB2   1119  -0.015579          0   ; qtot 1.75
  1198         C6     74    ASP     CG   1120   0.762867      12.01   ; qtot 2.513
  1199         O2     74    ASP    OD1   1121  -0.771255         16   ; qtot 1.742
  1200         O2     74    ASP    OD2   1122  -0.771255         16   ; qtot 0.9706
  1201          C     74    ASP      C   1123     0.5973      12.01   ; qtot 1.568
  1202         OB     74    ASP      O   1124    -0.5679         16   ; qtot 1
; residue  75 SER rtp SER  q  0.0
  1203          N     75    SER      N   1125    -0.4157     15.018   ; qtot 0.5843
  1204         HB     75    SER      H   1126     0.2719          0   ; qtot 0.8562
  1205         CT     75    SER     CA   1127    -0.0249     13.018   ; qtot 0.8313
  1206         H1     75    SER     HA   1128     0.0843          0   ; qtot 0.9156
  1207         C8     75    SER     CB   1129     0.2117     14.026   ; qtot 1.127
  1208         H1     75    SER    HB1   1130     0.0352          0   ; qtot 1.162
  1209         H1     75    SER    HB2   1131     0.0352          0   ; qtot 1.198
  1210         OH     75    SER     OG   1132    -0.6546         16   ; qtot 0.5431
  1211         HO     75    SER     HG   1133     0.4275      1.008   ; qtot 0.9706
  1212          C     75    SER      C   1134     0.5973      12.01   ; qtot 1.568
  1213         OB     75    SER      O   1135    -0.5679         16   ; qtot 1
; residue  76 LYS rtp LYS  q +1.0
  1214          N     76    LYS      N   1136    -0.4157     15.018   ; qtot 0.5843
  1215         HB     76    LYS      H   1137     0.2719          0   ; qtot 0.8562
  1216         CT     76    LYS     CA   1138   0.105852     13.018   ; qtot 0.9621
  1217         H1     76    LYS     HA   1139   0.078803          0   ; qtot 1.041
  1218         CT     76    LYS     CB   1140  -0.148415     14.026   ; qtot 0.8924
  1219         HC     76    LYS    HB1   1141   0.063381          0   ; qtot 0.9558
  1220         HC     76    LYS    HB2   1142   0.063381          0   ; qtot 1.019
  1221         C9     76    LYS     CG   1143   0.017428     14.026   ; qtot 1.037
  1222         HC     76    LYS    HG1   1144   0.022278          0   ; qtot 1.059
  1223         HC     76    LYS    HG2   1145   0.022278          0   ; qtot 1.081
  1224         CT     76    LYS     CD   1146  -0.099164     14.026   ; qtot 0.982
  1225         HC     76    LYS    HD1   1147   0.042554          0   ; qtot 1.025
  1226         HC     76    LYS    HD2   1148   0.042554          0   ; qtot 1.067
  1227         CT     76    LYS     CE   1149   0.235011     14.026   ; qtot 1.302
  1228         HP     76    LYS    HE1   1150   0.051928          0   ; qtot 1.354
  1229         HP     76    LYS    HE2   1151   0.051928          0   ; qtot 1.406
  1230       MNH3     76    LYS   MNZ1   1152          0      8.517   ; qtot 1.406
  1231       MNH3     76    LYS   MNZ2   1152          0      8.517   ; qtot 1.406
  1232         N3     76    LYS     NZ   1152  -0.594133          0   ; qtot 0.8119
  1233          H     76    LYS    HZ1   1153   0.386245          0   ; qtot 1.198
  1234          H     76    LYS    HZ2   1154   0.386245          0   ; qtot 1.584
  1235          H     76    LYS    HZ3   1155   0.386245          0   ; qtot 1.971
  1236          C     76    LYS      C   1156     0.5973      12.01   ; qtot 2.568
  1237         OB     76    LYS      O   1157    -0.5679         16   ; qtot 2
; residue  77 ASN rtp ASN  q  0.0
  1238          N     77    ASN      N   1158    -0.4157     15.018   ; qtot 1.584
  1239         HB     77    ASN      H   1159     0.2719          0   ; qtot 1.856
  1240         CT     77    ASN     CA   1160     0.0143     13.018   ; qtot 1.87
  1241         H1     77    ASN     HA   1161     0.1048          0   ; qtot 1.975
  1242         CT     77    ASN     CB   1162    -0.2041     14.026   ; qtot 1.771
  1243         HC     77    ASN    HB1   1163     0.0797          0   ; qtot 1.851
  1244         HC     77    ASN    HB2   1164     0.0797          0   ; qtot 1.931
  1245         C5     77    ASN     CG   1165      0.713      12.01   ; qtot 2.644
  1246          O     77    ASN    OD1   1166    -0.5931         16   ; qtot 2.05
  1247          N     77    ASN    ND2   1167    -0.9191     16.026   ; qtot 1.131
  1248          H     77    ASN   HD21   1168     0.4196          0   ; qtot 1.551
  1249          H     77    ASN   HD22   1169     0.4196          0   ; qtot 1.971
  1250          C     77    ASN      C   1170     0.5973      12.01   ; qtot 2.568
  1251         OB     77    ASN      O   1171    -0.5679         16   ; qtot 2
; residue  78 THR rtp THR  q  0.0
  1252          N     78    THR      N   1172    -0.4157     15.018   ; qtot 1.584
  1253         HB     78    THR      H   1173     0.2719          0   ; qtot 1.856
  1254         CT     78    THR     CA   1174    -0.0389     13.018   ; qtot 1.817
  1255         H1     78    THR     HA   1175     0.1007          0   ; qtot 1.918
  1256         C8     78    THR     CB   1176     0.3654     13.018   ; qtot 2.283
  1257         H1     78    THR     HB   1177     0.0043          0   ; qtot 2.288
  1258       MCH3     78    THR   MCG1   1178          0      7.517   ; qtot 2.288
  1259       MCH3     78    THR   MCG2   1178          0      7.517   ; qtot 2.288
  1260         CT     78    THR    CG2   1178    -0.2438          0   ; qtot 2.044
  1261         HC     78    THR   HG21   1179     0.0642          0   ; qtot 2.108
  1262         HC     78    THR   HG22   1180     0.0642          0   ; qtot 2.172
  1263         HC     78    THR   HG23   1181     0.0642          0   ; qtot 2.236
  1264         O3     78    THR    OG1   1182    -0.6761         16   ; qtot 1.56
  1265         HO     78    THR    HG1   1183     0.4102      1.008   ; qtot 1.971
  1266          C     78    THR      C   1184     0.5973      12.01   ; qtot 2.568
  1267         OB     78    THR      O   1185    -0.5679         16   ; qtot 2
; residue  79 LEU rtp LEU  q  0.0
  1268          N     79    LEU      N   1186    -0.4157     15.018   ; qtot 1.584
  1269         HB     79    LEU      H   1187     0.2719          0   ; qtot 1.856
  1270         CT     79    LEU     CA   1188    -0.0518     13.018   ; qtot 1.804
  1271         H1     79    LEU     HA   1189     0.0922          0   ; qtot 1.897
  1272         CT     79    LEU     CB   1190    -0.1102     14.026   ; qtot 1.786
  1273         HC     79    LEU    HB1   1191     0.0457          0   ; qtot 1.832
  1274         HC     79    LEU    HB2   1192     0.0457          0   ; qtot 1.878
  1275         C4     79    LEU     CG   1193     0.3531     13.018   ; qtot 2.231
  1276         HC     79    LEU     HG   1194    -0.0361          0   ; qtot 2.195
  1277       MCH3     79    LEU   MCD1   1195          0      7.517   ; qtot 2.195
  1278       MCH3     79    LEU   MCD2   1195          0      7.517   ; qtot 2.195
  1279         CT     79    LEU    CD1   1195    -0.4121          0   ; qtot 1.783
  1280         HC     79    LEU   HD11   1196        0.1          0   ; qtot 1.883
  1281         HC     79    LEU   HD12   1197        0.1          0   ; qtot 1.983
  1282         HC     79    LEU   HD13   1198        0.1          0   ; qtot 2.083
  1283       MCH3     79    LEU   MCD1   1199          0      7.517   ; qtot 2.083
  1284       MCH3     79    LEU   MCD2   1199          0      7.517   ; qtot 2.083
  1285         CT     79    LEU    CD2   1199    -0.4121          0   ; qtot 1.671
  1286         HC     79    LEU   HD21   1200        0.1          0   ; qtot 1.771
  1287         HC     79    LEU   HD22   1201        0.1          0   ; qtot 1.871
  1288         HC     79    LEU   HD23   1202        0.1          0   ; qtot 1.971
  1289          C     79    LEU      C   1203     0.5973      12.01   ; qtot 2.568
  1290         OB     79    LEU      O   1204    -0.5679         16   ; qtot 2
; residue  80 PHE rtp PHE  q  0.0
  1291          N     80    PHE      N   1205    -0.4157     15.018   ; qtot 1.584
  1292         HB     80    PHE      H   1206     0.2719          0   ; qtot 1.856
  1293         CT     80    PHE     CA   1207    -0.0024     13.018   ; qtot 1.854
  1294         H1     80    PHE     HA   1208     0.0978          0   ; qtot 1.952
  1295         CT     80    PHE     CB   1209    -0.0343     14.026   ; qtot 1.917
  1296         HC     80    PHE    HB1   1210     0.0295          0   ; qtot 1.947
  1297         HC     80    PHE    HB2   1211     0.0295          0   ; qtot 1.976
  1298         CA     80    PHE     CG   1212     0.0118      12.01   ; qtot 1.988
  1299         CA     80    PHE    CD1   1213    -0.1256     13.018   ; qtot 1.862
  1300         HA     80    PHE    HD1   1214      0.133          0   ; qtot 1.995
  1301         CA     80    PHE    CE1   1215    -0.1704     13.018   ; qtot 1.825
  1302         HA     80    PHE    HE1   1216      0.143          0   ; qtot 1.968
  1303         CA     80    PHE     CZ   1217    -0.1072     13.018   ; qtot 1.861
  1304         HA     80    PHE     HZ   1218     0.1297          0   ; qtot 1.991
  1305         CA     80    PHE    CE2   1219    -0.1704     13.018   ; qtot 1.82
  1306         HA     80    PHE    HE2   1220      0.143          0   ; qtot 1.963
  1307         CA     80    PHE    CD2   1221    -0.1256     13.018   ; qtot 1.838
  1308         HA     80    PHE    HD2   1222      0.133          0   ; qtot 1.971
  1309          C     80    PHE      C   1223     0.5973      12.01   ; qtot 2.568
  1310         OB     80    PHE      O   1224    -0.5679         16   ; qtot 2
; residue  81 LEU rtp LEU  q  0.0
  1311          N     81    LEU      N   1225    -0.4157     15.018   ; qtot 1.584
  1312         HB     81    LEU      H   1226     0.2719          0   ; qtot 1.856
  1313         CT     81    LEU     CA   1227    -0.0518     13.018   ; qtot 1.804
  1314         H1     81    LEU     HA   1228     0.0922          0   ; qtot 1.897
  1315         CT     81    LEU     CB   1229    -0.1102     14.026   ; qtot 1.786
  1316         HC     81    LEU    HB1   1230     0.0457          0   ; qtot 1.832
  1317         HC     81    LEU    HB2   1231     0.0457          0   ; qtot 1.878
  1318         C4     81    LEU     CG   1232     0.3531     13.018   ; qtot 2.231
  1319         HC     81    LEU     HG   1233    -0.0361          0   ; qtot 2.195
  1320       MCH3     81    LEU   MCD1   1234          0      7.517   ; qtot 2.195
  1321       MCH3     81    LEU   MCD2   1234          0      7.517   ; qtot 2.195
  1322         CT     81    LEU    CD1   1234    -0.4121          0   ; qtot 1.783
  1323         HC     81    LEU   HD11   1235        0.1          0   ; qtot 1.883
  1324         HC     81    LEU   HD12   1236        0.1          0   ; qtot 1.983
  1325         HC     81    LEU   HD13   1237        0.1          0   ; qtot 2.083
  1326       MCH3     81    LEU   MCD1   1238          0      7.517   ; qtot 2.083
  1327       MCH3     81    LEU   MCD2   1238          0      7.517   ; qtot 2.083
  1328         CT     81    LEU    CD2   1238    -0.4121          0   ; qtot 1.671
  1329         HC     81    LEU   HD21   1239        0.1          0   ; qtot 1.771
  1330         HC     81    LEU   HD22   1240        0.1          0   ; qtot 1.871
  1331         HC     81    LEU   HD23   1241        0.1          0   ; qtot 1.971
  1332          C     81    LEU      C   1242     0.5973      12.01   ; qtot 2.568
  1333         OB     81    LEU      O   1243    -0.5679         16   ; qtot 2
; residue  82 GLN rtp GLN  q  0.0
  1334          N     82    GLN      N   1244    -0.4157     15.018   ; qtot 1.584
  1335         HB     82    GLN      H   1245     0.2719          0   ; qtot 1.856
  1336         CT     82    GLN     CA   1246    -0.0031     13.018   ; qtot 1.853
  1337         H1     82    GLN     HA   1247      0.085          0   ; qtot 1.938
  1338         CT     82    GLN     CB   1248    -0.0036     14.026   ; qtot 1.934
  1339         HC     82    GLN    HB1   1249     0.0171          0   ; qtot 1.952
  1340         HC     82    GLN    HB2   1250     0.0171          0   ; qtot 1.969
  1341         C9     82    GLN     CG   1251    -0.0645     14.026   ; qtot 1.904
  1342         HC     82    GLN    HG1   1252     0.0352          0   ; qtot 1.939
  1343         HC     82    GLN    HG2   1253     0.0352          0   ; qtot 1.975
  1344          C     82    GLN     CD   1254     0.6951      12.01   ; qtot 2.67
  1345          O     82    GLN    OE1   1255    -0.6086         16   ; qtot 2.061
  1346          N     82    GLN    NE2   1256    -0.9407     16.026   ; qtot 1.12
  1347          H     82    GLN   HE21   1257     0.4251          0   ; qtot 1.545
  1348          H     82    GLN   HE22   1258     0.4251          0   ; qtot 1.971
  1349          C     82    GLN      C   1259     0.5973      12.01   ; qtot 2.568
  1350         OB     82    GLN      O   1260    -0.5679         16   ; qtot 2
; residue  83 MET rtp MET  q  0.0
  1351          N     83    MET      N   1261    -0.4157     15.018   ; qtot 1.584
  1352         HB     83    MET      H   1262     0.2719          0   ; qtot 1.856
  1353         CT     83    MET     CA   1263    -0.0237     13.018   ; qtot 1.832
  1354         H1     83    MET     HA   1264      0.088          0   ; qtot 1.92
  1355         CT     83    MET     CB   1265     0.0342     14.026   ; qtot 1.955
  1356         HC     83    MET    HB1   1266     0.0241          0   ; qtot 1.979
  1357         HC     83    MET    HB2   1267     0.0241          0   ; qtot 2.003
  1358         C9     83    MET     CG   1268     0.0018     14.026   ; qtot 2.005
  1359         H1     83    MET    HG1   1269      0.044          0   ; qtot 2.049
  1360         H1     83    MET    HG2   1270      0.044          0   ; qtot 2.093
  1361          S     83    MET     SD   1271    -0.2737      32.06   ; qtot 1.819
  1362       MCH3     83    MET   MCE1   1272          0      7.517   ; qtot 1.819
  1363       MCH3     83    MET   MCE2   1272          0      7.517   ; qtot 1.819
  1364         CT     83    MET     CE   1272    -0.0536          0   ; qtot 1.765
  1365         H1     83    MET    HE1   1273     0.0684          0   ; qtot 1.834
  1366         H1     83    MET    HE2   1274     0.0684          0   ; qtot 1.902
  1367         H1     83    MET    HE3   1275     0.0684          0   ; qtot 1.971
  1368          C     83    MET      C   1276     0.5973      12.01   ; qtot 2.568
  1369         OB     83    MET      O   1277    -0.5679         16   ; qtot 2
; residue  84 ASP rtp ASP  q -1.0
  1370          N     84    ASP      N   1278    -0.4157     15.018   ; qtot 1.584
  1371         HB     84    ASP      H   1279     0.2719          0   ; qtot 1.856
  1372         CT     84    ASP     CA   1280  -0.224564     13.018   ; qtot 1.632
  1373         H1     84    ASP     HA   1281   0.146193          0   ; qtot 1.778
  1374         CT     84    ASP     CB   1282   0.003572     14.026   ; qtot 1.781
  1375         HC     84    ASP    HB1   1283  -0.015579          0   ; qtot 1.766
  1376         HC     84    ASP    HB2   1284  -0.015579          0   ; qtot 1.75
  1377         C6     84    ASP     CG   1285   0.762867      12.01   ; qtot 2.513
  1378         O2     84    ASP    OD1   1286  -0.771255         16   ; qtot 1.742
  1379         O2     84    ASP    OD2   1287  -0.771255         16   ; qtot 0.9706
  1380          C     84    ASP      C   1288     0.5973      12.01   ; qtot 1.568
  1381         OB     84    ASP      O   1289    -0.5679         16   ; qtot 1
; residue  85 SER rtp SER  q  0.0
  1382          N     85    SER      N   1290    -0.4157     15.018   ; qtot 0.5843
  1383         HB     85    SER      H   1291     0.2719          0   ; qtot 0.8562
  1384         CT     85    SER     CA   1292    -0.0249     13.018   ; qtot 0.8313
  1385         H1     85    SER     HA   1293     0.0843          0   ; qtot 0.9156
  1386         C8     85    SER     CB   1294     0.2117     14.026   ; qtot 1.127
  1387         H1     85    SER    HB1   1295     0.0352          0   ; qtot 1.162
  1388         H1     85    SER    HB2   1296     0.0352          0   ; qtot 1.198
  1389         OH     85    SER     OG   1297    -0.6546         16   ; qtot 0.5431
  1390         HO     85    SER     HG   1298     0.4275      1.008   ; qtot 0.9706
  1391          C     85    SER      C   1299     0.5973      12.01   ; qtot 1.568
  1392         OB     85    SER      O   1300    -0.5679         16   ; qtot 1
; residue  86 LEU rtp LEU  q  0.0
  1393          N     86    LEU      N   1301    -0.4157     15.018   ; qtot 0.5843
  1394         HB     86    LEU      H   1302     0.2719          0   ; qtot 0.8562
  1395         CT     86    LEU     CA   1303    -0.0518     13.018   ; qtot 0.8044
  1396         H1     86    LEU     HA   1304     0.0922          0   ; qtot 0.8966
  1397         CT     86    LEU     CB   1305    -0.1102     14.026   ; qtot 0.7864
  1398         HC     86    LEU    HB1   1306     0.0457          0   ; qtot 0.8321
  1399         HC     86    LEU    HB2   1307     0.0457          0   ; qtot 0.8778
  1400         C4     86    LEU     CG   1308     0.3531     13.018   ; qtot 1.231
  1401         HC     86    LEU     HG   1309    -0.0361          0   ; qtot 1.195
  1402       MCH3     86    LEU   MCD1   1310          0      7.517   ; qtot 1.195
  1403       MCH3     86    LEU   MCD2   1310          0      7.517   ; qtot 1.195
  1404         CT     86    LEU    CD1   1310    -0.4121          0   ; qtot 0.7827
  1405         HC     86    LEU   HD11   1311        0.1          0   ; qtot 0.8827
  1406         HC     86    LEU   HD12   1312        0.1          0   ; qtot 0.9827
  1407         HC     86    LEU   HD13   1313        0.1          0   ; qtot 1.083
  1408       MCH3     86    LEU   MCD1   1314          0      7.517   ; qtot 1.083
  1409       MCH3     86    LEU   MCD2   1314          0      7.517   ; qtot 1.083
  1410         CT     86    LEU    CD2   1314    -0.4121          0   ; qtot 0.6706
  1411         HC     86    LEU   HD21   1315        0.1          0   ; qtot 0.7706
  1412         HC     86    LEU   HD22   1316        0.1          0   ; qtot 0.8706
  1413         HC     86    LEU   HD23   1317        0.1          0   ; qtot 0.9706
  1414          C     86    LEU      C   1318     0.5973      12.01   ; qtot 1.568
  1415         OB     86    LEU      O   1319    -0.5679         16   ; qtot 1
; residue  87 ARG rtp ARG  q +1.0
  1416          N     87    ARG      N   1320    -0.4157     15.018   ; qtot 0.5843
  1417         HB     87    ARG      H   1321     0.2719          0   ; qtot 0.8562
  1418         CT     87    ARG     CA   1322   0.053892     13.018   ; qtot 0.9101
  1419         H1     87    ARG     HA   1323    0.08661          0   ; qtot 0.9967
  1420         CT     87    ARG     CB   1324   0.052535     14.026   ; qtot 1.049
  1421         HC     87    ARG    HB1   1325   0.023551          0   ; qtot 1.073
  1422         HC     87    ARG    HB2   1326   0.023551          0   ; qtot 1.096
  1423         C9     87    ARG     CG   1327  -0.000834     14.026   ; qtot 1.096
  1424         HC     87    ARG    HG1   1328   0.013058          0   ; qtot 1.109
  1425         HC     87    ARG    HG2   1329   0.013058          0   ; qtot 1.122
  1426         CT     87    ARG     CD   1330  -0.251845     14.026   ; qtot 0.8698
  1427         H1     87    ARG    HD1   1331   0.217628          0   ; qtot 1.087
  1428         H1     87    ARG    HD2   1332   0.217628          0   ; qtot 1.305
  1429         N2     87    ARG     NE   1333  -0.684202     15.018   ; qtot 0.6208
  1430          H     87    ARG     HE   1334   0.394341          0   ; qtot 1.015
  1431         CA     87    ARG     CZ   1335    1.03498      12.01   ; qtot 2.05
  1432         N2     87    ARG    NH1   1336  -0.812007     16.026   ; qtot 1.238
  1433          H     87    ARG   HH11   1337   0.386117          0   ; qtot 1.624
  1434          H     87    ARG   HH12   1338   0.386117          0   ; qtot 2.01
  1435         N2     87    ARG    NH2   1339  -0.812007     16.026   ; qtot 1.198
  1436          H     87    ARG   HH21   1340   0.386117          0   ; qtot 1.584
  1437          H     87    ARG   HH22   1341   0.386117          0   ; qtot 1.971
  1438          C     87    ARG      C   1342     0.5973      12.01   ; qtot 2.568
  1439         OB     87    ARG      O   1343    -0.5679         16   ; qtot 2
; residue  88 PRO rtp PRO  q  0.0
  1440          N     88    PRO      N   1344    -0.2548      14.01   ; qtot 1.745
  1441         CT     88    PRO     CD   1345     0.0192     14.026   ; qtot 1.764
  1442         H1     88    PRO    HD1   1346     0.0391          0   ; qtot 1.803
  1443         H1     88    PRO    HD2   1347     0.0391          0   ; qtot 1.843
  1444         CT     88    PRO     CG   1348     0.0189     14.026   ; qtot 1.861
  1445         HC     88    PRO    HG1   1349     0.0213          0   ; qtot 1.883
  1446         HC     88    PRO    HG2   1350     0.0213          0   ; qtot 1.904
  1447         CT     88    PRO     CB   1351     -0.007     14.026   ; qtot 1.897
  1448         HC     88    PRO    HB1   1352     0.0253          0   ; qtot 1.922
  1449         HC     88    PRO    HB2   1353     0.0253          0   ; qtot 1.948
  1450         C7     88    PRO     CA   1354    -0.0266     13.018   ; qtot 1.921
  1451         H1     88    PRO     HA   1355     0.0641          0   ; qtot 1.985
  1452          C     88    PRO      C   1356     0.5896      12.01   ; qtot 2.575
  1453         OB     88    PRO      O   1357    -0.5748         16   ; qtot 2
; residue  89 GLU rtp GLU  q -1.0
  1454          N     89    GLU      N   1358    -0.4157     15.018   ; qtot 1.584
  1455         HB     89    GLU      H   1359     0.2719          0   ; qtot 1.856
  1456         CT     89    GLU     CA   1360  -0.227583     13.018   ; qtot 1.629
  1457         H1     89    GLU     HA   1361   0.154545          0   ; qtot 1.783
  1458         CT     89    GLU     CB   1362    0.11601     14.026   ; qtot 1.899
  1459         HC     89    GLU    HB1   1363  -0.006217          0   ; qtot 1.893
  1460         HC     89    GLU    HB2   1364  -0.006217          0   ; qtot 1.887
  1461         C9     89    GLU     CG   1365  -0.081794     14.026   ; qtot 1.805
  1462         HC     89    GLU    HG1   1366  -0.006154          0   ; qtot 1.799
  1463         HC     89    GLU    HG2   1367  -0.006154          0   ; qtot 1.793
  1464          C     89    GLU     CD   1368   0.728614      12.01   ; qtot 2.521
  1465         O2     89    GLU    OE1   1369  -0.775325         16   ; qtot 1.746
  1466         O2     89    GLU    OE2   1370  -0.775325         16   ; qtot 0.9706
  1467          C     89    GLU      C   1371     0.5973      12.01   ; qtot 1.568
  1468         OB     89    GLU      O   1372    -0.5679         16   ; qtot 1
; residue  90 ASP rtp ASP  q -1.0
  1469          N     90    ASP      N   1373    -0.4157     15.018   ; qtot 0.5843
  1470         HB     90    ASP      H   1374     0.2719          0   ; qtot 0.8562
  1471         CT     90    ASP     CA   1375  -0.224564     13.018   ; qtot 0.6316
  1472         H1     90    ASP     HA   1376   0.146193          0   ; qtot 0.7778
  1473         CT     90    ASP     CB   1377   0.003572     14.026   ; qtot 0.7814
  1474         HC     90    ASP    HB1   1378  -0.015579          0   ; qtot 0.7658
  1475         HC     90    ASP    HB2   1379  -0.015579          0   ; qtot 0.7502
  1476         C6     90    ASP     CG   1380   0.762867      12.01   ; qtot 1.513
  1477         O2     90    ASP    OD1   1381  -0.771255         16   ; qtot 0.7419
  1478         O2     90    ASP    OD2   1382  -0.771255         16   ; qtot -0.0294
  1479          C     90    ASP      C   1383     0.5973      12.01   ; qtot 0.5679
  1480         OB     90    ASP      O   1384    -0.5679         16   ; qtot -2.911e-06
; residue  91 THR rtp THR  q  0.0
  1481          N     91    THR      N   1385    -0.4157     15.018   ; qtot -0.4157
  1482         HB     91    THR      H   1386     0.2719          0   ; qtot -0.1438
  1483         CT     91    THR     CA   1387    -0.0389     13.018   ; qtot -0.1827
  1484         H1     91    THR     HA   1388     0.1007          0   ; qtot -0.082
  1485         C8     91    THR     CB   1389     0.3654     13.018   ; qtot 0.2834
  1486         H1     91    THR     HB   1390     0.0043          0   ; qtot 0.2877
  1487       MCH3     91    THR   MCG1   1391          0      7.517   ; qtot 0.2877
  1488       MCH3     91    THR   MCG2   1391          0      7.517   ; qtot 0.2877
  1489         CT     91    THR    CG2   1391    -0.2438          0   ; qtot 0.0439
  1490         HC     91    THR   HG21   1392     0.0642          0   ; qtot 0.1081
  1491         HC     91    THR   HG22   1393     0.0642          0   ; qtot 0.1723
  1492         HC     91    THR   HG23   1394     0.0642          0   ; qtot 0.2365
  1493         O3     91    THR    OG1   1395    -0.6761         16   ; qtot -0.4396
  1494         HO     91    THR    HG1   1396     0.4102      1.008   ; qtot -0.0294
  1495          C     91    THR      C   1397     0.5973      12.01   ; qtot 0.5679
  1496         OB     91    THR      O   1398    -0.5679         16   ; qtot -2.943e-06
; residue  92 GLY rtp GLY  q  0.0
  1497          N     92    GLY      N   1399    -0.4157     15.018   ; qtot -0.4157
  1498         HB     92    GLY      H   1400     0.2719          0   ; qtot -0.1438
  1499         C1     92    GLY     CA   1401    -0.0252     14.026   ; qtot -0.169
  1500         H1     92    GLY    HA1   1402     0.0698          0   ; qtot -0.0992
  1501         H1     92    GLY    HA2   1403     0.0698          0   ; qtot -0.0294
  1502          C     92    GLY      C   1404     0.5973      12.01   ; qtot 0.5679
  1503         OB     92    GLY      O   1405    -0.5679         16   ; qtot -2.949e-06
; residue  93 VAL rtp VAL  q  0.0
  1504          N     93    VAL      N   1406    -0.4157     15.018   ; qtot -0.4157
  1505         HB     93    VAL      H   1407     0.2719          0   ; qtot -0.1438
  1506         CT     93    VAL     CA   1408    -0.0875     13.018   ; qtot -0.2313
  1507         H1     93    VAL     HA   1409     0.0969          0   ; qtot -0.1344
  1508         C8     93    VAL     CB   1410     0.2985     13.018   ; qtot 0.1641
  1509         HC     93    VAL     HB   1411    -0.0297          0   ; qtot 0.1344
  1510       MCH3     93    VAL   MCG1   1412          0      7.517   ; qtot 0.1344
  1511       MCH3     93    VAL   MCG2   1412          0      7.517   ; qtot 0.1344
  1512         CT     93    VAL    CG1   1412    -0.3192          0   ; qtot -0.1848
  1513         HC     93    VAL   HG11   1413     0.0791          0   ; qtot -0.1057
  1514         HC     93    VAL   HG12   1414     0.0791          0   ; qtot -0.0266
  1515         HC     93    VAL   HG13   1415     0.0791          0   ; qtot 0.0525
  1516       MCH3     93    VAL   MCG1   1416          0      7.517   ; qtot 0.0525
  1517       MCH3     93    VAL   MCG2   1416          0      7.517   ; qtot 0.0525
  1518         CT     93    VAL    CG2   1416    -0.3192          0   ; qtot -0.2667
  1519         HC     93    VAL   HG21   1417     0.0791          0   ; qtot -0.1876
  1520         HC     93    VAL   HG22   1418     0.0791          0   ; qtot -0.1085
  1521         HC     93    VAL   HG23   1419     0.0791          0   ; qtot -0.0294
  1522          C     93    VAL      C   1420     0.5973      12.01   ; qtot 0.5679
  1523         OB     93    VAL      O   1421    -0.5679         16   ; qtot -2.975e-06
; residue  94 TYR rtp TYR  q  0.0
  1524          N     94    TYR      N   1422    -0.4157     15.018   ; qtot -0.4157
  1525         HB     94    TYR      H   1423     0.2719          0   ; qtot -0.1438
  1526         CT     94    TYR     CA   1424    -0.0014     13.018   ; qtot -0.1452
  1527         H1     94    TYR     HA   1425     0.0876          0   ; qtot -0.0576
  1528         CT     94    TYR     CB   1426    -0.0152     14.026   ; qtot -0.0728
  1529         HC     94    TYR    HB1   1427     0.0295          0   ; qtot -0.0433
  1530         HC     94    TYR    HB2   1428     0.0295          0   ; qtot -0.0138
  1531         CA     94    TYR     CG   1429    -0.0011      12.01   ; qtot -0.0149
  1532         CA     94    TYR    CD1   1430    -0.1906     13.018   ; qtot -0.2055
  1533         HA     94    TYR    HD1   1431     0.1699          0   ; qtot -0.0356
  1534         CA     94    TYR    CE1   1432    -0.2341     13.018   ; qtot -0.2697
  1535         HA     94    TYR    HE1   1433     0.1656          0   ; qtot -0.1041
  1536          C     94    TYR     CZ   1434     0.3226      12.01   ; qtot 0.2185
  1537         OH     94    TYR     OH   1435    -0.5579         16   ; qtot -0.3394
  1538         HO     94    TYR     HH   1436     0.3992      1.008   ; qtot 0.0598
  1539         CA     94    TYR    CE2   1437    -0.2341     13.018   ; qtot -0.1743
  1540         HA     94    TYR    HE2   1438     0.1656          0   ; qtot -0.008703
  1541         CA     94    TYR    CD2   1439    -0.1906     13.018   ; qtot -0.1993
  1542         HA     94    TYR    HD2   1440     0.1699          0   ; qtot -0.0294
  1543          C     94    TYR      C   1441     0.5973      12.01   ; qtot 0.5679
  1544         OB     94    TYR      O   1442    -0.5679         16   ; qtot -2.966e-06
; residue  95 PHE rtp PHE  q  0.0
  1545          N     95    PHE      N   1443    -0.4157     15.018   ; qtot -0.4157
  1546         HB     95    PHE      H   1444     0.2719          0   ; qtot -0.1438
  1547         CT     95    PHE     CA   1445    -0.0024     13.018   ; qtot -0.1462
  1548         H1     95    PHE     HA   1446     0.0978          0   ; qtot -0.0484
  1549         CT     95    PHE     CB   1447    -0.0343     14.026   ; qtot -0.0827
  1550         HC     95    PHE    HB1   1448     0.0295          0   ; qtot -0.0532
  1551         HC     95    PHE    HB2   1449     0.0295          0   ; qtot -0.0237
  1552         CA     95    PHE     CG   1450     0.0118      12.01   ; qtot -0.0119
  1553         CA     95    PHE    CD1   1451    -0.1256     13.018   ; qtot -0.1375
  1554         HA     95    PHE    HD1   1452      0.133          0   ; qtot -0.004503
  1555         CA     95    PHE    CE1   1453    -0.1704     13.018   ; qtot -0.1749
  1556         HA     95    PHE    HE1   1454      0.143          0   ; qtot -0.0319
  1557         CA     95    PHE     CZ   1455    -0.1072     13.018   ; qtot -0.1391
  1558         HA     95    PHE     HZ   1456     0.1297          0   ; qtot -0.009403
  1559         CA     95    PHE    CE2   1457    -0.1704     13.018   ; qtot -0.1798
  1560         HA     95    PHE    HE2   1458      0.143          0   ; qtot -0.0368
  1561         CA     95    PHE    CD2   1459    -0.1256     13.018   ; qtot -0.1624
  1562         HA     95    PHE    HD2   1460      0.133          0   ; qtot -0.0294
  1563          C     95    PHE      C   1461     0.5973      12.01   ; qtot 0.5679
  1564         OB     95    PHE      O   1462    -0.5679         16   ; qtot -2.916e-06
; residue  96 CYS rtp CYX  q  0.0
  1565          N     96    CYS      N   1463    -0.4157     15.018   ; qtot -0.4157
  1566         HB     96    CYS      H   1464     0.2719          0   ; qtot -0.1438
  1567         CT     96    CYS     CA   1465     0.0429     13.018   ; qtot -0.1009
  1568         H1     96    CYS     HA   1466     0.0766          0   ; qtot -0.0243
  1569         CT     96    CYS     CB   1467     -0.079     14.026   ; qtot -0.1033
  1570         H1     96    CYS    HB1   1468      0.091          0   ; qtot -0.0123
  1571         H1     96    CYS    HB2   1469      0.091          0   ; qtot 0.0787
  1572          S     96    CYS     SG   1470    -0.1081      32.06   ; qtot -0.0294
  1573          C     96    CYS      C   1471     0.5973      12.01   ; qtot 0.5679
  1574         OB     96    CYS      O   1472    -0.5679         16   ; qtot -2.92e-06
; residue  97 ALA rtp ALA  q  0.0
  1575          N     97    ALA      N   1473    -0.4157     15.018   ; qtot -0.4157
  1576         HB     97    ALA      H   1474     0.2719          0   ; qtot -0.1438
  1577         CT     97    ALA     CA   1475     0.0337     13.018   ; qtot -0.1101
  1578         H1     97    ALA     HA   1476     0.0823          0   ; qtot -0.0278
  1579       MCH3     97    ALA   MCB1   1477          0      7.517   ; qtot -0.0278
  1580       MCH3     97    ALA   MCB2   1477          0      7.517   ; qtot -0.0278
  1581         CT     97    ALA     CB   1477    -0.1825          0   ; qtot -0.2103
  1582         HC     97    ALA    HB1   1478     0.0603          0   ; qtot -0.15
  1583         HC     97    ALA    HB2   1479     0.0603          0   ; qtot -0.0897
  1584         HC     97    ALA    HB3   1480     0.0603          0   ; qtot -0.0294
  1585          C     97    ALA      C   1481     0.5973      12.01   ; qtot 0.5679
  1586         OB     97    ALA      O   1482    -0.5679         16   ; qtot -2.924e-06
; residue  98 ARG rtp ARG  q +1.0
  1587          N     98    ARG      N   1483    -0.4157     15.018   ; qtot -0.4157
  1588         HB     98    ARG      H   1484     0.2719          0   ; qtot -0.1438
  1589         CT     98    ARG     CA   1485   0.053892     13.018   ; qtot -0.08991
  1590         H1     98    ARG     HA   1486    0.08661          0   ; qtot -0.003301
  1591         CT     98    ARG     CB   1487   0.052535     14.026   ; qtot 0.04923
  1592         HC     98    ARG    HB1   1488   0.023551          0   ; qtot 0.07279
  1593         HC     98    ARG    HB2   1489   0.023551          0   ; qtot 0.09634
  1594         C9     98    ARG     CG   1490  -0.000834     14.026   ; qtot 0.0955
  1595         HC     98    ARG    HG1   1491   0.013058          0   ; qtot 0.1086
  1596         HC     98    ARG    HG2   1492   0.013058          0   ; qtot 0.1216
  1597         CT     98    ARG     CD   1493  -0.251845     14.026   ; qtot -0.1302
  1598         H1     98    ARG    HD1   1494   0.217628          0   ; qtot 0.0874
  1599         H1     98    ARG    HD2   1495   0.217628          0   ; qtot 0.305
  1600         N2     98    ARG     NE   1496  -0.684202     15.018   ; qtot -0.3792
  1601          H     98    ARG     HE   1497   0.394341          0   ; qtot 0.01517
  1602         CA     98    ARG     CZ   1498    1.03498      12.01   ; qtot 1.05
  1603         N2     98    ARG    NH1   1499  -0.812007     16.026   ; qtot 0.2381
  1604          H     98    ARG   HH11   1500   0.386117          0   ; qtot 0.6243
  1605          H     98    ARG   HH12   1501   0.386117          0   ; qtot 1.01
  1606         N2     98    ARG    NH2   1502  -0.812007     16.026   ; qtot 0.1984
  1607          H     98    ARG   HH21   1503   0.386117          0   ; qtot 0.5845
  1608          H     98    ARG   HH22   1504   0.386117          0   ; qtot 0.9706
  1609          C     98    ARG      C   1505     0.5973      12.01   ; qtot 1.568
  1610         OB     98    ARG      O   1506    -0.5679         16   ; qtot 1
; residue  99 ASP rtp ASP  q -1.0
  1611          N     99    ASP      N   1507    -0.4157     15.018   ; qtot 0.5843
  1612         HB     99    ASP      H   1508     0.2719          0   ; qtot 0.8562
  1613         CT     99    ASP     CA   1509  -0.224564     13.018   ; qtot 0.6316
  1614         H1     99    ASP     HA   1510   0.146193          0   ; qtot 0.7778
  1615         CT     99    ASP     CB   1511   0.003572     14.026   ; qtot 0.7814
  1616         HC     99    ASP    HB1   1512  -0.015579          0   ; qtot 0.7658
  1617         HC     99    ASP    HB2   1513  -0.015579          0   ; qtot 0.7502
  1618         C6     99    ASP     CG   1514   0.762867      12.01   ; qtot 1.513
  1619         O2     99    ASP    OD1   1515  -0.771255         16   ; qtot 0.7419
  1620         O2     99    ASP    OD2   1516  -0.771255         16   ; qtot -0.0294
  1621          C     99    ASP      C   1517     0.5973      12.01   ; qtot 0.5679
  1622         OB     99    ASP      O   1518    -0.5679         16   ; qtot -2.928e-06
; residue 100 GLY rtp GLY  q  0.0
  1623          N    100    GLY      N   1519    -0.4157     15.018   ; qtot -0.4157
  1624         HB    100    GLY      H   1520     0.2719          0   ; qtot -0.1438
  1625         C1    100    GLY     CA   1521    -0.0252     14.026   ; qtot -0.169
  1626         H1    100    GLY    HA1   1522     0.0698          0   ; qtot -0.0992
  1627         H1    100    GLY    HA2   1523     0.0698          0   ; qtot -0.0294
  1628          C    100    GLY      C   1524     0.5973      12.01   ; qtot 0.5679
  1629         OB    100    GLY      O   1525    -0.5679         16   ; qtot -2.934e-06
; residue 101 GLY rtp GLY  q  0.0
  1630          N    101    GLY      N   1526    -0.4157     15.018   ; qtot -0.4157
  1631         HB    101    GLY      H   1527     0.2719          0   ; qtot -0.1438
  1632         C1    101    GLY     CA   1528    -0.0252     14.026   ; qtot -0.169
  1633         H1    101    GLY    HA1   1529     0.0698          0   ; qtot -0.0992
  1634         H1    101    GLY    HA2   1530     0.0698          0   ; qtot -0.0294
  1635          C    101    GLY      C   1531     0.5973      12.01   ; qtot 0.5679
  1636         OB    101    GLY      O   1532    -0.5679         16   ; qtot -2.939e-06
; residue 102 HIS rtp HIE  q  0.0
  1637          N    102    HIS      N   1533    -0.4157     15.018   ; qtot -0.4157
  1638         HB    102    HIS      H   1534     0.2719          0   ; qtot -0.1438
  1639         CT    102    HIS     CA   1535    -0.0581     13.018   ; qtot -0.2019
  1640         H1    102    HIS     HA   1536      0.136          0   ; qtot -0.0659
  1641         CT    102    HIS     CB   1537    -0.0074     14.026   ; qtot -0.0733
  1642         HC    102    HIS    HB1   1538     0.0367          0   ; qtot -0.0366
  1643         HC    102    HIS    HB2   1539     0.0367          0   ; qtot 9.708e-05
  1644         CC    102    HIS     CG   1540     0.1868      12.01   ; qtot 0.1869
  1645         NB    102    HIS    ND1   1541    -0.5432      14.01   ; qtot -0.3563
  1646         CR    102    HIS    CE1   1542     0.1635     13.018   ; qtot -0.1928
  1647         H5    102    HIS    HE1   1543     0.1435          0   ; qtot -0.0493
  1648         NA    102    HIS    NE2   1544    -0.2795     15.018   ; qtot -0.3288
  1649          H    102    HIS    HE2   1545     0.3339          0   ; qtot 0.005097
  1650         CW    102    HIS    CD2   1546    -0.2207     13.018   ; qtot -0.2156
  1651         H4    102    HIS    HD2   1547     0.1862          0   ; qtot -0.0294
  1652          C    102    HIS      C   1548     0.5973      12.01   ; qtot 0.5679
  1653         OB    102    HIS      O   1549    -0.5679         16   ; qtot -2.956e-06
; residue 103 GLY rtp GLY  q  0.0
  1654          N    103    GLY      N   1550    -0.4157     15.018   ; qtot -0.4157
  1655         HB    103    GLY      H   1551     0.2719          0   ; qtot -0.1438
  1656         C1    103    GLY     CA   1552    -0.0252     14.026   ; qtot -0.169
  1657         H1    103    GLY    HA1   1553     0.0698          0   ; qtot -0.0992
  1658         H1    103    GLY    HA2   1554     0.0698          0   ; qtot -0.0294
  1659          C    103    GLY      C   1555     0.5973      12.01   ; qtot 0.5679
  1660         OB    103    GLY      O   1556    -0.5679         16   ; qtot -2.961e-06
; residue 104 PHE rtp PHE  q  0.0
  1661          N    104    PHE      N   1557    -0.4157     15.018   ; qtot -0.4157
  1662         HB    104    PHE      H   1558     0.2719          0   ; qtot -0.1438
  1663         CT    104    PHE     CA   1559    -0.0024     13.018   ; qtot -0.1462
  1664         H1    104    PHE     HA   1560     0.0978          0   ; qtot -0.0484
  1665         CT    104    PHE     CB   1561    -0.0343     14.026   ; qtot -0.0827
  1666         HC    104    PHE    HB1   1562     0.0295          0   ; qtot -0.0532
  1667         HC    104    PHE    HB2   1563     0.0295          0   ; qtot -0.0237
  1668         CA    104    PHE     CG   1564     0.0118      12.01   ; qtot -0.0119
  1669         CA    104    PHE    CD1   1565    -0.1256     13.018   ; qtot -0.1375
  1670         HA    104    PHE    HD1   1566      0.133          0   ; qtot -0.004503
  1671         CA    104    PHE    CE1   1567    -0.1704     13.018   ; qtot -0.1749
  1672         HA    104    PHE    HE1   1568      0.143          0   ; qtot -0.0319
  1673         CA    104    PHE     CZ   1569    -0.1072     13.018   ; qtot -0.1391
  1674         HA    104    PHE     HZ   1570     0.1297          0   ; qtot -0.009403
  1675         CA    104    PHE    CE2   1571    -0.1704     13.018   ; qtot -0.1798
  1676         HA    104    PHE    HE2   1572      0.143          0   ; qtot -0.0368
  1677         CA    104    PHE    CD2   1573    -0.1256     13.018   ; qtot -0.1624
  1678         HA    104    PHE    HD2   1574      0.133          0   ; qtot -0.0294
  1679          C    104    PHE      C   1575     0.5973      12.01   ; qtot 0.5679
  1680         OB    104    PHE      O   1576    -0.5679         16   ; qtot -2.911e-06
; residue 105 CYS rtp CYX  q  0.0
  1681          N    105    CYS      N   1577    -0.4157     15.018   ; qtot -0.4157
  1682         HB    105    CYS      H   1578     0.2719          0   ; qtot -0.1438
  1683         CT    105    CYS     CA   1579     0.0429     13.018   ; qtot -0.1009
  1684         H1    105    CYS     HA   1580     0.0766          0   ; qtot -0.0243
  1685         CT    105    CYS     CB   1581     -0.079     14.026   ; qtot -0.1033
  1686         H1    105    CYS    HB1   1582      0.091          0   ; qtot -0.0123
  1687         H1    105    CYS    HB2   1583      0.091          0   ; qtot 0.0787
  1688          S    105    CYS     SG   1584    -0.1081      32.06   ; qtot -0.0294
  1689          C    105    CYS      C   1585     0.5973      12.01   ; qtot 0.5679
  1690         OB    105    CYS      O   1586    -0.5679         16   ; qtot -2.915e-06
; residue 106 SER rtp SER  q  0.0
  1691          N    106    SER      N   1587    -0.4157     15.018   ; qtot -0.4157
  1692         HB    106    SER      H   1588     0.2719          0   ; qtot -0.1438
  1693         CT    106    SER     CA   1589    -0.0249     13.018   ; qtot -0.1687
  1694         H1    106    SER     HA   1590     0.0843          0   ; qtot -0.0844
  1695         C8    106    SER     CB   1591     0.2117     14.026   ; qtot 0.1273
  1696         H1    106    SER    HB1   1592     0.0352          0   ; qtot 0.1625
  1697         H1    106    SER    HB2   1593     0.0352          0   ; qtot 0.1977
  1698         OH    106    SER     OG   1594    -0.6546         16   ; qtot -0.4569
  1699         HO    106    SER     HG   1595     0.4275      1.008   ; qtot -0.0294
  1700          C    106    SER      C   1596     0.5973      12.01   ; qtot 0.5679
  1701         OB    106    SER      O   1597    -0.5679         16   ; qtot -2.926e-06
; residue 107 SER rtp SER  q  0.0
  1702          N    107    SER      N   1598    -0.4157     15.018   ; qtot -0.4157
  1703         HB    107    SER      H   1599     0.2719          0   ; qtot -0.1438
  1704         CT    107    SER     CA   1600    -0.0249     13.018   ; qtot -0.1687
  1705         H1    107    SER     HA   1601     0.0843          0   ; qtot -0.0844
  1706         C8    107    SER     CB   1602     0.2117     14.026   ; qtot 0.1273
  1707         H1    107    SER    HB1   1603     0.0352          0   ; qtot 0.1625
  1708         H1    107    SER    HB2   1604     0.0352          0   ; qtot 0.1977
  1709         OH    107    SER     OG   1605    -0.6546         16   ; qtot -0.4569
  1710         HO    107    SER     HG   1606     0.4275      1.008   ; qtot -0.0294
  1711          C    107    SER      C   1607     0.5973      12.01   ; qtot 0.5679
  1712         OB    107    SER      O   1608    -0.5679         16   ; qtot -2.937e-06
; residue 108 ALA rtp ALA  q  0.0
  1713          N    108    ALA      N   1609    -0.4157     15.018   ; qtot -0.4157
  1714         HB    108    ALA      H   1610     0.2719          0   ; qtot -0.1438
  1715         CT    108    ALA     CA   1611     0.0337     13.018   ; qtot -0.1101
  1716         H1    108    ALA     HA   1612     0.0823          0   ; qtot -0.0278
  1717       MCH3    108    ALA   MCB1   1613          0      7.517   ; qtot -0.0278
  1718       MCH3    108    ALA   MCB2   1613          0      7.517   ; qtot -0.0278
  1719         CT    108    ALA     CB   1613    -0.1825          0   ; qtot -0.2103
  1720         HC    108    ALA    HB1   1614     0.0603          0   ; qtot -0.15
  1721         HC    108    ALA    HB2   1615     0.0603          0   ; qtot -0.0897
  1722         HC    108    ALA    HB3   1616     0.0603          0   ; qtot -0.0294
  1723          C    108    ALA      C   1617     0.5973      12.01   ; qtot 0.5679
  1724         OB    108    ALA      O   1618    -0.5679         16   ; qtot -2.941e-06
; residue 109 SER rtp SER  q  0.0
  1725          N    109    SER      N   1619    -0.4157     15.018   ; qtot -0.4157
  1726         HB    109    SER      H   1620     0.2719          0   ; qtot -0.1438
  1727         CT    109    SER     CA   1621    -0.0249     13.018   ; qtot -0.1687
  1728         H1    109    SER     HA   1622     0.0843          0   ; qtot -0.0844
  1729         C8    109    SER     CB   1623     0.2117     14.026   ; qtot 0.1273
  1730         H1    109    SER    HB1   1624     0.0352          0   ; qtot 0.1625
  1731         H1    109    SER    HB2   1625     0.0352          0   ; qtot 0.1977
  1732         OH    109    SER     OG   1626    -0.6546         16   ; qtot -0.4569
  1733         HO    109    SER     HG   1627     0.4275      1.008   ; qtot -0.0294
  1734          C    109    SER      C   1628     0.5973      12.01   ; qtot 0.5679
  1735         OB    109    SER      O   1629    -0.5679         16   ; qtot -2.952e-06
; residue 110 CYS rtp CYX  q  0.0
  1736          N    110    CYS      N   1630    -0.4157     15.018   ; qtot -0.4157
  1737         HB    110    CYS      H   1631     0.2719          0   ; qtot -0.1438
  1738         CT    110    CYS     CA   1632     0.0429     13.018   ; qtot -0.1009
  1739         H1    110    CYS     HA   1633     0.0766          0   ; qtot -0.0243
  1740         CT    110    CYS     CB   1634     -0.079     14.026   ; qtot -0.1033
  1741         H1    110    CYS    HB1   1635      0.091          0   ; qtot -0.0123
  1742         H1    110    CYS    HB2   1636      0.091          0   ; qtot 0.0787
  1743          S    110    CYS     SG   1637    -0.1081      32.06   ; qtot -0.0294
  1744          C    110    CYS      C   1638     0.5973      12.01   ; qtot 0.5679
  1745         OB    110    CYS      O   1639    -0.5679         16   ; qtot -2.956e-06
; residue 111 PHE rtp PHE  q  0.0
  1746          N    111    PHE      N   1640    -0.4157     15.018   ; qtot -0.4157
  1747         HB    111    PHE      H   1641     0.2719          0   ; qtot -0.1438
  1748         CT    111    PHE     CA   1642    -0.0024     13.018   ; qtot -0.1462
  1749         H1    111    PHE     HA   1643     0.0978          0   ; qtot -0.0484
  1750         CT    111    PHE     CB   1644    -0.0343     14.026   ; qtot -0.0827
  1751         HC    111    PHE    HB1   1645     0.0295          0   ; qtot -0.0532
  1752         HC    111    PHE    HB2   1646     0.0295          0   ; qtot -0.0237
  1753         CA    111    PHE     CG   1647     0.0118      12.01   ; qtot -0.0119
  1754         CA    111    PHE    CD1   1648    -0.1256     13.018   ; qtot -0.1375
  1755         HA    111    PHE    HD1   1649      0.133          0   ; qtot -0.004503
  1756         CA    111    PHE    CE1   1650    -0.1704     13.018   ; qtot -0.1749
  1757         HA    111    PHE    HE1   1651      0.143          0   ; qtot -0.0319
  1758         CA    111    PHE     CZ   1652    -0.1072     13.018   ; qtot -0.1391
  1759         HA    111    PHE     HZ   1653     0.1297          0   ; qtot -0.009403
  1760         CA    111    PHE    CE2   1654    -0.1704     13.018   ; qtot -0.1798
  1761         HA    111    PHE    HE2   1655      0.143          0   ; qtot -0.0368
  1762         CA    111    PHE    CD2   1656    -0.1256     13.018   ; qtot -0.1624
  1763         HA    111    PHE    HD2   1657      0.133          0   ; qtot -0.0294
  1764          C    111    PHE      C   1658     0.5973      12.01   ; qtot 0.5679
  1765         OB    111    PHE      O   1659    -0.5679         16   ; qtot -2.906e-06
; residue 112 GLY rtp GLY  q  0.0
  1766          N    112    GLY      N   1660    -0.4157     15.018   ; qtot -0.4157
  1767         HB    112    GLY      H   1661     0.2719          0   ; qtot -0.1438
  1768         C1    112    GLY     CA   1662    -0.0252     14.026   ; qtot -0.169
  1769         H1    112    GLY    HA1   1663     0.0698          0   ; qtot -0.0992
  1770         H1    112    GLY    HA2   1664     0.0698          0   ; qtot -0.0294
  1771          C    112    GLY      C   1665     0.5973      12.01   ; qtot 0.5679
  1772         OB    112    GLY      O   1666    -0.5679         16   ; qtot -2.912e-06
; residue 113 PRO rtp PRO  q  0.0
  1773          N    113    PRO      N   1667    -0.2548      14.01   ; qtot -0.2548
  1774         CT    113    PRO     CD   1668     0.0192     14.026   ; qtot -0.2356
  1775         H1    113    PRO    HD1   1669     0.0391          0   ; qtot -0.1965
  1776         H1    113    PRO    HD2   1670     0.0391          0   ; qtot -0.1574
  1777         CT    113    PRO     CG   1671     0.0189     14.026   ; qtot -0.1385
  1778         HC    113    PRO    HG1   1672     0.0213          0   ; qtot -0.1172
  1779         HC    113    PRO    HG2   1673     0.0213          0   ; qtot -0.0959
  1780         CT    113    PRO     CB   1674     -0.007     14.026   ; qtot -0.1029
  1781         HC    113    PRO    HB1   1675     0.0253          0   ; qtot -0.0776
  1782         HC    113    PRO    HB2   1676     0.0253          0   ; qtot -0.0523
  1783         C7    113    PRO     CA   1677    -0.0266     13.018   ; qtot -0.0789
  1784         H1    113    PRO     HA   1678     0.0641          0   ; qtot -0.0148
  1785          C    113    PRO      C   1679     0.5896      12.01   ; qtot 0.5748
  1786         OB    113    PRO      O   1680    -0.5748         16   ; qtot -2.898e-06
; residue 114 ASP rtp ASP  q -1.0
  1787          N    114    ASP      N   1681    -0.4157     15.018   ; qtot -0.4157
  1788         HB    114    ASP      H   1682     0.2719          0   ; qtot -0.1438
  1789         CT    114    ASP     CA   1683  -0.224564     13.018   ; qtot -0.3684
  1790         H1    114    ASP     HA   1684   0.146193          0   ; qtot -0.2222
  1791         CT    114    ASP     CB   1685   0.003572     14.026   ; qtot -0.2186
  1792         HC    114    ASP    HB1   1686  -0.015579          0   ; qtot -0.2342
  1793         HC    114    ASP    HB2   1687  -0.015579          0   ; qtot -0.2498
  1794         C6    114    ASP     CG   1688   0.762867      12.01   ; qtot 0.5131
  1795         O2    114    ASP    OD1   1689  -0.771255         16   ; qtot -0.2581
  1796         O2    114    ASP    OD2   1690  -0.771255         16   ; qtot -1.029
  1797          C    114    ASP      C   1691     0.5973      12.01   ; qtot -0.4321
  1798         OB    114    ASP      O   1692    -0.5679         16   ; qtot -1
; residue 115 TYR rtp TYR  q  0.0
  1799          N    115    TYR      N   1693    -0.4157     15.018   ; qtot -1.416
  1800         HB    115    TYR      H   1694     0.2719          0   ; qtot -1.144
  1801         CT    115    TYR     CA   1695    -0.0014     13.018   ; qtot -1.145
  1802         H1    115    TYR     HA   1696     0.0876          0   ; qtot -1.058
  1803         CT    115    TYR     CB   1697    -0.0152     14.026   ; qtot -1.073
  1804         HC    115    TYR    HB1   1698     0.0295          0   ; qtot -1.043
  1805         HC    115    TYR    HB2   1699     0.0295          0   ; qtot -1.014
  1806         CA    115    TYR     CG   1700    -0.0011      12.01   ; qtot -1.015
  1807         CA    115    TYR    CD1   1701    -0.1906     13.018   ; qtot -1.206
  1808         HA    115    TYR    HD1   1702     0.1699          0   ; qtot -1.036
  1809         CA    115    TYR    CE1   1703    -0.2341     13.018   ; qtot -1.27
  1810         HA    115    TYR    HE1   1704     0.1656          0   ; qtot -1.104
  1811          C    115    TYR     CZ   1705     0.3226      12.01   ; qtot -0.7815
  1812         OH    115    TYR     OH   1706    -0.5579         16   ; qtot -1.339
  1813         HO    115    TYR     HH   1707     0.3992      1.008   ; qtot -0.9402
  1814         CA    115    TYR    CE2   1708    -0.2341     13.018   ; qtot -1.174
  1815         HA    115    TYR    HE2   1709     0.1656          0   ; qtot -1.009
  1816         CA    115    TYR    CD2   1710    -0.1906     13.018   ; qtot -1.199
  1817         HA    115    TYR    HD2   1711     0.1699          0   ; qtot -1.029
  1818          C    115    TYR      C   1712     0.5973      12.01   ; qtot -0.4321
  1819         OB    115    TYR      O   1713    -0.5679         16   ; qtot -1
; residue 116 TRP rtp TRP  q  0.0
  1820          N    116    TRP      N   1714    -0.4157     15.018   ; qtot -1.416
  1821         HB    116    TRP      H   1715     0.2719          0   ; qtot -1.144
  1822         CT    116    TRP     CA   1716    -0.0275     13.018   ; qtot -1.171
  1823         H1    116    TRP     HA   1717     0.1123          0   ; qtot -1.059
  1824         CT    116    TRP     CB   1718     -0.005     14.026   ; qtot -1.064
  1825         HC    116    TRP    HB1   1719     0.0339          0   ; qtot -1.03
  1826         HC    116    TRP    HB2   1720     0.0339          0   ; qtot -0.9962
  1827         C*    116    TRP     CG   1721    -0.1415      12.01   ; qtot -1.138
  1828         CW    116    TRP    CD1   1722    -0.1638     13.018   ; qtot -1.302
  1829         H4    116    TRP    HD1   1723     0.2062          0   ; qtot -1.095
  1830         NA    116    TRP    NE1   1724    -0.3418     15.018   ; qtot -1.437
  1831          H    116    TRP    HE1   1725     0.3412          0   ; qtot -1.096
  1832         CN    116    TRP    CE2   1726      0.138      12.01   ; qtot -0.9579
  1833         CA    116    TRP    CZ2   1727    -0.2601     13.018   ; qtot -1.218
  1834         HA    116    TRP    HZ2   1728     0.1572          0   ; qtot -1.061
  1835         CA    116    TRP    CH2   1729    -0.1134     13.018   ; qtot -1.174
  1836         HA    116    TRP    HH2   1730     0.1417          0   ; qtot -1.033
  1837         CA    116    TRP    CZ3   1731    -0.1972     13.018   ; qtot -1.23
  1838         HA    116    TRP    HZ3   1732     0.1447          0   ; qtot -1.085
  1839         CA    116    TRP    CE3   1733    -0.2387     13.018   ; qtot -1.324
  1840         HA    116    TRP    HE3   1734       0.17          0   ; qtot -1.154
  1841         CB    116    TRP    CD2   1735     0.1243      12.01   ; qtot -1.029
  1842          C    116    TRP      C   1736     0.5973      12.01   ; qtot -0.4321
  1843         OB    116    TRP      O   1737    -0.5679         16   ; qtot -1
; residue 117 GLY rtp GLY  q  0.0
  1844          N    117    GLY      N   1738    -0.4157     15.018   ; qtot -1.416
  1845         HB    117    GLY      H   1739     0.2719          0   ; qtot -1.144
  1846         C1    117    GLY     CA   1740    -0.0252     14.026   ; qtot -1.169
  1847         H1    117    GLY    HA1   1741     0.0698          0   ; qtot -1.099
  1848         H1    117    GLY    HA2   1742     0.0698          0   ; qtot -1.029
  1849          C    117    GLY      C   1743     0.5973      12.01   ; qtot -0.4321
  1850         OB    117    GLY      O   1744    -0.5679         16   ; qtot -1
; residue 118 GLN rtp GLN  q  0.0
  1851          N    118    GLN      N   1745    -0.4157     15.018   ; qtot -1.416
  1852         HB    118    GLN      H   1746     0.2719          0   ; qtot -1.144
  1853         CT    118    GLN     CA   1747    -0.0031     13.018   ; qtot -1.147
  1854         H1    118    GLN     HA   1748      0.085          0   ; qtot -1.062
  1855         CT    118    GLN     CB   1749    -0.0036     14.026   ; qtot -1.066
  1856         HC    118    GLN    HB1   1750     0.0171          0   ; qtot -1.048
  1857         HC    118    GLN    HB2   1751     0.0171          0   ; qtot -1.031
  1858         C9    118    GLN     CG   1752    -0.0645     14.026   ; qtot -1.096
  1859         HC    118    GLN    HG1   1753     0.0352          0   ; qtot -1.061
  1860         HC    118    GLN    HG2   1754     0.0352          0   ; qtot -1.025
  1861          C    118    GLN     CD   1755     0.6951      12.01   ; qtot -0.3303
  1862          O    118    GLN    OE1   1756    -0.6086         16   ; qtot -0.9389
  1863          N    118    GLN    NE2   1757    -0.9407     16.026   ; qtot -1.88
  1864          H    118    GLN   HE21   1758     0.4251          0   ; qtot -1.455
  1865          H    118    GLN   HE22   1759     0.4251          0   ; qtot -1.029
  1866          C    118    GLN      C   1760     0.5973      12.01   ; qtot -0.4321
  1867         OB    118    GLN      O   1761    -0.5679         16   ; qtot -1
; residue 119 GLY rtp GLY  q  0.0
  1868          N    119    GLY      N   1762    -0.4157     15.018   ; qtot -1.416
  1869         HB    119    GLY      H   1763     0.2719          0   ; qtot -1.144
  1870         C1    119    GLY     CA   1764    -0.0252     14.026   ; qtot -1.169
  1871         H1    119    GLY    HA1   1765     0.0698          0   ; qtot -1.099
  1872         H1    119    GLY    HA2   1766     0.0698          0   ; qtot -1.029
  1873          C    119    GLY      C   1767     0.5973      12.01   ; qtot -0.4321
  1874         OB    119    GLY      O   1768    -0.5679         16   ; qtot -1
; residue 120 THR rtp THR  q  0.0
  1875          N    120    THR      N   1769    -0.4157     15.018   ; qtot -1.416
  1876         HB    120    THR      H   1770     0.2719          0   ; qtot -1.144
  1877         CT    120    THR     CA   1771    -0.0389     13.018   ; qtot -1.183
  1878         H1    120    THR     HA   1772     0.1007          0   ; qtot -1.082
  1879         C8    120    THR     CB   1773     0.3654     13.018   ; qtot -0.7166
  1880         H1    120    THR     HB   1774     0.0043          0   ; qtot -0.7123
  1881       MCH3    120    THR   MCG1   1775          0      7.517   ; qtot -0.7123
  1882       MCH3    120    THR   MCG2   1775          0      7.517   ; qtot -0.7123
  1883         CT    120    THR    CG2   1775    -0.2438          0   ; qtot -0.9561
  1884         HC    120    THR   HG21   1776     0.0642          0   ; qtot -0.8919
  1885         HC    120    THR   HG22   1777     0.0642          0   ; qtot -0.8277
  1886         HC    120    THR   HG23   1778     0.0642          0   ; qtot -0.7635
  1887         O3    120    THR    OG1   1779    -0.6761         16   ; qtot -1.44
  1888         HO    120    THR    HG1   1780     0.4102      1.008   ; qtot -1.029
  1889          C    120    THR      C   1781     0.5973      12.01   ; qtot -0.4321
  1890         OB    120    THR      O   1782    -0.5679         16   ; qtot -1
; residue 121 PRO rtp PRO  q  0.0
  1891          N    121    PRO      N   1783    -0.2548      14.01   ; qtot -1.255
  1892         CT    121    PRO     CD   1784     0.0192     14.026   ; qtot -1.236
  1893         H1    121    PRO    HD1   1785     0.0391          0   ; qtot -1.197
  1894         H1    121    PRO    HD2   1786     0.0391          0   ; qtot -1.157
  1895         CT    121    PRO     CG   1787     0.0189     14.026   ; qtot -1.139
  1896         HC    121    PRO    HG1   1788     0.0213          0   ; qtot -1.117
  1897         HC    121    PRO    HG2   1789     0.0213          0   ; qtot -1.096
  1898         CT    121    PRO     CB   1790     -0.007     14.026   ; qtot -1.103
  1899         HC    121    PRO    HB1   1791     0.0253          0   ; qtot -1.078
  1900         HC    121    PRO    HB2   1792     0.0253          0   ; qtot -1.052
  1901         C7    121    PRO     CA   1793    -0.0266     13.018   ; qtot -1.079
  1902         H1    121    PRO     HA   1794     0.0641          0   ; qtot -1.015
  1903          C    121    PRO      C   1795     0.5896      12.01   ; qtot -0.4252
  1904         OB    121    PRO      O   1796    -0.5748         16   ; qtot -1
; residue 122 VAL rtp VAL  q  0.0
  1905          N    122    VAL      N   1797    -0.4157     15.018   ; qtot -1.416
  1906         HB    122    VAL      H   1798     0.2719          0   ; qtot -1.144
  1907         CT    122    VAL     CA   1799    -0.0875     13.018   ; qtot -1.231
  1908         H1    122    VAL     HA   1800     0.0969          0   ; qtot -1.134
  1909         C8    122    VAL     CB   1801     0.2985     13.018   ; qtot -0.8359
  1910         HC    122    VAL     HB   1802    -0.0297          0   ; qtot -0.8656
  1911       MCH3    122    VAL   MCG1   1803          0      7.517   ; qtot -0.8656
  1912       MCH3    122    VAL   MCG2   1803          0      7.517   ; qtot -0.8656
  1913         CT    122    VAL    CG1   1803    -0.3192          0   ; qtot -1.185
  1914         HC    122    VAL   HG11   1804     0.0791          0   ; qtot -1.106
  1915         HC    122    VAL   HG12   1805     0.0791          0   ; qtot -1.027
  1916         HC    122    VAL   HG13   1806     0.0791          0   ; qtot -0.9475
  1917       MCH3    122    VAL   MCG1   1807          0      7.517   ; qtot -0.9475
  1918       MCH3    122    VAL   MCG2   1807          0      7.517   ; qtot -0.9475
  1919         CT    122    VAL    CG2   1807    -0.3192          0   ; qtot -1.267
  1920         HC    122    VAL   HG21   1808     0.0791          0   ; qtot -1.188
  1921         HC    122    VAL   HG22   1809     0.0791          0   ; qtot -1.109
  1922         HC    122    VAL   HG23   1810     0.0791          0   ; qtot -1.029
  1923          C    122    VAL      C   1811     0.5973      12.01   ; qtot -0.4321
  1924         OB    122    VAL      O   1812    -0.5679         16   ; qtot -1
; residue 123 THR rtp THR  q  0.0
  1925          N    123    THR      N   1813    -0.4157     15.018   ; qtot -1.416
  1926         HB    123    THR      H   1814     0.2719          0   ; qtot -1.144
  1927         CT    123    THR     CA   1815    -0.0389     13.018   ; qtot -1.183
  1928         H1    123    THR     HA   1816     0.1007          0   ; qtot -1.082
  1929         C8    123    THR     CB   1817     0.3654     13.018   ; qtot -0.7166
  1930         H1    123    THR     HB   1818     0.0043          0   ; qtot -0.7123
  1931       MCH3    123    THR   MCG1   1819          0      7.517   ; qtot -0.7123
  1932       MCH3    123    THR   MCG2   1819          0      7.517   ; qtot -0.7123
  1933         CT    123    THR    CG2   1819    -0.2438          0   ; qtot -0.9561
  1934         HC    123    THR   HG21   1820     0.0642          0   ; qtot -0.8919
  1935         HC    123    THR   HG22   1821     0.0642          0   ; qtot -0.8277
  1936         HC    123    THR   HG23   1822     0.0642          0   ; qtot -0.7635
  1937         O3    123    THR    OG1   1823    -0.6761         16   ; qtot -1.44
  1938         HO    123    THR    HG1   1824     0.4102      1.008   ; qtot -1.029
  1939          C    123    THR      C   1825     0.5973      12.01   ; qtot -0.4321
  1940         OB    123    THR      O   1826    -0.5679         16   ; qtot -1
; residue 124 VAL rtp VAL  q  0.0
  1941          N    124    VAL      N   1827    -0.4157     15.018   ; qtot -1.416
  1942         HB    124    VAL      H   1828     0.2719          0   ; qtot -1.144
  1943         CT    124    VAL     CA   1829    -0.0875     13.018   ; qtot -1.231
  1944         H1    124    VAL     HA   1830     0.0969          0   ; qtot -1.134
  1945         C8    124    VAL     CB   1831     0.2985     13.018   ; qtot -0.8359
  1946         HC    124    VAL     HB   1832    -0.0297          0   ; qtot -0.8656
  1947       MCH3    124    VAL   MCG1   1833          0      7.517   ; qtot -0.8656
  1948       MCH3    124    VAL   MCG2   1833          0      7.517   ; qtot -0.8656
  1949         CT    124    VAL    CG1   1833    -0.3192          0   ; qtot -1.185
  1950         HC    124    VAL   HG11   1834     0.0791          0   ; qtot -1.106
  1951         HC    124    VAL   HG12   1835     0.0791          0   ; qtot -1.027
  1952         HC    124    VAL   HG13   1836     0.0791          0   ; qtot -0.9475
  1953       MCH3    124    VAL   MCG1   1837          0      7.517   ; qtot -0.9475
  1954       MCH3    124    VAL   MCG2   1837          0      7.517   ; qtot -0.9475
  1955         CT    124    VAL    CG2   1837    -0.3192          0   ; qtot -1.267
  1956         HC    124    VAL   HG21   1838     0.0791          0   ; qtot -1.188
  1957         HC    124    VAL   HG22   1839     0.0791          0   ; qtot -1.109
  1958         HC    124    VAL   HG23   1840     0.0791          0   ; qtot -1.029
  1959          C    124    VAL      C   1841     0.5973      12.01   ; qtot -0.4321
  1960         OB    124    VAL      O   1842    -0.5679         16   ; qtot -1
; residue 125 SER rtp SER  q  0.0
  1961          N    125    SER      N   1843    -0.4157     15.018   ; qtot -1.416
  1962         HB    125    SER      H   1844     0.2719          0   ; qtot -1.144
  1963         CT    125    SER     CA   1845    -0.0249     13.018   ; qtot -1.169
  1964         H1    125    SER     HA   1846     0.0843          0   ; qtot -1.084
  1965         C8    125    SER     CB   1847     0.2117     14.026   ; qtot -0.8727
  1966         H1    125    SER    HB1   1848     0.0352          0   ; qtot -0.8375
  1967         H1    125    SER    HB2   1849     0.0352          0   ; qtot -0.8023
  1968         OH    125    SER     OG   1850    -0.6546         16   ; qtot -1.457
  1969         HO    125    SER     HG   1851     0.4275      1.008   ; qtot -1.029
  1970          C    125    SER      C   1852     0.5973      12.01   ; qtot -0.4321
  1971         OB    125    SER      O   1853    -0.5679         16   ; qtot -1
; residue 126 SER rtp SER  q  0.0
  1972          N    126    SER      N   1854    -0.4157     15.018   ; qtot -1.416
  1973         HB    126    SER      H   1855     0.2719          0   ; qtot -1.144
  1974         CT    126    SER     CA   1856    -0.0249     13.018   ; qtot -1.169
  1975         H1    126    SER     HA   1857     0.0843          0   ; qtot -1.084
  1976         C8    126    SER     CB   1858     0.2117     14.026   ; qtot -0.8727
  1977         H1    126    SER    HB1   1859     0.0352          0   ; qtot -0.8375
  1978         H1    126    SER    HB2   1860     0.0352          0   ; qtot -0.8023
  1979         OH    126    SER     OG   1861    -0.6546         16   ; qtot -1.457
  1980         HO    126    SER     HG   1862     0.4275      1.008   ; qtot -1.029
  1981          C    126    SER      C   1863     0.5973      12.01   ; qtot -0.4321
  1982         OB    126    SER      O   1864    -0.5679         16   ; qtot -1
; residue 127 ALA rtp ALA  q  0.0
  1983          N    127    ALA      N   1865    -0.4157     15.018   ; qtot -1.416
  1984         HB    127    ALA      H   1866     0.2719          0   ; qtot -1.144
  1985         CT    127    ALA     CA   1867     0.0337     13.018   ; qtot -1.11
  1986         H1    127    ALA     HA   1868     0.0823          0   ; qtot -1.028
  1987       MCH3    127    ALA   MCB1   1869          0      7.517   ; qtot -1.028
  1988       MCH3    127    ALA   MCB2   1869          0      7.517   ; qtot -1.028
  1989         CT    127    ALA     CB   1869    -0.1825          0   ; qtot -1.21
  1990         HC    127    ALA    HB1   1870     0.0603          0   ; qtot -1.15
  1991         HC    127    ALA    HB2   1871     0.0603          0   ; qtot -1.09
  1992         HC    127    ALA    HB3   1872     0.0603          0   ; qtot -1.029
  1993          C    127    ALA      C   1873     0.5973      12.01   ; qtot -0.4321
  1994         OB    127    ALA      O   1874    -0.5679         16   ; qtot -1
; residue 128 SER rtp SER  q  0.0
  1995          N    128    SER      N   1875    -0.4157     15.018   ; qtot -1.416
  1996         HB    128    SER      H   1876     0.2719          0   ; qtot -1.144
  1997         CT    128    SER     CA   1877    -0.0249     13.018   ; qtot -1.169
  1998         H1    128    SER     HA   1878     0.0843          0   ; qtot -1.084
  1999         C8    128    SER     CB   1879     0.2117     14.026   ; qtot -0.8727
  2000         H1    128    SER    HB1   1880     0.0352          0   ; qtot -0.8375
  2001         H1    128    SER    HB2   1881     0.0352          0   ; qtot -0.8023
  2002         OH    128    SER     OG   1882    -0.6546         16   ; qtot -1.457
  2003         HO    128    SER     HG   1883     0.4275      1.008   ; qtot -1.029
  2004          C    128    SER      C   1884     0.5973      12.01   ; qtot -0.4321
  2005         OB    128    SER      O   1885    -0.5679         16   ; qtot -1
; residue 129 THR rtp THR  q  0.0
  2006          N    129    THR      N   1886    -0.4157     15.018   ; qtot -1.416
  2007         HB    129    THR      H   1887     0.2719          0   ; qtot -1.144
  2008         CT    129    THR     CA   1888    -0.0389     13.018   ; qtot -1.183
  2009         H1    129    THR     HA   1889     0.1007          0   ; qtot -1.082
  2010         C8    129    THR     CB   1890     0.3654     13.018   ; qtot -0.7166
  2011         H1    129    THR     HB   1891     0.0043          0   ; qtot -0.7123
  2012       MCH3    129    THR   MCG1   1892          0      7.517   ; qtot -0.7123
  2013       MCH3    129    THR   MCG2   1892          0      7.517   ; qtot -0.7123
  2014         CT    129    THR    CG2   1892    -0.2438          0   ; qtot -0.9561
  2015         HC    129    THR   HG21   1893     0.0642          0   ; qtot -0.8919
  2016         HC    129    THR   HG22   1894     0.0642          0   ; qtot -0.8277
  2017         HC    129    THR   HG23   1895     0.0642          0   ; qtot -0.7635
  2018         O3    129    THR    OG1   1896    -0.6761         16   ; qtot -1.44
  2019         HO    129    THR    HG1   1897     0.4102      1.008   ; qtot -1.029
  2020          C    129    THR      C   1898     0.5973      12.01   ; qtot -0.4321
  2021         OB    129    THR      O   1899    -0.5679         16   ; qtot -1
; residue 130 LYS rtp LYS  q +1.0
  2022          N    130    LYS      N   1900    -0.4157     15.018   ; qtot -1.416
  2023         HB    130    LYS      H   1901     0.2719          0   ; qtot -1.144
  2024         CT    130    LYS     CA   1902   0.105852     13.018   ; qtot -1.038
  2025         H1    130    LYS     HA   1903   0.078803          0   ; qtot -0.9591
  2026         CT    130    LYS     CB   1904  -0.148415     14.026   ; qtot -1.108
  2027         HC    130    LYS    HB1   1905   0.063381          0   ; qtot -1.044
  2028         HC    130    LYS    HB2   1906   0.063381          0   ; qtot -0.9808
  2029         C9    130    LYS     CG   1907   0.017428     14.026   ; qtot -0.9634
  2030         HC    130    LYS    HG1   1908   0.022278          0   ; qtot -0.9411
  2031         HC    130    LYS    HG2   1909   0.022278          0   ; qtot -0.9188
  2032         CT    130    LYS     CD   1910  -0.099164     14.026   ; qtot -1.018
  2033         HC    130    LYS    HD1   1911   0.042554          0   ; qtot -0.9754
  2034         HC    130    LYS    HD2   1912   0.042554          0   ; qtot -0.9329
  2035         CT    130    LYS     CE   1913   0.235011     14.026   ; qtot -0.6979
  2036         HP    130    LYS    HE1   1914   0.051928          0   ; qtot -0.6459
  2037         HP    130    LYS    HE2   1915   0.051928          0   ; qtot -0.594
  2038       MNH3    130    LYS   MNZ1   1916          0      8.517   ; qtot -0.594
  2039       MNH3    130    LYS   MNZ2   1916          0      8.517   ; qtot -0.594
  2040         N3    130    LYS     NZ   1916  -0.594133          0   ; qtot -1.188
  2041          H    130    LYS    HZ1   1917   0.386245          0   ; qtot -0.8019
  2042          H    130    LYS    HZ2   1918   0.386245          0   ; qtot -0.4156
  2043          H    130    LYS    HZ3   1919   0.386245          0   ; qtot -0.0294
  2044          C    130    LYS      C   1920     0.5973      12.01   ; qtot 0.5679
  2045         OB    130    LYS      O   1921    -0.5679         16   ; qtot -4.13e-06
; residue 131 GLY rtp GLY  q  0.0
  2046          N    131    GLY      N   1922    -0.4157     15.018   ; qtot -0.4157
  2047         HB    131    GLY      H   1923     0.2719          0   ; qtot -0.1438
  2048         C1    131    GLY     CA   1924    -0.0252     14.026   ; qtot -0.169
  2049         H1    131    GLY    HA1   1925     0.0698          0   ; qtot -0.0992
  2050         H1    131    GLY    HA2   1926     0.0698          0   ; qtot -0.0294
  2051          C    131    GLY      C   1927     0.5973      12.01   ; qtot 0.5679
  2052         OB    131    GLY      O   1928    -0.5679         16   ; qtot -4.136e-06
; residue 132 PRO rtp PRO  q  0.0
  2053          N    132    PRO      N   1929    -0.2548      14.01   ; qtot -0.2548
  2054         CT    132    PRO     CD   1930     0.0192     14.026   ; qtot -0.2356
  2055         H1    132    PRO    HD1   1931     0.0391          0   ; qtot -0.1965
  2056         H1    132    PRO    HD2   1932     0.0391          0   ; qtot -0.1574
  2057         CT    132    PRO     CG   1933     0.0189     14.026   ; qtot -0.1385
  2058         HC    132    PRO    HG1   1934     0.0213          0   ; qtot -0.1172
  2059         HC    132    PRO    HG2   1935     0.0213          0   ; qtot -0.0959
  2060         CT    132    PRO     CB   1936     -0.007     14.026   ; qtot -0.1029
  2061         HC    132    PRO    HB1   1937     0.0253          0   ; qtot -0.0776
  2062         HC    132    PRO    HB2   1938     0.0253          0   ; qtot -0.0523
  2063         C7    132    PRO     CA   1939    -0.0266     13.018   ; qtot -0.0789
  2064         H1    132    PRO     HA   1940     0.0641          0   ; qtot -0.0148
  2065          C    132    PRO      C   1941     0.5896      12.01   ; qtot 0.5748
  2066         OB    132    PRO      O   1942    -0.5748         16   ; qtot -4.122e-06
; residue 133 SER rtp SER  q  0.0
  2067          N    133    SER      N   1943    -0.4157     15.018   ; qtot -0.4157
  2068         HB    133    SER      H   1944     0.2719          0   ; qtot -0.1438
  2069         CT    133    SER     CA   1945    -0.0249     13.018   ; qtot -0.1687
  2070         H1    133    SER     HA   1946     0.0843          0   ; qtot -0.0844
  2071         C8    133    SER     CB   1947     0.2117     14.026   ; qtot 0.1273
  2072         H1    133    SER    HB1   1948     0.0352          0   ; qtot 0.1625
  2073         H1    133    SER    HB2   1949     0.0352          0   ; qtot 0.1977
  2074         OH    133    SER     OG   1950    -0.6546         16   ; qtot -0.4569
  2075         HO    133    SER     HG   1951     0.4275      1.008   ; qtot -0.0294
  2076          C    133    SER      C   1952     0.5973      12.01   ; qtot 0.5679
  2077         OB    133    SER      O   1953    -0.5679         16   ; qtot -4.133e-06
; residue 134 VAL rtp VAL  q  0.0
  2078          N    134    VAL      N   1954    -0.4157     15.018   ; qtot -0.4157
  2079         HB    134    VAL      H   1955     0.2719          0   ; qtot -0.1438
  2080         CT    134    VAL     CA   1956    -0.0875     13.018   ; qtot -0.2313
  2081         H1    134    VAL     HA   1957     0.0969          0   ; qtot -0.1344
  2082         C8    134    VAL     CB   1958     0.2985     13.018   ; qtot 0.1641
  2083         HC    134    VAL     HB   1959    -0.0297          0   ; qtot 0.1344
  2084       MCH3    134    VAL   MCG1   1960          0      7.517   ; qtot 0.1344
  2085       MCH3    134    VAL   MCG2   1960          0      7.517   ; qtot 0.1344
  2086         CT    134    VAL    CG1   1960    -0.3192          0   ; qtot -0.1848
  2087         HC    134    VAL   HG11   1961     0.0791          0   ; qtot -0.1057
  2088         HC    134    VAL   HG12   1962     0.0791          0   ; qtot -0.0266
  2089         HC    134    VAL   HG13   1963     0.0791          0   ; qtot 0.0525
  2090       MCH3    134    VAL   MCG1   1964          0      7.517   ; qtot 0.0525
  2091       MCH3    134    VAL   MCG2   1964          0      7.517   ; qtot 0.0525
  2092         CT    134    VAL    CG2   1964    -0.3192          0   ; qtot -0.2667
  2093         HC    134    VAL   HG21   1965     0.0791          0   ; qtot -0.1876
  2094         HC    134    VAL   HG22   1966     0.0791          0   ; qtot -0.1085
  2095         HC    134    VAL   HG23   1967     0.0791          0   ; qtot -0.0294
  2096          C    134    VAL      C   1968     0.5973      12.01   ; qtot 0.5679
  2097         OB    134    VAL      O   1969    -0.5679         16   ; qtot -4.159e-06
; residue 135 PHE rtp PHE  q  0.0
  2098          N    135    PHE      N   1970    -0.4157     15.018   ; qtot -0.4157
  2099         HB    135    PHE      H   1971     0.2719          0   ; qtot -0.1438
  2100         CT    135    PHE     CA   1972    -0.0024     13.018   ; qtot -0.1462
  2101         H1    135    PHE     HA   1973     0.0978          0   ; qtot -0.0484
  2102         CT    135    PHE     CB   1974    -0.0343     14.026   ; qtot -0.0827
  2103         HC    135    PHE    HB1   1975     0.0295          0   ; qtot -0.0532
  2104         HC    135    PHE    HB2   1976     0.0295          0   ; qtot -0.0237
  2105         CA    135    PHE     CG   1977     0.0118      12.01   ; qtot -0.0119
  2106         CA    135    PHE    CD1   1978    -0.1256     13.018   ; qtot -0.1375
  2107         HA    135    PHE    HD1   1979      0.133          0   ; qtot -0.004504
  2108         CA    135    PHE    CE1   1980    -0.1704     13.018   ; qtot -0.1749
  2109         HA    135    PHE    HE1   1981      0.143          0   ; qtot -0.0319
  2110         CA    135    PHE     CZ   1982    -0.1072     13.018   ; qtot -0.1391
  2111         HA    135    PHE     HZ   1983     0.1297          0   ; qtot -0.009404
  2112         CA    135    PHE    CE2   1984    -0.1704     13.018   ; qtot -0.1798
  2113         HA    135    PHE    HE2   1985      0.143          0   ; qtot -0.0368
  2114         CA    135    PHE    CD2   1986    -0.1256     13.018   ; qtot -0.1624
  2115         HA    135    PHE    HD2   1987      0.133          0   ; qtot -0.0294
  2116          C    135    PHE      C   1988     0.5973      12.01   ; qtot 0.5679
  2117         OB    135    PHE      O   1989    -0.5679         16   ; qtot -4.109e-06
; residue 136 PRO rtp PRO  q  0.0
  2118          N    136    PRO      N   1990    -0.2548      14.01   ; qtot -0.2548
  2119         CT    136    PRO     CD   1991     0.0192     14.026   ; qtot -0.2356
  2120         H1    136    PRO    HD1   1992     0.0391          0   ; qtot -0.1965
  2121         H1    136    PRO    HD2   1993     0.0391          0   ; qtot -0.1574
  2122         CT    136    PRO     CG   1994     0.0189     14.026   ; qtot -0.1385
  2123         HC    136    PRO    HG1   1995     0.0213          0   ; qtot -0.1172
  2124         HC    136    PRO    HG2   1996     0.0213          0   ; qtot -0.0959
  2125         CT    136    PRO     CB   1997     -0.007     14.026   ; qtot -0.1029
  2126         HC    136    PRO    HB1   1998     0.0253          0   ; qtot -0.0776
  2127         HC    136    PRO    HB2   1999     0.0253          0   ; qtot -0.0523
  2128         C7    136    PRO     CA   2000    -0.0266     13.018   ; qtot -0.0789
  2129         H1    136    PRO     HA   2001     0.0641          0   ; qtot -0.0148
  2130          C    136    PRO      C   2002     0.5896      12.01   ; qtot 0.5748
  2131         OB    136    PRO      O   2003    -0.5748         16   ; qtot -4.095e-06
; residue 137 LEU rtp LEU  q  0.0
  2132          N    137    LEU      N   2004    -0.4157     15.018   ; qtot -0.4157
  2133         HB    137    LEU      H   2005     0.2719          0   ; qtot -0.1438
  2134         CT    137    LEU     CA   2006    -0.0518     13.018   ; qtot -0.1956
  2135         H1    137    LEU     HA   2007     0.0922          0   ; qtot -0.1034
  2136         CT    137    LEU     CB   2008    -0.1102     14.026   ; qtot -0.2136
  2137         HC    137    LEU    HB1   2009     0.0457          0   ; qtot -0.1679
  2138         HC    137    LEU    HB2   2010     0.0457          0   ; qtot -0.1222
  2139         C4    137    LEU     CG   2011     0.3531     13.018   ; qtot 0.2309
  2140         HC    137    LEU     HG   2012    -0.0361          0   ; qtot 0.1948
  2141       MCH3    137    LEU   MCD1   2013          0      7.517   ; qtot 0.1948
  2142       MCH3    137    LEU   MCD2   2013          0      7.517   ; qtot 0.1948
  2143         CT    137    LEU    CD1   2013    -0.4121          0   ; qtot -0.2173
  2144         HC    137    LEU   HD11   2014        0.1          0   ; qtot -0.1173
  2145         HC    137    LEU   HD12   2015        0.1          0   ; qtot -0.0173
  2146         HC    137    LEU   HD13   2016        0.1          0   ; qtot 0.0827
  2147       MCH3    137    LEU   MCD1   2017          0      7.517   ; qtot 0.0827
  2148       MCH3    137    LEU   MCD2   2017          0      7.517   ; qtot 0.0827
  2149         CT    137    LEU    CD2   2017    -0.4121          0   ; qtot -0.3294
  2150         HC    137    LEU   HD21   2018        0.1          0   ; qtot -0.2294
  2151         HC    137    LEU   HD22   2019        0.1          0   ; qtot -0.1294
  2152         HC    137    LEU   HD23   2020        0.1          0   ; qtot -0.0294
  2153          C    137    LEU      C   2021     0.5973      12.01   ; qtot 0.5679
  2154         OB    137    LEU      O   2022    -0.5679         16   ; qtot -4.062e-06
; residue 138 ALA rtp ALA  q  0.0
  2155          N    138    ALA      N   2023    -0.4157     15.018   ; qtot -0.4157
  2156         HB    138    ALA      H   2024     0.2719          0   ; qtot -0.1438
  2157         CT    138    ALA     CA   2025     0.0337     13.018   ; qtot -0.1101
  2158         H1    138    ALA     HA   2026     0.0823          0   ; qtot -0.0278
  2159       MCH3    138    ALA   MCB1   2027          0      7.517   ; qtot -0.0278
  2160       MCH3    138    ALA   MCB2   2027          0      7.517   ; qtot -0.0278
  2161         CT    138    ALA     CB   2027    -0.1825          0   ; qtot -0.2103
  2162         HC    138    ALA    HB1   2028     0.0603          0   ; qtot -0.15
  2163         HC    138    ALA    HB2   2029     0.0603          0   ; qtot -0.0897
  2164         HC    138    ALA    HB3   2030     0.0603          0   ; qtot -0.0294
  2165          C    138    ALA      C   2031     0.5973      12.01   ; qtot 0.5679
  2166         OB    138    ALA      O   2032    -0.5679         16   ; qtot -4.065e-06
; residue 139 PRO rtp PRO  q  0.0
  2167          N    139    PRO      N   2033    -0.2548      14.01   ; qtot -0.2548
  2168         CT    139    PRO     CD   2034     0.0192     14.026   ; qtot -0.2356
  2169         H1    139    PRO    HD1   2035     0.0391          0   ; qtot -0.1965
  2170         H1    139    PRO    HD2   2036     0.0391          0   ; qtot -0.1574
  2171         CT    139    PRO     CG   2037     0.0189     14.026   ; qtot -0.1385
  2172         HC    139    PRO    HG1   2038     0.0213          0   ; qtot -0.1172
  2173         HC    139    PRO    HG2   2039     0.0213          0   ; qtot -0.0959
  2174         CT    139    PRO     CB   2040     -0.007     14.026   ; qtot -0.1029
  2175         HC    139    PRO    HB1   2041     0.0253          0   ; qtot -0.0776
  2176         HC    139    PRO    HB2   2042     0.0253          0   ; qtot -0.0523
  2177         C7    139    PRO     CA   2043    -0.0266     13.018   ; qtot -0.0789
  2178         H1    139    PRO     HA   2044     0.0641          0   ; qtot -0.0148
  2179          C    139    PRO      C   2045     0.5896      12.01   ; qtot 0.5748
  2180         OB    139    PRO      O   2046    -0.5748         16   ; qtot -4.051e-06
; residue 140 SER rtp SER  q  0.0
  2181          N    140    SER      N   2047    -0.4157     15.018   ; qtot -0.4157
  2182         HB    140    SER      H   2048     0.2719          0   ; qtot -0.1438
  2183         CT    140    SER     CA   2049    -0.0249     13.018   ; qtot -0.1687
  2184         H1    140    SER     HA   2050     0.0843          0   ; qtot -0.0844
  2185         C8    140    SER     CB   2051     0.2117     14.026   ; qtot 0.1273
  2186         H1    140    SER    HB1   2052     0.0352          0   ; qtot 0.1625
  2187         H1    140    SER    HB2   2053     0.0352          0   ; qtot 0.1977
  2188         OH    140    SER     OG   2054    -0.6546         16   ; qtot -0.4569
  2189         HO    140    SER     HG   2055     0.4275      1.008   ; qtot -0.0294
  2190          C    140    SER      C   2056     0.5973      12.01   ; qtot 0.5679
  2191         OB    140    SER      O   2057    -0.5679         16   ; qtot -4.062e-06
; residue 141 SER rtp SER  q  0.0
  2192          N    141    SER      N   2058    -0.4157     15.018   ; qtot -0.4157
  2193         HB    141    SER      H   2059     0.2719          0   ; qtot -0.1438
  2194         CT    141    SER     CA   2060    -0.0249     13.018   ; qtot -0.1687
  2195         H1    141    SER     HA   2061     0.0843          0   ; qtot -0.0844
  2196         C8    141    SER     CB   2062     0.2117     14.026   ; qtot 0.1273
  2197         H1    141    SER    HB1   2063     0.0352          0   ; qtot 0.1625
  2198         H1    141    SER    HB2   2064     0.0352          0   ; qtot 0.1977
  2199         OH    141    SER     OG   2065    -0.6546         16   ; qtot -0.4569
  2200         HO    141    SER     HG   2066     0.4275      1.008   ; qtot -0.0294
  2201          C    141    SER      C   2067     0.5973      12.01   ; qtot 0.5679
  2202         OB    141    SER      O   2068    -0.5679         16   ; qtot -4.074e-06
; residue 142 LYS rtp LYS  q +1.0
  2203          N    142    LYS      N   2069    -0.4157     15.018   ; qtot -0.4157
  2204         HB    142    LYS      H   2070     0.2719          0   ; qtot -0.1438
  2205         CT    142    LYS     CA   2071   0.105852     13.018   ; qtot -0.03795
  2206         H1    142    LYS     HA   2072   0.078803          0   ; qtot 0.04085
  2207         CT    142    LYS     CB   2073  -0.148415     14.026   ; qtot -0.1076
  2208         HC    142    LYS    HB1   2074   0.063381          0   ; qtot -0.04418
  2209         HC    142    LYS    HB2   2075   0.063381          0   ; qtot 0.0192
  2210         C9    142    LYS     CG   2076   0.017428     14.026   ; qtot 0.03663
  2211         HC    142    LYS    HG1   2077   0.022278          0   ; qtot 0.0589
  2212         HC    142    LYS    HG2   2078   0.022278          0   ; qtot 0.08118
  2213         CT    142    LYS     CD   2079  -0.099164     14.026   ; qtot -0.01798
  2214         HC    142    LYS    HD1   2080   0.042554          0   ; qtot 0.02457
  2215         HC    142    LYS    HD2   2081   0.042554          0   ; qtot 0.06713
  2216         CT    142    LYS     CE   2082   0.235011     14.026   ; qtot 0.3021
  2217         HP    142    LYS    HE1   2083   0.051928          0   ; qtot 0.3541
  2218         HP    142    LYS    HE2   2084   0.051928          0   ; qtot 0.406
  2219       MNH3    142    LYS   MNZ1   2085          0      8.517   ; qtot 0.406
  2220       MNH3    142    LYS   MNZ2   2085          0      8.517   ; qtot 0.406
  2221         N3    142    LYS     NZ   2085  -0.594133          0   ; qtot -0.1881
  2222          H    142    LYS    HZ1   2086   0.386245          0   ; qtot 0.1981
  2223          H    142    LYS    HZ2   2087   0.386245          0   ; qtot 0.5843
  2224          H    142    LYS    HZ3   2088   0.386245          0   ; qtot 0.9706
  2225          C    142    LYS      C   2089     0.5973      12.01   ; qtot 1.568
  2226         OB    142    LYS      O   2090    -0.5679         16   ; qtot 1
; residue 143 SER rtp SER  q  0.0
  2227          N    143    SER      N   2091    -0.4157     15.018   ; qtot 0.5843
  2228         HB    143    SER      H   2092     0.2719          0   ; qtot 0.8562
  2229         CT    143    SER     CA   2093    -0.0249     13.018   ; qtot 0.8313
  2230         H1    143    SER     HA   2094     0.0843          0   ; qtot 0.9156
  2231         C8    143    SER     CB   2095     0.2117     14.026   ; qtot 1.127
  2232         H1    143    SER    HB1   2096     0.0352          0   ; qtot 1.162
  2233         H1    143    SER    HB2   2097     0.0352          0   ; qtot 1.198
  2234         OH    143    SER     OG   2098    -0.6546         16   ; qtot 0.5431
  2235         HO    143    SER     HG   2099     0.4275      1.008   ; qtot 0.9706
  2236          C    143    SER      C   2100     0.5973      12.01   ; qtot 1.568
  2237         OB    143    SER      O   2101    -0.5679         16   ; qtot 1
; residue 144 THR rtp THR  q  0.0
  2238          N    144    THR      N   2102    -0.4157     15.018   ; qtot 0.5843
  2239         HB    144    THR      H   2103     0.2719          0   ; qtot 0.8562
  2240         CT    144    THR     CA   2104    -0.0389     13.018   ; qtot 0.8173
  2241         H1    144    THR     HA   2105     0.1007          0   ; qtot 0.918
  2242         C8    144    THR     CB   2106     0.3654     13.018   ; qtot 1.283
  2243         H1    144    THR     HB   2107     0.0043          0   ; qtot 1.288
  2244       MCH3    144    THR   MCG1   2108          0      7.517   ; qtot 1.288
  2245       MCH3    144    THR   MCG2   2108          0      7.517   ; qtot 1.288
  2246         CT    144    THR    CG2   2108    -0.2438          0   ; qtot 1.044
  2247         HC    144    THR   HG21   2109     0.0642          0   ; qtot 1.108
  2248         HC    144    THR   HG22   2110     0.0642          0   ; qtot 1.172
  2249         HC    144    THR   HG23   2111     0.0642          0   ; qtot 1.236
  2250         O3    144    THR    OG1   2112    -0.6761         16   ; qtot 0.5604
  2251         HO    144    THR    HG1   2113     0.4102      1.008   ; qtot 0.9706
  2252          C    144    THR      C   2114     0.5973      12.01   ; qtot 1.568
  2253         OB    144    THR      O   2115    -0.5679         16   ; qtot 1
; residue 145 SER rtp SER  q  0.0
  2254          N    145    SER      N   2116    -0.4157     15.018   ; qtot 0.5843
  2255         HB    145    SER      H   2117     0.2719          0   ; qtot 0.8562
  2256         CT    145    SER     CA   2118    -0.0249     13.018   ; qtot 0.8313
  2257         H1    145    SER     HA   2119     0.0843          0   ; qtot 0.9156
  2258         C8    145    SER     CB   2120     0.2117     14.026   ; qtot 1.127
  2259         H1    145    SER    HB1   2121     0.0352          0   ; qtot 1.162
  2260         H1    145    SER    HB2   2122     0.0352          0   ; qtot 1.198
  2261         OH    145    SER     OG   2123    -0.6546         16   ; qtot 0.5431
  2262         HO    145    SER     HG   2124     0.4275      1.008   ; qtot 0.9706
  2263          C    145    SER      C   2125     0.5973      12.01   ; qtot 1.568
  2264         OB    145    SER      O   2126    -0.5679         16   ; qtot 1
; residue 146 GLY rtp GLY  q  0.0
  2265          N    146    GLY      N   2127    -0.4157     15.018   ; qtot 0.5843
  2266         HB    146    GLY      H   2128     0.2719          0   ; qtot 0.8562
  2267         C1    146    GLY     CA   2129    -0.0252     14.026   ; qtot 0.831
  2268         H1    146    GLY    HA1   2130     0.0698          0   ; qtot 0.9008
  2269         H1    146    GLY    HA2   2131     0.0698          0   ; qtot 0.9706
  2270          C    146    GLY      C   2132     0.5973      12.01   ; qtot 1.568
  2271         OB    146    GLY      O   2133    -0.5679         16   ; qtot 1
; residue 147 GLY rtp GLY  q  0.0
  2272          N    147    GLY      N   2134    -0.4157     15.018   ; qtot 0.5843
  2273         HB    147    GLY      H   2135     0.2719          0   ; qtot 0.8562
  2274         C1    147    GLY     CA   2136    -0.0252     14.026   ; qtot 0.831
  2275         H1    147    GLY    HA1   2137     0.0698          0   ; qtot 0.9008
  2276         H1    147    GLY    HA2   2138     0.0698          0   ; qtot 0.9706
  2277          C    147    GLY      C   2139     0.5973      12.01   ; qtot 1.568
  2278         OB    147    GLY      O   2140    -0.5679         16   ; qtot 1
; residue 148 THR rtp THR  q  0.0
  2279          N    148    THR      N   2141    -0.4157     15.018   ; qtot 0.5843
  2280         HB    148    THR      H   2142     0.2719          0   ; qtot 0.8562
  2281         CT    148    THR     CA   2143    -0.0389     13.018   ; qtot 0.8173
  2282         H1    148    THR     HA   2144     0.1007          0   ; qtot 0.918
  2283         C8    148    THR     CB   2145     0.3654     13.018   ; qtot 1.283
  2284         H1    148    THR     HB   2146     0.0043          0   ; qtot 1.288
  2285       MCH3    148    THR   MCG1   2147          0      7.517   ; qtot 1.288
  2286       MCH3    148    THR   MCG2   2147          0      7.517   ; qtot 1.288
  2287         CT    148    THR    CG2   2147    -0.2438          0   ; qtot 1.044
  2288         HC    148    THR   HG21   2148     0.0642          0   ; qtot 1.108
  2289         HC    148    THR   HG22   2149     0.0642          0   ; qtot 1.172
  2290         HC    148    THR   HG23   2150     0.0642          0   ; qtot 1.236
  2291         O3    148    THR    OG1   2151    -0.6761         16   ; qtot 0.5604
  2292         HO    148    THR    HG1   2152     0.4102      1.008   ; qtot 0.9706
  2293          C    148    THR      C   2153     0.5973      12.01   ; qtot 1.568
  2294         OB    148    THR      O   2154    -0.5679         16   ; qtot 1
; residue 149 ALA rtp ALA  q  0.0
  2295          N    149    ALA      N   2155    -0.4157     15.018   ; qtot 0.5843
  2296         HB    149    ALA      H   2156     0.2719          0   ; qtot 0.8562
  2297         CT    149    ALA     CA   2157     0.0337     13.018   ; qtot 0.8899
  2298         H1    149    ALA     HA   2158     0.0823          0   ; qtot 0.9722
  2299       MCH3    149    ALA   MCB1   2159          0      7.517   ; qtot 0.9722
  2300       MCH3    149    ALA   MCB2   2159          0      7.517   ; qtot 0.9722
  2301         CT    149    ALA     CB   2159    -0.1825          0   ; qtot 0.7897
  2302         HC    149    ALA    HB1   2160     0.0603          0   ; qtot 0.85
  2303         HC    149    ALA    HB2   2161     0.0603          0   ; qtot 0.9103
  2304         HC    149    ALA    HB3   2162     0.0603          0   ; qtot 0.9706
  2305          C    149    ALA      C   2163     0.5973      12.01   ; qtot 1.568
  2306         OB    149    ALA      O   2164    -0.5679         16   ; qtot 1
; residue 150 ALA rtp ALA  q  0.0
  2307          N    150    ALA      N   2165    -0.4157     15.018   ; qtot 0.5843
  2308         HB    150    ALA      H   2166     0.2719          0   ; qtot 0.8562
  2309         CT    150    ALA     CA   2167     0.0337     13.018   ; qtot 0.8899
  2310         H1    150    ALA     HA   2168     0.0823          0   ; qtot 0.9722
  2311       MCH3    150    ALA   MCB1   2169          0      7.517   ; qtot 0.9722
  2312       MCH3    150    ALA   MCB2   2169          0      7.517   ; qtot 0.9722
  2313         CT    150    ALA     CB   2169    -0.1825          0   ; qtot 0.7897
  2314         HC    150    ALA    HB1   2170     0.0603          0   ; qtot 0.85
  2315         HC    150    ALA    HB2   2171     0.0603          0   ; qtot 0.9103
  2316         HC    150    ALA    HB3   2172     0.0603          0   ; qtot 0.9706
  2317          C    150    ALA      C   2173     0.5973      12.01   ; qtot 1.568
  2318         OB    150    ALA      O   2174    -0.5679         16   ; qtot 1
; residue 151 LEU rtp LEU  q  0.0
  2319          N    151    LEU      N   2175    -0.4157     15.018   ; qtot 0.5843
  2320         HB    151    LEU      H   2176     0.2719          0   ; qtot 0.8562
  2321         CT    151    LEU     CA   2177    -0.0518     13.018   ; qtot 0.8044
  2322         H1    151    LEU     HA   2178     0.0922          0   ; qtot 0.8966
  2323         CT    151    LEU     CB   2179    -0.1102     14.026   ; qtot 0.7864
  2324         HC    151    LEU    HB1   2180     0.0457          0   ; qtot 0.8321
  2325         HC    151    LEU    HB2   2181     0.0457          0   ; qtot 0.8778
  2326         C4    151    LEU     CG   2182     0.3531     13.018   ; qtot 1.231
  2327         HC    151    LEU     HG   2183    -0.0361          0   ; qtot 1.195
  2328       MCH3    151    LEU   MCD1   2184          0      7.517   ; qtot 1.195
  2329       MCH3    151    LEU   MCD2   2184          0      7.517   ; qtot 1.195
  2330         CT    151    LEU    CD1   2184    -0.4121          0   ; qtot 0.7827
  2331         HC    151    LEU   HD11   2185        0.1          0   ; qtot 0.8827
  2332         HC    151    LEU   HD12   2186        0.1          0   ; qtot 0.9827
  2333         HC    151    LEU   HD13   2187        0.1          0   ; qtot 1.083
  2334       MCH3    151    LEU   MCD1   2188          0      7.517   ; qtot 1.083
  2335       MCH3    151    LEU   MCD2   2188          0      7.517   ; qtot 1.083
  2336         CT    151    LEU    CD2   2188    -0.4121          0   ; qtot 0.6706
  2337         HC    151    LEU   HD21   2189        0.1          0   ; qtot 0.7706
  2338         HC    151    LEU   HD22   2190        0.1          0   ; qtot 0.8706
  2339         HC    151    LEU   HD23   2191        0.1          0   ; qtot 0.9706
  2340          C    151    LEU      C   2192     0.5973      12.01   ; qtot 1.568
  2341         OB    151    LEU      O   2193    -0.5679         16   ; qtot 1
; residue 152 GLY rtp GLY  q  0.0
  2342          N    152    GLY      N   2194    -0.4157     15.018   ; qtot 0.5843
  2343         HB    152    GLY      H   2195     0.2719          0   ; qtot 0.8562
  2344         C1    152    GLY     CA   2196    -0.0252     14.026   ; qtot 0.831
  2345         H1    152    GLY    HA1   2197     0.0698          0   ; qtot 0.9008
  2346         H1    152    GLY    HA2   2198     0.0698          0   ; qtot 0.9706
  2347          C    152    GLY      C   2199     0.5973      12.01   ; qtot 1.568
  2348         OB    152    GLY      O   2200    -0.5679         16   ; qtot 1
; residue 153 CYS rtp CYX  q  0.0
  2349          N    153    CYS      N   2201    -0.4157     15.018   ; qtot 0.5843
  2350         HB    153    CYS      H   2202     0.2719          0   ; qtot 0.8562
  2351         CT    153    CYS     CA   2203     0.0429     13.018   ; qtot 0.8991
  2352         H1    153    CYS     HA   2204     0.0766          0   ; qtot 0.9757
  2353         CT    153    CYS     CB   2205     -0.079     14.026   ; qtot 0.8967
  2354         H1    153    CYS    HB1   2206      0.091          0   ; qtot 0.9877
  2355         H1    153    CYS    HB2   2207      0.091          0   ; qtot 1.079
  2356          S    153    CYS     SG   2208    -0.1081      32.06   ; qtot 0.9706
  2357          C    153    CYS      C   2209     0.5973      12.01   ; qtot 1.568
  2358         OB    153    CYS      O   2210    -0.5679         16   ; qtot 1
; residue 154 LEU rtp LEU  q  0.0
  2359          N    154    LEU      N   2211    -0.4157     15.018   ; qtot 0.5843
  2360         HB    154    LEU      H   2212     0.2719          0   ; qtot 0.8562
  2361         CT    154    LEU     CA   2213    -0.0518     13.018   ; qtot 0.8044
  2362         H1    154    LEU     HA   2214     0.0922          0   ; qtot 0.8966
  2363         CT    154    LEU     CB   2215    -0.1102     14.026   ; qtot 0.7864
  2364         HC    154    LEU    HB1   2216     0.0457          0   ; qtot 0.8321
  2365         HC    154    LEU    HB2   2217     0.0457          0   ; qtot 0.8778
  2366         C4    154    LEU     CG   2218     0.3531     13.018   ; qtot 1.231
  2367         HC    154    LEU     HG   2219    -0.0361          0   ; qtot 1.195
  2368       MCH3    154    LEU   MCD1   2220          0      7.517   ; qtot 1.195
  2369       MCH3    154    LEU   MCD2   2220          0      7.517   ; qtot 1.195
  2370         CT    154    LEU    CD1   2220    -0.4121          0   ; qtot 0.7827
  2371         HC    154    LEU   HD11   2221        0.1          0   ; qtot 0.8827
  2372         HC    154    LEU   HD12   2222        0.1          0   ; qtot 0.9827
  2373         HC    154    LEU   HD13   2223        0.1          0   ; qtot 1.083
  2374       MCH3    154    LEU   MCD1   2224          0      7.517   ; qtot 1.083
  2375       MCH3    154    LEU   MCD2   2224          0      7.517   ; qtot 1.083
  2376         CT    154    LEU    CD2   2224    -0.4121          0   ; qtot 0.6706
  2377         HC    154    LEU   HD21   2225        0.1          0   ; qtot 0.7706
  2378         HC    154    LEU   HD22   2226        0.1          0   ; qtot 0.8706
  2379         HC    154    LEU   HD23   2227        0.1          0   ; qtot 0.9706
  2380          C    154    LEU      C   2228     0.5973      12.01   ; qtot 1.568
  2381         OB    154    LEU      O   2229    -0.5679         16   ; qtot 1
; residue 155 VAL rtp VAL  q  0.0
  2382          N    155    VAL      N   2230    -0.4157     15.018   ; qtot 0.5843
  2383         HB    155    VAL      H   2231     0.2719          0   ; qtot 0.8562
  2384         CT    155    VAL     CA   2232    -0.0875     13.018   ; qtot 0.7687
  2385         H1    155    VAL     HA   2233     0.0969          0   ; qtot 0.8656
  2386         C8    155    VAL     CB   2234     0.2985     13.018   ; qtot 1.164
  2387         HC    155    VAL     HB   2235    -0.0297          0   ; qtot 1.134
  2388       MCH3    155    VAL   MCG1   2236          0      7.517   ; qtot 1.134
  2389       MCH3    155    VAL   MCG2   2236          0      7.517   ; qtot 1.134
  2390         CT    155    VAL    CG1   2236    -0.3192          0   ; qtot 0.8152
  2391         HC    155    VAL   HG11   2237     0.0791          0   ; qtot 0.8943
  2392         HC    155    VAL   HG12   2238     0.0791          0   ; qtot 0.9734
  2393         HC    155    VAL   HG13   2239     0.0791          0   ; qtot 1.052
  2394       MCH3    155    VAL   MCG1   2240          0      7.517   ; qtot 1.052
  2395       MCH3    155    VAL   MCG2   2240          0      7.517   ; qtot 1.052
  2396         CT    155    VAL    CG2   2240    -0.3192          0   ; qtot 0.7333
  2397         HC    155    VAL   HG21   2241     0.0791          0   ; qtot 0.8124
  2398         HC    155    VAL   HG22   2242     0.0791          0   ; qtot 0.8915
  2399         HC    155    VAL   HG23   2243     0.0791          0   ; qtot 0.9706
  2400          C    155    VAL      C   2244     0.5973      12.01   ; qtot 1.568
  2401         OB    155    VAL      O   2245    -0.5679         16   ; qtot 1
; residue 156 LYS rtp LYS  q +1.0
  2402          N    156    LYS      N   2246    -0.4157     15.018   ; qtot 0.5843
  2403         HB    156    LYS      H   2247     0.2719          0   ; qtot 0.8562
  2404         CT    156    LYS     CA   2248   0.105852     13.018   ; qtot 0.962
  2405         H1    156    LYS     HA   2249   0.078803          0   ; qtot 1.041
  2406         CT    156    LYS     CB   2250  -0.148415     14.026   ; qtot 0.8924
  2407         HC    156    LYS    HB1   2251   0.063381          0   ; qtot 0.9558
  2408         HC    156    LYS    HB2   2252   0.063381          0   ; qtot 1.019
  2409         C9    156    LYS     CG   2253   0.017428     14.026   ; qtot 1.037
  2410         HC    156    LYS    HG1   2254   0.022278          0   ; qtot 1.059
  2411         HC    156    LYS    HG2   2255   0.022278          0   ; qtot 1.081
  2412         CT    156    LYS     CD   2256  -0.099164     14.026   ; qtot 0.982
  2413         HC    156    LYS    HD1   2257   0.042554          0   ; qtot 1.025
  2414         HC    156    LYS    HD2   2258   0.042554          0   ; qtot 1.067
  2415         CT    156    LYS     CE   2259   0.235011     14.026   ; qtot 1.302
  2416         HP    156    LYS    HE1   2260   0.051928          0   ; qtot 1.354
  2417         HP    156    LYS    HE2   2261   0.051928          0   ; qtot 1.406
  2418       MNH3    156    LYS   MNZ1   2262          0      8.517   ; qtot 1.406
  2419       MNH3    156    LYS   MNZ2   2262          0      8.517   ; qtot 1.406
  2420         N3    156    LYS     NZ   2262  -0.594133          0   ; qtot 0.8119
  2421          H    156    LYS    HZ1   2263   0.386245          0   ; qtot 1.198
  2422          H    156    LYS    HZ2   2264   0.386245          0   ; qtot 1.584
  2423          H    156    LYS    HZ3   2265   0.386245          0   ; qtot 1.971
  2424          C    156    LYS      C   2266     0.5973      12.01   ; qtot 2.568
  2425         OB    156    LYS      O   2267    -0.5679         16   ; qtot 2
; residue 157 ASP rtp ASP  q -1.0
  2426          N    157    ASP      N   2268    -0.4157     15.018   ; qtot 1.584
  2427         HB    157    ASP      H   2269     0.2719          0   ; qtot 1.856
  2428         CT    157    ASP     CA   2270  -0.224564     13.018   ; qtot 1.632
  2429         H1    157    ASP     HA   2271   0.146193          0   ; qtot 1.778
  2430         CT    157    ASP     CB   2272   0.003572     14.026   ; qtot 1.781
  2431         HC    157    ASP    HB1   2273  -0.015579          0   ; qtot 1.766
  2432         HC    157    ASP    HB2   2274  -0.015579          0   ; qtot 1.75
  2433         C6    157    ASP     CG   2275   0.762867      12.01   ; qtot 2.513
  2434         O2    157    ASP    OD1   2276  -0.771255         16   ; qtot 1.742
  2435         O2    157    ASP    OD2   2277  -0.771255         16   ; qtot 0.9706
  2436          C    157    ASP      C   2278     0.5973      12.01   ; qtot 1.568
  2437         OB    157    ASP      O   2279    -0.5679         16   ; qtot 1
; residue 158 TYR rtp TYR  q  0.0
  2438          N    158    TYR      N   2280    -0.4157     15.018   ; qtot 0.5843
  2439         HB    158    TYR      H   2281     0.2719          0   ; qtot 0.8562
  2440         CT    158    TYR     CA   2282    -0.0014     13.018   ; qtot 0.8548
  2441         H1    158    TYR     HA   2283     0.0876          0   ; qtot 0.9424
  2442         CT    158    TYR     CB   2284    -0.0152     14.026   ; qtot 0.9272
  2443         HC    158    TYR    HB1   2285     0.0295          0   ; qtot 0.9567
  2444         HC    158    TYR    HB2   2286     0.0295          0   ; qtot 0.9862
  2445         CA    158    TYR     CG   2287    -0.0011      12.01   ; qtot 0.9851
  2446         CA    158    TYR    CD1   2288    -0.1906     13.018   ; qtot 0.7945
  2447         HA    158    TYR    HD1   2289     0.1699          0   ; qtot 0.9644
  2448         CA    158    TYR    CE1   2290    -0.2341     13.018   ; qtot 0.7303
  2449         HA    158    TYR    HE1   2291     0.1656          0   ; qtot 0.8959
  2450          C    158    TYR     CZ   2292     0.3226      12.01   ; qtot 1.218
  2451         OH    158    TYR     OH   2293    -0.5579         16   ; qtot 0.6606
  2452         HO    158    TYR     HH   2294     0.3992      1.008   ; qtot 1.06
  2453         CA    158    TYR    CE2   2295    -0.2341     13.018   ; qtot 0.8257
  2454         HA    158    TYR    HE2   2296     0.1656          0   ; qtot 0.9913
  2455         CA    158    TYR    CD2   2297    -0.1906     13.018   ; qtot 0.8007
  2456         HA    158    TYR    HD2   2298     0.1699          0   ; qtot 0.9706
  2457          C    158    TYR      C   2299     0.5973      12.01   ; qtot 1.568
  2458         OB    158    TYR      O   2300    -0.5679         16   ; qtot 1
; residue 159 PHE rtp PHE  q  0.0
  2459          N    159    PHE      N   2301    -0.4157     15.018   ; qtot 0.5843
  2460         HB    159    PHE      H   2302     0.2719          0   ; qtot 0.8562
  2461         CT    159    PHE     CA   2303    -0.0024     13.018   ; qtot 0.8538
  2462         H1    159    PHE     HA   2304     0.0978          0   ; qtot 0.9516
  2463         CT    159    PHE     CB   2305    -0.0343     14.026   ; qtot 0.9173
  2464         HC    159    PHE    HB1   2306     0.0295          0   ; qtot 0.9468
  2465         HC    159    PHE    HB2   2307     0.0295          0   ; qtot 0.9763
  2466         CA    159    PHE     CG   2308     0.0118      12.01   ; qtot 0.9881
  2467         CA    159    PHE    CD1   2309    -0.1256     13.018   ; qtot 0.8625
  2468         HA    159    PHE    HD1   2310      0.133          0   ; qtot 0.9955
  2469         CA    159    PHE    CE1   2311    -0.1704     13.018   ; qtot 0.8251
  2470         HA    159    PHE    HE1   2312      0.143          0   ; qtot 0.9681
  2471         CA    159    PHE     CZ   2313    -0.1072     13.018   ; qtot 0.8609
  2472         HA    159    PHE     HZ   2314     0.1297          0   ; qtot 0.9906
  2473         CA    159    PHE    CE2   2315    -0.1704     13.018   ; qtot 0.8202
  2474         HA    159    PHE    HE2   2316      0.143          0   ; qtot 0.9632
  2475         CA    159    PHE    CD2   2317    -0.1256     13.018   ; qtot 0.8376
  2476         HA    159    PHE    HD2   2318      0.133          0   ; qtot 0.9706
  2477          C    159    PHE      C   2319     0.5973      12.01   ; qtot 1.568
  2478         OB    159    PHE      O   2320    -0.5679         16   ; qtot 1
; residue 160 PRO rtp PRO  q  0.0
  2479          N    160    PRO      N   2321    -0.2548      14.01   ; qtot 0.7452
  2480         CT    160    PRO     CD   2322     0.0192     14.026   ; qtot 0.7644
  2481         H1    160    PRO    HD1   2323     0.0391          0   ; qtot 0.8035
  2482         H1    160    PRO    HD2   2324     0.0391          0   ; qtot 0.8426
  2483         CT    160    PRO     CG   2325     0.0189     14.026   ; qtot 0.8615
  2484         HC    160    PRO    HG1   2326     0.0213          0   ; qtot 0.8828
  2485         HC    160    PRO    HG2   2327     0.0213          0   ; qtot 0.9041
  2486         CT    160    PRO     CB   2328     -0.007     14.026   ; qtot 0.8971
  2487         HC    160    PRO    HB1   2329     0.0253          0   ; qtot 0.9224
  2488         HC    160    PRO    HB2   2330     0.0253          0   ; qtot 0.9477
  2489         C7    160    PRO     CA   2331    -0.0266     13.018   ; qtot 0.9211
  2490         H1    160    PRO     HA   2332     0.0641          0   ; qtot 0.9852
  2491          C    160    PRO      C   2333     0.5896      12.01   ; qtot 1.575
  2492         OB    160    PRO      O   2334    -0.5748         16   ; qtot 1
; residue 161 GLN rtp GLN  q  0.0
  2493          N    161    GLN      N   2335    -0.4157     15.018   ; qtot 0.5843
  2494         HB    161    GLN      H   2336     0.2719          0   ; qtot 0.8562
  2495         CT    161    GLN     CA   2337    -0.0031     13.018   ; qtot 0.8531
  2496         H1    161    GLN     HA   2338      0.085          0   ; qtot 0.9381
  2497         CT    161    GLN     CB   2339    -0.0036     14.026   ; qtot 0.9345
  2498         HC    161    GLN    HB1   2340     0.0171          0   ; qtot 0.9516
  2499         HC    161    GLN    HB2   2341     0.0171          0   ; qtot 0.9687
  2500         C9    161    GLN     CG   2342    -0.0645     14.026   ; qtot 0.9042
  2501         HC    161    GLN    HG1   2343     0.0352          0   ; qtot 0.9394
  2502         HC    161    GLN    HG2   2344     0.0352          0   ; qtot 0.9746
  2503          C    161    GLN     CD   2345     0.6951      12.01   ; qtot 1.67
  2504          O    161    GLN    OE1   2346    -0.6086         16   ; qtot 1.061
  2505          N    161    GLN    NE2   2347    -0.9407     16.026   ; qtot 0.1204
  2506          H    161    GLN   HE21   2348     0.4251          0   ; qtot 0.5455
  2507          H    161    GLN   HE22   2349     0.4251          0   ; qtot 0.9706
  2508          C    161    GLN      C   2350     0.5973      12.01   ; qtot 1.568
  2509         OB    161    GLN      O   2351    -0.5679         16   ; qtot 1
; residue 162 PRO rtp PRO  q  0.0
  2510          N    162    PRO      N   2352    -0.2548      14.01   ; qtot 0.7452
  2511         CT    162    PRO     CD   2353     0.0192     14.026   ; qtot 0.7644
  2512         H1    162    PRO    HD1   2354     0.0391          0   ; qtot 0.8035
  2513         H1    162    PRO    HD2   2355     0.0391          0   ; qtot 0.8426
  2514         CT    162    PRO     CG   2356     0.0189     14.026   ; qtot 0.8615
  2515         HC    162    PRO    HG1   2357     0.0213          0   ; qtot 0.8828
  2516         HC    162    PRO    HG2   2358     0.0213          0   ; qtot 0.9041
  2517         CT    162    PRO     CB   2359     -0.007     14.026   ; qtot 0.8971
  2518         HC    162    PRO    HB1   2360     0.0253          0   ; qtot 0.9224
  2519         HC    162    PRO    HB2   2361     0.0253          0   ; qtot 0.9477
  2520         C7    162    PRO     CA   2362    -0.0266     13.018   ; qtot 0.9211
  2521         H1    162    PRO     HA   2363     0.0641          0   ; qtot 0.9852
  2522          C    162    PRO      C   2364     0.5896      12.01   ; qtot 1.575
  2523         OB    162    PRO      O   2365    -0.5748         16   ; qtot 1
; residue 163 VAL rtp VAL  q  0.0
  2524          N    163    VAL      N   2366    -0.4157     15.018   ; qtot 0.5843
  2525         HB    163    VAL      H   2367     0.2719          0   ; qtot 0.8562
  2526         CT    163    VAL     CA   2368    -0.0875     13.018   ; qtot 0.7687
  2527         H1    163    VAL     HA   2369     0.0969          0   ; qtot 0.8656
  2528         C8    163    VAL     CB   2370     0.2985     13.018   ; qtot 1.164
  2529         HC    163    VAL     HB   2371    -0.0297          0   ; qtot 1.134
  2530       MCH3    163    VAL   MCG1   2372          0      7.517   ; qtot 1.134
  2531       MCH3    163    VAL   MCG2   2372          0      7.517   ; qtot 1.134
  2532         CT    163    VAL    CG1   2372    -0.3192          0   ; qtot 0.8152
  2533         HC    163    VAL   HG11   2373     0.0791          0   ; qtot 0.8943
  2534         HC    163    VAL   HG12   2374     0.0791          0   ; qtot 0.9734
  2535         HC    163    VAL   HG13   2375     0.0791          0   ; qtot 1.052
  2536       MCH3    163    VAL   MCG1   2376          0      7.517   ; qtot 1.052
  2537       MCH3    163    VAL   MCG2   2376          0      7.517   ; qtot 1.052
  2538         CT    163    VAL    CG2   2376    -0.3192          0   ; qtot 0.7333
  2539         HC    163    VAL   HG21   2377     0.0791          0   ; qtot 0.8124
  2540         HC    163    VAL   HG22   2378     0.0791          0   ; qtot 0.8915
  2541         HC    163    VAL   HG23   2379     0.0791          0   ; qtot 0.9706
  2542          C    163    VAL      C   2380     0.5973      12.01   ; qtot 1.568
  2543         OB    163    VAL      O   2381    -0.5679         16   ; qtot 1
; residue 164 THR rtp THR  q  0.0
  2544          N    164    THR      N   2382    -0.4157     15.018   ; qtot 0.5843
  2545         HB    164    THR      H   2383     0.2719          0   ; qtot 0.8562
  2546         CT    164    THR     CA   2384    -0.0389     13.018   ; qtot 0.8173
  2547         H1    164    THR     HA   2385     0.1007          0   ; qtot 0.918
  2548         C8    164    THR     CB   2386     0.3654     13.018   ; qtot 1.283
  2549         H1    164    THR     HB   2387     0.0043          0   ; qtot 1.288
  2550       MCH3    164    THR   MCG1   2388          0      7.517   ; qtot 1.288
  2551       MCH3    164    THR   MCG2   2388          0      7.517   ; qtot 1.288
  2552         CT    164    THR    CG2   2388    -0.2438          0   ; qtot 1.044
  2553         HC    164    THR   HG21   2389     0.0642          0   ; qtot 1.108
  2554         HC    164    THR   HG22   2390     0.0642          0   ; qtot 1.172
  2555         HC    164    THR   HG23   2391     0.0642          0   ; qtot 1.236
  2556         O3    164    THR    OG1   2392    -0.6761         16   ; qtot 0.5604
  2557         HO    164    THR    HG1   2393     0.4102      1.008   ; qtot 0.9706
  2558          C    164    THR      C   2394     0.5973      12.01   ; qtot 1.568
  2559         OB    164    THR      O   2395    -0.5679         16   ; qtot 1
; residue 165 VAL rtp VAL  q  0.0
  2560          N    165    VAL      N   2396    -0.4157     15.018   ; qtot 0.5843
  2561         HB    165    VAL      H   2397     0.2719          0   ; qtot 0.8562
  2562         CT    165    VAL     CA   2398    -0.0875     13.018   ; qtot 0.7687
  2563         H1    165    VAL     HA   2399     0.0969          0   ; qtot 0.8656
  2564         C8    165    VAL     CB   2400     0.2985     13.018   ; qtot 1.164
  2565         HC    165    VAL     HB   2401    -0.0297          0   ; qtot 1.134
  2566       MCH3    165    VAL   MCG1   2402          0      7.517   ; qtot 1.134
  2567       MCH3    165    VAL   MCG2   2402          0      7.517   ; qtot 1.134
  2568         CT    165    VAL    CG1   2402    -0.3192          0   ; qtot 0.8152
  2569         HC    165    VAL   HG11   2403     0.0791          0   ; qtot 0.8943
  2570         HC    165    VAL   HG12   2404     0.0791          0   ; qtot 0.9734
  2571         HC    165    VAL   HG13   2405     0.0791          0   ; qtot 1.052
  2572       MCH3    165    VAL   MCG1   2406          0      7.517   ; qtot 1.052
  2573       MCH3    165    VAL   MCG2   2406          0      7.517   ; qtot 1.052
  2574         CT    165    VAL    CG2   2406    -0.3192          0   ; qtot 0.7333
  2575         HC    165    VAL   HG21   2407     0.0791          0   ; qtot 0.8124
  2576         HC    165    VAL   HG22   2408     0.0791          0   ; qtot 0.8915
  2577         HC    165    VAL   HG23   2409     0.0791          0   ; qtot 0.9706
  2578          C    165    VAL      C   2410     0.5973      12.01   ; qtot 1.568
  2579         OB    165    VAL      O   2411    -0.5679         16   ; qtot 1
; residue 166 SER rtp SER  q  0.0
  2580          N    166    SER      N   2412    -0.4157     15.018   ; qtot 0.5843
  2581         HB    166    SER      H   2413     0.2719          0   ; qtot 0.8562
  2582         CT    166    SER     CA   2414    -0.0249     13.018   ; qtot 0.8313
  2583         H1    166    SER     HA   2415     0.0843          0   ; qtot 0.9156
  2584         C8    166    SER     CB   2416     0.2117     14.026   ; qtot 1.127
  2585         H1    166    SER    HB1   2417     0.0352          0   ; qtot 1.162
  2586         H1    166    SER    HB2   2418     0.0352          0   ; qtot 1.198
  2587         OH    166    SER     OG   2419    -0.6546         16   ; qtot 0.5431
  2588         HO    166    SER     HG   2420     0.4275      1.008   ; qtot 0.9706
  2589          C    166    SER      C   2421     0.5973      12.01   ; qtot 1.568
  2590         OB    166    SER      O   2422    -0.5679         16   ; qtot 1
; residue 167 TRP rtp TRP  q  0.0
  2591          N    167    TRP      N   2423    -0.4157     15.018   ; qtot 0.5843
  2592         HB    167    TRP      H   2424     0.2719          0   ; qtot 0.8562
  2593         CT    167    TRP     CA   2425    -0.0275     13.018   ; qtot 0.8287
  2594         H1    167    TRP     HA   2426     0.1123          0   ; qtot 0.941
  2595         CT    167    TRP     CB   2427     -0.005     14.026   ; qtot 0.936
  2596         HC    167    TRP    HB1   2428     0.0339          0   ; qtot 0.9699
  2597         HC    167    TRP    HB2   2429     0.0339          0   ; qtot 1.004
  2598         C*    167    TRP     CG   2430    -0.1415      12.01   ; qtot 0.8623
  2599         CW    167    TRP    CD1   2431    -0.1638     13.018   ; qtot 0.6985
  2600         H4    167    TRP    HD1   2432     0.2062          0   ; qtot 0.9047
  2601         NA    167    TRP    NE1   2433    -0.3418     15.018   ; qtot 0.5629
  2602          H    167    TRP    HE1   2434     0.3412          0   ; qtot 0.9041
  2603         CN    167    TRP    CE2   2435      0.138      12.01   ; qtot 1.042
  2604         CA    167    TRP    CZ2   2436    -0.2601     13.018   ; qtot 0.782
  2605         HA    167    TRP    HZ2   2437     0.1572          0   ; qtot 0.9392
  2606         CA    167    TRP    CH2   2438    -0.1134     13.018   ; qtot 0.8258
  2607         HA    167    TRP    HH2   2439     0.1417          0   ; qtot 0.9675
  2608         CA    167    TRP    CZ3   2440    -0.1972     13.018   ; qtot 0.7703
  2609         HA    167    TRP    HZ3   2441     0.1447          0   ; qtot 0.915
  2610         CA    167    TRP    CE3   2442    -0.2387     13.018   ; qtot 0.6763
  2611         HA    167    TRP    HE3   2443       0.17          0   ; qtot 0.8463
  2612         CB    167    TRP    CD2   2444     0.1243      12.01   ; qtot 0.9706
  2613          C    167    TRP      C   2445     0.5973      12.01   ; qtot 1.568
  2614         OB    167    TRP      O   2446    -0.5679         16   ; qtot 1
; residue 168 ASN rtp ASN  q  0.0
  2615          N    168    ASN      N   2447    -0.4157     15.018   ; qtot 0.5843
  2616         HB    168    ASN      H   2448     0.2719          0   ; qtot 0.8562
  2617         CT    168    ASN     CA   2449     0.0143     13.018   ; qtot 0.8705
  2618         H1    168    ASN     HA   2450     0.1048          0   ; qtot 0.9753
  2619         CT    168    ASN     CB   2451    -0.2041     14.026   ; qtot 0.7712
  2620         HC    168    ASN    HB1   2452     0.0797          0   ; qtot 0.8509
  2621         HC    168    ASN    HB2   2453     0.0797          0   ; qtot 0.9306
  2622         C5    168    ASN     CG   2454      0.713      12.01   ; qtot 1.644
  2623          O    168    ASN    OD1   2455    -0.5931         16   ; qtot 1.05
  2624          N    168    ASN    ND2   2456    -0.9191     16.026   ; qtot 0.1314
  2625          H    168    ASN   HD21   2457     0.4196          0   ; qtot 0.551
  2626          H    168    ASN   HD22   2458     0.4196          0   ; qtot 0.9706
  2627          C    168    ASN      C   2459     0.5973      12.01   ; qtot 1.568
  2628         OB    168    ASN      O   2460    -0.5679         16   ; qtot 1
; residue 169 SER rtp SER  q  0.0
  2629          N    169    SER      N   2461    -0.4157     15.018   ; qtot 0.5843
  2630         HB    169    SER      H   2462     0.2719          0   ; qtot 0.8562
  2631         CT    169    SER     CA   2463    -0.0249     13.018   ; qtot 0.8313
  2632         H1    169    SER     HA   2464     0.0843          0   ; qtot 0.9156
  2633         C8    169    SER     CB   2465     0.2117     14.026   ; qtot 1.127
  2634         H1    169    SER    HB1   2466     0.0352          0   ; qtot 1.162
  2635         H1    169    SER    HB2   2467     0.0352          0   ; qtot 1.198
  2636         OH    169    SER     OG   2468    -0.6546         16   ; qtot 0.5431
  2637         HO    169    SER     HG   2469     0.4275      1.008   ; qtot 0.9706
  2638          C    169    SER      C   2470     0.5973      12.01   ; qtot 1.568
  2639         OB    169    SER      O   2471    -0.5679         16   ; qtot 1
; residue 170 GLY rtp GLY  q  0.0
  2640          N    170    GLY      N   2472    -0.4157     15.018   ; qtot 0.5843
  2641         HB    170    GLY      H   2473     0.2719          0   ; qtot 0.8562
  2642         C1    170    GLY     CA   2474    -0.0252     14.026   ; qtot 0.831
  2643         H1    170    GLY    HA1   2475     0.0698          0   ; qtot 0.9008
  2644         H1    170    GLY    HA2   2476     0.0698          0   ; qtot 0.9706
  2645          C    170    GLY      C   2477     0.5973      12.01   ; qtot 1.568
  2646         OB    170    GLY      O   2478    -0.5679         16   ; qtot 1
; residue 171 ALA rtp ALA  q  0.0
  2647          N    171    ALA      N   2479    -0.4157     15.018   ; qtot 0.5843
  2648         HB    171    ALA      H   2480     0.2719          0   ; qtot 0.8562
  2649         CT    171    ALA     CA   2481     0.0337     13.018   ; qtot 0.8899
  2650         H1    171    ALA     HA   2482     0.0823          0   ; qtot 0.9722
  2651       MCH3    171    ALA   MCB1   2483          0      7.517   ; qtot 0.9722
  2652       MCH3    171    ALA   MCB2   2483          0      7.517   ; qtot 0.9722
  2653         CT    171    ALA     CB   2483    -0.1825          0   ; qtot 0.7897
  2654         HC    171    ALA    HB1   2484     0.0603          0   ; qtot 0.85
  2655         HC    171    ALA    HB2   2485     0.0603          0   ; qtot 0.9103
  2656         HC    171    ALA    HB3   2486     0.0603          0   ; qtot 0.9706
  2657          C    171    ALA      C   2487     0.5973      12.01   ; qtot 1.568
  2658         OB    171    ALA      O   2488    -0.5679         16   ; qtot 1
; residue 172 LEU rtp LEU  q  0.0
  2659          N    172    LEU      N   2489    -0.4157     15.018   ; qtot 0.5843
  2660         HB    172    LEU      H   2490     0.2719          0   ; qtot 0.8562
  2661         CT    172    LEU     CA   2491    -0.0518     13.018   ; qtot 0.8044
  2662         H1    172    LEU     HA   2492     0.0922          0   ; qtot 0.8966
  2663         CT    172    LEU     CB   2493    -0.1102     14.026   ; qtot 0.7864
  2664         HC    172    LEU    HB1   2494     0.0457          0   ; qtot 0.8321
  2665         HC    172    LEU    HB2   2495     0.0457          0   ; qtot 0.8778
  2666         C4    172    LEU     CG   2496     0.3531     13.018   ; qtot 1.231
  2667         HC    172    LEU     HG   2497    -0.0361          0   ; qtot 1.195
  2668       MCH3    172    LEU   MCD1   2498          0      7.517   ; qtot 1.195
  2669       MCH3    172    LEU   MCD2   2498          0      7.517   ; qtot 1.195
  2670         CT    172    LEU    CD1   2498    -0.4121          0   ; qtot 0.7827
  2671         HC    172    LEU   HD11   2499        0.1          0   ; qtot 0.8827
  2672         HC    172    LEU   HD12   2500        0.1          0   ; qtot 0.9827
  2673         HC    172    LEU   HD13   2501        0.1          0   ; qtot 1.083
  2674       MCH3    172    LEU   MCD1   2502          0      7.517   ; qtot 1.083
  2675       MCH3    172    LEU   MCD2   2502          0      7.517   ; qtot 1.083
  2676         CT    172    LEU    CD2   2502    -0.4121          0   ; qtot 0.6706
  2677         HC    172    LEU   HD21   2503        0.1          0   ; qtot 0.7706
  2678         HC    172    LEU   HD22   2504        0.1          0   ; qtot 0.8706
  2679         HC    172    LEU   HD23   2505        0.1          0   ; qtot 0.9706
  2680          C    172    LEU      C   2506     0.5973      12.01   ; qtot 1.568
  2681         OB    172    LEU      O   2507    -0.5679         16   ; qtot 1
; residue 173 THR rtp THR  q  0.0
  2682          N    173    THR      N   2508    -0.4157     15.018   ; qtot 0.5843
  2683         HB    173    THR      H   2509     0.2719          0   ; qtot 0.8562
  2684         CT    173    THR     CA   2510    -0.0389     13.018   ; qtot 0.8173
  2685         H1    173    THR     HA   2511     0.1007          0   ; qtot 0.918
  2686         C8    173    THR     CB   2512     0.3654     13.018   ; qtot 1.283
  2687         H1    173    THR     HB   2513     0.0043          0   ; qtot 1.288
  2688       MCH3    173    THR   MCG1   2514          0      7.517   ; qtot 1.288
  2689       MCH3    173    THR   MCG2   2514          0      7.517   ; qtot 1.288
  2690         CT    173    THR    CG2   2514    -0.2438          0   ; qtot 1.044
  2691         HC    173    THR   HG21   2515     0.0642          0   ; qtot 1.108
  2692         HC    173    THR   HG22   2516     0.0642          0   ; qtot 1.172
  2693         HC    173    THR   HG23   2517     0.0642          0   ; qtot 1.236
  2694         O3    173    THR    OG1   2518    -0.6761         16   ; qtot 0.5604
  2695         HO    173    THR    HG1   2519     0.4102      1.008   ; qtot 0.9706
  2696          C    173    THR      C   2520     0.5973      12.01   ; qtot 1.568
  2697         OB    173    THR      O   2521    -0.5679         16   ; qtot 1
; residue 174 SER rtp SER  q  0.0
  2698          N    174    SER      N   2522    -0.4157     15.018   ; qtot 0.5843
  2699         HB    174    SER      H   2523     0.2719          0   ; qtot 0.8562
  2700         CT    174    SER     CA   2524    -0.0249     13.018   ; qtot 0.8313
  2701         H1    174    SER     HA   2525     0.0843          0   ; qtot 0.9156
  2702         C8    174    SER     CB   2526     0.2117     14.026   ; qtot 1.127
  2703         H1    174    SER    HB1   2527     0.0352          0   ; qtot 1.162
  2704         H1    174    SER    HB2   2528     0.0352          0   ; qtot 1.198
  2705         OH    174    SER     OG   2529    -0.6546         16   ; qtot 0.5431
  2706         HO    174    SER     HG   2530     0.4275      1.008   ; qtot 0.9706
  2707          C    174    SER      C   2531     0.5973      12.01   ; qtot 1.568
  2708         OB    174    SER      O   2532    -0.5679         16   ; qtot 1
; residue 175 GLY rtp GLY  q  0.0
  2709          N    175    GLY      N   2533    -0.4157     15.018   ; qtot 0.5843
  2710         HB    175    GLY      H   2534     0.2719          0   ; qtot 0.8562
  2711         C1    175    GLY     CA   2535    -0.0252     14.026   ; qtot 0.831
  2712         H1    175    GLY    HA1   2536     0.0698          0   ; qtot 0.9008
  2713         H1    175    GLY    HA2   2537     0.0698          0   ; qtot 0.9706
  2714          C    175    GLY      C   2538     0.5973      12.01   ; qtot 1.568
  2715         OB    175    GLY      O   2539    -0.5679         16   ; qtot 1
; residue 176 VAL rtp VAL  q  0.0
  2716          N    176    VAL      N   2540    -0.4157     15.018   ; qtot 0.5843
  2717         HB    176    VAL      H   2541     0.2719          0   ; qtot 0.8562
  2718         CT    176    VAL     CA   2542    -0.0875     13.018   ; qtot 0.7687
  2719         H1    176    VAL     HA   2543     0.0969          0   ; qtot 0.8656
  2720         C8    176    VAL     CB   2544     0.2985     13.018   ; qtot 1.164
  2721         HC    176    VAL     HB   2545    -0.0297          0   ; qtot 1.134
  2722       MCH3    176    VAL   MCG1   2546          0      7.517   ; qtot 1.134
  2723       MCH3    176    VAL   MCG2   2546          0      7.517   ; qtot 1.134
  2724         CT    176    VAL    CG1   2546    -0.3192          0   ; qtot 0.8152
  2725         HC    176    VAL   HG11   2547     0.0791          0   ; qtot 0.8943
  2726         HC    176    VAL   HG12   2548     0.0791          0   ; qtot 0.9734
  2727         HC    176    VAL   HG13   2549     0.0791          0   ; qtot 1.052
  2728       MCH3    176    VAL   MCG1   2550          0      7.517   ; qtot 1.052
  2729       MCH3    176    VAL   MCG2   2550          0      7.517   ; qtot 1.052
  2730         CT    176    VAL    CG2   2550    -0.3192          0   ; qtot 0.7333
  2731         HC    176    VAL   HG21   2551     0.0791          0   ; qtot 0.8124
  2732         HC    176    VAL   HG22   2552     0.0791          0   ; qtot 0.8915
  2733         HC    176    VAL   HG23   2553     0.0791          0   ; qtot 0.9706
  2734          C    176    VAL      C   2554     0.5973      12.01   ; qtot 1.568
  2735         OB    176    VAL      O   2555    -0.5679         16   ; qtot 1
; residue 177 HIS rtp HIE  q  0.0
  2736          N    177    HIS      N   2556    -0.4157     15.018   ; qtot 0.5843
  2737         HB    177    HIS      H   2557     0.2719          0   ; qtot 0.8562
  2738         CT    177    HIS     CA   2558    -0.0581     13.018   ; qtot 0.7981
  2739         H1    177    HIS     HA   2559      0.136          0   ; qtot 0.9341
  2740         CT    177    HIS     CB   2560    -0.0074     14.026   ; qtot 0.9267
  2741         HC    177    HIS    HB1   2561     0.0367          0   ; qtot 0.9634
  2742         HC    177    HIS    HB2   2562     0.0367          0   ; qtot 1
  2743         CC    177    HIS     CG   2563     0.1868      12.01   ; qtot 1.187
  2744         NB    177    HIS    ND1   2564    -0.5432      14.01   ; qtot 0.6437
  2745         CR    177    HIS    CE1   2565     0.1635     13.018   ; qtot 0.8072
  2746         H5    177    HIS    HE1   2566     0.1435          0   ; qtot 0.9507
  2747         NA    177    HIS    NE2   2567    -0.2795     15.018   ; qtot 0.6712
  2748          H    177    HIS    HE2   2568     0.3339          0   ; qtot 1.005
  2749         CW    177    HIS    CD2   2569    -0.2207     13.018   ; qtot 0.7844
  2750         H4    177    HIS    HD2   2570     0.1862          0   ; qtot 0.9706
  2751          C    177    HIS      C   2571     0.5973      12.01   ; qtot 1.568
  2752         OB    177    HIS      O   2572    -0.5679         16   ; qtot 1
; residue 178 THR rtp THR  q  0.0
  2753          N    178    THR      N   2573    -0.4157     15.018   ; qtot 0.5843
  2754         HB    178    THR      H   2574     0.2719          0   ; qtot 0.8562
  2755         CT    178    THR     CA   2575    -0.0389     13.018   ; qtot 0.8173
  2756         H1    178    THR     HA   2576     0.1007          0   ; qtot 0.918
  2757         C8    178    THR     CB   2577     0.3654     13.018   ; qtot 1.283
  2758         H1    178    THR     HB   2578     0.0043          0   ; qtot 1.288
  2759       MCH3    178    THR   MCG1   2579          0      7.517   ; qtot 1.288
  2760       MCH3    178    THR   MCG2   2579          0      7.517   ; qtot 1.288
  2761         CT    178    THR    CG2   2579    -0.2438          0   ; qtot 1.044
  2762         HC    178    THR   HG21   2580     0.0642          0   ; qtot 1.108
  2763         HC    178    THR   HG22   2581     0.0642          0   ; qtot 1.172
  2764         HC    178    THR   HG23   2582     0.0642          0   ; qtot 1.236
  2765         O3    178    THR    OG1   2583    -0.6761         16   ; qtot 0.5604
  2766         HO    178    THR    HG1   2584     0.4102      1.008   ; qtot 0.9706
  2767          C    178    THR      C   2585     0.5973      12.01   ; qtot 1.568
  2768         OB    178    THR      O   2586    -0.5679         16   ; qtot 1
; residue 179 PHE rtp PHE  q  0.0
  2769          N    179    PHE      N   2587    -0.4157     15.018   ; qtot 0.5843
  2770         HB    179    PHE      H   2588     0.2719          0   ; qtot 0.8562
  2771         CT    179    PHE     CA   2589    -0.0024     13.018   ; qtot 0.8538
  2772         H1    179    PHE     HA   2590     0.0978          0   ; qtot 0.9516
  2773         CT    179    PHE     CB   2591    -0.0343     14.026   ; qtot 0.9173
  2774         HC    179    PHE    HB1   2592     0.0295          0   ; qtot 0.9468
  2775         HC    179    PHE    HB2   2593     0.0295          0   ; qtot 0.9763
  2776         CA    179    PHE     CG   2594     0.0118      12.01   ; qtot 0.9881
  2777         CA    179    PHE    CD1   2595    -0.1256     13.018   ; qtot 0.8625
  2778         HA    179    PHE    HD1   2596      0.133          0   ; qtot 0.9955
  2779         CA    179    PHE    CE1   2597    -0.1704     13.018   ; qtot 0.8251
  2780         HA    179    PHE    HE1   2598      0.143          0   ; qtot 0.9681
  2781         CA    179    PHE     CZ   2599    -0.1072     13.018   ; qtot 0.8609
  2782         HA    179    PHE     HZ   2600     0.1297          0   ; qtot 0.9906
  2783         CA    179    PHE    CE2   2601    -0.1704     13.018   ; qtot 0.8202
  2784         HA    179    PHE    HE2   2602      0.143          0   ; qtot 0.9632
  2785         CA    179    PHE    CD2   2603    -0.1256     13.018   ; qtot 0.8376
  2786         HA    179    PHE    HD2   2604      0.133          0   ; qtot 0.9706
  2787          C    179    PHE      C   2605     0.5973      12.01   ; qtot 1.568
  2788         OB    179    PHE      O   2606    -0.5679         16   ; qtot 1
; residue 180 PRO rtp PRO  q  0.0
  2789          N    180    PRO      N   2607    -0.2548      14.01   ; qtot 0.7452
  2790         CT    180    PRO     CD   2608     0.0192     14.026   ; qtot 0.7644
  2791         H1    180    PRO    HD1   2609     0.0391          0   ; qtot 0.8035
  2792         H1    180    PRO    HD2   2610     0.0391          0   ; qtot 0.8426
  2793         CT    180    PRO     CG   2611     0.0189     14.026   ; qtot 0.8615
  2794         HC    180    PRO    HG1   2612     0.0213          0   ; qtot 0.8828
  2795         HC    180    PRO    HG2   2613     0.0213          0   ; qtot 0.9041
  2796         CT    180    PRO     CB   2614     -0.007     14.026   ; qtot 0.8971
  2797         HC    180    PRO    HB1   2615     0.0253          0   ; qtot 0.9224
  2798         HC    180    PRO    HB2   2616     0.0253          0   ; qtot 0.9477
  2799         C7    180    PRO     CA   2617    -0.0266     13.018   ; qtot 0.9211
  2800         H1    180    PRO     HA   2618     0.0641          0   ; qtot 0.9852
  2801          C    180    PRO      C   2619     0.5896      12.01   ; qtot 1.575
  2802         OB    180    PRO      O   2620    -0.5748         16   ; qtot 1
; residue 181 ALA rtp ALA  q  0.0
  2803          N    181    ALA      N   2621    -0.4157     15.018   ; qtot 0.5843
  2804         HB    181    ALA      H   2622     0.2719          0   ; qtot 0.8562
  2805         CT    181    ALA     CA   2623     0.0337     13.018   ; qtot 0.8899
  2806         H1    181    ALA     HA   2624     0.0823          0   ; qtot 0.9722
  2807       MCH3    181    ALA   MCB1   2625          0      7.517   ; qtot 0.9722
  2808       MCH3    181    ALA   MCB2   2625          0      7.517   ; qtot 0.9722
  2809         CT    181    ALA     CB   2625    -0.1825          0   ; qtot 0.7897
  2810         HC    181    ALA    HB1   2626     0.0603          0   ; qtot 0.85
  2811         HC    181    ALA    HB2   2627     0.0603          0   ; qtot 0.9103
  2812         HC    181    ALA    HB3   2628     0.0603          0   ; qtot 0.9706
  2813          C    181    ALA      C   2629     0.5973      12.01   ; qtot 1.568
  2814         OB    181    ALA      O   2630    -0.5679         16   ; qtot 1
; residue 182 VAL rtp VAL  q  0.0
  2815          N    182    VAL      N   2631    -0.4157     15.018   ; qtot 0.5843
  2816         HB    182    VAL      H   2632     0.2719          0   ; qtot 0.8562
  2817         CT    182    VAL     CA   2633    -0.0875     13.018   ; qtot 0.7687
  2818         H1    182    VAL     HA   2634     0.0969          0   ; qtot 0.8656
  2819         C8    182    VAL     CB   2635     0.2985     13.018   ; qtot 1.164
  2820         HC    182    VAL     HB   2636    -0.0297          0   ; qtot 1.134
  2821       MCH3    182    VAL   MCG1   2637          0      7.517   ; qtot 1.134
  2822       MCH3    182    VAL   MCG2   2637          0      7.517   ; qtot 1.134
  2823         CT    182    VAL    CG1   2637    -0.3192          0   ; qtot 0.8152
  2824         HC    182    VAL   HG11   2638     0.0791          0   ; qtot 0.8943
  2825         HC    182    VAL   HG12   2639     0.0791          0   ; qtot 0.9734
  2826         HC    182    VAL   HG13   2640     0.0791          0   ; qtot 1.052
  2827       MCH3    182    VAL   MCG1   2641          0      7.517   ; qtot 1.052
  2828       MCH3    182    VAL   MCG2   2641          0      7.517   ; qtot 1.052
  2829         CT    182    VAL    CG2   2641    -0.3192          0   ; qtot 0.7333
  2830         HC    182    VAL   HG21   2642     0.0791          0   ; qtot 0.8124
  2831         HC    182    VAL   HG22   2643     0.0791          0   ; qtot 0.8915
  2832         HC    182    VAL   HG23   2644     0.0791          0   ; qtot 0.9706
  2833          C    182    VAL      C   2645     0.5973      12.01   ; qtot 1.568
  2834         OB    182    VAL      O   2646    -0.5679         16   ; qtot 1
; residue 183 LEU rtp LEU  q  0.0
  2835          N    183    LEU      N   2647    -0.4157     15.018   ; qtot 0.5843
  2836         HB    183    LEU      H   2648     0.2719          0   ; qtot 0.8562
  2837         CT    183    LEU     CA   2649    -0.0518     13.018   ; qtot 0.8044
  2838         H1    183    LEU     HA   2650     0.0922          0   ; qtot 0.8966
  2839         CT    183    LEU     CB   2651    -0.1102     14.026   ; qtot 0.7864
  2840         HC    183    LEU    HB1   2652     0.0457          0   ; qtot 0.8321
  2841         HC    183    LEU    HB2   2653     0.0457          0   ; qtot 0.8778
  2842         C4    183    LEU     CG   2654     0.3531     13.018   ; qtot 1.231
  2843         HC    183    LEU     HG   2655    -0.0361          0   ; qtot 1.195
  2844       MCH3    183    LEU   MCD1   2656          0      7.517   ; qtot 1.195
  2845       MCH3    183    LEU   MCD2   2656          0      7.517   ; qtot 1.195
  2846         CT    183    LEU    CD1   2656    -0.4121          0   ; qtot 0.7827
  2847         HC    183    LEU   HD11   2657        0.1          0   ; qtot 0.8827
  2848         HC    183    LEU   HD12   2658        0.1          0   ; qtot 0.9827
  2849         HC    183    LEU   HD13   2659        0.1          0   ; qtot 1.083
  2850       MCH3    183    LEU   MCD1   2660          0      7.517   ; qtot 1.083
  2851       MCH3    183    LEU   MCD2   2660          0      7.517   ; qtot 1.083
  2852         CT    183    LEU    CD2   2660    -0.4121          0   ; qtot 0.6706
  2853         HC    183    LEU   HD21   2661        0.1          0   ; qtot 0.7706
  2854         HC    183    LEU   HD22   2662        0.1          0   ; qtot 0.8706
  2855         HC    183    LEU   HD23   2663        0.1          0   ; qtot 0.9706
  2856          C    183    LEU      C   2664     0.5973      12.01   ; qtot 1.568
  2857         OB    183    LEU      O   2665    -0.5679         16   ; qtot 1
; residue 184 GLN rtp GLN  q  0.0
  2858          N    184    GLN      N   2666    -0.4157     15.018   ; qtot 0.5843
  2859         HB    184    GLN      H   2667     0.2719          0   ; qtot 0.8562
  2860         CT    184    GLN     CA   2668    -0.0031     13.018   ; qtot 0.8531
  2861         H1    184    GLN     HA   2669      0.085          0   ; qtot 0.9381
  2862         CT    184    GLN     CB   2670    -0.0036     14.026   ; qtot 0.9345
  2863         HC    184    GLN    HB1   2671     0.0171          0   ; qtot 0.9516
  2864         HC    184    GLN    HB2   2672     0.0171          0   ; qtot 0.9687
  2865         C9    184    GLN     CG   2673    -0.0645     14.026   ; qtot 0.9042
  2866         HC    184    GLN    HG1   2674     0.0352          0   ; qtot 0.9394
  2867         HC    184    GLN    HG2   2675     0.0352          0   ; qtot 0.9746
  2868          C    184    GLN     CD   2676     0.6951      12.01   ; qtot 1.67
  2869          O    184    GLN    OE1   2677    -0.6086         16   ; qtot 1.061
  2870          N    184    GLN    NE2   2678    -0.9407     16.026   ; qtot 0.1204
  2871          H    184    GLN   HE21   2679     0.4251          0   ; qtot 0.5455
  2872          H    184    GLN   HE22   2680     0.4251          0   ; qtot 0.9706
  2873          C    184    GLN      C   2681     0.5973      12.01   ; qtot 1.568
  2874         OB    184    GLN      O   2682    -0.5679         16   ; qtot 1
; residue 185 SER rtp SER  q  0.0
  2875          N    185    SER      N   2683    -0.4157     15.018   ; qtot 0.5843
  2876         HB    185    SER      H   2684     0.2719          0   ; qtot 0.8562
  2877         CT    185    SER     CA   2685    -0.0249     13.018   ; qtot 0.8313
  2878         H1    185    SER     HA   2686     0.0843          0   ; qtot 0.9156
  2879         C8    185    SER     CB   2687     0.2117     14.026   ; qtot 1.127
  2880         H1    185    SER    HB1   2688     0.0352          0   ; qtot 1.162
  2881         H1    185    SER    HB2   2689     0.0352          0   ; qtot 1.198
  2882         OH    185    SER     OG   2690    -0.6546         16   ; qtot 0.5431
  2883         HO    185    SER     HG   2691     0.4275      1.008   ; qtot 0.9706
  2884          C    185    SER      C   2692     0.5973      12.01   ; qtot 1.568
  2885         OB    185    SER      O   2693    -0.5679         16   ; qtot 1
; residue 186 SER rtp SER  q  0.0
  2886          N    186    SER      N   2694    -0.4157     15.018   ; qtot 0.5843
  2887         HB    186    SER      H   2695     0.2719          0   ; qtot 0.8562
  2888         CT    186    SER     CA   2696    -0.0249     13.018   ; qtot 0.8313
  2889         H1    186    SER     HA   2697     0.0843          0   ; qtot 0.9156
  2890         C8    186    SER     CB   2698     0.2117     14.026   ; qtot 1.127
  2891         H1    186    SER    HB1   2699     0.0352          0   ; qtot 1.162
  2892         H1    186    SER    HB2   2700     0.0352          0   ; qtot 1.198
  2893         OH    186    SER     OG   2701    -0.6546         16   ; qtot 0.5431
  2894         HO    186    SER     HG   2702     0.4275      1.008   ; qtot 0.9706
  2895          C    186    SER      C   2703     0.5973      12.01   ; qtot 1.568
  2896         OB    186    SER      O   2704    -0.5679         16   ; qtot 1
; residue 187 GLY rtp GLY  q  0.0
  2897          N    187    GLY      N   2705    -0.4157     15.018   ; qtot 0.5843
  2898         HB    187    GLY      H   2706     0.2719          0   ; qtot 0.8562
  2899         C1    187    GLY     CA   2707    -0.0252     14.026   ; qtot 0.831
  2900         H1    187    GLY    HA1   2708     0.0698          0   ; qtot 0.9008
  2901         H1    187    GLY    HA2   2709     0.0698          0   ; qtot 0.9706
  2902          C    187    GLY      C   2710     0.5973      12.01   ; qtot 1.568
  2903         OB    187    GLY      O   2711    -0.5679         16   ; qtot 1
; residue 188 LEU rtp LEU  q  0.0
  2904          N    188    LEU      N   2712    -0.4157     15.018   ; qtot 0.5843
  2905         HB    188    LEU      H   2713     0.2719          0   ; qtot 0.8562
  2906         CT    188    LEU     CA   2714    -0.0518     13.018   ; qtot 0.8044
  2907         H1    188    LEU     HA   2715     0.0922          0   ; qtot 0.8966
  2908         CT    188    LEU     CB   2716    -0.1102     14.026   ; qtot 0.7864
  2909         HC    188    LEU    HB1   2717     0.0457          0   ; qtot 0.8321
  2910         HC    188    LEU    HB2   2718     0.0457          0   ; qtot 0.8778
  2911         C4    188    LEU     CG   2719     0.3531     13.018   ; qtot 1.231
  2912         HC    188    LEU     HG   2720    -0.0361          0   ; qtot 1.195
  2913       MCH3    188    LEU   MCD1   2721          0      7.517   ; qtot 1.195
  2914       MCH3    188    LEU   MCD2   2721          0      7.517   ; qtot 1.195
  2915         CT    188    LEU    CD1   2721    -0.4121          0   ; qtot 0.7827
  2916         HC    188    LEU   HD11   2722        0.1          0   ; qtot 0.8827
  2917         HC    188    LEU   HD12   2723        0.1          0   ; qtot 0.9827
  2918         HC    188    LEU   HD13   2724        0.1          0   ; qtot 1.083
  2919       MCH3    188    LEU   MCD1   2725          0      7.517   ; qtot 1.083
  2920       MCH3    188    LEU   MCD2   2725          0      7.517   ; qtot 1.083
  2921         CT    188    LEU    CD2   2725    -0.4121          0   ; qtot 0.6706
  2922         HC    188    LEU   HD21   2726        0.1          0   ; qtot 0.7706
  2923         HC    188    LEU   HD22   2727        0.1          0   ; qtot 0.8706
  2924         HC    188    LEU   HD23   2728        0.1          0   ; qtot 0.9706
  2925          C    188    LEU      C   2729     0.5973      12.01   ; qtot 1.568
  2926         OB    188    LEU      O   2730    -0.5679         16   ; qtot 1
; residue 189 TYR rtp TYR  q  0.0
  2927          N    189    TYR      N   2731    -0.4157     15.018   ; qtot 0.5843
  2928         HB    189    TYR      H   2732     0.2719          0   ; qtot 0.8562
  2929         CT    189    TYR     CA   2733    -0.0014     13.018   ; qtot 0.8548
  2930         H1    189    TYR     HA   2734     0.0876          0   ; qtot 0.9424
  2931         CT    189    TYR     CB   2735    -0.0152     14.026   ; qtot 0.9272
  2932         HC    189    TYR    HB1   2736     0.0295          0   ; qtot 0.9567
  2933         HC    189    TYR    HB2   2737     0.0295          0   ; qtot 0.9862
  2934         CA    189    TYR     CG   2738    -0.0011      12.01   ; qtot 0.9851
  2935         CA    189    TYR    CD1   2739    -0.1906     13.018   ; qtot 0.7945
  2936         HA    189    TYR    HD1   2740     0.1699          0   ; qtot 0.9644
  2937         CA    189    TYR    CE1   2741    -0.2341     13.018   ; qtot 0.7303
  2938         HA    189    TYR    HE1   2742     0.1656          0   ; qtot 0.8959
  2939          C    189    TYR     CZ   2743     0.3226      12.01   ; qtot 1.218
  2940         OH    189    TYR     OH   2744    -0.5579         16   ; qtot 0.6606
  2941         HO    189    TYR     HH   2745     0.3992      1.008   ; qtot 1.06
  2942         CA    189    TYR    CE2   2746    -0.2341     13.018   ; qtot 0.8257
  2943         HA    189    TYR    HE2   2747     0.1656          0   ; qtot 0.9913
  2944         CA    189    TYR    CD2   2748    -0.1906     13.018   ; qtot 0.8007
  2945         HA    189    TYR    HD2   2749     0.1699          0   ; qtot 0.9706
  2946          C    189    TYR      C   2750     0.5973      12.01   ; qtot 1.568
  2947         OB    189    TYR      O   2751    -0.5679         16   ; qtot 1
; residue 190 SER rtp SER  q  0.0
  2948          N    190    SER      N   2752    -0.4157     15.018   ; qtot 0.5843
  2949         HB    190    SER      H   2753     0.2719          0   ; qtot 0.8562
  2950         CT    190    SER     CA   2754    -0.0249     13.018   ; qtot 0.8313
  2951         H1    190    SER     HA   2755     0.0843          0   ; qtot 0.9156
  2952         C8    190    SER     CB   2756     0.2117     14.026   ; qtot 1.127
  2953         H1    190    SER    HB1   2757     0.0352          0   ; qtot 1.162
  2954         H1    190    SER    HB2   2758     0.0352          0   ; qtot 1.198
  2955         OH    190    SER     OG   2759    -0.6546         16   ; qtot 0.5431
  2956         HO    190    SER     HG   2760     0.4275      1.008   ; qtot 0.9706
  2957          C    190    SER      C   2761     0.5973      12.01   ; qtot 1.568
  2958         OB    190    SER      O   2762    -0.5679         16   ; qtot 1
; residue 191 LEU rtp LEU  q  0.0
  2959          N    191    LEU      N   2763    -0.4157     15.018   ; qtot 0.5843
  2960         HB    191    LEU      H   2764     0.2719          0   ; qtot 0.8562
  2961         CT    191    LEU     CA   2765    -0.0518     13.018   ; qtot 0.8044
  2962         H1    191    LEU     HA   2766     0.0922          0   ; qtot 0.8966
  2963         CT    191    LEU     CB   2767    -0.1102     14.026   ; qtot 0.7864
  2964         HC    191    LEU    HB1   2768     0.0457          0   ; qtot 0.8321
  2965         HC    191    LEU    HB2   2769     0.0457          0   ; qtot 0.8778
  2966         C4    191    LEU     CG   2770     0.3531     13.018   ; qtot 1.231
  2967         HC    191    LEU     HG   2771    -0.0361          0   ; qtot 1.195
  2968       MCH3    191    LEU   MCD1   2772          0      7.517   ; qtot 1.195
  2969       MCH3    191    LEU   MCD2   2772          0      7.517   ; qtot 1.195
  2970         CT    191    LEU    CD1   2772    -0.4121          0   ; qtot 0.7827
  2971         HC    191    LEU   HD11   2773        0.1          0   ; qtot 0.8827
  2972         HC    191    LEU   HD12   2774        0.1          0   ; qtot 0.9827
  2973         HC    191    LEU   HD13   2775        0.1          0   ; qtot 1.083
  2974       MCH3    191    LEU   MCD1   2776          0      7.517   ; qtot 1.083
  2975       MCH3    191    LEU   MCD2   2776          0      7.517   ; qtot 1.083
  2976         CT    191    LEU    CD2   2776    -0.4121          0   ; qtot 0.6706
  2977         HC    191    LEU   HD21   2777        0.1          0   ; qtot 0.7706
  2978         HC    191    LEU   HD22   2778        0.1          0   ; qtot 0.8706
  2979         HC    191    LEU   HD23   2779        0.1          0   ; qtot 0.9706
  2980          C    191    LEU      C   2780     0.5973      12.01   ; qtot 1.568
  2981         OB    191    LEU      O   2781    -0.5679         16   ; qtot 1
; residue 192 SER rtp SER  q  0.0
  2982          N    192    SER      N   2782    -0.4157     15.018   ; qtot 0.5843
  2983         HB    192    SER      H   2783     0.2719          0   ; qtot 0.8562
  2984         CT    192    SER     CA   2784    -0.0249     13.018   ; qtot 0.8313
  2985         H1    192    SER     HA   2785     0.0843          0   ; qtot 0.9156
  2986         C8    192    SER     CB   2786     0.2117     14.026   ; qtot 1.127
  2987         H1    192    SER    HB1   2787     0.0352          0   ; qtot 1.162
  2988         H1    192    SER    HB2   2788     0.0352          0   ; qtot 1.198
  2989         OH    192    SER     OG   2789    -0.6546         16   ; qtot 0.5431
  2990         HO    192    SER     HG   2790     0.4275      1.008   ; qtot 0.9706
  2991          C    192    SER      C   2791     0.5973      12.01   ; qtot 1.568
  2992         OB    192    SER      O   2792    -0.5679         16   ; qtot 1
; residue 193 SER rtp SER  q  0.0
  2993          N    193    SER      N   2793    -0.4157     15.018   ; qtot 0.5843
  2994         HB    193    SER      H   2794     0.2719          0   ; qtot 0.8562
  2995         CT    193    SER     CA   2795    -0.0249     13.018   ; qtot 0.8313
  2996         H1    193    SER     HA   2796     0.0843          0   ; qtot 0.9156
  2997         C8    193    SER     CB   2797     0.2117     14.026   ; qtot 1.127
  2998         H1    193    SER    HB1   2798     0.0352          0   ; qtot 1.162
  2999         H1    193    SER    HB2   2799     0.0352          0   ; qtot 1.198
  3000         OH    193    SER     OG   2800    -0.6546         16   ; qtot 0.5431
  3001         HO    193    SER     HG   2801     0.4275      1.008   ; qtot 0.9706
  3002          C    193    SER      C   2802     0.5973      12.01   ; qtot 1.568
  3003         OB    193    SER      O   2803    -0.5679         16   ; qtot 1
; residue 194 VAL rtp VAL  q  0.0
  3004          N    194    VAL      N   2804    -0.4157     15.018   ; qtot 0.5843
  3005         HB    194    VAL      H   2805     0.2719          0   ; qtot 0.8562
  3006         CT    194    VAL     CA   2806    -0.0875     13.018   ; qtot 0.7687
  3007         H1    194    VAL     HA   2807     0.0969          0   ; qtot 0.8656
  3008         C8    194    VAL     CB   2808     0.2985     13.018   ; qtot 1.164
  3009         HC    194    VAL     HB   2809    -0.0297          0   ; qtot 1.134
  3010       MCH3    194    VAL   MCG1   2810          0      7.517   ; qtot 1.134
  3011       MCH3    194    VAL   MCG2   2810          0      7.517   ; qtot 1.134
  3012         CT    194    VAL    CG1   2810    -0.3192          0   ; qtot 0.8152
  3013         HC    194    VAL   HG11   2811     0.0791          0   ; qtot 0.8943
  3014         HC    194    VAL   HG12   2812     0.0791          0   ; qtot 0.9734
  3015         HC    194    VAL   HG13   2813     0.0791          0   ; qtot 1.052
  3016       MCH3    194    VAL   MCG1   2814          0      7.517   ; qtot 1.052
  3017       MCH3    194    VAL   MCG2   2814          0      7.517   ; qtot 1.052
  3018         CT    194    VAL    CG2   2814    -0.3192          0   ; qtot 0.7333
  3019         HC    194    VAL   HG21   2815     0.0791          0   ; qtot 0.8124
  3020         HC    194    VAL   HG22   2816     0.0791          0   ; qtot 0.8915
  3021         HC    194    VAL   HG23   2817     0.0791          0   ; qtot 0.9706
  3022          C    194    VAL      C   2818     0.5973      12.01   ; qtot 1.568
  3023         OB    194    VAL      O   2819    -0.5679         16   ; qtot 1
; residue 195 VAL rtp VAL  q  0.0
  3024          N    195    VAL      N   2820    -0.4157     15.018   ; qtot 0.5843
  3025         HB    195    VAL      H   2821     0.2719          0   ; qtot 0.8562
  3026         CT    195    VAL     CA   2822    -0.0875     13.018   ; qtot 0.7687
  3027         H1    195    VAL     HA   2823     0.0969          0   ; qtot 0.8656
  3028         C8    195    VAL     CB   2824     0.2985     13.018   ; qtot 1.164
  3029         HC    195    VAL     HB   2825    -0.0297          0   ; qtot 1.134
  3030       MCH3    195    VAL   MCG1   2826          0      7.517   ; qtot 1.134
  3031       MCH3    195    VAL   MCG2   2826          0      7.517   ; qtot 1.134
  3032         CT    195    VAL    CG1   2826    -0.3192          0   ; qtot 0.8152
  3033         HC    195    VAL   HG11   2827     0.0791          0   ; qtot 0.8943
  3034         HC    195    VAL   HG12   2828     0.0791          0   ; qtot 0.9734
  3035         HC    195    VAL   HG13   2829     0.0791          0   ; qtot 1.052
  3036       MCH3    195    VAL   MCG1   2830          0      7.517   ; qtot 1.052
  3037       MCH3    195    VAL   MCG2   2830          0      7.517   ; qtot 1.052
  3038         CT    195    VAL    CG2   2830    -0.3192          0   ; qtot 0.7333
  3039         HC    195    VAL   HG21   2831     0.0791          0   ; qtot 0.8124
  3040         HC    195    VAL   HG22   2832     0.0791          0   ; qtot 0.8915
  3041         HC    195    VAL   HG23   2833     0.0791          0   ; qtot 0.9706
  3042          C    195    VAL      C   2834     0.5973      12.01   ; qtot 1.568
  3043         OB    195    VAL      O   2835    -0.5679         16   ; qtot 1
; residue 196 THR rtp THR  q  0.0
  3044          N    196    THR      N   2836    -0.4157     15.018   ; qtot 0.5843
  3045         HB    196    THR      H   2837     0.2719          0   ; qtot 0.8562
  3046         CT    196    THR     CA   2838    -0.0389     13.018   ; qtot 0.8173
  3047         H1    196    THR     HA   2839     0.1007          0   ; qtot 0.918
  3048         C8    196    THR     CB   2840     0.3654     13.018   ; qtot 1.283
  3049         H1    196    THR     HB   2841     0.0043          0   ; qtot 1.288
  3050       MCH3    196    THR   MCG1   2842          0      7.517   ; qtot 1.288
  3051       MCH3    196    THR   MCG2   2842          0      7.517   ; qtot 1.288
  3052         CT    196    THR    CG2   2842    -0.2438          0   ; qtot 1.044
  3053         HC    196    THR   HG21   2843     0.0642          0   ; qtot 1.108
  3054         HC    196    THR   HG22   2844     0.0642          0   ; qtot 1.172
  3055         HC    196    THR   HG23   2845     0.0642          0   ; qtot 1.236
  3056         O3    196    THR    OG1   2846    -0.6761         16   ; qtot 0.5604
  3057         HO    196    THR    HG1   2847     0.4102      1.008   ; qtot 0.9706
  3058          C    196    THR      C   2848     0.5973      12.01   ; qtot 1.568
  3059         OB    196    THR      O   2849    -0.5679         16   ; qtot 1
; residue 197 VAL rtp VAL  q  0.0
  3060          N    197    VAL      N   2850    -0.4157     15.018   ; qtot 0.5843
  3061         HB    197    VAL      H   2851     0.2719          0   ; qtot 0.8562
  3062         CT    197    VAL     CA   2852    -0.0875     13.018   ; qtot 0.7687
  3063         H1    197    VAL     HA   2853     0.0969          0   ; qtot 0.8656
  3064         C8    197    VAL     CB   2854     0.2985     13.018   ; qtot 1.164
  3065         HC    197    VAL     HB   2855    -0.0297          0   ; qtot 1.134
  3066       MCH3    197    VAL   MCG1   2856          0      7.517   ; qtot 1.134
  3067       MCH3    197    VAL   MCG2   2856          0      7.517   ; qtot 1.134
  3068         CT    197    VAL    CG1   2856    -0.3192          0   ; qtot 0.8152
  3069         HC    197    VAL   HG11   2857     0.0791          0   ; qtot 0.8943
  3070         HC    197    VAL   HG12   2858     0.0791          0   ; qtot 0.9734
  3071         HC    197    VAL   HG13   2859     0.0791          0   ; qtot 1.052
  3072       MCH3    197    VAL   MCG1   2860          0      7.517   ; qtot 1.052
  3073       MCH3    197    VAL   MCG2   2860          0      7.517   ; qtot 1.052
  3074         CT    197    VAL    CG2   2860    -0.3192          0   ; qtot 0.7333
  3075         HC    197    VAL   HG21   2861     0.0791          0   ; qtot 0.8124
  3076         HC    197    VAL   HG22   2862     0.0791          0   ; qtot 0.8915
  3077         HC    197    VAL   HG23   2863     0.0791          0   ; qtot 0.9706
  3078          C    197    VAL      C   2864     0.5973      12.01   ; qtot 1.568
  3079         OB    197    VAL      O   2865    -0.5679         16   ; qtot 1
; residue 198 PRO rtp PRO  q  0.0
  3080          N    198    PRO      N   2866    -0.2548      14.01   ; qtot 0.7452
  3081         CT    198    PRO     CD   2867     0.0192     14.026   ; qtot 0.7644
  3082         H1    198    PRO    HD1   2868     0.0391          0   ; qtot 0.8035
  3083         H1    198    PRO    HD2   2869     0.0391          0   ; qtot 0.8426
  3084         CT    198    PRO     CG   2870     0.0189     14.026   ; qtot 0.8615
  3085         HC    198    PRO    HG1   2871     0.0213          0   ; qtot 0.8828
  3086         HC    198    PRO    HG2   2872     0.0213          0   ; qtot 0.9041
  3087         CT    198    PRO     CB   2873     -0.007     14.026   ; qtot 0.8971
  3088         HC    198    PRO    HB1   2874     0.0253          0   ; qtot 0.9224
  3089         HC    198    PRO    HB2   2875     0.0253          0   ; qtot 0.9477
  3090         C7    198    PRO     CA   2876    -0.0266     13.018   ; qtot 0.9211
  3091         H1    198    PRO     HA   2877     0.0641          0   ; qtot 0.9852
  3092          C    198    PRO      C   2878     0.5896      12.01   ; qtot 1.575
  3093         OB    198    PRO      O   2879    -0.5748         16   ; qtot 1
; residue 199 SER rtp SER  q  0.0
  3094          N    199    SER      N   2880    -0.4157     15.018   ; qtot 0.5843
  3095         HB    199    SER      H   2881     0.2719          0   ; qtot 0.8562
  3096         CT    199    SER     CA   2882    -0.0249     13.018   ; qtot 0.8313
  3097         H1    199    SER     HA   2883     0.0843          0   ; qtot 0.9156
  3098         C8    199    SER     CB   2884     0.2117     14.026   ; qtot 1.127
  3099         H1    199    SER    HB1   2885     0.0352          0   ; qtot 1.162
  3100         H1    199    SER    HB2   2886     0.0352          0   ; qtot 1.198
  3101         OH    199    SER     OG   2887    -0.6546         16   ; qtot 0.5431
  3102         HO    199    SER     HG   2888     0.4275      1.008   ; qtot 0.9706
  3103          C    199    SER      C   2889     0.5973      12.01   ; qtot 1.568
  3104         OB    199    SER      O   2890    -0.5679         16   ; qtot 1
; residue 200 SER rtp SER  q  0.0
  3105          N    200    SER      N   2891    -0.4157     15.018   ; qtot 0.5843
  3106         HB    200    SER      H   2892     0.2719          0   ; qtot 0.8562
  3107         CT    200    SER     CA   2893    -0.0249     13.018   ; qtot 0.8313
  3108         H1    200    SER     HA   2894     0.0843          0   ; qtot 0.9156
  3109         C8    200    SER     CB   2895     0.2117     14.026   ; qtot 1.127
  3110         H1    200    SER    HB1   2896     0.0352          0   ; qtot 1.162
  3111         H1    200    SER    HB2   2897     0.0352          0   ; qtot 1.198
  3112         OH    200    SER     OG   2898    -0.6546         16   ; qtot 0.5431
  3113         HO    200    SER     HG   2899     0.4275      1.008   ; qtot 0.9706
  3114          C    200    SER      C   2900     0.5973      12.01   ; qtot 1.568
  3115         OB    200    SER      O   2901    -0.5679         16   ; qtot 1
; residue 201 SER rtp SER  q  0.0
  3116          N    201    SER      N   2902    -0.4157     15.018   ; qtot 0.5843
  3117         HB    201    SER      H   2903     0.2719          0   ; qtot 0.8562
  3118         CT    201    SER     CA   2904    -0.0249     13.018   ; qtot 0.8313
  3119         H1    201    SER     HA   2905     0.0843          0   ; qtot 0.9156
  3120         C8    201    SER     CB   2906     0.2117     14.026   ; qtot 1.127
  3121         H1    201    SER    HB1   2907     0.0352          0   ; qtot 1.162
  3122         H1    201    SER    HB2   2908     0.0352          0   ; qtot 1.198
  3123         OH    201    SER     OG   2909    -0.6546         16   ; qtot 0.5431
  3124         HO    201    SER     HG   2910     0.4275      1.008   ; qtot 0.9706
  3125          C    201    SER      C   2911     0.5973      12.01   ; qtot 1.568
  3126         OB    201    SER      O   2912    -0.5679         16   ; qtot 1
; residue 202 LEU rtp LEU  q  0.0
  3127          N    202    LEU      N   2913    -0.4157     15.018   ; qtot 0.5843
  3128         HB    202    LEU      H   2914     0.2719          0   ; qtot 0.8562
  3129         CT    202    LEU     CA   2915    -0.0518     13.018   ; qtot 0.8044
  3130         H1    202    LEU     HA   2916     0.0922          0   ; qtot 0.8966
  3131         CT    202    LEU     CB   2917    -0.1102     14.026   ; qtot 0.7864
  3132         HC    202    LEU    HB1   2918     0.0457          0   ; qtot 0.8321
  3133         HC    202    LEU    HB2   2919     0.0457          0   ; qtot 0.8778
  3134         C4    202    LEU     CG   2920     0.3531     13.018   ; qtot 1.231
  3135         HC    202    LEU     HG   2921    -0.0361          0   ; qtot 1.195
  3136       MCH3    202    LEU   MCD1   2922          0      7.517   ; qtot 1.195
  3137       MCH3    202    LEU   MCD2   2922          0      7.517   ; qtot 1.195
  3138         CT    202    LEU    CD1   2922    -0.4121          0   ; qtot 0.7827
  3139         HC    202    LEU   HD11   2923        0.1          0   ; qtot 0.8827
  3140         HC    202    LEU   HD12   2924        0.1          0   ; qtot 0.9827
  3141         HC    202    LEU   HD13   2925        0.1          0   ; qtot 1.083
  3142       MCH3    202    LEU   MCD1   2926          0      7.517   ; qtot 1.083
  3143       MCH3    202    LEU   MCD2   2926          0      7.517   ; qtot 1.083
  3144         CT    202    LEU    CD2   2926    -0.4121          0   ; qtot 0.6706
  3145         HC    202    LEU   HD21   2927        0.1          0   ; qtot 0.7706
  3146         HC    202    LEU   HD22   2928        0.1          0   ; qtot 0.8706
  3147         HC    202    LEU   HD23   2929        0.1          0   ; qtot 0.9706
  3148          C    202    LEU      C   2930     0.5973      12.01   ; qtot 1.568
  3149         OB    202    LEU      O   2931    -0.5679         16   ; qtot 1
; residue 203 GLY rtp GLY  q  0.0
  3150          N    203    GLY      N   2932    -0.4157     15.018   ; qtot 0.5843
  3151         HB    203    GLY      H   2933     0.2719          0   ; qtot 0.8562
  3152         C1    203    GLY     CA   2934    -0.0252     14.026   ; qtot 0.831
  3153         H1    203    GLY    HA1   2935     0.0698          0   ; qtot 0.9008
  3154         H1    203    GLY    HA2   2936     0.0698          0   ; qtot 0.9706
  3155          C    203    GLY      C   2937     0.5973      12.01   ; qtot 1.568
  3156         OB    203    GLY      O   2938    -0.5679         16   ; qtot 1
; residue 204 THR rtp THR  q  0.0
  3157          N    204    THR      N   2939    -0.4157     15.018   ; qtot 0.5843
  3158         HB    204    THR      H   2940     0.2719          0   ; qtot 0.8562
  3159         CT    204    THR     CA   2941    -0.0389     13.018   ; qtot 0.8173
  3160         H1    204    THR     HA   2942     0.1007          0   ; qtot 0.918
  3161         C8    204    THR     CB   2943     0.3654     13.018   ; qtot 1.283
  3162         H1    204    THR     HB   2944     0.0043          0   ; qtot 1.288
  3163       MCH3    204    THR   MCG1   2945          0      7.517   ; qtot 1.288
  3164       MCH3    204    THR   MCG2   2945          0      7.517   ; qtot 1.288
  3165         CT    204    THR    CG2   2945    -0.2438          0   ; qtot 1.044
  3166         HC    204    THR   HG21   2946     0.0642          0   ; qtot 1.108
  3167         HC    204    THR   HG22   2947     0.0642          0   ; qtot 1.172
  3168         HC    204    THR   HG23   2948     0.0642          0   ; qtot 1.236
  3169         O3    204    THR    OG1   2949    -0.6761         16   ; qtot 0.5604
  3170         HO    204    THR    HG1   2950     0.4102      1.008   ; qtot 0.9706
  3171          C    204    THR      C   2951     0.5973      12.01   ; qtot 1.568
  3172         OB    204    THR      O   2952    -0.5679         16   ; qtot 1
; residue 205 GLN rtp GLN  q  0.0
  3173          N    205    GLN      N   2953    -0.4157     15.018   ; qtot 0.5843
  3174         HB    205    GLN      H   2954     0.2719          0   ; qtot 0.8562
  3175         CT    205    GLN     CA   2955    -0.0031     13.018   ; qtot 0.8531
  3176         H1    205    GLN     HA   2956      0.085          0   ; qtot 0.9381
  3177         CT    205    GLN     CB   2957    -0.0036     14.026   ; qtot 0.9345
  3178         HC    205    GLN    HB1   2958     0.0171          0   ; qtot 0.9516
  3179         HC    205    GLN    HB2   2959     0.0171          0   ; qtot 0.9687
  3180         C9    205    GLN     CG   2960    -0.0645     14.026   ; qtot 0.9042
  3181         HC    205    GLN    HG1   2961     0.0352          0   ; qtot 0.9394
  3182         HC    205    GLN    HG2   2962     0.0352          0   ; qtot 0.9746
  3183          C    205    GLN     CD   2963     0.6951      12.01   ; qtot 1.67
  3184          O    205    GLN    OE1   2964    -0.6086         16   ; qtot 1.061
  3185          N    205    GLN    NE2   2965    -0.9407     16.026   ; qtot 0.1204
  3186          H    205    GLN   HE21   2966     0.4251          0   ; qtot 0.5455
  3187          H    205    GLN   HE22   2967     0.4251          0   ; qtot 0.9706
  3188          C    205    GLN      C   2968     0.5973      12.01   ; qtot 1.568
  3189         OB    205    GLN      O   2969    -0.5679         16   ; qtot 1
; residue 206 THR rtp THR  q  0.0
  3190          N    206    THR      N   2970    -0.4157     15.018   ; qtot 0.5843
  3191         HB    206    THR      H   2971     0.2719          0   ; qtot 0.8562
  3192         CT    206    THR     CA   2972    -0.0389     13.018   ; qtot 0.8173
  3193         H1    206    THR     HA   2973     0.1007          0   ; qtot 0.918
  3194         C8    206    THR     CB   2974     0.3654     13.018   ; qtot 1.283
  3195         H1    206    THR     HB   2975     0.0043          0   ; qtot 1.288
  3196       MCH3    206    THR   MCG1   2976          0      7.517   ; qtot 1.288
  3197       MCH3    206    THR   MCG2   2976          0      7.517   ; qtot 1.288
  3198         CT    206    THR    CG2   2976    -0.2438          0   ; qtot 1.044
  3199         HC    206    THR   HG21   2977     0.0642          0   ; qtot 1.108
  3200         HC    206    THR   HG22   2978     0.0642          0   ; qtot 1.172
  3201         HC    206    THR   HG23   2979     0.0642          0   ; qtot 1.236
  3202         O3    206    THR    OG1   2980    -0.6761         16   ; qtot 0.5604
  3203         HO    206    THR    HG1   2981     0.4102      1.008   ; qtot 0.9706
  3204          C    206    THR      C   2982     0.5973      12.01   ; qtot 1.568
  3205         OB    206    THR      O   2983    -0.5679         16   ; qtot 1
; residue 207 TYR rtp TYR  q  0.0
  3206          N    207    TYR      N   2984    -0.4157     15.018   ; qtot 0.5843
  3207         HB    207    TYR      H   2985     0.2719          0   ; qtot 0.8562
  3208         CT    207    TYR     CA   2986    -0.0014     13.018   ; qtot 0.8548
  3209         H1    207    TYR     HA   2987     0.0876          0   ; qtot 0.9424
  3210         CT    207    TYR     CB   2988    -0.0152     14.026   ; qtot 0.9272
  3211         HC    207    TYR    HB1   2989     0.0295          0   ; qtot 0.9567
  3212         HC    207    TYR    HB2   2990     0.0295          0   ; qtot 0.9862
  3213         CA    207    TYR     CG   2991    -0.0011      12.01   ; qtot 0.9851
  3214         CA    207    TYR    CD1   2992    -0.1906     13.018   ; qtot 0.7945
  3215         HA    207    TYR    HD1   2993     0.1699          0   ; qtot 0.9644
  3216         CA    207    TYR    CE1   2994    -0.2341     13.018   ; qtot 0.7303
  3217         HA    207    TYR    HE1   2995     0.1656          0   ; qtot 0.8959
  3218          C    207    TYR     CZ   2996     0.3226      12.01   ; qtot 1.218
  3219         OH    207    TYR     OH   2997    -0.5579         16   ; qtot 0.6606
  3220         HO    207    TYR     HH   2998     0.3992      1.008   ; qtot 1.06
  3221         CA    207    TYR    CE2   2999    -0.2341     13.018   ; qtot 0.8257
  3222         HA    207    TYR    HE2   3000     0.1656          0   ; qtot 0.9913
  3223         CA    207    TYR    CD2   3001    -0.1906     13.018   ; qtot 0.8007
  3224         HA    207    TYR    HD2   3002     0.1699          0   ; qtot 0.9706
  3225          C    207    TYR      C   3003     0.5973      12.01   ; qtot 1.568
  3226         OB    207    TYR      O   3004    -0.5679         16   ; qtot 1
; residue 208 ILE rtp ILE  q  0.0
  3227          N    208    ILE      N   3005    -0.4157     15.018   ; qtot 0.5843
  3228         HB    208    ILE      H   3006     0.2719          0   ; qtot 0.8562
  3229         CT    208    ILE     CA   3007    -0.0597     13.018   ; qtot 0.7965
  3230         H1    208    ILE     HA   3008     0.0869          0   ; qtot 0.8834
  3231         CT    208    ILE     CB   3009     0.1303     13.018   ; qtot 1.014
  3232         HC    208    ILE     HB   3010     0.0187          0   ; qtot 1.032
  3233       MCH3    208    ILE   MCG1   3011          0      7.517   ; qtot 1.032
  3234       MCH3    208    ILE   MCG2   3011          0      7.517   ; qtot 1.032
  3235         C3    208    ILE    CG2   3011    -0.3204          0   ; qtot 0.712
  3236         HC    208    ILE   HG21   3012     0.0882          0   ; qtot 0.8002
  3237         HC    208    ILE   HG22   3013     0.0882          0   ; qtot 0.8884
  3238         HC    208    ILE   HG23   3014     0.0882          0   ; qtot 0.9766
  3239         CT    208    ILE    CG1   3015     -0.043     14.026   ; qtot 0.9336
  3240         HC    208    ILE   HG11   3016     0.0236          0   ; qtot 0.9572
  3241         HC    208    ILE   HG12   3017     0.0236          0   ; qtot 0.9808
  3242       MCH3    208    ILE   MCD1   3018          0      7.517   ; qtot 0.9808
  3243       MCH3    208    ILE   MCD2   3018          0      7.517   ; qtot 0.9808
  3244         CT    208    ILE     CD   3018     -0.066          0   ; qtot 0.9148
  3245         HC    208    ILE    HD1   3019     0.0186          0   ; qtot 0.9334
  3246         HC    208    ILE    HD2   3020     0.0186          0   ; qtot 0.952
  3247         HC    208    ILE    HD3   3021     0.0186          0   ; qtot 0.9706
  3248          C    208    ILE      C   3022     0.5973      12.01   ; qtot 1.568
  3249         OB    208    ILE      O   3023    -0.5679         16   ; qtot 1
; residue 209 CYS rtp CYX  q  0.0
  3250          N    209    CYS      N   3024    -0.4157     15.018   ; qtot 0.5843
  3251         HB    209    CYS      H   3025     0.2719          0   ; qtot 0.8562
  3252         CT    209    CYS     CA   3026     0.0429     13.018   ; qtot 0.8991
  3253         H1    209    CYS     HA   3027     0.0766          0   ; qtot 0.9757
  3254         CT    209    CYS     CB   3028     -0.079     14.026   ; qtot 0.8967
  3255         H1    209    CYS    HB1   3029      0.091          0   ; qtot 0.9877
  3256         H1    209    CYS    HB2   3030      0.091          0   ; qtot 1.079
  3257          S    209    CYS     SG   3031    -0.1081      32.06   ; qtot 0.9706
  3258          C    209    CYS      C   3032     0.5973      12.01   ; qtot 1.568
  3259         OB    209    CYS      O   3033    -0.5679         16   ; qtot 1
; residue 210 ASN rtp ASN  q  0.0
  3260          N    210    ASN      N   3034    -0.4157     15.018   ; qtot 0.5843
  3261         HB    210    ASN      H   3035     0.2719          0   ; qtot 0.8562
  3262         CT    210    ASN     CA   3036     0.0143     13.018   ; qtot 0.8705
  3263         H1    210    ASN     HA   3037     0.1048          0   ; qtot 0.9753
  3264         CT    210    ASN     CB   3038    -0.2041     14.026   ; qtot 0.7712
  3265         HC    210    ASN    HB1   3039     0.0797          0   ; qtot 0.8509
  3266         HC    210    ASN    HB2   3040     0.0797          0   ; qtot 0.9306
  3267         C5    210    ASN     CG   3041      0.713      12.01   ; qtot 1.644
  3268          O    210    ASN    OD1   3042    -0.5931         16   ; qtot 1.05
  3269          N    210    ASN    ND2   3043    -0.9191     16.026   ; qtot 0.1314
  3270          H    210    ASN   HD21   3044     0.4196          0   ; qtot 0.551
  3271          H    210    ASN   HD22   3045     0.4196          0   ; qtot 0.9706
  3272          C    210    ASN      C   3046     0.5973      12.01   ; qtot 1.568
  3273         OB    210    ASN      O   3047    -0.5679         16   ; qtot 1
; residue 211 VAL rtp VAL  q  0.0
  3274          N    211    VAL      N   3048    -0.4157     15.018   ; qtot 0.5843
  3275         HB    211    VAL      H   3049     0.2719          0   ; qtot 0.8562
  3276         CT    211    VAL     CA   3050    -0.0875     13.018   ; qtot 0.7687
  3277         H1    211    VAL     HA   3051     0.0969          0   ; qtot 0.8656
  3278         C8    211    VAL     CB   3052     0.2985     13.018   ; qtot 1.164
  3279         HC    211    VAL     HB   3053    -0.0297          0   ; qtot 1.134
  3280       MCH3    211    VAL   MCG1   3054          0      7.517   ; qtot 1.134
  3281       MCH3    211    VAL   MCG2   3054          0      7.517   ; qtot 1.134
  3282         CT    211    VAL    CG1   3054    -0.3192          0   ; qtot 0.8152
  3283         HC    211    VAL   HG11   3055     0.0791          0   ; qtot 0.8943
  3284         HC    211    VAL   HG12   3056     0.0791          0   ; qtot 0.9734
  3285         HC    211    VAL   HG13   3057     0.0791          0   ; qtot 1.052
  3286       MCH3    211    VAL   MCG1   3058          0      7.517   ; qtot 1.052
  3287       MCH3    211    VAL   MCG2   3058          0      7.517   ; qtot 1.052
  3288         CT    211    VAL    CG2   3058    -0.3192          0   ; qtot 0.7333
  3289         HC    211    VAL   HG21   3059     0.0791          0   ; qtot 0.8124
  3290         HC    211    VAL   HG22   3060     0.0791          0   ; qtot 0.8915
  3291         HC    211    VAL   HG23   3061     0.0791          0   ; qtot 0.9706
  3292          C    211    VAL      C   3062     0.5973      12.01   ; qtot 1.568
  3293         OB    211    VAL      O   3063    -0.5679         16   ; qtot 1
; residue 212 ASN rtp ASN  q  0.0
  3294          N    212    ASN      N   3064    -0.4157     15.018   ; qtot 0.5843
  3295         HB    212    ASN      H   3065     0.2719          0   ; qtot 0.8562
  3296         CT    212    ASN     CA   3066     0.0143     13.018   ; qtot 0.8705
  3297         H1    212    ASN     HA   3067     0.1048          0   ; qtot 0.9753
  3298         CT    212    ASN     CB   3068    -0.2041     14.026   ; qtot 0.7712
  3299         HC    212    ASN    HB1   3069     0.0797          0   ; qtot 0.8509
  3300         HC    212    ASN    HB2   3070     0.0797          0   ; qtot 0.9306
  3301         C5    212    ASN     CG   3071      0.713      12.01   ; qtot 1.644
  3302          O    212    ASN    OD1   3072    -0.5931         16   ; qtot 1.05
  3303          N    212    ASN    ND2   3073    -0.9191     16.026   ; qtot 0.1314
  3304          H    212    ASN   HD21   3074     0.4196          0   ; qtot 0.551
  3305          H    212    ASN   HD22   3075     0.4196          0   ; qtot 0.9706
  3306          C    212    ASN      C   3076     0.5973      12.01   ; qtot 1.568
  3307         OB    212    ASN      O   3077    -0.5679         16   ; qtot 1
; residue 213 HIS rtp HIE  q  0.0
  3308          N    213    HIS      N   3078    -0.4157     15.018   ; qtot 0.5843
  3309         HB    213    HIS      H   3079     0.2719          0   ; qtot 0.8562
  3310         CT    213    HIS     CA   3080    -0.0581     13.018   ; qtot 0.7981
  3311         H1    213    HIS     HA   3081      0.136          0   ; qtot 0.9341
  3312         CT    213    HIS     CB   3082    -0.0074     14.026   ; qtot 0.9267
  3313         HC    213    HIS    HB1   3083     0.0367          0   ; qtot 0.9634
  3314         HC    213    HIS    HB2   3084     0.0367          0   ; qtot 1
  3315         CC    213    HIS     CG   3085     0.1868      12.01   ; qtot 1.187
  3316         NB    213    HIS    ND1   3086    -0.5432      14.01   ; qtot 0.6437
  3317         CR    213    HIS    CE1   3087     0.1635     13.018   ; qtot 0.8072
  3318         H5    213    HIS    HE1   3088     0.1435          0   ; qtot 0.9507
  3319         NA    213    HIS    NE2   3089    -0.2795     15.018   ; qtot 0.6712
  3320          H    213    HIS    HE2   3090     0.3339          0   ; qtot 1.005
  3321         CW    213    HIS    CD2   3091    -0.2207     13.018   ; qtot 0.7844
  3322         H4    213    HIS    HD2   3092     0.1862          0   ; qtot 0.9706
  3323          C    213    HIS      C   3093     0.5973      12.01   ; qtot 1.568
  3324         OB    213    HIS      O   3094    -0.5679         16   ; qtot 1
; residue 214 LYS rtp LYS  q +1.0
  3325          N    214    LYS      N   3095    -0.4157     15.018   ; qtot 0.5843
  3326         HB    214    LYS      H   3096     0.2719          0   ; qtot 0.8562
  3327         CT    214    LYS     CA   3097   0.105852     13.018   ; qtot 0.962
  3328         H1    214    LYS     HA   3098   0.078803          0   ; qtot 1.041
  3329         CT    214    LYS     CB   3099  -0.148415     14.026   ; qtot 0.8924
  3330         HC    214    LYS    HB1   3100   0.063381          0   ; qtot 0.9558
  3331         HC    214    LYS    HB2   3101   0.063381          0   ; qtot 1.019
  3332         C9    214    LYS     CG   3102   0.017428     14.026   ; qtot 1.037
  3333         HC    214    LYS    HG1   3103   0.022278          0   ; qtot 1.059
  3334         HC    214    LYS    HG2   3104   0.022278          0   ; qtot 1.081
  3335         CT    214    LYS     CD   3105  -0.099164     14.026   ; qtot 0.982
  3336         HC    214    LYS    HD1   3106   0.042554          0   ; qtot 1.025
  3337         HC    214    LYS    HD2   3107   0.042554          0   ; qtot 1.067
  3338         CT    214    LYS     CE   3108   0.235011     14.026   ; qtot 1.302
  3339         HP    214    LYS    HE1   3109   0.051928          0   ; qtot 1.354
  3340         HP    214    LYS    HE2   3110   0.051928          0   ; qtot 1.406
  3341       MNH3    214    LYS   MNZ1   3111          0      8.517   ; qtot 1.406
  3342       MNH3    214    LYS   MNZ2   3111          0      8.517   ; qtot 1.406
  3343         N3    214    LYS     NZ   3111  -0.594133          0   ; qtot 0.8119
  3344          H    214    LYS    HZ1   3112   0.386245          0   ; qtot 1.198
  3345          H    214    LYS    HZ2   3113   0.386245          0   ; qtot 1.584
  3346          H    214    LYS    HZ3   3114   0.386245          0   ; qtot 1.971
  3347          C    214    LYS      C   3115     0.5973      12.01   ; qtot 2.568
  3348         OB    214    LYS      O   3116    -0.5679         16   ; qtot 2
; residue 215 PRO rtp PRO  q  0.0
  3349          N    215    PRO      N   3117    -0.2548      14.01   ; qtot 1.745
  3350         CT    215    PRO     CD   3118     0.0192     14.026   ; qtot 1.764
  3351         H1    215    PRO    HD1   3119     0.0391          0   ; qtot 1.803
  3352         H1    215    PRO    HD2   3120     0.0391          0   ; qtot 1.843
  3353         CT    215    PRO     CG   3121     0.0189     14.026   ; qtot 1.861
  3354         HC    215    PRO    HG1   3122     0.0213          0   ; qtot 1.883
  3355         HC    215    PRO    HG2   3123     0.0213          0   ; qtot 1.904
  3356         CT    215    PRO     CB   3124     -0.007     14.026   ; qtot 1.897
  3357         HC    215    PRO    HB1   3125     0.0253          0   ; qtot 1.922
  3358         HC    215    PRO    HB2   3126     0.0253          0   ; qtot 1.948
  3359         C7    215    PRO     CA   3127    -0.0266     13.018   ; qtot 1.921
  3360         H1    215    PRO     HA   3128     0.0641          0   ; qtot 1.985
  3361          C    215    PRO      C   3129     0.5896      12.01   ; qtot 2.575
  3362         OB    215    PRO      O   3130    -0.5748         16   ; qtot 2
; residue 216 SER rtp SER  q  0.0
  3363          N    216    SER      N   3131    -0.4157     15.018   ; qtot 1.584
  3364         HB    216    SER      H   3132     0.2719          0   ; qtot 1.856
  3365         CT    216    SER     CA   3133    -0.0249     13.018   ; qtot 1.831
  3366         H1    216    SER     HA   3134     0.0843          0   ; qtot 1.916
  3367         C8    216    SER     CB   3135     0.2117     14.026   ; qtot 2.127
  3368         H1    216    SER    HB1   3136     0.0352          0   ; qtot 2.162
  3369         H1    216    SER    HB2   3137     0.0352          0   ; qtot 2.198
  3370         OH    216    SER     OG   3138    -0.6546         16   ; qtot 1.543
  3371         HO    216    SER     HG   3139     0.4275      1.008   ; qtot 1.971
  3372          C    216    SER      C   3140     0.5973      12.01   ; qtot 2.568
  3373         OB    216    SER      O   3141    -0.5679         16   ; qtot 2
; residue 217 ASN rtp ASN  q  0.0
  3374          N    217    ASN      N   3142    -0.4157     15.018   ; qtot 1.584
  3375         HB    217    ASN      H   3143     0.2719          0   ; qtot 1.856
  3376         CT    217    ASN     CA   3144     0.0143     13.018   ; qtot 1.87
  3377         H1    217    ASN     HA   3145     0.1048          0   ; qtot 1.975
  3378         CT    217    ASN     CB   3146    -0.2041     14.026   ; qtot 1.771
  3379         HC    217    ASN    HB1   3147     0.0797          0   ; qtot 1.851
  3380         HC    217    ASN    HB2   3148     0.0797          0   ; qtot 1.931
  3381         C5    217    ASN     CG   3149      0.713      12.01   ; qtot 2.644
  3382          O    217    ASN    OD1   3150    -0.5931         16   ; qtot 2.05
  3383          N    217    ASN    ND2   3151    -0.9191     16.026   ; qtot 1.131
  3384          H    217    ASN   HD21   3152     0.4196          0   ; qtot 1.551
  3385          H    217    ASN   HD22   3153     0.4196          0   ; qtot 1.971
  3386          C    217    ASN      C   3154     0.5973      12.01   ; qtot 2.568
  3387         OB    217    ASN      O   3155    -0.5679         16   ; qtot 2
; residue 218 THR rtp THR  q  0.0
  3388          N    218    THR      N   3156    -0.4157     15.018   ; qtot 1.584
  3389         HB    218    THR      H   3157     0.2719          0   ; qtot 1.856
  3390         CT    218    THR     CA   3158    -0.0389     13.018   ; qtot 1.817
  3391         H1    218    THR     HA   3159     0.1007          0   ; qtot 1.918
  3392         C8    218    THR     CB   3160     0.3654     13.018   ; qtot 2.283
  3393         H1    218    THR     HB   3161     0.0043          0   ; qtot 2.288
  3394       MCH3    218    THR   MCG1   3162          0      7.517   ; qtot 2.288
  3395       MCH3    218    THR   MCG2   3162          0      7.517   ; qtot 2.288
  3396         CT    218    THR    CG2   3162    -0.2438          0   ; qtot 2.044
  3397         HC    218    THR   HG21   3163     0.0642          0   ; qtot 2.108
  3398         HC    218    THR   HG22   3164     0.0642          0   ; qtot 2.172
  3399         HC    218    THR   HG23   3165     0.0642          0   ; qtot 2.236
  3400         O3    218    THR    OG1   3166    -0.6761         16   ; qtot 1.56
  3401         HO    218    THR    HG1   3167     0.4102      1.008   ; qtot 1.971
  3402          C    218    THR      C   3168     0.5973      12.01   ; qtot 2.568
  3403         OB    218    THR      O   3169    -0.5679         16   ; qtot 2
; residue 219 LYS rtp LYS  q +1.0
  3404          N    219    LYS      N   3170    -0.4157     15.018   ; qtot 1.584
  3405         HB    219    LYS      H   3171     0.2719          0   ; qtot 1.856
  3406         CT    219    LYS     CA   3172   0.105852     13.018   ; qtot 1.962
  3407         H1    219    LYS     HA   3173   0.078803          0   ; qtot 2.041
  3408         CT    219    LYS     CB   3174  -0.148415     14.026   ; qtot 1.892
  3409         HC    219    LYS    HB1   3175   0.063381          0   ; qtot 1.956
  3410         HC    219    LYS    HB2   3176   0.063381          0   ; qtot 2.019
  3411         C9    219    LYS     CG   3177   0.017428     14.026   ; qtot 2.037
  3412         HC    219    LYS    HG1   3178   0.022278          0   ; qtot 2.059
  3413         HC    219    LYS    HG2   3179   0.022278          0   ; qtot 2.081
  3414         CT    219    LYS     CD   3180  -0.099164     14.026   ; qtot 1.982
  3415         HC    219    LYS    HD1   3181   0.042554          0   ; qtot 2.025
  3416         HC    219    LYS    HD2   3182   0.042554          0   ; qtot 2.067
  3417         CT    219    LYS     CE   3183   0.235011     14.026   ; qtot 2.302
  3418         HP    219    LYS    HE1   3184   0.051928          0   ; qtot 2.354
  3419         HP    219    LYS    HE2   3185   0.051928          0   ; qtot 2.406
  3420       MNH3    219    LYS   MNZ1   3186          0      8.517   ; qtot 2.406
  3421       MNH3    219    LYS   MNZ2   3186          0      8.517   ; qtot 2.406
  3422         N3    219    LYS     NZ   3186  -0.594133          0   ; qtot 1.812
  3423          H    219    LYS    HZ1   3187   0.386245          0   ; qtot 2.198
  3424          H    219    LYS    HZ2   3188   0.386245          0   ; qtot 2.584
  3425          H    219    LYS    HZ3   3189   0.386245          0   ; qtot 2.971
  3426          C    219    LYS      C   3190     0.5973      12.01   ; qtot 3.568
  3427         OB    219    LYS      O   3191    -0.5679         16   ; qtot 3
; residue 220 VAL rtp VAL  q  0.0
  3428          N    220    VAL      N   3192    -0.4157     15.018   ; qtot 2.584
  3429         HB    220    VAL      H   3193     0.2719          0   ; qtot 2.856
  3430         CT    220    VAL     CA   3194    -0.0875     13.018   ; qtot 2.769
  3431         H1    220    VAL     HA   3195     0.0969          0   ; qtot 2.866
  3432         C8    220    VAL     CB   3196     0.2985     13.018   ; qtot 3.164
  3433         HC    220    VAL     HB   3197    -0.0297          0   ; qtot 3.134
  3434       MCH3    220    VAL   MCG1   3198          0      7.517   ; qtot 3.134
  3435       MCH3    220    VAL   MCG2   3198          0      7.517   ; qtot 3.134
  3436         CT    220    VAL    CG1   3198    -0.3192          0   ; qtot 2.815
  3437         HC    220    VAL   HG11   3199     0.0791          0   ; qtot 2.894
  3438         HC    220    VAL   HG12   3200     0.0791          0   ; qtot 2.973
  3439         HC    220    VAL   HG13   3201     0.0791          0   ; qtot 3.052
  3440       MCH3    220    VAL   MCG1   3202          0      7.517   ; qtot 3.052
  3441       MCH3    220    VAL   MCG2   3202          0      7.517   ; qtot 3.052
  3442         CT    220    VAL    CG2   3202    -0.3192          0   ; qtot 2.733
  3443         HC    220    VAL   HG21   3203     0.0791          0   ; qtot 2.812
  3444         HC    220    VAL   HG22   3204     0.0791          0   ; qtot 2.891
  3445         HC    220    VAL   HG23   3205     0.0791          0   ; qtot 2.971
  3446          C    220    VAL      C   3206     0.5973      12.01   ; qtot 3.568
  3447         OB    220    VAL      O   3207    -0.5679         16   ; qtot 3
; residue 221 ASP rtp ASP  q -1.0
  3448          N    221    ASP      N   3208    -0.4157     15.018   ; qtot 2.584
  3449         HB    221    ASP      H   3209     0.2719          0   ; qtot 2.856
  3450         CT    221    ASP     CA   3210  -0.224564     13.018   ; qtot 2.632
  3451         H1    221    ASP     HA   3211   0.146193          0   ; qtot 2.778
  3452         CT    221    ASP     CB   3212   0.003572     14.026   ; qtot 2.781
  3453         HC    221    ASP    HB1   3213  -0.015579          0   ; qtot 2.766
  3454         HC    221    ASP    HB2   3214  -0.015579          0   ; qtot 2.75
  3455         C6    221    ASP     CG   3215   0.762867      12.01   ; qtot 3.513
  3456         O2    221    ASP    OD1   3216  -0.771255         16   ; qtot 2.742
  3457         O2    221    ASP    OD2   3217  -0.771255         16   ; qtot 1.971
  3458          C    221    ASP      C   3218     0.5973      12.01   ; qtot 2.568
  3459         OB    221    ASP      O   3219    -0.5679         16   ; qtot 2
; residue 222 LYS rtp LYS  q +1.0
  3460          N    222    LYS      N   3220    -0.4157     15.018   ; qtot 1.584
  3461         HB    222    LYS      H   3221     0.2719          0   ; qtot 1.856
  3462         CT    222    LYS     CA   3222   0.105852     13.018   ; qtot 1.962
  3463         H1    222    LYS     HA   3223   0.078803          0   ; qtot 2.041
  3464         CT    222    LYS     CB   3224  -0.148415     14.026   ; qtot 1.892
  3465         HC    222    LYS    HB1   3225   0.063381          0   ; qtot 1.956
  3466         HC    222    LYS    HB2   3226   0.063381          0   ; qtot 2.019
  3467         C9    222    LYS     CG   3227   0.017428     14.026   ; qtot 2.037
  3468         HC    222    LYS    HG1   3228   0.022278          0   ; qtot 2.059
  3469         HC    222    LYS    HG2   3229   0.022278          0   ; qtot 2.081
  3470         CT    222    LYS     CD   3230  -0.099164     14.026   ; qtot 1.982
  3471         HC    222    LYS    HD1   3231   0.042554          0   ; qtot 2.025
  3472         HC    222    LYS    HD2   3232   0.042554          0   ; qtot 2.067
  3473         CT    222    LYS     CE   3233   0.235011     14.026   ; qtot 2.302
  3474         HP    222    LYS    HE1   3234   0.051928          0   ; qtot 2.354
  3475         HP    222    LYS    HE2   3235   0.051928          0   ; qtot 2.406
  3476       MNH3    222    LYS   MNZ1   3236          0      8.517   ; qtot 2.406
  3477       MNH3    222    LYS   MNZ2   3236          0      8.517   ; qtot 2.406
  3478         N3    222    LYS     NZ   3236  -0.594133          0   ; qtot 1.812
  3479          H    222    LYS    HZ1   3237   0.386245          0   ; qtot 2.198
  3480          H    222    LYS    HZ2   3238   0.386245          0   ; qtot 2.584
  3481          H    222    LYS    HZ3   3239   0.386245          0   ; qtot 2.971
  3482          C    222    LYS      C   3240     0.5973      12.01   ; qtot 3.568
  3483         OB    222    LYS      O   3241    -0.5679         16   ; qtot 3
; residue 223 ARG rtp ARG  q +1.0
  3484          N    223    ARG      N   3242    -0.4157     15.018   ; qtot 2.584
  3485         HB    223    ARG      H   3243     0.2719          0   ; qtot 2.856
  3486         CT    223    ARG     CA   3244   0.053892     13.018   ; qtot 2.91
  3487         H1    223    ARG     HA   3245    0.08661          0   ; qtot 2.997
  3488         CT    223    ARG     CB   3246   0.052535     14.026   ; qtot 3.049
  3489         HC    223    ARG    HB1   3247   0.023551          0   ; qtot 3.073
  3490         HC    223    ARG    HB2   3248   0.023551          0   ; qtot 3.096
  3491         C9    223    ARG     CG   3249  -0.000834     14.026   ; qtot 3.095
  3492         HC    223    ARG    HG1   3250   0.013058          0   ; qtot 3.109
  3493         HC    223    ARG    HG2   3251   0.013058          0   ; qtot 3.122
  3494         CT    223    ARG     CD   3252  -0.251845     14.026   ; qtot 2.87
  3495         H1    223    ARG    HD1   3253   0.217628          0   ; qtot 3.087
  3496         H1    223    ARG    HD2   3254   0.217628          0   ; qtot 3.305
  3497         N2    223    ARG     NE   3255  -0.684202     15.018   ; qtot 2.621
  3498          H    223    ARG     HE   3256   0.394341          0   ; qtot 3.015
  3499         CA    223    ARG     CZ   3257    1.03498      12.01   ; qtot 4.05
  3500         N2    223    ARG    NH1   3258  -0.812007     16.026   ; qtot 3.238
  3501          H    223    ARG   HH11   3259   0.386117          0   ; qtot 3.624
  3502          H    223    ARG   HH12   3260   0.386117          0   ; qtot 4.01
  3503         N2    223    ARG    NH2   3261  -0.812007     16.026   ; qtot 3.198
  3504          H    223    ARG   HH21   3262   0.386117          0   ; qtot 3.584
  3505          H    223    ARG   HH22   3263   0.386117          0   ; qtot 3.971
  3506          C    223    ARG      C   3264     0.5973      12.01   ; qtot 4.568
  3507         OB    223    ARG      O   3265    -0.5679         16   ; qtot 4
; residue 224 VAL rtp VAL  q  0.0
  3508          N    224    VAL      N   3266    -0.4157     15.018   ; qtot 3.584
  3509         HB    224    VAL      H   3267     0.2719          0   ; qtot 3.856
  3510         CT    224    VAL     CA   3268    -0.0875     13.018   ; qtot 3.769
  3511         H1    224    VAL     HA   3269     0.0969          0   ; qtot 3.866
  3512         C8    224    VAL     CB   3270     0.2985     13.018   ; qtot 4.164
  3513         HC    224    VAL     HB   3271    -0.0297          0   ; qtot 4.134
  3514       MCH3    224    VAL   MCG1   3272          0      7.517   ; qtot 4.134
  3515       MCH3    224    VAL   MCG2   3272          0      7.517   ; qtot 4.134
  3516         CT    224    VAL    CG1   3272    -0.3192          0   ; qtot 3.815
  3517         HC    224    VAL   HG11   3273     0.0791          0   ; qtot 3.894
  3518         HC    224    VAL   HG12   3274     0.0791          0   ; qtot 3.973
  3519         HC    224    VAL   HG13   3275     0.0791          0   ; qtot 4.052
  3520       MCH3    224    VAL   MCG1   3276          0      7.517   ; qtot 4.052
  3521       MCH3    224    VAL   MCG2   3276          0      7.517   ; qtot 4.052
  3522         CT    224    VAL    CG2   3276    -0.3192          0   ; qtot 3.733
  3523         HC    224    VAL   HG21   3277     0.0791          0   ; qtot 3.812
  3524         HC    224    VAL   HG22   3278     0.0791          0   ; qtot 3.891
  3525         HC    224    VAL   HG23   3279     0.0791          0   ; qtot 3.971
  3526          C    224    VAL      C   3280     0.5973      12.01   ; qtot 4.568
  3527         OB    224    VAL      O   3281    -0.5679         16   ; qtot 4
; residue 225 GLU rtp GLU  q -1.0
  3528          N    225    GLU      N   3282    -0.4157     15.018   ; qtot 3.584
  3529         HB    225    GLU      H   3283     0.2719          0   ; qtot 3.856
  3530         CT    225    GLU     CA   3284  -0.227583     13.018   ; qtot 3.629
  3531         H1    225    GLU     HA   3285   0.154545          0   ; qtot 3.783
  3532         CT    225    GLU     CB   3286    0.11601     14.026   ; qtot 3.899
  3533         HC    225    GLU    HB1   3287  -0.006217          0   ; qtot 3.893
  3534         HC    225    GLU    HB2   3288  -0.006217          0   ; qtot 3.887
  3535         C9    225    GLU     CG   3289  -0.081794     14.026   ; qtot 3.805
  3536         HC    225    GLU    HG1   3290  -0.006154          0   ; qtot 3.799
  3537         HC    225    GLU    HG2   3291  -0.006154          0   ; qtot 3.793
  3538          C    225    GLU     CD   3292   0.728614      12.01   ; qtot 4.521
  3539         O2    225    GLU    OE1   3293  -0.775325         16   ; qtot 3.746
  3540         O2    225    GLU    OE2   3294  -0.775325         16   ; qtot 2.971
  3541          C    225    GLU      C   3295     0.5973      12.01   ; qtot 3.568
  3542         OB    225    GLU      O   3296    -0.5679         16   ; qtot 3
; residue 226 PRO rtp PRO  q  0.0
  3543          N    226    PRO      N   3297    -0.2548      14.01   ; qtot 2.745
  3544         CT    226    PRO     CD   3298     0.0192     14.026   ; qtot 2.764
  3545         H1    226    PRO    HD1   3299     0.0391          0   ; qtot 2.803
  3546         H1    226    PRO    HD2   3300     0.0391          0   ; qtot 2.843
  3547         CT    226    PRO     CG   3301     0.0189     14.026   ; qtot 2.861
  3548         HC    226    PRO    HG1   3302     0.0213          0   ; qtot 2.883
  3549         HC    226    PRO    HG2   3303     0.0213          0   ; qtot 2.904
  3550         CT    226    PRO     CB   3304     -0.007     14.026   ; qtot 2.897
  3551         HC    226    PRO    HB1   3305     0.0253          0   ; qtot 2.922
  3552         HC    226    PRO    HB2   3306     0.0253          0   ; qtot 2.948
  3553         C7    226    PRO     CA   3307    -0.0266     13.018   ; qtot 2.921
  3554         H1    226    PRO     HA   3308     0.0641          0   ; qtot 2.985
  3555          C    226    PRO      C   3309     0.5896      12.01   ; qtot 3.575
  3556         OB    226    PRO      O   3310    -0.5748         16   ; qtot 3
; residue 227 LYS rtp LYS  q +1.0
  3557          N    227    LYS      N   3311    -0.4157     15.018   ; qtot 2.584
  3558         HB    227    LYS      H   3312     0.2719          0   ; qtot 2.856
  3559         CT    227    LYS     CA   3313   0.105852     13.018   ; qtot 2.962
  3560         H1    227    LYS     HA   3314   0.078803          0   ; qtot 3.041
  3561         CT    227    LYS     CB   3315  -0.148415     14.026   ; qtot 2.892
  3562         HC    227    LYS    HB1   3316   0.063381          0   ; qtot 2.956
  3563         HC    227    LYS    HB2   3317   0.063381          0   ; qtot 3.019
  3564         C9    227    LYS     CG   3318   0.017428     14.026   ; qtot 3.037
  3565         HC    227    LYS    HG1   3319   0.022278          0   ; qtot 3.059
  3566         HC    227    LYS    HG2   3320   0.022278          0   ; qtot 3.081
  3567         CT    227    LYS     CD   3321  -0.099164     14.026   ; qtot 2.982
  3568         HC    227    LYS    HD1   3322   0.042554          0   ; qtot 3.025
  3569         HC    227    LYS    HD2   3323   0.042554          0   ; qtot 3.067
  3570         CT    227    LYS     CE   3324   0.235011     14.026   ; qtot 3.302
  3571         HP    227    LYS    HE1   3325   0.051928          0   ; qtot 3.354
  3572         HP    227    LYS    HE2   3326   0.051928          0   ; qtot 3.406
  3573       MNH3    227    LYS   MNZ1   3327          0      8.517   ; qtot 3.406
  3574       MNH3    227    LYS   MNZ2   3327          0      8.517   ; qtot 3.406
  3575         N3    227    LYS     NZ   3327  -0.594133          0   ; qtot 2.812
  3576          H    227    LYS    HZ1   3328   0.386245          0   ; qtot 3.198
  3577          H    227    LYS    HZ2   3329   0.386245          0   ; qtot 3.584
  3578          H    227    LYS    HZ3   3330   0.386245          0   ; qtot 3.971
  3579          C    227    LYS      C   3331     0.5973      12.01   ; qtot 4.568
  3580         OB    227    LYS      O   3332    -0.5679         16   ; qtot 4
; residue 228 SER rtp SER  q  0.0
  3581          N    228    SER      N   3333    -0.4157     15.018   ; qtot 3.584
  3582         HB    228    SER      H   3334     0.2719          0   ; qtot 3.856
  3583         CT    228    SER     CA   3335    -0.0249     13.018   ; qtot 3.831
  3584         H1    228    SER     HA   3336     0.0843          0   ; qtot 3.916
  3585         C8    228    SER     CB   3337     0.2117     14.026   ; qtot 4.127
  3586         H1    228    SER    HB1   3338     0.0352          0   ; qtot 4.162
  3587         H1    228    SER    HB2   3339     0.0352          0   ; qtot 4.198
  3588         OH    228    SER     OG   3340    -0.6546         16   ; qtot 3.543
  3589         HO    228    SER     HG   3341     0.4275      1.008   ; qtot 3.971
  3590          C    228    SER      C   3342     0.5973      12.01   ; qtot 4.568
  3591         OB    228    SER      O   3343    -0.5679         16   ; qtot 4
; residue 229 CYS rtp CYX  q  0.0
  3592          N    229    CYS      N   3344    -0.4157     15.018   ; qtot 3.584
  3593         HB    229    CYS      H   3345     0.2719          0   ; qtot 3.856
  3594         CT    229    CYS     CA   3346     0.0429     13.018   ; qtot 3.899
  3595         H1    229    CYS     HA   3347     0.0766          0   ; qtot 3.976
  3596         CT    229    CYS     CB   3348     -0.079     14.026   ; qtot 3.897
  3597         H1    229    CYS    HB1   3349      0.091          0   ; qtot 3.988
  3598         H1    229    CYS    HB2   3350      0.091          0   ; qtot 4.079
  3599          S    229    CYS     SG   3351    -0.1081      32.06   ; qtot 3.971
  3600          C    229    CYS      C   3352     0.5973      12.01   ; qtot 4.568
  3601         OB    229    CYS      O   3353    -0.5679         16   ; qtot 4
; residue 230 ASP rtp ASP  q -1.0
  3602          N    230    ASP      N   3354    -0.4157     15.018   ; qtot 3.584
  3603         HB    230    ASP      H   3355     0.2719          0   ; qtot 3.856
  3604         CT    230    ASP     CA   3356  -0.224564     13.018   ; qtot 3.632
  3605         H1    230    ASP     HA   3357   0.146193          0   ; qtot 3.778
  3606         CT    230    ASP     CB   3358   0.003572     14.026   ; qtot 3.781
  3607         HC    230    ASP    HB1   3359  -0.015579          0   ; qtot 3.766
  3608         HC    230    ASP    HB2   3360  -0.015579          0   ; qtot 3.75
  3609         C6    230    ASP     CG   3361   0.762867      12.01   ; qtot 4.513
  3610         O2    230    ASP    OD1   3362  -0.771255         16   ; qtot 3.742
  3611         O2    230    ASP    OD2   3363  -0.771255         16   ; qtot 2.971
  3612          C    230    ASP      C   3364     0.5973      12.01   ; qtot 3.568
  3613         OB    230    ASP      O   3365    -0.5679         16   ; qtot 3
; residue 231 LYS rtp LYS  q +1.0
  3614          N    231    LYS      N   3366    -0.4157     15.018   ; qtot 2.584
  3615         HB    231    LYS      H   3367     0.2719          0   ; qtot 2.856
  3616         CT    231    LYS     CA   3368   0.105852     13.018   ; qtot 2.962
  3617         H1    231    LYS     HA   3369   0.078803          0   ; qtot 3.041
  3618         CT    231    LYS     CB   3370  -0.148415     14.026   ; qtot 2.892
  3619         HC    231    LYS    HB1   3371   0.063381          0   ; qtot 2.956
  3620         HC    231    LYS    HB2   3372   0.063381          0   ; qtot 3.019
  3621         C9    231    LYS     CG   3373   0.017428     14.026   ; qtot 3.037
  3622         HC    231    LYS    HG1   3374   0.022278          0   ; qtot 3.059
  3623         HC    231    LYS    HG2   3375   0.022278          0   ; qtot 3.081
  3624         CT    231    LYS     CD   3376  -0.099164     14.026   ; qtot 2.982
  3625         HC    231    LYS    HD1   3377   0.042554          0   ; qtot 3.025
  3626         HC    231    LYS    HD2   3378   0.042554          0   ; qtot 3.067
  3627         CT    231    LYS     CE   3379   0.235011     14.026   ; qtot 3.302
  3628         HP    231    LYS    HE1   3380   0.051928          0   ; qtot 3.354
  3629         HP    231    LYS    HE2   3381   0.051928          0   ; qtot 3.406
  3630       MNH3    231    LYS   MNZ1   3382          0      8.517   ; qtot 3.406
  3631       MNH3    231    LYS   MNZ2   3382          0      8.517   ; qtot 3.406
  3632         N3    231    LYS     NZ   3382  -0.594133          0   ; qtot 2.812
  3633          H    231    LYS    HZ1   3383   0.386245          0   ; qtot 3.198
  3634          H    231    LYS    HZ2   3384   0.386245          0   ; qtot 3.584
  3635          H    231    LYS    HZ3   3385   0.386245          0   ; qtot 3.971
  3636          C    231    LYS      C   3386     0.5973      12.01   ; qtot 4.568
  3637         OB    231    LYS      O   3387    -0.5679         16   ; qtot 4
; residue 232 THR rtp THR  q  0.0
  3638          N    232    THR      N   3388    -0.4157     15.018   ; qtot 3.584
  3639         HB    232    THR      H   3389     0.2719          0   ; qtot 3.856
  3640         CT    232    THR     CA   3390    -0.0389     13.018   ; qtot 3.817
  3641         H1    232    THR     HA   3391     0.1007          0   ; qtot 3.918
  3642         C8    232    THR     CB   3392     0.3654     13.018   ; qtot 4.283
  3643         H1    232    THR     HB   3393     0.0043          0   ; qtot 4.288
  3644       MCH3    232    THR   MCG1   3394          0      7.517   ; qtot 4.288
  3645       MCH3    232    THR   MCG2   3394          0      7.517   ; qtot 4.288
  3646         CT    232    THR    CG2   3394    -0.2438          0   ; qtot 4.044
  3647         HC    232    THR   HG21   3395     0.0642          0   ; qtot 4.108
  3648         HC    232    THR   HG22   3396     0.0642          0   ; qtot 4.172
  3649         HC    232    THR   HG23   3397     0.0642          0   ; qtot 4.236
  3650         O3    232    THR    OG1   3398    -0.6761         16   ; qtot 3.56
  3651         HO    232    THR    HG1   3399     0.4102      1.008   ; qtot 3.971
  3652          C    232    THR      C   3400     0.5973      12.01   ; qtot 4.568
  3653         OB    232    THR      O   3401    -0.5679         16   ; qtot 4
; residue 233 HIS rtp HIE  q  0.0
  3654          N    233    HIS      N   3402    -0.4157     15.018   ; qtot 3.584
  3655         HB    233    HIS      H   3403     0.2719          0   ; qtot 3.856
  3656         CT    233    HIS     CA   3404    -0.0581     13.018   ; qtot 3.798
  3657         H1    233    HIS     HA   3405      0.136          0   ; qtot 3.934
  3658         CT    233    HIS     CB   3406    -0.0074     14.026   ; qtot 3.927
  3659         HC    233    HIS    HB1   3407     0.0367          0   ; qtot 3.963
  3660         HC    233    HIS    HB2   3408     0.0367          0   ; qtot 4
  3661         CC    233    HIS     CG   3409     0.1868      12.01   ; qtot 4.187
  3662         NB    233    HIS    ND1   3410    -0.5432      14.01   ; qtot 3.644
  3663         CR    233    HIS    CE1   3411     0.1635     13.018   ; qtot 3.807
  3664         H5    233    HIS    HE1   3412     0.1435          0   ; qtot 3.951
  3665         NA    233    HIS    NE2   3413    -0.2795     15.018   ; qtot 3.671
  3666          H    233    HIS    HE2   3414     0.3339          0   ; qtot 4.005
  3667         CW    233    HIS    CD2   3415    -0.2207     13.018   ; qtot 3.784
  3668         H4    233    HIS    HD2   3416     0.1862          0   ; qtot 3.971
  3669          C    233    HIS      C   3417     0.5973      12.01   ; qtot 4.568
  3670         OB    233    HIS      O   3418    -0.5679         16   ; qtot 4
; residue 234 THR rtp THR  q  0.0
  3671          N    234    THR      N   3419    -0.4157     15.018   ; qtot 3.584
  3672         HB    234    THR      H   3420     0.2719          0   ; qtot 3.856
  3673         CT    234    THR     CA   3421    -0.0389     13.018   ; qtot 3.817
  3674         H1    234    THR     HA   3422     0.1007          0   ; qtot 3.918
  3675         C8    234    THR     CB   3423     0.3654     13.018   ; qtot 4.283
  3676         H1    234    THR     HB   3424     0.0043          0   ; qtot 4.288
  3677       MCH3    234    THR   MCG1   3425          0      7.517   ; qtot 4.288
  3678       MCH3    234    THR   MCG2   3425          0      7.517   ; qtot 4.288
  3679         CT    234    THR    CG2   3425    -0.2438          0   ; qtot 4.044
  3680         HC    234    THR   HG21   3426     0.0642          0   ; qtot 4.108
  3681         HC    234    THR   HG22   3427     0.0642          0   ; qtot 4.172
  3682         HC    234    THR   HG23   3428     0.0642          0   ; qtot 4.236
  3683         O3    234    THR    OG1   3429    -0.6761         16   ; qtot 3.56
  3684         HO    234    THR    HG1   3430     0.4102      1.008   ; qtot 3.971
  3685          C    234    THR      C   3431     0.5973      12.01   ; qtot 4.568
  3686         OB    234    THR      O   3432    -0.5679         16   ; qtot 4
; residue 235 CYS rtp CYX  q  0.0
  3687          N    235    CYS      N   3433    -0.4157     15.018   ; qtot 3.584
  3688         HB    235    CYS      H   3434     0.2719          0   ; qtot 3.856
  3689         CT    235    CYS     CA   3435     0.0429     13.018   ; qtot 3.899
  3690         H1    235    CYS     HA   3436     0.0766          0   ; qtot 3.976
  3691         CT    235    CYS     CB   3437     -0.079     14.026   ; qtot 3.897
  3692         H1    235    CYS    HB1   3438      0.091          0   ; qtot 3.988
  3693         H1    235    CYS    HB2   3439      0.091          0   ; qtot 4.079
  3694          S    235    CYS     SG   3440    -0.1081      32.06   ; qtot 3.971
  3695          C    235    CYS      C   3441     0.5973      12.01   ; qtot 4.568
  3696         OB    235    CYS      O   3442    -0.5679         16   ; qtot 4
; residue 236 PRO rtp PRO  q  0.0
  3697          N    236    PRO      N   3443    -0.2548      14.01   ; qtot 3.745
  3698         CT    236    PRO     CD   3444     0.0192     14.026   ; qtot 3.764
  3699         H1    236    PRO    HD1   3445     0.0391          0   ; qtot 3.803
  3700         H1    236    PRO    HD2   3446     0.0391          0   ; qtot 3.843
  3701         CT    236    PRO     CG   3447     0.0189     14.026   ; qtot 3.861
  3702         HC    236    PRO    HG1   3448     0.0213          0   ; qtot 3.883
  3703         HC    236    PRO    HG2   3449     0.0213          0   ; qtot 3.904
  3704         CT    236    PRO     CB   3450     -0.007     14.026   ; qtot 3.897
  3705         HC    236    PRO    HB1   3451     0.0253          0   ; qtot 3.922
  3706         HC    236    PRO    HB2   3452     0.0253          0   ; qtot 3.948
  3707         C7    236    PRO     CA   3453    -0.0266     13.018   ; qtot 3.921
  3708         H1    236    PRO     HA   3454     0.0641          0   ; qtot 3.985
  3709          C    236    PRO      C   3455     0.5896      12.01   ; qtot 4.575
  3710         OB    236    PRO      O   3456    -0.5748         16   ; qtot 4
; residue 237 PRO rtp PRO  q  0.0
  3711          N    237    PRO      N   3457    -0.2548      14.01   ; qtot 3.745
  3712         CT    237    PRO     CD   3458     0.0192     14.026   ; qtot 3.764
  3713         H1    237    PRO    HD1   3459     0.0391          0   ; qtot 3.803
  3714         H1    237    PRO    HD2   3460     0.0391          0   ; qtot 3.843
  3715         CT    237    PRO     CG   3461     0.0189     14.026   ; qtot 3.861
  3716         HC    237    PRO    HG1   3462     0.0213          0   ; qtot 3.883
  3717         HC    237    PRO    HG2   3463     0.0213          0   ; qtot 3.904
  3718         CT    237    PRO     CB   3464     -0.007     14.026   ; qtot 3.897
  3719         HC    237    PRO    HB1   3465     0.0253          0   ; qtot 3.922
  3720         HC    237    PRO    HB2   3466     0.0253          0   ; qtot 3.948
  3721         C7    237    PRO     CA   3467    -0.0266     13.018   ; qtot 3.921
  3722         H1    237    PRO     HA   3468     0.0641          0   ; qtot 3.985
  3723          C    237    PRO      C   3469     0.5896      12.01   ; qtot 4.575
  3724         OB    237    PRO      O   3470    -0.5748         16   ; qtot 4
; residue 238 CYS rtp CYX  q  0.0
  3725          N    238    CYS      N   3471    -0.4157     15.018   ; qtot 3.584
  3726         HB    238    CYS      H   3472     0.2719          0   ; qtot 3.856
  3727         CT    238    CYS     CA   3473     0.0429     13.018   ; qtot 3.899
  3728         H1    238    CYS     HA   3474     0.0766          0   ; qtot 3.976
  3729         CT    238    CYS     CB   3475     -0.079     14.026   ; qtot 3.897
  3730         H1    238    CYS    HB1   3476      0.091          0   ; qtot 3.988
  3731         H1    238    CYS    HB2   3477      0.091          0   ; qtot 4.079
  3732          S    238    CYS     SG   3478    -0.1081      32.06   ; qtot 3.971
  3733          C    238    CYS      C   3479     0.5973      12.01   ; qtot 4.568
  3734         OB    238    CYS      O   3480    -0.5679         16   ; qtot 4
; residue 239 PRO rtp PRO  q  0.0
  3735          N    239    PRO      N   3481    -0.2548      14.01   ; qtot 3.745
  3736         CT    239    PRO     CD   3482     0.0192     14.026   ; qtot 3.764
  3737         H1    239    PRO    HD1   3483     0.0391          0   ; qtot 3.803
  3738         H1    239    PRO    HD2   3484     0.0391          0   ; qtot 3.843
  3739         CT    239    PRO     CG   3485     0.0189     14.026   ; qtot 3.861
  3740         HC    239    PRO    HG1   3486     0.0213          0   ; qtot 3.883
  3741         HC    239    PRO    HG2   3487     0.0213          0   ; qtot 3.904
  3742         CT    239    PRO     CB   3488     -0.007     14.026   ; qtot 3.897
  3743         HC    239    PRO    HB1   3489     0.0253          0   ; qtot 3.922
  3744         HC    239    PRO    HB2   3490     0.0253          0   ; qtot 3.948
  3745         C7    239    PRO     CA   3491    -0.0266     13.018   ; qtot 3.921
  3746         H1    239    PRO     HA   3492     0.0641          0   ; qtot 3.985
  3747          C    239    PRO      C   3493     0.5896      12.01   ; qtot 4.575
  3748         OB    239    PRO      O   3494    -0.5748         16   ; qtot 4
; residue 240 ALA rtp ALA  q  0.0
  3749          N    240    ALA      N   3495    -0.4157     15.018   ; qtot 3.584
  3750         HB    240    ALA      H   3496     0.2719          0   ; qtot 3.856
  3751         CT    240    ALA     CA   3497     0.0337     13.018   ; qtot 3.89
  3752         H1    240    ALA     HA   3498     0.0823          0   ; qtot 3.972
  3753       MCH3    240    ALA   MCB1   3499          0      7.517   ; qtot 3.972
  3754       MCH3    240    ALA   MCB2   3499          0      7.517   ; qtot 3.972
  3755         CT    240    ALA     CB   3499    -0.1825          0   ; qtot 3.79
  3756         HC    240    ALA    HB1   3500     0.0603          0   ; qtot 3.85
  3757         HC    240    ALA    HB2   3501     0.0603          0   ; qtot 3.91
  3758         HC    240    ALA    HB3   3502     0.0603          0   ; qtot 3.971
  3759          C    240    ALA      C   3503     0.5973      12.01   ; qtot 4.568
  3760         OB    240    ALA      O   3504    -0.5679         16   ; qtot 4
; residue 241 PRO rtp PRO  q  0.0
  3761          N    241    PRO      N   3505    -0.2548      14.01   ; qtot 3.745
  3762         CT    241    PRO     CD   3506     0.0192     14.026   ; qtot 3.764
  3763         H1    241    PRO    HD1   3507     0.0391          0   ; qtot 3.803
  3764         H1    241    PRO    HD2   3508     0.0391          0   ; qtot 3.843
  3765         CT    241    PRO     CG   3509     0.0189     14.026   ; qtot 3.861
  3766         HC    241    PRO    HG1   3510     0.0213          0   ; qtot 3.883
  3767         HC    241    PRO    HG2   3511     0.0213          0   ; qtot 3.904
  3768         CT    241    PRO     CB   3512     -0.007     14.026   ; qtot 3.897
  3769         HC    241    PRO    HB1   3513     0.0253          0   ; qtot 3.922
  3770         HC    241    PRO    HB2   3514     0.0253          0   ; qtot 3.948
  3771         C7    241    PRO     CA   3515    -0.0266     13.018   ; qtot 3.921
  3772         H1    241    PRO     HA   3516     0.0641          0   ; qtot 3.985
  3773          C    241    PRO      C   3517     0.5896      12.01   ; qtot 4.575
  3774         OB    241    PRO      O   3518    -0.5748         16   ; qtot 4
; residue 242 GLU rtp GLU  q -1.0
  3775          N    242    GLU      N   3519    -0.4157     15.018   ; qtot 3.584
  3776         HB    242    GLU      H   3520     0.2719          0   ; qtot 3.856
  3777         CT    242    GLU     CA   3521  -0.227583     13.018   ; qtot 3.629
  3778         H1    242    GLU     HA   3522   0.154545          0   ; qtot 3.783
  3779         CT    242    GLU     CB   3523    0.11601     14.026   ; qtot 3.899
  3780         HC    242    GLU    HB1   3524  -0.006217          0   ; qtot 3.893
  3781         HC    242    GLU    HB2   3525  -0.006217          0   ; qtot 3.887
  3782         C9    242    GLU     CG   3526  -0.081794     14.026   ; qtot 3.805
  3783         HC    242    GLU    HG1   3527  -0.006154          0   ; qtot 3.799
  3784         HC    242    GLU    HG2   3528  -0.006154          0   ; qtot 3.793
  3785          C    242    GLU     CD   3529   0.728614      12.01   ; qtot 4.521
  3786         O2    242    GLU    OE1   3530  -0.775325         16   ; qtot 3.746
  3787         O2    242    GLU    OE2   3531  -0.775325         16   ; qtot 2.971
  3788          C    242    GLU      C   3532     0.5973      12.01   ; qtot 3.568
  3789         OB    242    GLU      O   3533    -0.5679         16   ; qtot 3
; residue 243 LEU rtp LEU  q  0.0
  3790          N    243    LEU      N   3534    -0.4157     15.018   ; qtot 2.584
  3791         HB    243    LEU      H   3535     0.2719          0   ; qtot 2.856
  3792         CT    243    LEU     CA   3536    -0.0518     13.018   ; qtot 2.804
  3793         H1    243    LEU     HA   3537     0.0922          0   ; qtot 2.897
  3794         CT    243    LEU     CB   3538    -0.1102     14.026   ; qtot 2.786
  3795         HC    243    LEU    HB1   3539     0.0457          0   ; qtot 2.832
  3796         HC    243    LEU    HB2   3540     0.0457          0   ; qtot 2.878
  3797         C4    243    LEU     CG   3541     0.3531     13.018   ; qtot 3.231
  3798         HC    243    LEU     HG   3542    -0.0361          0   ; qtot 3.195
  3799       MCH3    243    LEU   MCD1   3543          0      7.517   ; qtot 3.195
  3800       MCH3    243    LEU   MCD2   3543          0      7.517   ; qtot 3.195
  3801         CT    243    LEU    CD1   3543    -0.4121          0   ; qtot 2.783
  3802         HC    243    LEU   HD11   3544        0.1          0   ; qtot 2.883
  3803         HC    243    LEU   HD12   3545        0.1          0   ; qtot 2.983
  3804         HC    243    LEU   HD13   3546        0.1          0   ; qtot 3.083
  3805       MCH3    243    LEU   MCD1   3547          0      7.517   ; qtot 3.083
  3806       MCH3    243    LEU   MCD2   3547          0      7.517   ; qtot 3.083
  3807         CT    243    LEU    CD2   3547    -0.4121          0   ; qtot 2.671
  3808         HC    243    LEU   HD21   3548        0.1          0   ; qtot 2.771
  3809         HC    243    LEU   HD22   3549        0.1          0   ; qtot 2.871
  3810         HC    243    LEU   HD23   3550        0.1          0   ; qtot 2.971
  3811          C    243    LEU      C   3551     0.5973      12.01   ; qtot 3.568
  3812         OB    243    LEU      O   3552    -0.5679         16   ; qtot 3
; residue 244 LEU rtp LEU  q  0.0
  3813          N    244    LEU      N   3553    -0.4157     15.018   ; qtot 2.584
  3814         HB    244    LEU      H   3554     0.2719          0   ; qtot 2.856
  3815         CT    244    LEU     CA   3555    -0.0518     13.018   ; qtot 2.804
  3816         H1    244    LEU     HA   3556     0.0922          0   ; qtot 2.897
  3817         CT    244    LEU     CB   3557    -0.1102     14.026   ; qtot 2.786
  3818         HC    244    LEU    HB1   3558     0.0457          0   ; qtot 2.832
  3819         HC    244    LEU    HB2   3559     0.0457          0   ; qtot 2.878
  3820         C4    244    LEU     CG   3560     0.3531     13.018   ; qtot 3.231
  3821         HC    244    LEU     HG   3561    -0.0361          0   ; qtot 3.195
  3822       MCH3    244    LEU   MCD1   3562          0      7.517   ; qtot 3.195
  3823       MCH3    244    LEU   MCD2   3562          0      7.517   ; qtot 3.195
  3824         CT    244    LEU    CD1   3562    -0.4121          0   ; qtot 2.783
  3825         HC    244    LEU   HD11   3563        0.1          0   ; qtot 2.883
  3826         HC    244    LEU   HD12   3564        0.1          0   ; qtot 2.983
  3827         HC    244    LEU   HD13   3565        0.1          0   ; qtot 3.083
  3828       MCH3    244    LEU   MCD1   3566          0      7.517   ; qtot 3.083
  3829       MCH3    244    LEU   MCD2   3566          0      7.517   ; qtot 3.083
  3830         CT    244    LEU    CD2   3566    -0.4121          0   ; qtot 2.671
  3831         HC    244    LEU   HD21   3567        0.1          0   ; qtot 2.771
  3832         HC    244    LEU   HD22   3568        0.1          0   ; qtot 2.871
  3833         HC    244    LEU   HD23   3569        0.1          0   ; qtot 2.971
  3834          C    244    LEU      C   3570     0.5973      12.01   ; qtot 3.568
  3835         OB    244    LEU      O   3571    -0.5679         16   ; qtot 3
; residue 245 GLY rtp GLY  q  0.0
  3836          N    245    GLY      N   3572    -0.4157     15.018   ; qtot 2.584
  3837         HB    245    GLY      H   3573     0.2719          0   ; qtot 2.856
  3838         C1    245    GLY     CA   3574    -0.0252     14.026   ; qtot 2.831
  3839         H1    245    GLY    HA1   3575     0.0698          0   ; qtot 2.901
  3840         H1    245    GLY    HA2   3576     0.0698          0   ; qtot 2.971
  3841          C    245    GLY      C   3577     0.5973      12.01   ; qtot 3.568
  3842         OB    245    GLY      O   3578    -0.5679         16   ; qtot 3
; residue 246 GLY rtp GLY  q  0.0
  3843          N    246    GLY      N   3579    -0.4157     15.018   ; qtot 2.584
  3844         HB    246    GLY      H   3580     0.2719          0   ; qtot 2.856
  3845         C1    246    GLY     CA   3581    -0.0252     14.026   ; qtot 2.831
  3846         H1    246    GLY    HA1   3582     0.0698          0   ; qtot 2.901
  3847         H1    246    GLY    HA2   3583     0.0698          0   ; qtot 2.971
  3848          C    246    GLY      C   3584     0.5973      12.01   ; qtot 3.568
  3849         OB    246    GLY      O   3585    -0.5679         16   ; qtot 3
; residue 247 PRO rtp PRO  q  0.0
  3850          N    247    PRO      N   3586    -0.2548      14.01   ; qtot 2.745
  3851         CT    247    PRO     CD   3587     0.0192     14.026   ; qtot 2.764
  3852         H1    247    PRO    HD1   3588     0.0391          0   ; qtot 2.803
  3853         H1    247    PRO    HD2   3589     0.0391          0   ; qtot 2.843
  3854         CT    247    PRO     CG   3590     0.0189     14.026   ; qtot 2.861
  3855         HC    247    PRO    HG1   3591     0.0213          0   ; qtot 2.883
  3856         HC    247    PRO    HG2   3592     0.0213          0   ; qtot 2.904
  3857         CT    247    PRO     CB   3593     -0.007     14.026   ; qtot 2.897
  3858         HC    247    PRO    HB1   3594     0.0253          0   ; qtot 2.922
  3859         HC    247    PRO    HB2   3595     0.0253          0   ; qtot 2.948
  3860         C7    247    PRO     CA   3596    -0.0266     13.018   ; qtot 2.921
  3861         H1    247    PRO     HA   3597     0.0641          0   ; qtot 2.985
  3862          C    247    PRO      C   3598     0.5896      12.01   ; qtot 3.575
  3863         OB    247    PRO      O   3599    -0.5748         16   ; qtot 3
; residue 248 SER rtp SER  q  0.0
  3864          N    248    SER      N   3600    -0.4157     15.018   ; qtot 2.584
  3865         HB    248    SER      H   3601     0.2719          0   ; qtot 2.856
  3866         CT    248    SER     CA   3602    -0.0249     13.018   ; qtot 2.831
  3867         H1    248    SER     HA   3603     0.0843          0   ; qtot 2.916
  3868         C8    248    SER     CB   3604     0.2117     14.026   ; qtot 3.127
  3869         H1    248    SER    HB1   3605     0.0352          0   ; qtot 3.162
  3870         H1    248    SER    HB2   3606     0.0352          0   ; qtot 3.198
  3871         OH    248    SER     OG   3607    -0.6546         16   ; qtot 2.543
  3872         HO    248    SER     HG   3608     0.4275      1.008   ; qtot 2.971
  3873          C    248    SER      C   3609     0.5973      12.01   ; qtot 3.568
  3874         OB    248    SER      O   3610    -0.5679         16   ; qtot 3
; residue 249 VAL rtp VAL  q  0.0
  3875          N    249    VAL      N   3611    -0.4157     15.018   ; qtot 2.584
  3876         HB    249    VAL      H   3612     0.2719          0   ; qtot 2.856
  3877         CT    249    VAL     CA   3613    -0.0875     13.018   ; qtot 2.769
  3878         H1    249    VAL     HA   3614     0.0969          0   ; qtot 2.866
  3879         C8    249    VAL     CB   3615     0.2985     13.018   ; qtot 3.164
  3880         HC    249    VAL     HB   3616    -0.0297          0   ; qtot 3.134
  3881       MCH3    249    VAL   MCG1   3617          0      7.517   ; qtot 3.134
  3882       MCH3    249    VAL   MCG2   3617          0      7.517   ; qtot 3.134
  3883         CT    249    VAL    CG1   3617    -0.3192          0   ; qtot 2.815
  3884         HC    249    VAL   HG11   3618     0.0791          0   ; qtot 2.894
  3885         HC    249    VAL   HG12   3619     0.0791          0   ; qtot 2.973
  3886         HC    249    VAL   HG13   3620     0.0791          0   ; qtot 3.052
  3887       MCH3    249    VAL   MCG1   3621          0      7.517   ; qtot 3.052
  3888       MCH3    249    VAL   MCG2   3621          0      7.517   ; qtot 3.052
  3889         CT    249    VAL    CG2   3621    -0.3192          0   ; qtot 2.733
  3890         HC    249    VAL   HG21   3622     0.0791          0   ; qtot 2.812
  3891         HC    249    VAL   HG22   3623     0.0791          0   ; qtot 2.891
  3892         HC    249    VAL   HG23   3624     0.0791          0   ; qtot 2.971
  3893          C    249    VAL      C   3625     0.5973      12.01   ; qtot 3.568
  3894         OB    249    VAL      O   3626    -0.5679         16   ; qtot 3
; residue 250 PHE rtp PHE  q  0.0
  3895          N    250    PHE      N   3627    -0.4157     15.018   ; qtot 2.584
  3896         HB    250    PHE      H   3628     0.2719          0   ; qtot 2.856
  3897         CT    250    PHE     CA   3629    -0.0024     13.018   ; qtot 2.854
  3898         H1    250    PHE     HA   3630     0.0978          0   ; qtot 2.952
  3899         CT    250    PHE     CB   3631    -0.0343     14.026   ; qtot 2.917
  3900         HC    250    PHE    HB1   3632     0.0295          0   ; qtot 2.947
  3901         HC    250    PHE    HB2   3633     0.0295          0   ; qtot 2.976
  3902         CA    250    PHE     CG   3634     0.0118      12.01   ; qtot 2.988
  3903         CA    250    PHE    CD1   3635    -0.1256     13.018   ; qtot 2.862
  3904         HA    250    PHE    HD1   3636      0.133          0   ; qtot 2.995
  3905         CA    250    PHE    CE1   3637    -0.1704     13.018   ; qtot 2.825
  3906         HA    250    PHE    HE1   3638      0.143          0   ; qtot 2.968
  3907         CA    250    PHE     CZ   3639    -0.1072     13.018   ; qtot 2.861
  3908         HA    250    PHE     HZ   3640     0.1297          0   ; qtot 2.991
  3909         CA    250    PHE    CE2   3641    -0.1704     13.018   ; qtot 2.82
  3910         HA    250    PHE    HE2   3642      0.143          0   ; qtot 2.963
  3911         CA    250    PHE    CD2   3643    -0.1256     13.018   ; qtot 2.838
  3912         HA    250    PHE    HD2   3644      0.133          0   ; qtot 2.971
  3913          C    250    PHE      C   3645     0.5973      12.01   ; qtot 3.568
  3914         OB    250    PHE      O   3646    -0.5679         16   ; qtot 3
; residue 251 LEU rtp LEU  q  0.0
  3915          N    251    LEU      N   3647    -0.4157     15.018   ; qtot 2.584
  3916         HB    251    LEU      H   3648     0.2719          0   ; qtot 2.856
  3917         CT    251    LEU     CA   3649    -0.0518     13.018   ; qtot 2.804
  3918         H1    251    LEU     HA   3650     0.0922          0   ; qtot 2.897
  3919         CT    251    LEU     CB   3651    -0.1102     14.026   ; qtot 2.786
  3920         HC    251    LEU    HB1   3652     0.0457          0   ; qtot 2.832
  3921         HC    251    LEU    HB2   3653     0.0457          0   ; qtot 2.878
  3922         C4    251    LEU     CG   3654     0.3531     13.018   ; qtot 3.231
  3923         HC    251    LEU     HG   3655    -0.0361          0   ; qtot 3.195
  3924       MCH3    251    LEU   MCD1   3656          0      7.517   ; qtot 3.195
  3925       MCH3    251    LEU   MCD2   3656          0      7.517   ; qtot 3.195
  3926         CT    251    LEU    CD1   3656    -0.4121          0   ; qtot 2.783
  3927         HC    251    LEU   HD11   3657        0.1          0   ; qtot 2.883
  3928         HC    251    LEU   HD12   3658        0.1          0   ; qtot 2.983
  3929         HC    251    LEU   HD13   3659        0.1          0   ; qtot 3.083
  3930       MCH3    251    LEU   MCD1   3660          0      7.517   ; qtot 3.083
  3931       MCH3    251    LEU   MCD2   3660          0      7.517   ; qtot 3.083
  3932         CT    251    LEU    CD2   3660    -0.4121          0   ; qtot 2.671
  3933         HC    251    LEU   HD21   3661        0.1          0   ; qtot 2.771
  3934         HC    251    LEU   HD22   3662        0.1          0   ; qtot 2.871
  3935         HC    251    LEU   HD23   3663        0.1          0   ; qtot 2.971
  3936          C    251    LEU      C   3664     0.5973      12.01   ; qtot 3.568
  3937         OB    251    LEU      O   3665    -0.5679         16   ; qtot 3
; residue 252 PHE rtp PHE  q  0.0
  3938          N    252    PHE      N   3666    -0.4157     15.018   ; qtot 2.584
  3939         HB    252    PHE      H   3667     0.2719          0   ; qtot 2.856
  3940         CT    252    PHE     CA   3668    -0.0024     13.018   ; qtot 2.854
  3941         H1    252    PHE     HA   3669     0.0978          0   ; qtot 2.952
  3942         CT    252    PHE     CB   3670    -0.0343     14.026   ; qtot 2.917
  3943         HC    252    PHE    HB1   3671     0.0295          0   ; qtot 2.947
  3944         HC    252    PHE    HB2   3672     0.0295          0   ; qtot 2.976
  3945         CA    252    PHE     CG   3673     0.0118      12.01   ; qtot 2.988
  3946         CA    252    PHE    CD1   3674    -0.1256     13.018   ; qtot 2.862
  3947         HA    252    PHE    HD1   3675      0.133          0   ; qtot 2.995
  3948         CA    252    PHE    CE1   3676    -0.1704     13.018   ; qtot 2.825
  3949         HA    252    PHE    HE1   3677      0.143          0   ; qtot 2.968
  3950         CA    252    PHE     CZ   3678    -0.1072     13.018   ; qtot 2.861
  3951         HA    252    PHE     HZ   3679     0.1297          0   ; qtot 2.991
  3952         CA    252    PHE    CE2   3680    -0.1704     13.018   ; qtot 2.82
  3953         HA    252    PHE    HE2   3681      0.143          0   ; qtot 2.963
  3954         CA    252    PHE    CD2   3682    -0.1256     13.018   ; qtot 2.838
  3955         HA    252    PHE    HD2   3683      0.133          0   ; qtot 2.971
  3956          C    252    PHE      C   3684     0.5973      12.01   ; qtot 3.568
  3957         OB    252    PHE      O   3685    -0.5679         16   ; qtot 3
; residue 253 PRO rtp PRO  q  0.0
  3958          N    253    PRO      N   3686    -0.2548      14.01   ; qtot 2.745
  3959         CT    253    PRO     CD   3687     0.0192     14.026   ; qtot 2.764
  3960         H1    253    PRO    HD1   3688     0.0391          0   ; qtot 2.803
  3961         H1    253    PRO    HD2   3689     0.0391          0   ; qtot 2.843
  3962         CT    253    PRO     CG   3690     0.0189     14.026   ; qtot 2.861
  3963         HC    253    PRO    HG1   3691     0.0213          0   ; qtot 2.883
  3964         HC    253    PRO    HG2   3692     0.0213          0   ; qtot 2.904
  3965         CT    253    PRO     CB   3693     -0.007     14.026   ; qtot 2.897
  3966         HC    253    PRO    HB1   3694     0.0253          0   ; qtot 2.922
  3967         HC    253    PRO    HB2   3695     0.0253          0   ; qtot 2.948
  3968         C7    253    PRO     CA   3696    -0.0266     13.018   ; qtot 2.921
  3969         H1    253    PRO     HA   3697     0.0641          0   ; qtot 2.985
  3970          C    253    PRO      C   3698     0.5896      12.01   ; qtot 3.575
  3971         OB    253    PRO      O   3699    -0.5748         16   ; qtot 3
; residue 254 PRO rtp PRO  q  0.0
  3972          N    254    PRO      N   3700    -0.2548      14.01   ; qtot 2.745
  3973         CT    254    PRO     CD   3701     0.0192     14.026   ; qtot 2.764
  3974         H1    254    PRO    HD1   3702     0.0391          0   ; qtot 2.803
  3975         H1    254    PRO    HD2   3703     0.0391          0   ; qtot 2.843
  3976         CT    254    PRO     CG   3704     0.0189     14.026   ; qtot 2.861
  3977         HC    254    PRO    HG1   3705     0.0213          0   ; qtot 2.883
  3978         HC    254    PRO    HG2   3706     0.0213          0   ; qtot 2.904
  3979         CT    254    PRO     CB   3707     -0.007     14.026   ; qtot 2.897
  3980         HC    254    PRO    HB1   3708     0.0253          0   ; qtot 2.922
  3981         HC    254    PRO    HB2   3709     0.0253          0   ; qtot 2.948
  3982         C7    254    PRO     CA   3710    -0.0266     13.018   ; qtot 2.921
  3983         H1    254    PRO     HA   3711     0.0641          0   ; qtot 2.985
  3984          C    254    PRO      C   3712     0.5896      12.01   ; qtot 3.575
  3985         OB    254    PRO      O   3713    -0.5748         16   ; qtot 3
; residue 255 LYS rtp LYS  q +1.0
  3986          N    255    LYS      N   3714    -0.4157     15.018   ; qtot 2.584
  3987         HB    255    LYS      H   3715     0.2719          0   ; qtot 2.856
  3988         CT    255    LYS     CA   3716   0.105852     13.018   ; qtot 2.962
  3989         H1    255    LYS     HA   3717   0.078803          0   ; qtot 3.041
  3990         CT    255    LYS     CB   3718  -0.148415     14.026   ; qtot 2.892
  3991         HC    255    LYS    HB1   3719   0.063381          0   ; qtot 2.956
  3992         HC    255    LYS    HB2   3720   0.063381          0   ; qtot 3.019
  3993         C9    255    LYS     CG   3721   0.017428     14.026   ; qtot 3.037
  3994         HC    255    LYS    HG1   3722   0.022278          0   ; qtot 3.059
  3995         HC    255    LYS    HG2   3723   0.022278          0   ; qtot 3.081
  3996         CT    255    LYS     CD   3724  -0.099164     14.026   ; qtot 2.982
  3997         HC    255    LYS    HD1   3725   0.042554          0   ; qtot 3.025
  3998         HC    255    LYS    HD2   3726   0.042554          0   ; qtot 3.067
  3999         CT    255    LYS     CE   3727   0.235011     14.026   ; qtot 3.302
  4000         HP    255    LYS    HE1   3728   0.051928          0   ; qtot 3.354
  4001         HP    255    LYS    HE2   3729   0.051928          0   ; qtot 3.406
  4002       MNH3    255    LYS   MNZ1   3730          0      8.517   ; qtot 3.406
  4003       MNH3    255    LYS   MNZ2   3730          0      8.517   ; qtot 3.406
  4004         N3    255    LYS     NZ   3730  -0.594133          0   ; qtot 2.812
  4005          H    255    LYS    HZ1   3731   0.386245          0   ; qtot 3.198
  4006          H    255    LYS    HZ2   3732   0.386245          0   ; qtot 3.584
[truncated: 6,716,763 more chars]
