# Supplementary material for: Viscosity Prediction of High-Concentration Antibody Solutions with Atomistic Simulations
Source: J Chem Inf Model. 2023 Sep 27;63(19):6129–40. doi: 10.1021/acs.jcim.3c00947 (PMC10565822; doi:10.1021/acs.jcim.3c00947)
Supplement: Supplementary file 2 — ci3c00947_si_002.zip [file ci3c00947_si_002.zip › 250mgml.gro]

Protein in water
506206
    1GLU    MN1    1   2.589  11.368   7.265 -0.2763  0.1593 -0.0241
    1GLU    MN2    2   2.633  11.304   7.244 -0.0028  0.4672 -0.4296
    1GLU      N    3   2.615  11.337   7.259 -0.1447  0.3021 -0.2195
    1GLU     H1    4   2.541  11.407   7.259 -0.4405  0.0002  0.2195
    1GLU     H2    5   2.663  11.340   7.170 -0.1472  1.0626 -0.2143
    1GLU     H3    6   2.574  11.246   7.273  0.2398  0.0341 -0.7904
    1GLU     CA    7   2.710  11.366   7.367 -0.2694  0.0244 -0.0344
    1GLU     HA    8   2.649  11.387   7.456 -0.2804  0.2964 -0.1032
    1GLU     CB    9   2.801  11.250   7.405 -0.6998 -0.3264 -0.0642
    1GLU    HB1   10   2.874  11.284   7.475 -0.6330 -0.6902  0.1683
    1GLU    HB2   11   2.741  11.173   7.450 -1.0221 -0.2954 -0.2491
    1GLU     CG   12   2.871  11.192   7.283 -0.7732 -0.2138 -0.1600
    1GLU    HG1   13   2.798  11.148   7.215 -0.8048 -0.7908 -0.1190
    1GLU    HG2   14   2.922  11.273   7.229 -1.1277 -0.0064 -0.6475
    1GLU     CD   15   2.973  11.087   7.324 -0.3296  0.3940  0.3422
    1GLU    OE1   16   3.076  11.119   7.387  0.1259 -0.3088 -0.0172
    1GLU    OE2   17   2.946  10.969   7.294 -0.1903  0.3882  0.2400
    1GLU      C   18   2.788  11.494   7.340  0.6638 -0.4975  0.1076
    1GLU      O   19   2.843  11.510   7.231  0.2118 -0.7035 -0.1586
    2VAL      N   20   2.803  11.577   7.443  0.0745  0.0268 -0.2146
    2VAL      H   21   2.755  11.561   7.531 -0.2691  0.2544 -0.3552
    2VAL     CA   22   2.889  11.693   7.430 -0.1888  0.2327 -0.1503
    2VAL     HA   23   2.859  11.755   7.345 -0.1802  0.3898 -0.0387
    2VAL     CB   24   2.883  11.771   7.561 -0.5682 -0.4164  0.2299
    2VAL     HB   25   2.889  11.702   7.646 -0.4538 -0.6979 -0.0017
    2VAL   MCG1   26   2.969  11.906   7.606 -0.2137 -0.5832  0.0641
    2VAL   MCG2   27   3.020  11.864   7.542 -0.3955 -0.7125  0.0034
    2VAL    CG1   28   2.990  11.879   7.574 -0.3167 -0.6373  0.0427
    2VAL   HG11   29   2.958  11.953   7.648 -0.0541 -0.5457  0.0658
    2VAL   HG12   30   3.084  11.835   7.605 -0.3664 -0.8283 -0.0799
    2VAL   HG13   31   3.003  11.929   7.478 -0.3496 -0.6952  0.0083
    2VAL   MCG1   32   2.726  11.823   7.550 -0.5556 -0.1819  1.0154
    2VAL   MCG2   33   2.773  11.892   7.588 -0.1510 -0.0571  0.3368
    2VAL    CG2   34   2.756  11.854   7.569 -0.3632 -0.1330  0.6557
    2VAL   HG21   35   2.672  11.797   7.527 -0.7653 -0.2046  1.5136
    2VAL   HG22   36   2.734  11.878   7.673  0.3838  0.4644  0.6857
    2VAL   HG23   37   2.769  11.946   7.512 -0.5613 -0.4563  0.0725
    2VAL      C   38   3.029  11.635   7.410 -0.1163  0.3013  0.1569
    2VAL      O   39   3.083  11.556   7.487 -0.0847 -0.0800 -0.2553
    3GLN      N   40   3.101  11.705   7.323 -0.5917  0.2127 -0.3166
    3GLN      H   41   3.053  11.757   7.251 -0.8934 -0.2306 -0.4468
    3GLN     CA   42   3.246  11.711   7.322 -0.6063  0.5871 -0.5036
    3GLN     HA   43   3.283  11.664   7.414 -0.8311  0.5939 -0.4088
    3GLN     CB   44   3.293  11.627   7.203 -0.5804 -0.2543  0.0824
    3GLN    HB1   45   3.208  11.582   7.157 -0.4163 -0.5548  0.8193
    3GLN    HB2   46   3.343  11.692   7.134 -0.9708 -0.7260 -0.1301
    3GLN     CG   47   3.390  11.518   7.247 -0.2387 -0.0153 -0.0641
    3GLN    HG1   48   3.442  11.482   7.161 -0.3828  0.0241 -0.1640
    3GLN    HG2   49   3.461  11.559   7.315 -0.1575  0.1929 -0.2809
    3GLN     CD   50   3.321  11.400   7.315  0.1866 -0.1089  0.2134
    3GLN    OE1   51   3.357  11.363   7.426 -0.3341  0.2314  0.5036
    3GLN    NE2   52   3.220  11.333   7.258 -0.3597  0.7302  0.1590
    3GLN   HE21   53   3.187  11.360   7.166 -0.6721  1.5485  0.4946
    3GLN   HE22   54   3.178  11.256   7.306 -0.4605  0.5462 -0.2180
    3GLN      C   55   3.298  11.854   7.317  0.0074  0.3925  0.0475
    3GLN      O   56   3.240  11.931   7.241  0.2580  0.0795 -0.4784
    4LEU      N   57   3.412  11.881   7.381  0.5674 -0.3402 -0.5868
    4LEU      H   58   3.454  11.806   7.434  1.2226 -0.9696 -1.9095
    4LEU     CA   59   3.486  12.006   7.387  0.2791 -0.1945  0.2258
    4LEU     HA   60   3.457  12.066   7.301  0.4328 -0.1628  0.1960
    4LEU     CB   61   3.449  12.084   7.513  0.3412  0.2495 -0.0249
    4LEU    HB1   62   3.456  12.020   7.586  0.8870  0.6225  0.2805
    4LEU    HB2   63   3.514  12.155   7.520  0.0370  0.6073 -0.5828
    4LEU     CG   64   3.313  12.150   7.530  0.0663 -0.3262  0.0770
    4LEU     HG   65   3.239  12.080   7.491  0.2376 -0.5124  0.0819
    4LEU   MCD1   66   3.268  12.137   7.689 -0.3562  0.5446  0.0400
    4LEU   MCD2   67   3.275  12.228   7.672 -0.4860  0.4602 -0.4812
    4LEU    CD1   68   3.274  12.181   7.674 -0.3988  0.4644 -0.2069
    4LEU   HD11   69   3.257  12.088   7.728 -0.3651  0.7470  0.3061
    4LEU   HD12   70   3.354  12.237   7.722 -0.6431  0.9131 -0.3083
    4LEU   HD13   71   3.182  12.241   7.675 -0.5209  0.2995 -0.8225
    4LEU   MCD1   72   3.254  12.284   7.450  0.5486 -0.4509 -0.5051
    4LEU   MCD2   73   3.345  12.285   7.437  0.5630 -0.8008 -0.4623
    4LEU    CD2   74   3.300  12.278   7.448  0.5334 -0.6123 -0.4580
    4LEU   HD21   75   3.195  12.307   7.442  0.6288 -0.2904 -0.6334
    4LEU   HD22   76   3.357  12.358   7.495  0.7674 -0.6001 -0.7528
    4LEU   HD23   77   3.338  12.261   7.347  0.5382 -1.1508 -0.3701
    4LEU      C   78   3.635  11.978   7.377  0.2942 -0.0751  0.1051
    4LEU      O   79   3.691  11.924   7.473  0.5550  0.0333  0.0157
    5VAL      N   80   3.697  12.013   7.265 -0.4405 -0.0686 -0.3138
    5VAL      H   81   3.643  12.051   7.189 -0.5875 -0.6068 -0.4848
    5VAL     CA   82   3.840  12.002   7.243 -0.2882  0.0975  0.5206
    5VAL     HA   83   3.884  11.966   7.336 -0.4762  0.3083  0.6903
    5VAL     CB   84   3.876  11.899   7.136 -0.2654  0.1200  0.5079
    5VAL     HB   85   3.853  11.948   7.041 -0.3871  0.3555  0.6574
    5VAL   MCG1   86   4.020  11.834   7.082 -0.2972  0.4064  0.0682
    5VAL   MCG2   87   4.038  11.874   7.163 -0.0193  0.8409 -0.1981
    5VAL    CG1   88   4.022  11.856   7.123 -0.1632  0.6006 -0.0387
    5VAL   HG11   89   4.036  11.802   7.029 -0.4487  0.2313  0.1278
    5VAL   HG12   90   4.086  11.944   7.124 -0.4725  0.8490 -0.7647
    5VAL   HG13   91   4.048  11.791   7.206  0.5047  1.0655  0.1296
    5VAL   MCG1   92   3.812  11.748   7.109  0.1231 -0.0128  0.3029
    5VAL   MCG2   93   3.755  11.790   7.169 -0.7112  0.2432 -0.6165
    5VAL    CG2   94   3.788  11.775   7.139 -0.2927  0.1154 -0.1264
    5VAL   HG21   95   3.830  11.699   7.074  0.6309 -0.1714  0.7476
    5VAL   HG22   96   3.783  11.737   7.241 -1.6441  0.5651  0.0182
    5VAL   HG23   97   3.687  11.801   7.105  0.1155 -0.0510 -1.5985
    5VAL      C   98   3.904  12.137   7.213  0.4507 -0.4839 -0.6941
    5VAL      O   99   3.856  12.222   7.139  0.2293 -0.0173 -0.0344
    6GLN      N  100   4.021  12.156   7.275 -0.2043  0.1013  0.4291
    6GLN      H  101   4.057  12.085   7.337 -0.8193  0.7482  1.5975
    6GLN     CA  102   4.099  12.277   7.256 -0.1432 -0.0126 -0.0822
    6GLN     HA  103   4.033  12.361   7.232 -0.1264 -0.0830 -0.3768
    6GLN     CB  104   4.188  12.312   7.374 -0.3819  0.2948  0.0090
    6GLN    HB1  105   4.257  12.237   7.385 -0.2426  0.3574  0.2918
    6GLN    HB2  106   4.235  12.402   7.352 -0.3985  0.3755 -0.0458
    6GLN     CG  107   4.117  12.329   7.508 -0.7919  0.4022 -0.2183
    6GLN    HG1  108   4.183  12.374   7.572 -1.1327  0.9961 -0.1032
    6GLN    HG2  109   4.037  12.391   7.493 -1.1599  0.0138 -0.5894
    6GLN     CD  110   4.065  12.204   7.577 -0.2521  0.2348 -0.1025
    6GLN    OE1  111   4.106  12.091   7.549 -0.5911  0.0399  0.1788
    6GLN    NE2  112   3.961  12.214   7.661  0.0805  0.3494  0.3012
    6GLN   HE21  113   3.919  12.304   7.678  0.1818  0.3810  0.3891
    6GLN   HE22  114   3.926  12.132   7.707  0.2309  0.4048  0.5188
    6GLN      C  115   4.203  12.258   7.147  0.3349  0.1004  0.3472
    6GLN      O  116   4.257  12.150   7.122 -0.0418 -0.0239  0.0500
    7SER      N  117   4.254  12.373   7.101 -0.1583 -0.0904 -0.7412
    7SER      H  118   4.206  12.460   7.114 -0.9389 -0.2627 -2.0666
    7SER     CA  119   4.381  12.371   7.031  0.2977  0.2227  0.0489
    7SER     HA  120   4.444  12.294   7.074  0.2055  0.3219  0.3685
    7SER     CB  121   4.344  12.332   6.888 -0.1147 -0.5020  0.3452
    7SER    HB1  122   4.350  12.226   6.879  0.7393 -0.8085  0.3997
    7SER    HB2  123   4.245  12.365   6.868 -0.8292 -1.3974  0.5053
    7SER     OG  124   4.431  12.389   6.793 -0.6755  0.3795  0.3420
    7SER     HG  125   4.382  12.404   6.712 -1.5671  2.4846  1.1286
    7SER      C  126   4.448  12.506   7.048 -0.2914  0.4216  0.9254
    7SER      O  127   4.406  12.611   6.999  0.0831  0.3552  0.4518
    8GLY      N  128   4.570  12.498   7.103  0.0362 -0.9270  0.0878
    8GLY      H  129   4.607  12.410   7.136 -0.2156 -1.1227 -0.1488
    8GLY     CA  130   4.650  12.618   7.116  0.2520 -0.9400 -0.9493
    8GLY    HA1  131   4.655  12.664   7.023  0.9784 -2.4083 -1.4359
    8GLY    HA2  132   4.604  12.680   7.185 -0.0983 -0.0732 -2.2591
    8GLY      C  133   4.793  12.594   7.164 -0.0381 -0.1278  0.4277
    8GLY      O  134   4.832  12.485   7.204 -0.0886 -0.1689  0.3643
    9GLY      N  135   4.874  12.692   7.123 -0.1625 -0.0752  0.3061
    9GLY      H  136   4.837  12.768   7.068 -0.2115  0.1032  0.5854
    9GLY     CA  137   5.016  12.694   7.153 -0.0865 -0.5608  0.0029
    9GLY    HA1  138   5.058  12.609   7.111 -0.8254 -1.0095  0.6800
    9GLY    HA2  139   5.056  12.779   7.110  0.0844 -1.2813 -0.7658
    9GLY      C  140   5.052  12.695   7.300  0.7736  0.5339 -0.1889
    9GLY      O  141   4.971  12.732   7.384  0.1241 -0.5802 -0.2873
   10GLY      N  142   5.177  12.657   7.331  0.5406 -0.4486 -0.3831
   10GLY      H  143   5.245  12.635   7.260  0.4301 -1.4613 -0.2067
   10GLY     CA  144   5.214  12.648   7.471 -0.2560  0.1452 -0.1169
   10GLY    HA1  145   5.134  12.677   7.524 -0.5009  0.6008 -0.6800
   10GLY    HA2  146   5.237  12.552   7.489 -0.5651  0.1574  0.4957
   10GLY      C  147   5.332  12.731   7.521 -0.3311  0.1270  0.0944
   10GLY      O  148   5.319  12.830   7.592 -0.9104  0.4805 -0.4790
   11VAL      N  149   5.455  12.691   7.487 -0.1388  0.0272  0.8883
   11VAL      H  150   5.466  12.612   7.425  0.0781 -0.4144  1.4657
   11VAL     CA  151   5.576  12.754   7.536 -0.1840  0.2307  0.7390
   11VAL     HA  152   5.560  12.780   7.640 -0.0536  0.7653  0.6310
   11VAL     CB  153   5.692  12.654   7.531 -0.2471  0.1557  0.7597
   11VAL     HB  154   5.716  12.635   7.426 -0.7843  0.3405  0.5919
   11VAL   MCG1  155   5.844  12.683   7.592  0.5359  0.4773 -1.1843
   11VAL   MCG2  156   5.794  12.758   7.612  0.3848  0.1020  0.0507
   11VAL    CG1  157   5.813  12.717   7.599  0.4278  0.2835 -0.5062
   11VAL   HG11  158   5.897  12.648   7.593  0.7573  0.7327 -2.1849
   11VAL   HG12  159   5.839  12.810   7.548 -0.7728  0.7865 -0.2578
   11VAL   HG13  160   5.790  12.738   7.703  1.7821 -0.5777  0.0192
   11VAL   MCG1  161   5.713  12.500   7.588  0.5048 -0.0033  0.0881
   11VAL   MCG2  162   5.631  12.527   7.620  0.0815 -0.7656 -0.2800
   11VAL    CG2  163   5.673  12.520   7.601  0.2685 -0.3600 -0.0569
   11VAL   HG21  164   5.760  12.457   7.582  0.8631  0.3674  0.1587
   11VAL   HG22  165   5.662  12.536   7.708 -0.5467 -0.9830 -0.0250
   11VAL   HG23  166   5.584  12.471   7.562  0.8576 -0.8323 -0.8879
   11VAL      C  167   5.603  12.883   7.460  0.5293 -0.3960 -0.1166
   11VAL      O  168   5.619  12.885   7.338  0.0891 -0.4459 -0.1779
   12VAL      N  169   5.618  12.989   7.539 -0.2887 -0.0094 -0.4539
   12VAL      H  170   5.599  12.979   7.638 -1.0010  0.0479 -0.5733
   12VAL     CA  171   5.660  13.120   7.493 -0.3611  0.2535  0.1981
   12VAL     HA  172   5.722  13.102   7.405 -0.1169  0.4230  0.3333
   12VAL     CB  173   5.541  13.202   7.445  0.1336  0.7074 -0.2866
   12VAL     HB  174   5.569  13.305   7.461  0.0579  0.7520 -0.4328
   12VAL   MCG1  175   5.472  13.223   7.295  0.0032 -0.0674 -0.3475
   12VAL   MCG2  176   5.539  13.161   7.284 -0.2203 -0.3729 -0.0293
   12VAL    CG1  177   5.507  13.193   7.296 -0.0974 -0.1776 -0.1930
   12VAL   HG11  178   5.425  13.260   7.273  0.0968 -0.0484 -0.5256
   12VAL   HG12  179   5.595  13.221   7.238 -0.0775 -0.8583 -0.5141
   12VAL   HG13  180   5.479  13.090   7.272 -0.4771 -0.2599  0.5275
   12VAL   MCG1  181   5.383  13.223   7.494  0.1721  0.3752 -0.0110
   12VAL   MCG2  182   5.415  13.150   7.541  0.0263 -0.3443 -0.9574
   12VAL    CG2  183   5.405  13.187   7.514  0.1009  0.0472 -0.4752
   12VAL   HG21  184   5.337  13.265   7.478  0.2558  0.6924  0.5351
   12VAL   HG22  185   5.363  13.089   7.492 -0.0941  0.3910 -1.8003
   12VAL   HG23  186   5.418  13.198   7.622  0.1172 -1.4133 -0.2952
   12VAL      C  187   5.745  13.202   7.588 -0.3508  0.1474  0.2817
   12VAL      O  188   5.718  13.214   7.708 -0.2338 -0.1628  0.3403
   13GLN      N  189   5.833  13.288   7.535  0.1458 -0.4199  0.1719
   13GLN      H  190   5.863  13.273   7.440  0.6825 -0.8759  0.4039
   13GLN     CA  191   5.888  13.402   7.605 -0.2125 -0.3472  0.3417
   13GLN     HA  192   5.935  13.367   7.697 -0.2238 -0.2296  0.3921
   13GLN     CB  193   5.996  13.458   7.513 -0.3283 -0.1594  0.3199
   13GLN    HB1  194   6.007  13.392   7.434 -0.5687  0.1035 -0.0291
   13GLN    HB2  195   5.964  13.550   7.481 -0.2488  0.0854  0.7052
   13GLN     CG  196   6.134  13.477   7.576 -0.2199 -0.6810  0.2477
   13GLN    HG1  197   6.187  13.550   7.521 -0.6706 -0.8299  0.5988
   13GLN    HG2  198   6.121  13.512   7.675 -0.2900 -1.3049 -0.0824
   13GLN     CD  199   6.218  13.350   7.582  0.5855 -0.1660  0.1472
   13GLN    OE1  200   6.285  13.309   7.676  1.2499 -0.2954 -0.3693
   13GLN    NE2  201   6.221  13.280   7.468  0.3777 -0.7359  0.4857
   13GLN   HE21  202   6.170  13.312   7.387 -0.3150 -1.4839  0.5974
   13GLN   HE22  203   6.275  13.194   7.463  0.9129 -0.4187  0.6295
   13GLN      C  204   5.777  13.499   7.640 -0.1351 -0.1592  0.0722
   13GLN      O  205   5.699  13.539   7.554 -0.2794 -0.0064  0.2706
   14PRO      N  206   5.779  13.552   7.763 -0.0258 -0.4181  0.1828
   14PRO     CD  207   5.878  13.534   7.866  0.5566  0.0762 -0.2746
   14PRO    HD1  208   5.872  13.430   7.908  1.4143 -0.0956 -0.2266
   14PRO    HD2  209   5.981  13.549   7.825  0.4392  0.7160 -0.6810
   14PRO     CG  210   5.849  13.637   7.975  0.1404 -0.0554 -0.2585
   14PRO    HG1  211   5.847  13.589   8.076  0.0774 -0.1249 -0.2973
   14PRO    HG2  212   5.928  13.717   7.976 -0.0416  0.1168 -0.0775
   14PRO     CB  213   5.713  13.696   7.940  0.0673 -0.3307 -0.4403
   14PRO    HB1  214   5.633  13.653   8.006  0.2320 -0.4601 -0.5362
   14PRO    HB2  215   5.713  13.807   7.953 -0.0629 -0.4501 -0.4774
   14PRO     CA  216   5.686  13.660   7.794 -0.0544 -0.2575 -0.4362
   14PRO     HA  217   5.585  13.621   7.786 -0.1351 -0.0148 -0.6238
   14PRO      C  218   5.697  13.783   7.705  0.4001  0.3371  0.4139
   14PRO      O  219   5.803  13.813   7.650  0.0273  0.3495 -0.3179
   15GLY      N  220   5.583  13.846   7.676  0.4307  0.1668 -0.0899
   15GLY      H  221   5.500  13.808   7.719  0.5014 -0.2327 -0.2918
   15GLY     CA  222   5.557  13.961   7.591 -0.4980  0.0831  0.0576
   15GLY    HA1  223   5.494  14.026   7.644 -0.7627 -0.2246  0.3009
   15GLY    HA2  224   5.649  14.007   7.572 -0.7660  0.6957 -0.2460
   15GLY      C  225   5.492  13.928   7.458 -0.7417 -0.4238  0.2957
   15GLY      O  226   5.428  14.011   7.394 -0.0463  0.3309  0.5506
   16ARG      N  227   5.512  13.802   7.419  0.4461 -0.3081  0.4806
   16ARG      H  228   5.573  13.743   7.473  0.9391 -0.0291  0.2534
   16ARG     CA  229   5.453  13.745   7.300  0.3292  0.2196  0.2791
   16ARG     HA  230   5.471  13.814   7.218  0.8434  0.2573  0.4197
   16ARG     CB  231   5.521  13.613   7.264 -0.4722 -0.1648  0.1211
   16ARG    HB1  232   5.512  13.545   7.348 -0.6829 -0.6499  0.2711
   16ARG    HB2  233   5.473  13.570   7.177 -0.8093 -0.2170 -0.2110
   16ARG     CG  234   5.668  13.636   7.234 -0.5078  0.2004  0.2175
   16ARG    HG1  235   5.680  13.730   7.180 -0.8305 -0.0656 -0.1522
   16ARG    HG2  236   5.724  13.641   7.327 -0.7416  0.8061  0.2362
   16ARG     CD  237   5.722  13.522   7.148  0.2341  0.0917  0.8048
   16ARG    HD1  238   5.742  13.434   7.210  0.9743  0.9060  1.3231
   16ARG    HD2  239   5.647  13.493   7.072  0.3694 -0.7792  1.3558
   16ARG     NE  240   5.846  13.564   7.081 -0.1782  0.0595 -0.0041
   16ARG     HE  241   5.889  13.642   7.130 -0.3841  0.2804 -0.1684
   16ARG     CZ  242   5.914  13.525   6.973  0.1403  0.6515 -0.0280
   16ARG    NH1  243   5.859  13.439   6.885  0.2505  0.3926  0.1551
   16ARG   HH11  244   5.766  13.403   6.901  0.4439 -0.0057  0.4385
   16ARG   HH12  245   5.911  13.410   6.804  0.1400  0.5956  0.0098
   16ARG    NH2  246   6.039  13.568   6.953  0.6178 -0.4504  0.4298
   16ARG   HH21  247   6.082  13.630   7.020  1.2069 -1.3757  0.9553
   16ARG   HH22  248   6.090  13.538   6.871  0.3889 -0.3557  0.2491
   16ARG      C  249   5.302  13.732   7.315  0.2246  0.9656 -0.0193
   16ARG      O  250   5.252  13.748   7.426 -0.6133 -0.3241 -0.1634
   17SER      N  251   5.236  13.694   7.205  0.2378 -0.1425  0.3305
   17SER      H  252   5.283  13.694   7.115  0.6547 -1.2267  0.5084
   17SER     CA  253   5.098  13.651   7.209  0.0996  0.2010 -0.3934
   17SER     HA  254   5.065  13.665   7.312  0.0979  0.7129 -0.4596
   17SER     CB  255   5.010  13.743   7.125 -0.3779 -0.0081 -0.1338
   17SER    HB1  256   5.021  13.715   7.027 -0.8603 -0.1502 -0.2928
   17SER    HB2  257   4.913  13.731   7.157 -0.3690  0.0057  0.3471
   17SER     OG  258   5.040  13.881   7.133 -0.2087 -0.0341 -0.3092
   17SER     HG  259   4.961  13.931   7.111 -0.3105  0.0355  0.1878
   17SER      C  260   5.069  13.505   7.176  0.1435 -0.2148  1.2672
   17SER      O  261   5.160  13.438   7.126 -0.0740  0.0024  0.5608
   18LEU      N  262   4.952  13.458   7.220 -0.2095  0.2230  0.8077
   18LEU      H  263   4.899  13.511   7.288 -0.7097  0.2201  0.4299
   18LEU     CA  264   4.896  13.333   7.173  0.6970  0.0944  0.0156
   18LEU     HA  265   4.951  13.305   7.083  1.2289  0.2728  0.2751
   18LEU     CB  266   4.905  13.215   7.270  0.3926  0.4690  0.5077
   18LEU    HB1  267   4.860  13.244   7.361  0.9116  1.1699  0.4699
   18LEU    HB2  268   4.854  13.132   7.227 -0.2118  0.6483  1.0593
   18LEU     CG  269   5.050  13.174   7.298  0.2067 -0.3836  0.2828
   18LEU     HG  270   5.107  13.265   7.318  0.2844 -0.4761  0.4873
   18LEU   MCD1  271   5.103  13.061   7.408  0.7842  0.1439  0.5590
   18LEU   MCD2  272   5.025  13.096   7.443  0.3129 -0.5250  0.2245
   18LEU    CD1  273   5.064  13.083   7.419  0.5329 -0.1993  0.3867
   18LEU   HD11  274   5.154  13.022   7.409  1.1361  0.5906  0.7848
   18LEU   HD12  275   5.071  13.143   7.510 -0.3778 -0.0706  0.3911
   18LEU   HD13  276   4.977  13.018   7.426  1.0735 -0.9856  0.0588
   18LEU   MCD1  277   5.153  13.097   7.193  1.0487  0.6652  0.2987
   18LEU   MCD2  278   5.074  13.108   7.147  0.8171 -0.3937  0.3786
   18LEU    CD2  279   5.110  13.106   7.176  0.8997  0.1121  0.3362
   18LEU   HD21  280   5.213  13.077   7.198  1.3230  1.4107  0.2599
   18LEU   HD22  281   5.052  13.017   7.151  1.9389 -0.6843  0.5842
   18LEU   HD23  282   5.109  13.175   7.091 -0.0671 -0.0362  0.2021
   18LEU      C  283   4.750  13.348   7.134  0.7933  0.3373 -0.2567
   18LEU      O  284   4.681  13.447   7.155  0.5782  0.1106  0.1107
   19ARG      N  285   4.696  13.249   7.062 -0.3053  0.7221  0.0016
   19ARG      H  286   4.754  13.169   7.042 -0.4961  0.5651  0.0657
   19ARG     CA  287   4.561  13.242   7.010 -0.2108 -0.0788 -0.1705
   19ARG     HA  288   4.499  13.306   7.073 -0.5233 -0.2165 -0.3352
   19ARG     CB  289   4.553  13.298   6.868 -0.1925 -0.0774 -0.1711
   19ARG    HB1  290   4.607  13.393   6.863 -0.0143 -0.2131 -0.1953
   19ARG    HB2  291   4.597  13.227   6.798 -0.3889 -0.1698 -0.1590
   19ARG     CG  292   4.406  13.321   6.833 -0.1485  0.2423 -0.1551
   19ARG    HG1  293   4.352  13.224   6.830 -0.2830  0.4034 -0.0799
   19ARG    HG2  294   4.357  13.386   6.908  0.1025  0.3514 -0.2000
   19ARG     CD  295   4.403  13.388   6.696 -0.2668  0.1849 -0.1809
   19ARG    HD1  296   4.457  13.484   6.699 -0.3219  0.0746 -0.1829
   19ARG    HD2  297   4.455  13.324   6.622 -0.3567  0.1724 -0.0503
   19ARG     NE  298   4.265  13.410   6.654 -0.1948  0.2863 -0.3711
   19ARG     HE  299   4.232  13.350   6.580 -0.0869  1.0064 -1.0209
   19ARG     CZ  300   4.179  13.500   6.704 -0.0690 -0.1171  0.6179
   19ARG    NH1  301   4.213  13.603   6.783 -0.4424  0.3453  0.1877
   19ARG   HH11  302   4.310  13.617   6.808 -0.3419  1.3525 -0.6225
   19ARG   HH12  303   4.142  13.666   6.816 -0.8242 -0.3135  0.6733
   19ARG    NH2  304   4.048  13.490   6.675  0.0013 -0.0845  0.2874
   19ARG   HH21  305   4.015  13.415   6.615  0.2528  0.4308 -0.5314
   19ARG   HH22  306   3.983  13.558   6.712 -0.1973 -0.5748  0.8574
   19ARG      C  307   4.510  13.100   7.026  0.2082 -0.2008  0.1029
   19ARG      O  308   4.539  13.014   6.943 -0.5542  0.0973 -0.4948
   20LEU      N  309   4.429  13.076   7.129 -0.2771 -0.2756 -0.2898
   20LEU      H  310   4.415  13.149   7.197 -0.9649  0.0231 -0.7294
   20LEU     CA  311   4.356  12.953   7.154  0.0259 -0.3525  0.2307
   20LEU     HA  312   4.426  12.871   7.135  0.1216 -0.3984  0.7395
   20LEU     CB  313   4.306  12.935   7.297 -0.6853  0.2868  0.0706
   20LEU    HB1  314   4.233  13.006   7.313 -0.5046  1.0517 -0.1181
   20LEU    HB2  315   4.268  12.840   7.305 -1.6042  0.2677  0.3117
   20LEU     CG  316   4.410  12.952   7.407 -0.3650 -0.1147 -0.1636
   20LEU     HG  317   4.442  13.056   7.412 -0.2954 -0.1388 -0.0970
   20LEU   MCD1  318   4.400  12.909   7.568 -0.1513 -0.2642 -0.1895
   20LEU   MCD2  319   4.315  12.901   7.534 -0.2818  0.1779  0.0185
   20LEU    CD1  320   4.360  12.907   7.544 -0.2234 -0.0465 -0.0892
   20LEU   HD11  321   4.443  12.906   7.615 -0.0443 -0.5231 -0.3035
   20LEU   HD12  322   4.284  12.977   7.580  0.1899  0.2723  0.1938
   20LEU   HD13  323   4.317  12.807   7.537 -0.7149  0.1602 -0.1047
   20LEU   MCD1  324   4.543  12.883   7.335 -0.2807 -0.0126 -0.1073
   20LEU   MCD2  325   4.528  12.835   7.412 -0.3071 -0.0555 -0.1391
   20LEU    CD2  326   4.530  12.863   7.375 -0.2972 -0.0379 -0.1251
   20LEU   HD21  327   4.575  12.896   7.282 -0.2515  0.0284 -0.0802
   20LEU   HD22  328   4.603  12.871   7.456 -0.3545 -0.0360 -0.0730
   20LEU   HD23  329   4.497  12.760   7.366 -0.2372 -0.0503 -0.1943
   20LEU      C  330   4.236  12.931   7.063  0.3709 -0.2767 -0.2503
   20LEU      O  331   4.160  13.027   7.050  0.1146 -0.4446 -0.0018
   21SER      N  332   4.208  12.809   7.018  0.2440 -0.1001 -0.6640
   21SER      H  333   4.281  12.739   7.021  0.5084  0.1125 -1.5223
   21SER     CA  334   4.081  12.766   6.964  0.0642 -0.4947  0.0469
   21SER     HA  335   4.019  12.852   6.938 -0.0136 -0.4964  0.2210
   21SER     CB  336   4.108  12.679   6.842 -0.2866 -0.0867 -0.3309
   21SER    HB1  337   4.188  12.610   6.865 -0.6120 -0.5887 -0.5953
   21SER    HB2  338   4.019  12.624   6.817 -0.5467  0.4332 -0.6423
   21SER     OG  339   4.146  12.758   6.732  0.1459  0.2666  0.0627
   21SER     HG  340   4.225  12.807   6.755  1.6816 -1.7632 -0.3010
   21SER      C  341   4.012  12.679   7.068  0.0825 -0.1580  0.3430
   21SER      O  342   4.080  12.595   7.128  0.1653 -0.3668 -0.0383
   22CYS      N  343   3.879  12.682   7.080  0.0971 -0.0748  0.4943
   22CYS      H  344   3.826  12.758   7.040  0.2497  0.1042  0.6239
   22CYS     CA  345   3.810  12.576   7.150 -0.3393  0.0797  0.3018
   22CYS     HA  346   3.879  12.492   7.153 -0.5552 -0.1001  0.2856
   22CYS     CB  347   3.781  12.612   7.296  0.0464  0.2336  0.3424
   22CYS    HB1  348   3.875  12.611   7.355  0.3164  0.1948  0.3902
   22CYS    HB2  349   3.748  12.717   7.303  0.1085  0.5090  0.5111
   22CYS     SG  350   3.659  12.503   7.373  0.0229  0.0717  0.0779
   22CYS      C  351   3.694  12.532   7.062 -0.2310  0.4310 -0.0231
   22CYS      O  352   3.604  12.607   7.024 -0.6484  0.1261  0.3359
   23SER      N  353   3.683  12.403   7.030 -0.1906  0.2412  0.6783
   23SER      H  354   3.743  12.337   7.078 -0.5178  0.3495  1.2429
   23SER     CA  355   3.595  12.344   6.931  0.0157  0.1703  0.5349
   23SER     HA  356   3.545  12.423   6.876 -0.0160  0.3209  0.7780
   23SER     CB  357   3.669  12.253   6.832 -0.5483  0.3784 -0.0918
   23SER    HB1  358   3.743  12.311   6.783 -0.9210  0.4034  0.1148
   23SER    HB2  359   3.714  12.174   6.887 -0.7353  0.4129 -0.5547
   23SER     OG  360   3.582  12.198   6.736 -0.3472  0.4942 -0.3396
   23SER     HG  361   3.516  12.263   6.713 -0.8778  0.1968  0.3108
   23SER      C  362   3.491  12.260   7.003 -0.2208  0.2319  0.2688
   23SER      O  363   3.530  12.194   7.100  0.3785 -0.2038 -0.2544
   24SER      N  364   3.366  12.254   6.955 -0.2993  0.0377  0.4902
   24SER      H  365   3.345  12.302   6.869 -0.2927  0.2227  0.5898
   24SER     CA  366   3.257  12.184   7.019 -0.5537 -0.0722 -0.0550
   24SER     HA  367   3.301  12.126   7.100 -0.7107 -0.1333 -0.0123
   24SER     CB  368   3.160  12.282   7.085  0.0245  0.3895  0.1307
   24SER    HB1  369   3.087  12.226   7.144  0.0947  0.8030  1.1334
   24SER    HB2  370   3.215  12.350   7.149  0.5441  0.9222 -0.3927
   24SER     OG  371   3.093  12.355   6.984 -0.2020 -0.4061 -0.3163
   24SER     HG  372   3.130  12.443   6.981 -0.8534 -0.1278 -0.4488
   24SER      C  373   3.199  12.083   6.921  0.0121 -0.1962 -0.2717
   24SER      O  374   3.197  12.107   6.800  0.0855 -0.4538 -0.3242
   25SER      N  375   3.149  11.973   6.977 -0.6131  0.0693 -0.2883
   25SER      H  376   3.166  11.955   7.075 -1.2922  0.2813 -0.1194
   25SER     CA  377   3.070  11.876   6.904 -0.3675  0.0732 -0.5609
   25SER     HA  378   3.029  11.930   6.819 -0.3431 -0.1092 -0.6893
   25SER     CB  379   3.159  11.767   6.845 -0.0944 -0.0447  0.0547
   25SER    HB1  380   3.225  11.810   6.768  0.3135 -0.2522  0.0738
   25SER    HB2  381   3.221  11.722   6.924 -0.2517  0.0534  0.4395
   25SER     OG  382   3.077  11.668   6.787 -0.1650 -0.0140  0.1020
   25SER     HG  383   3.130  11.590   6.769 -0.3368 -0.2724  0.6666
   25SER      C  384   2.951  11.829   6.986 -0.1657 -0.1735 -0.4031
   25SER      O  385   2.960  11.828   7.108 -0.3046 -0.5293 -0.3951
   26GLY      N  386   2.837  11.791   6.926 -0.1976 -0.5902 -0.0861
   26GLY      H  387   2.829  11.806   6.827 -0.3175 -0.8886 -0.1227
   26GLY     CA  388   2.723  11.730   6.991 -0.0957 -0.6204  0.0670
   26GLY    HA1  389   2.676  11.677   6.921 -0.4625 -0.6189 -0.0072
   26GLY    HA2  390   2.759  11.672   7.063  0.0107 -0.9241  0.0749
   26GLY      C  391   2.617  11.818   7.055  0.3690 -0.2383  0.3185
   26GLY      O  392   2.512  11.774   7.103 -0.3798  0.3519 -0.7074
   27PHE      N  393   2.639  11.950   7.049  0.1334 -0.2332 -0.5744
   27PHE      H  394   2.723  11.985   7.004 -0.4545 -0.2270 -1.7616
   27PHE     CA  395   2.544  12.044   7.104  0.4930 -0.3262  0.2316
   27PHE     HA  396   2.444  12.002   7.099  0.5125 -0.3760  0.2599
   27PHE     CB  397   2.578  12.075   7.250 -0.0358 -0.0359  0.2988
   27PHE    HB1  398   2.491  12.107   7.297 -0.4539  0.5958  0.3250
   27PHE    HB2  399   2.603  11.985   7.296 -0.3578 -0.3455  1.1432
   27PHE     CG  400   2.687  12.175   7.278  0.3517 -0.1459 -0.7060
   27PHE    CD1  401   2.817  12.131   7.306 -0.0420 -0.8166  0.1951
   27PHE    HD1  402   2.841  12.026   7.299 -0.3631 -1.0176  1.5366
   27PHE    CE1  403   2.917  12.222   7.342 -0.2488 -0.2871 -0.5045
   27PHE    HE1  404   3.018  12.187   7.363 -0.1475 -0.1230 -0.7131
   27PHE     CZ  405   2.886  12.358   7.352  0.0460 -0.1955 -0.7923
   27PHE     HZ  406   2.965  12.430   7.369  0.3375 -0.2129 -1.9281
   27PHE    CE2  407   2.754  12.403   7.340 -0.0450 -0.0985  0.3564
   27PHE    HE2  408   2.727  12.506   7.362 -0.0889 -0.2050  0.8270
   27PHE    CD2  409   2.657  12.310   7.299  0.0606 -0.3971  0.7674
   27PHE    HD2  410   2.556  12.344   7.282 -0.3441 -0.7463  2.2199
   27PHE      C  411   2.546  12.176   7.028  0.0287 -0.4330  0.0248
   27PHE      O  412   2.648  12.203   6.965 -0.0930  0.0127  0.0126
   28ILE      N  413   2.435  12.251   7.029  0.4133  0.1578 -0.2389
   28ILE      H  414   2.355  12.215   7.079  0.4248  0.4187 -0.0293
   28ILE     CA  415   2.417  12.380   6.965 -0.0360  0.0792 -0.2780
   28ILE     HA  416   2.458  12.372   6.864 -0.2378  0.0949 -0.3605
   28ILE     CB  417   2.268  12.408   6.952 -0.1443 -0.3549 -0.0020
   28ILE     HB  418   2.226  12.406   7.053 -0.0634 -0.4044  0.0306
   28ILE   MCG1  419   2.186  12.542   6.897 -0.2054 -0.5056 -0.2852
   28ILE   MCG2  420   2.276  12.557   6.880 -0.1612 -0.3076  0.0928
   28ILE    CG2  421   2.233  12.543   6.892 -0.1815 -0.4041 -0.0919
   28ILE   HG21  422   2.125  12.558   6.897 -0.2397 -0.6368 -0.5348
   28ILE   HG22  423   2.283  12.622   6.947 -0.5803 -0.3181  0.1549
   28ILE   HG23  424   2.265  12.546   6.788  0.2488 -0.2937  0.0399
   28ILE    CG1  425   2.199  12.297   6.874 -0.3199 -0.0853 -0.2337
   28ILE   HG11  426   2.232  12.303   6.778 -0.9206  0.5856 -0.3588
   28ILE   HG12  427   2.226  12.208   6.917  0.1919 -0.2160 -0.9079
   28ILE   MCD1  428   2.039  12.259   6.849 -0.3830 -0.7596  1.0223
   28ILE   MCD2  429   2.039  12.342   6.889 -0.3641 -0.4254  0.3652
   28ILE     CD  430   2.046  12.300   6.869 -0.3711 -0.5691  0.6514
   28ILE    HD1  431   2.009  12.209   6.823 -0.4045 -1.0579  1.5947
   28ILE    HD2  432   2.007  12.308   6.971  0.2207  0.1185  0.8439
   28ILE    HD3  433   2.014  12.386   6.811 -0.9661 -1.1151  0.1484
   28ILE      C  434   2.492  12.492   7.035 -0.0904  0.2765 -0.5346
   28ILE      O  435   2.432  12.554   7.122  0.6960  0.0756  0.1822
   29PHE      N  436   2.619  12.517   7.001  0.0456 -0.1694 -0.3681
   29PHE      H  437   2.661  12.457   6.931  0.2971 -0.6530  0.1811
   29PHE     CA  438   2.704  12.622   7.053 -0.3232  0.2356 -0.5629
   29PHE     HA  439   2.733  12.592   7.154 -0.3259  0.1309 -0.5926
   29PHE     CB  440   2.829  12.611   6.966  0.0212  0.3347 -0.0944
   29PHE    HB1  441   2.868  12.509   6.971  0.0972  0.3495  0.0452
   29PHE    HB2  442   2.801  12.623   6.861  0.4130  0.3161 -0.2264
   29PHE     CG  443   2.937  12.709   7.001 -0.2137  0.4386  0.3597
   29PHE    CD1  444   2.943  12.831   6.932 -0.3882  0.5635  0.5660
   29PHE    HD1  445   2.862  12.860   6.867 -0.8641  1.0257  1.3274
   29PHE    CE1  446   3.054  12.915   6.950  0.1260  0.0596 -0.1723
   29PHE    HE1  447   3.062  13.006   6.894  0.6505 -0.3672 -0.8239
   29PHE     CZ  448   3.154  12.878   7.040 -0.0514  0.0031  0.0022
   29PHE     HZ  449   3.239  12.942   7.054 -0.4359  0.4270  0.5052
   29PHE    CE2  450   3.144  12.759   7.114  0.6411 -0.3260 -0.4186
   29PHE    HE2  451   3.221  12.734   7.186  1.4682 -1.0655 -1.4966
   29PHE    CD2  452   3.035  12.673   7.094 -0.0747  0.4048  0.2023
   29PHE    HD2  453   3.027  12.581   7.150 -0.5245  0.7191  0.6739
   29PHE      C  454   2.646  12.762   7.062  0.0327  0.3496  0.0848
   29PHE      O  455   2.676  12.844   7.149  0.2216  0.6951 -0.2975
   30SER      N  456   2.552  12.798   6.975  0.0675  0.1212 -0.0470
   30SER      H  457   2.526  12.730   6.904  0.0929 -0.0193  0.0769
   30SER     CA  458   2.481  12.924   6.968  0.1057  0.1328 -0.2619
   30SER     HA  459   2.552  13.002   6.995  0.1572  0.1385 -0.4123
   30SER     CB  460   2.447  12.943   6.821 -0.1223  0.1169 -0.2133
   30SER    HB1  461   2.379  13.014   6.817  0.1366  0.0191  0.0099
   30SER    HB2  462   2.531  12.969   6.776 -0.3288 -0.0749 -0.1429
   30SER     OG  463   2.395  12.835   6.746 -0.4006  0.4764 -0.5477
   30SER     HG  464   2.468  12.777   6.722 -0.7258 -0.7266  1.0238
   30SER      C  465   2.360  12.940   7.060  0.1858  0.3482 -0.1930
   30SER      O  466   2.269  13.020   7.036 -0.5988 -0.2959  0.5298
   31SER      N  467   2.354  12.859   7.165  0.1945 -0.3324 -0.7024
   31SER      H  468   2.428  12.791   7.178 -0.1313 -0.8144 -1.2563
   31SER     CA  469   2.249  12.857   7.266  0.2844 -0.1473 -0.6045
   31SER     HA  470   2.185  12.944   7.247  0.2184 -0.2892 -1.0773
   31SER     CB  471   2.162  12.732   7.254  0.2330 -0.1210 -0.5123
   31SER    HB1  472   2.223  12.643   7.218 -0.0490  0.0381 -1.6474
   31SER    HB2  473   2.116  12.705   7.353  1.1564 -0.7863 -0.1799
   31SER     OG  474   2.063  12.768   7.160 -0.6428  0.5557  0.6089
   31SER     HG  475   1.997  12.699   7.158 -1.5653  1.3428  1.8705
   31SER      C  476   2.302  12.868   7.408 -0.6969  0.4104 -0.2662
   31SER      O  477   2.226  12.883   7.504  0.1419  0.0686  0.4857
   32TYR      N  478   2.433  12.866   7.434 -0.7216 -0.5628 -0.1186
   32TYR      H  479   2.497  12.872   7.356 -0.8321 -1.4958 -0.3040
   32TYR     CA  480   2.492  12.857   7.565 -0.0139 -0.3080 -0.4092
   32TYR     HA  481   2.413  12.872   7.639  0.0546 -0.5474 -0.2819
   32TYR     CB  482   2.550  12.717   7.589  0.2712 -0.1211  0.0287
   32TYR    HB1  483   2.634  12.704   7.524  0.8382 -0.3123  0.1113
   32TYR    HB2  484   2.590  12.713   7.688  0.2363 -0.0625  0.4981
   32TYR     CG  485   2.454  12.603   7.569 -0.1018  0.2272 -0.2169
   32TYR    CD1  486   2.430  12.544   7.444 -0.6652  0.0222 -0.0214
   32TYR    HD1  487   2.482  12.587   7.359 -0.7643  0.1812 -0.0031
   32TYR    CE1  488   2.346  12.436   7.419 -0.5420  0.0844 -0.7749
   32TYR    HE1  489   2.322  12.403   7.319 -0.5053  0.1278 -0.7980
   32TYR     CZ  490   2.293  12.371   7.533 -0.2065  0.4436 -0.4102
   32TYR     OH  491   2.233  12.250   7.522  0.5101  0.0511 -0.1401
   32TYR     HH  492   2.211  12.210   7.607  1.5341 -0.3082 -0.0210
   32TYR    CE2  493   2.332  12.415   7.662  0.8264 -0.8940 -0.2246
   32TYR    HE2  494   2.301  12.357   7.748  2.5817 -2.1777 -0.3591
   32TYR    CD2  495   2.408  12.531   7.680 -0.1059 -0.2132 -0.5003
   32TYR    HD2  496   2.431  12.565   7.780 -0.7101  0.1256 -0.4648
   32TYR      C  497   2.597  12.965   7.586 -0.1523 -0.3137  0.3847
   32TYR      O  498   2.667  13.004   7.493 -0.3178 -0.1931  0.3069
   33ALA      N  499   2.615  13.014   7.709 -0.5183 -0.2841  0.4302
   33ALA      H  500   2.543  13.000   7.778 -0.6434 -0.0095  0.3598
   33ALA     CA  501   2.733  13.087   7.751 -0.2492 -0.5151  0.0837
   33ALA     HA  502   2.753  13.162   7.674 -0.4005 -0.6711 -0.1099
   33ALA   MCB1  503   2.750  13.182   7.886  0.1464 -0.1537 -0.2151
   33ALA   MCB2  504   2.664  13.150   7.888  0.0505  0.1067 -0.0432
   33ALA     CB  505   2.708  13.162   7.881  0.0826 -0.0460 -0.1194
   33ALA    HB1  506   2.798  13.216   7.910  0.2686 -0.2244 -0.3592
   33ALA    HB2  507   2.626  13.233   7.867  0.2789  0.1557 -0.2614
   33ALA    HB3  508   2.682  13.092   7.960 -0.0625  0.2668  0.1172
   33ALA      C  509   2.858  13.000   7.760 -0.1309 -0.3725 -0.1586
   33ALA      O  510   2.837  12.885   7.797  0.0535 -0.4440 -0.2778
   34MET      N  511   2.976  13.053   7.727 -0.0754 -0.6546 -0.4232
   34MET      H  512   2.982  13.151   7.702 -0.1987 -0.7868 -0.9820
   34MET     CA  513   3.099  12.977   7.726  0.1887 -0.2448 -0.0701
   34MET     HA  514   3.079  12.875   7.759  0.6345 -0.5014 -0.5642
   34MET     CB  515   3.137  12.977   7.578 -0.0848  1.0923 -0.1693
   34MET    HB1  516   3.132  13.078   7.540 -1.5341  1.3356  0.3123
   34MET    HB2  517   3.238  12.938   7.567  0.5234  2.4853 -0.6661
   34MET     CG  518   3.041  12.888   7.499  0.8164  0.1446 -0.2477
   34MET    HG1  519   2.945  12.926   7.511  1.2539 -0.0360 -1.2333
   34MET    HG2  520   3.062  12.900   7.398  1.7202 -0.5085  0.4520
   34MET     SD  521   3.036  12.711   7.535 -0.0569  0.2258  0.0731
   34MET   MCE1  522   3.198  12.625   7.472  0.7757  1.1864  0.8340
   34MET   MCE2  523   3.166  12.669   7.397 -0.1993 -0.4806  0.1463
   34MET     CE  524   3.176  12.649   7.439  0.2749  0.3479  0.4741
   34MET    HE1  525   3.240  12.588   7.502  1.4284  2.2306  1.3212
   34MET    HE2  526   3.140  12.590   7.355  0.5815 -1.6394  1.6328
   34MET    HE3  527   3.234  12.734   7.400 -0.9855  0.5260 -1.2904
   34MET      C  528   3.210  13.038   7.811 -0.1007  0.1814  0.0089
   34MET      O  529   3.232  13.157   7.793 -0.5056  0.3425  0.5066
   35TYR      N  530   3.274  12.961   7.899  0.0845 -0.0113 -0.2915
   35TYR      H  531   3.243  12.864   7.904  0.1519 -0.0496 -0.5859
   35TYR     CA  532   3.383  12.990   7.991  0.1541 -0.3478 -0.2617
   35TYR     HA  533   3.378  13.096   8.019  0.1186 -0.2415 -0.6604
   35TYR     CB  534   3.367  12.905   8.117 -0.2726  0.7193  0.4408
   35TYR    HB1  535   3.368  12.802   8.088  0.0665  0.9763  1.2286
   35TYR    HB2  536   3.453  12.918   8.178 -0.8518  1.5357  0.3016
   35TYR     CG  537   3.243  12.930   8.199 -0.3990  0.4550  0.3372
   35TYR    CD1  538   3.261  13.017   8.308  0.2245  0.1236  0.5084
   35TYR    HD1  539   3.358  13.060   8.328  0.2713 -0.0336  0.6201
   35TYR    CE1  540   3.153  13.049   8.391 -0.0269 -0.3640  0.3716
   35TYR    HE1  541   3.167  13.115   8.475 -0.0150 -1.0602  0.9375
   35TYR     CZ  542   3.025  12.995   8.366 -0.2331  0.3389 -0.1413
   35TYR     OH  543   2.913  13.019   8.440 -0.2546  0.2255 -0.1365
   35TYR     HH  544   2.834  12.976   8.404 -0.1332 -0.2114  0.1042
   35TYR    CE2  545   3.014  12.900   8.262  0.5717  0.0668  0.0154
   35TYR    HE2  546   2.921  12.847   8.250  0.6678 -0.1636  0.2558
   35TYR    CD2  547   3.119  12.870   8.174  0.1732 -0.5161 -0.2760
   35TYR    HD2  548   3.105  12.803   8.091  0.4716 -0.9377  0.0026
   35TYR      C  549   3.515  12.962   7.921  0.1206  0.2674 -0.5839
   35TYR      O  550   3.532  12.869   7.843 -0.0486  0.0174 -0.3244
   36TRP      N  551   3.617  13.026   7.979 -0.0004  0.1298 -0.2137
   36TRP      H  552   3.594  13.104   8.040 -0.1460  0.0412 -0.1528
   36TRP     CA  553   3.758  12.997   7.965  0.0403  0.1386  0.1545
   36TRP     HA  554   3.771  12.892   7.939  0.1148  0.1082  0.3099
   36TRP     CB  555   3.821  13.084   7.857  0.3592  0.0055  0.2313
   36TRP    HB1  556   3.756  13.167   7.837  0.6896  0.4048  0.3357
   36TRP    HB2  557   3.909  13.131   7.897  0.6740 -0.3757  0.2301
   36TRP     CG  558   3.856  13.018   7.727 -0.0814 -0.1457  0.1853
   36TRP    CD1  559   3.824  13.072   7.607  0.4457 -0.2489 -0.0063
   36TRP    HD1  560   3.762  13.158   7.591  0.2846 -0.3765 -0.0702
   36TRP    NE1  561   3.886  12.997   7.509  0.8689  0.3370 -0.1963
   36TRP    HE1  562   3.875  13.018   7.411  1.9597  1.2307 -0.1721
   36TRP    CE2  563   3.962  12.894   7.560 -0.2947 -0.4946 -0.0572
   36TRP    CZ2  564   4.032  12.792   7.495  0.0442 -0.5007  0.3063
   36TRP    HZ2  565   4.048  12.793   7.388 -0.2764 -0.5279  0.2565
   36TRP    CH2  566   4.080  12.688   7.576  0.9665 -0.4598 -0.1629
   36TRP    HH2  567   4.127  12.602   7.531  1.8462 -0.0296 -0.1074
   36TRP    CZ3  568   4.067  12.696   7.715  0.3027 -0.0717 -0.2361
   36TRP    HZ3  569   4.105  12.615   7.776 -0.2887 -0.2043 -0.0244
   36TRP    CE3  570   4.006  12.805   7.778  0.5690  0.1193 -0.3047
   36TRP    HE3  571   4.007  12.813   7.885  1.1609  0.3650 -0.3242
   36TRP    CD2  572   3.943  12.904   7.700  0.0621  0.0126 -0.0350
   36TRP      C  573   3.818  13.023   8.102  0.0766  0.3864  0.0932
   36TRP      O  574   3.799  13.123   8.170  0.0944  0.0038  0.6780
   37VAL      N  575   3.881  12.913   8.145 -0.0016  0.1021 -0.5054
   37VAL      H  576   3.896  12.835   8.083  0.1745  0.2649 -0.6685
   37VAL     CA  577   3.927  12.904   8.282 -0.4909  0.3381 -0.3188
   37VAL     HA  578   3.928  13.004   8.325 -0.3202  0.3517 -0.3519
   37VAL     CB  579   3.831  12.816   8.361 -0.1323  0.0966 -0.1472
   37VAL     HB  580   3.836  12.715   8.321  0.2379  0.0112  0.0980
   37VAL   MCG1  581   3.831  12.775   8.522 -0.0733  0.7357  0.0218
   37VAL   MCG2  582   3.893  12.843   8.514 -0.0213  0.6521 -0.2863
   37VAL    CG1  583   3.861  12.810   8.511 -0.0512  0.6666 -0.1330
   37VAL   HG11  584   3.799  12.732   8.556 -0.0896  0.8957  0.2141
   37VAL   HG12  585   3.966  12.786   8.526 -0.0616  0.6406 -0.1032
   37VAL   HG13  586   3.837  12.906   8.557  0.0556  0.8714 -0.4995
   37VAL   MCG1  587   3.667  12.832   8.379 -0.2350 -0.4733 -0.5501
   37VAL   MCG2  588   3.693  12.903   8.326 -0.2970 -0.1897 -0.2101
   37VAL    CG2  589   3.687  12.865   8.353 -0.2599 -0.3119 -0.3693
   37VAL   HG21  590   3.623  12.798   8.409 -0.2211 -0.7253 -0.8011
   37VAL   HG22  591   3.680  12.965   8.394 -0.6823 -0.4835 -0.0069
   37VAL   HG23  592   3.655  12.866   8.248  0.0325 -0.0191 -0.4590
   37VAL      C  593   4.071  12.853   8.273 -0.7606 -0.6077  0.4560
   37VAL      O  594   4.113  12.810   8.166 -0.5411  0.3520  0.1416
   38ARG      N  595   4.149  12.861   8.380  0.2157 -0.3249 -0.2536
   38ARG      H  596   4.116  12.901   8.467  0.9180  0.4041 -0.2918
   38ARG     CA  597   4.286  12.812   8.374  0.0362 -0.8183 -0.4066
   38ARG     HA  598   4.289  12.730   8.302  0.3011 -0.7424 -0.4826
   38ARG     CB  599   4.387  12.918   8.330 -0.2927 -0.0922  0.5170
   38ARG    HB1  600   4.475  12.870   8.316 -0.9465  0.3579  0.4985
   38ARG    HB2  601   4.352  12.958   8.245 -0.3967 -0.1252  1.4575
   38ARG     CG  602   4.414  13.033   8.426  0.4368  0.0495  0.1516
   38ARG    HG1  603   4.323  13.084   8.445  0.7714  0.3505  0.1905
   38ARG    HG2  604   4.453  12.993   8.516  0.4579  0.0954 -0.0036
   38ARG     CD  605   4.515  13.134   8.371  0.6696 -0.2905 -0.0507
   38ARG    HD1  606   4.612  13.085   8.357  1.1230 -0.3583  0.4320
   38ARG    HD2  607   4.482  13.168   8.272  1.1110 -0.5553 -0.7124
   38ARG     NE  608   4.529  13.248   8.461 -0.2561 -0.1920 -0.0143
   38ARG     HE  609   4.485  13.239   8.552 -0.9366 -0.1597 -0.3252
   38ARG     CZ  610   4.594  13.361   8.433 -0.2225 -0.1319  0.2968
   38ARG    NH1  611   4.638  13.395   8.311  0.3721  0.2912  0.6205
   38ARG   HH11  612   4.623  13.333   8.233  0.8516  0.5064  0.3488
   38ARG   HH12  613   4.687  13.483   8.297  0.3407  0.3953  1.1356
   38ARG    NH2  614   4.622  13.444   8.534  0.5578  0.0142 -0.0208
   38ARG   HH21  615   4.594  13.420   8.628  1.0656  0.2565  0.2012
   38ARG   HH22  616   4.671  13.531   8.517  0.6381 -0.1178 -0.4826
   38ARG      C  617   4.329  12.758   8.510  0.0303 -0.0585 -0.0899
   38ARG      O  618   4.265  12.784   8.611 -0.0793 -0.5061 -0.0405
   39GLN      N  619   4.441  12.686   8.520  0.2238  0.2991  0.4066
   39GLN      H  620   4.493  12.665   8.436  0.7095  0.8826  0.5496
   39GLN     CA  621   4.494  12.635   8.644  0.0804 -0.2364  0.2542
   39GLN     HA  622   4.461  12.703   8.723  0.1220 -0.2723  0.3030
   39GLN     CB  623   4.426  12.501   8.670 -0.4669  0.0278  0.2016
   39GLN    HB1  624   4.321  12.518   8.677 -0.4929  0.4213  0.3142
   39GLN    HB2  625   4.447  12.436   8.588 -0.8160 -0.0970  0.0868
   39GLN     CG  626   4.474  12.434   8.798 -0.4909 -0.0831  0.1528
   39GLN    HG1  627   4.574  12.393   8.783 -0.5484 -0.1302  0.0956
   39GLN    HG2  628   4.480  12.509   8.879 -0.4296 -0.1411  0.1643
   39GLN     CD  629   4.378  12.323   8.838 -0.5198 -0.0533  0.1661
   39GLN    OE1  630   4.302  12.326   8.935 -0.7697  0.0925 -0.0294
   39GLN    NE2  631   4.371  12.219   8.754 -0.1710 -0.0186  0.0953
   39GLN   HE21  632   4.428  12.219   8.670  0.0317  0.1056  0.2306
   39GLN   HE22  633   4.310  12.142   8.774 -0.1097 -0.1166 -0.0937
   39GLN      C  634   4.646  12.630   8.651  0.1251  0.5014 -0.0047
   39GLN      O  635   4.707  12.551   8.580 -0.4980 -0.0519  0.0576
   40ALA      N  636   4.716  12.704   8.738  0.4487 -0.0945  0.2558
   40ALA      H  637   4.666  12.767   8.799  0.5084 -0.2987  0.5229
   40ALA     CA  638   4.860  12.700   8.752  0.4214 -0.0887  0.5489
   40ALA     HA  639   4.902  12.700   8.652  0.3637 -0.3860  0.5240
   40ALA   MCB1  640   4.950  12.822   8.821  0.3016  0.3480 -0.0477
   40ALA   MCB2  641   4.862  12.851   8.823  0.3329  0.5121 -0.6688
   40ALA     CB  642   4.904  12.830   8.819  0.3220  0.4063 -0.3166
   40ALA    HB1  643   5.012  12.829   8.833  0.2636  0.3417  0.1693
   40ALA    HB2  644   4.876  12.915   8.756  0.7287 -0.0529 -1.1463
   40ALA    HB3  645   4.855  12.840   8.916 -0.0974  1.2846 -0.5922
   40ALA      C  646   4.917  12.580   8.826  0.2351 -0.2835  0.3761
   40ALA      O  647   4.845  12.527   8.910 -0.0652  0.7422  0.7941
   41PRO      N  648   5.041  12.537   8.799  0.0806 -0.4592 -0.0995
   41PRO     CD  649   5.142  12.601   8.717  0.4034 -0.0051  0.6227
   41PRO    HD1  650   5.111  12.598   8.611  0.6044  0.8318  0.6595
   41PRO    HD2  651   5.154  12.707   8.747  0.4578 -0.3769  1.5106
   41PRO     CG  652   5.273  12.525   8.736  0.3885 -0.1723  0.0998
   41PRO    HG1  653   5.331  12.515   8.638 -0.3252 -0.8345 -0.2797
   41PRO    HG2  654   5.342  12.578   8.811  1.0474  0.0987 -0.6721
   41PRO     CB  655   5.225  12.390   8.789  0.4506  0.2065  1.1839
   41PRO    HB1  656   5.220  12.316   8.706  1.3493 -0.3576  1.9531
   41PRO    HB2  657   5.296  12.351   8.865 -0.0020  1.4868  1.9016
   41PRO     CA  658   5.087  12.410   8.851 -0.1103 -0.4141  0.1920
   41PRO     HA  659   5.021  12.332   8.813  0.3057 -0.7055  0.0501
   41PRO      C  660   5.082  12.408   9.003  0.4173 -0.5421  0.2146
   41PRO      O  661   5.145  12.488   9.071 -0.1355  0.0002  0.1194
   42GLY      N  662   4.993  12.321   9.052  0.1804 -0.6129 -0.3195
   42GLY      H  663   4.940  12.263   8.989  0.5476 -0.6790 -0.5753
   42GLY     CA  664   4.969  12.306   9.194 -0.4571 -0.4594 -0.4057
   42GLY    HA1  665   4.936  12.208   9.210 -1.2097  0.0522 -0.7710
   42GLY    HA2  666   5.058  12.323   9.244 -0.6771 -1.2276 -0.3924
   42GLY      C  667   4.864  12.400   9.253  0.2086  0.0533 -0.0119
   42GLY      O  668   4.823  12.375   9.366 -0.0670 -0.0897 -0.1425
   43LYS      N  669   4.810  12.498   9.181 -0.7862 -0.4956 -0.0417
   43LYS      H  670   4.836  12.508   9.084 -1.8762 -1.5068 -0.4921
   43LYS     CA  671   4.713  12.594   9.231 -0.1211  0.3868 -0.3937
   43LYS     HA  672   4.716  12.594   9.340  0.1709  0.4807 -0.3986
   43LYS     CB  673   4.762  12.729   9.180  0.5735  0.2575 -0.0986
   43LYS    HB1  674   4.828  12.715   9.095  1.0650 -0.0186  0.5114
   43LYS    HB2  675   4.676  12.790   9.149  0.9851  0.2832 -0.6759
   43LYS     CG  676   4.837  12.801   9.292  0.0066  0.4760  0.1517
   43LYS    HG1  677   4.770  12.819   9.377 -0.5015  0.9775  0.0932
   43LYS    HG2  678   4.922  12.739   9.326  0.0564  0.4344  1.1017
   43LYS     CD  679   4.889  12.934   9.237  0.0796  0.0539 -0.8430
   43LYS    HD1  680   4.957  12.914   9.155  0.5356 -0.3438 -1.0736
   43LYS    HD2  681   4.805  12.992   9.201 -0.0762  0.3438 -1.6334
   43LYS     CE  682   4.962  13.012   9.346 -0.2660 -0.2177 -0.4117
   43LYS    HE1  683   4.898  13.018   9.429 -0.6137 -0.2599 -0.5352
   43LYS    HE2  684   5.048  12.958   9.373 -0.3271 -0.3695 -0.0970
   43LYS   MNZ1  685   5.003  13.164   9.345 -0.3105 -0.2046 -0.2475
   43LYS   MNZ2  686   5.005  13.142   9.268  0.1825 -0.2534 -0.2260
   43LYS     NZ  687   5.002  13.148   9.308 -0.0718 -0.2284 -0.2434
   43LYS    HZ1  688   5.009  13.205   9.391 -0.6125 -0.1726 -0.2303
   43LYS    HZ2  689   5.092  13.144   9.262  0.2264 -0.2294  0.3207
   43LYS    HZ3  690   4.934  13.187   9.245  0.3043 -0.2909 -0.7050
   43LYS      C  691   4.576  12.547   9.184 -0.2543 -0.2431  0.5627
   43LYS      O  692   4.563  12.451   9.109  0.7370  0.1137 -0.1166
   44GLY      N  693   4.467  12.612   9.225 -0.3919 -0.1619  0.0777
   44GLY      H  694   4.476  12.688   9.291 -0.6158  0.1447 -0.2332
   44GLY     CA  695   4.333  12.581   9.178 -0.2440 -0.5545 -0.0867
   44GLY    HA1  696   4.333  12.481   9.151  0.0231 -0.6769 -0.2346
   44GLY    HA2  697   4.269  12.597   9.257 -0.5386 -0.8271 -0.0672
   44GLY      C  698   4.282  12.661   9.059 -0.0510 -0.4263 -0.0835
   44GLY      O  699   4.353  12.746   9.006  0.1041 -0.3739  0.1993
   45LEU      N  700   4.156  12.639   9.022 -0.2909  0.6414  0.0540
   45LEU      H  701   4.099  12.583   9.083 -0.9992  2.0826  0.8295
   45LEU     CA  702   4.089  12.688   8.903  0.1455 -0.2326 -0.5685
   45LEU     HA  703   4.149  12.661   8.815  0.4088 -0.2680 -0.3805
   45LEU     CB  704   3.952  12.622   8.891  0.0376 -0.0475 -0.3684
   45LEU    HB1  705   3.909  12.615   8.988 -0.0782  0.3283 -0.2904
   45LEU    HB2  706   3.891  12.682   8.828  0.0559 -0.1481 -0.6371
   45LEU     CG  707   3.960  12.481   8.832  0.0661 -0.2475  0.0989
   45LEU     HG  708   4.036  12.425   8.886 -0.0370 -0.3397  0.1462
   45LEU   MCD1  709   3.835  12.372   8.830 -0.4089  0.2912 -0.3065
   45LEU   MCD2  710   3.802  12.448   8.871 -0.1108  0.3187 -0.1108
   45LEU    CD1  711   3.825  12.413   8.849 -0.2450  0.2799 -0.1945
   45LEU   HD11  712   3.829  12.312   8.808 -0.6515  0.3746 -0.4833
   45LEU   HD12  713   3.800  12.408   8.955 -0.3395  0.0775 -0.2255
   45LEU   HD13  714   3.748  12.470   8.797  0.0335  0.7641 -0.0854
   45LEU   MCD1  715   4.000  12.441   8.675 -0.3641  0.1726 -0.1251
   45LEU   MCD2  716   4.004  12.533   8.679  0.1385  0.1459  0.2505
   45LEU    CD2  717   4.000  12.487   8.684 -0.1045  0.1404  0.0644
   45LEU   HD21  718   4.006  12.385   8.645 -0.7056  0.2630 -0.3629
   45LEU   HD22  719   3.926  12.543   8.629  0.1200  0.7784  0.3920
   45LEU   HD23  720   4.097  12.535   8.675  0.1496 -0.3421  0.1392
   45LEU      C  721   4.084  12.839   8.916 -0.7239 -0.2591 -0.4521
   45LEU      O  722   4.054  12.895   9.021  0.4253 -0.4374  0.0017
   46GLU      N  723   4.114  12.919   8.813  0.8376 -0.4379 -0.1910
   46GLU      H  724   4.148  12.871   8.730  2.6807 -0.3874  0.4370
   46GLU     CA  725   4.107  13.062   8.796  0.2627 -0.4655 -0.2312
   46GLU     HA  726   4.063  13.109   8.884  0.3747 -0.7753 -0.0081
   46GLU     CB  727   4.251  13.110   8.777  0.2506 -0.3121  0.0519
   46GLU    HB1  728   4.315  13.078   8.863  0.1185  0.1135  0.4132
   46GLU    HB2  729   4.295  13.068   8.683  0.6995 -0.5975  0.2954
   46GLU     CG  730   4.244  13.263   8.769 -0.2041 -0.3548 -0.5101
   46GLU    HG1  731   4.179  13.290   8.689  0.3139 -0.7043 -1.2848
   46GLU    HG2  732   4.202  13.300   8.861 -1.1898 -0.0334 -0.8800
   46GLU     CD  733   4.380  13.327   8.747 -0.0305 -0.3599  0.4608
   46GLU    OE1  734   4.487  13.262   8.744  0.3310  0.2351  0.0054
   46GLU    OE2  735   4.388  13.451   8.756  0.3008 -0.3211 -0.2650
   46GLU      C  736   4.023  13.091   8.673 -0.3009 -0.2096  0.2039
   46GLU      O  737   4.051  13.033   8.568 -0.6679  0.6863 -0.4224
   47TRP      N  738   3.913  13.166   8.687 -0.0005  0.2596  0.1072
   47TRP      H  739   3.883  13.191   8.780  0.1668  0.7954  0.0243
   47TRP     CA  740   3.832  13.215   8.577  0.1970 -0.0064 -0.1618
   47TRP     HA  741   3.813  13.132   8.509  0.3055 -0.0920 -0.0882
   47TRP     CB  742   3.699  13.257   8.639  0.2123  0.0051 -0.1370
   47TRP    HB1  743   3.650  13.170   8.680  0.0556 -0.0801 -0.0434
   47TRP    HB2  744   3.718  13.317   8.726  0.1714  0.1001  0.0224
   47TRP     CG  745   3.602  13.329   8.551  0.4577  0.0040 -0.4080
   47TRP    CD1  746   3.533  13.265   8.453 -0.3153 -0.6128  0.5028
   47TRP    HD1  747   3.542  13.161   8.429 -1.3293 -1.0149  1.6913
   47TRP    NE1  748   3.451  13.356   8.389  0.3760 -0.5133 -0.2840
   47TRP    HE1  749   3.389  13.329   8.314  0.9495 -0.4139 -0.8039
   47TRP    CE2  750   3.463  13.483   8.440  0.2515 -0.5372 -0.1936
   47TRP    CZ2  751   3.414  13.610   8.404  0.0152 -0.4793  0.3231
   47TRP    HZ2  752   3.339  13.617   8.326 -0.1419 -0.5155  0.4683
   47TRP    CH2  753   3.458  13.726   8.468 -0.3333 -0.3434  0.3245
   47TRP    HH2  754   3.423  13.824   8.438 -1.1234 -0.5074  0.6776
   47TRP    CZ3  755   3.551  13.711   8.572  0.3420  0.1427 -0.1913
   47TRP    HZ3  756   3.590  13.799   8.621  1.2461  0.2661 -1.0507
   47TRP    CE3  757   3.595  13.584   8.612 -0.3214 -0.0040  0.0937
   47TRP    HE3  758   3.661  13.577   8.698 -0.9511 -0.0601  0.5887
   47TRP    CD2  759   3.556  13.467   8.545  0.0522 -0.1083  0.0546
   47TRP      C  760   3.889  13.331   8.497  0.6652 -0.1436 -0.0286
   47TRP      O  761   3.927  13.428   8.563  0.3847  0.0142 -0.0989
   48VAL      N  762   3.900  13.319   8.365 -0.0612 -0.4196 -0.0713
   48VAL      H  763   3.851  13.243   8.319 -0.2584 -0.2682 -0.1152
   48VAL     CA  764   3.976  13.406   8.277  0.0521  0.1224  0.5528
   48VAL     HA  765   4.015  13.489   8.337  0.1494 -0.1733  0.9055
   48VAL     CB  766   4.094  13.328   8.220 -0.2731 -0.0923  0.1625
   48VAL     HB  767   4.058  13.231   8.189 -0.4123  0.0160 -0.0191
   48VAL   MCG1  768   4.202  13.353   8.096 -0.0023  0.5621  0.5196
   48VAL   MCG2  769   4.150  13.429   8.100 -0.6291  0.1608  0.2065
   48VAL    CG1  770   4.172  13.388   8.104 -0.3136  0.3405  0.3541
   48VAL   HG11  771   4.250  13.318   8.072  0.3753  0.8905  0.7486
   48VAL   HG12  772   4.105  13.408   8.021 -0.1785 -0.3376  0.0691
   48VAL   HG13  773   4.219  13.482   8.135 -1.1669  0.7787  0.3810
   48VAL   MCG1  774   4.218  13.351   8.329  0.2283 -0.1965 -0.3774
   48VAL   MCG2  775   4.200  13.260   8.329 -0.0528 -0.1458 -0.0841
   48VAL    CG2  776   4.204  13.307   8.324  0.0713 -0.1676 -0.2127
   48VAL   HG21  777   4.250  13.402   8.349  0.4668 -0.2427 -0.6289
   48VAL   HG22  778   4.161  13.263   8.414  0.2850  0.1886  0.0701
   48VAL   HG23  779   4.280  13.239   8.283 -0.2919 -0.5023 -0.3476
   48VAL      C  780   3.888  13.464   8.168  0.2033  0.3582  0.5544
   48VAL      O  781   3.916  13.573   8.119  0.1826  0.1145 -0.0158
   49ALA      N  782   3.777  13.401   8.127  0.3812  0.2340  0.2555
   49ALA      H  783   3.766  13.303   8.150  0.6757  0.2015  0.2782
   49ALA     CA  784   3.672  13.465   8.052  0.0907 -0.4842  0.0361
   49ALA     HA  785   3.665  13.569   8.086 -0.5024 -0.5209  0.0639
   49ALA   MCB1  786   3.767  13.474   7.916 -0.0152  0.2107 -0.0010
   49ALA   MCB2  787   3.681  13.460   7.886  0.0158 -0.0118  0.0132
   49ALA     CB  788   3.721  13.467   7.908  0.0044  0.0725  0.0075
   49ALA    HB1  789   3.829  13.483   7.907 -0.0508  0.4537 -0.0154
   49ALA    HB2  790   3.699  13.371   7.860  0.3119  0.1147 -0.2322
   49ALA    HB3  791   3.672  13.547   7.853 -0.3095  0.0479  0.2489
   49ALA      C  792   3.531  13.407   8.059  0.1308 -0.7457 -1.0046
   49ALA      O  793   3.507  13.290   8.091  0.0226 -0.4497  0.0840
   50ILE      N  794   3.437  13.491   8.018  0.2458 -0.1733 -0.1341
   50ILE      H  795   3.452  13.591   8.017  0.7092 -0.2351  0.1631
   50ILE     CA  796   3.309  13.438   7.975 -0.2988  0.6490  0.3869
   50ILE     HA  797   3.330  13.335   7.945 -0.3434  0.5951  0.5417
   50ILE     CB  798   3.210  13.426   8.091 -0.2652 -0.2344  0.3414
   50ILE     HB  799   3.264  13.387   8.178 -0.2028 -0.2725  0.2859
   50ILE   MCG1  800   3.129  13.547   8.171  0.4891  0.2481  0.3966
   50ILE   MCG2  801   3.156  13.583   8.091 -0.3338 -0.2552 -0.1323
   50ILE    CG2  802   3.146  13.559   8.129  0.0619 -0.0143  0.1416
   50ILE   HG21  803   3.101  13.550   8.228  1.0574  0.5991  0.6831
   50ILE   HG22  804   3.221  13.637   8.131  0.0629  0.0505 -1.1351
   50ILE   HG23  805   3.069  13.584   8.056 -0.7004 -0.5345  0.7341
   50ILE    CG1  806   3.099  13.328   8.055 -0.0251 -0.3587 -0.0740
   50ILE   HG11  807   3.038  13.373   7.982 -0.3279 -0.2837 -0.2304
   50ILE   HG12  808   3.144  13.240   8.017  0.1605 -0.4969 -0.4213
   50ILE   MCD1  809   2.993  13.251   8.156  0.3311 -0.3994  0.2743
   50ILE   MCD2  810   3.023  13.325   8.202  0.4648 -0.3967  0.1837
   50ILE     CD  811   3.012  13.290   8.174  0.3785 -0.3965  0.2153
   50ILE    HD1  812   2.957  13.198   8.151  0.3259 -0.4079  0.3853
   50ILE    HD2  813   3.075  13.274   8.261  0.6754 -0.3898  0.0067
   50ILE    HD3  814   2.941  13.370   8.194  0.4233 -0.4175  0.4606
   50ILE      C  815   3.258  13.505   7.848  0.8752 -0.1562 -0.5643
   50ILE      O  816   3.283  13.623   7.822 -0.6860  0.3955  0.1782
   51ILE      N  817   3.169  13.442   7.772 -0.0455  0.0067  0.3321
   51ILE      H  818   3.147  13.345   7.788 -0.9298  0.3169  1.2093
   51ILE     CA  819   3.100  13.510   7.664  0.2071 -0.1545  0.0674
   51ILE     HA  820   3.093  13.616   7.690  0.4176 -0.1271  0.0201
   51ILE     CB  821   3.178  13.501   7.533 -0.4263  0.0216 -0.3284
   51ILE     HB  822   3.278  13.537   7.555 -0.4117  0.1822 -0.6467
   51ILE   MCG1  823   3.230  13.369   7.445 -0.3202 -0.2807  0.1769
   51ILE   MCG2  824   3.166  13.337   7.503 -0.0568 -0.1745  0.5322
   51ILE    CG2  825   3.197  13.360   7.476 -0.1994 -0.2162  0.3233
   51ILE   HG21  826   3.273  13.362   7.398 -0.4389 -0.3910  0.0829
   51ILE   HG22  827   3.229  13.293   7.556  0.2317  0.2725  0.5739
   51ILE   HG23  828   3.103  13.325   7.435 -0.2284 -0.6998  0.7796
   51ILE    CG1  829   3.119  13.601   7.433 -0.5050 -0.2263 -0.5330
   51ILE   HG11  830   3.036  13.556   7.387  0.0302 -0.7241 -1.1346
   51ILE   HG12  831   3.090  13.686   7.487 -1.4250 -0.4518 -0.5658
   51ILE   MCD1  832   3.192  13.679   7.306  0.1178  0.7905  0.4140
   51ILE   MCD2  833   3.250  13.611   7.331 -0.1669  0.3581 -0.0500
   51ILE     CD  834   3.216  13.643   7.324 -0.0466  0.5374  0.1494
   51ILE    HD1  835   3.175  13.728   7.270  0.3801  1.2014  0.8292
   51ILE    HD2  836   3.312  13.671   7.369 -0.0863 -0.1798  0.7179
   51ILE    HD3  837   3.232  13.560   7.255 -0.1055  1.1373 -0.6113
   51ILE      C  838   2.959  13.456   7.652 -0.0282  0.3712  0.3909
   51ILE      O  839   2.945  13.334   7.653 -0.0284  0.3651 -0.0576
   52TRP      N  840   2.858  13.543   7.643 -0.0953  0.3268  0.6883
   52TRP      H  841   2.880  13.640   7.654 -0.2403  0.2859  1.4371
   52TRP     CA  842   2.718  13.515   7.619  0.0092  0.3097  0.0692
   52TRP     HA  843   2.680  13.457   7.703 -0.3359  1.0121  0.4107
   52TRP     CB  844   2.646  13.650   7.617  0.0703  0.3447 -0.8870
   52TRP    HB1  845   2.696  13.710   7.552  0.6475  0.8526 -1.2995
   52TRP    HB2  846   2.555  13.635   7.573 -0.5252  0.4635 -1.6705
   52TRP     CG  847   2.623  13.727   7.743  0.1517 -0.3531 -0.4285
   52TRP    CD1  848   2.557  13.845   7.742 -0.3567 -0.6341 -0.4759
   52TRP    HD1  849   2.514  13.892   7.655 -1.1300 -1.0231 -0.3264
   52TRP    NE1  850   2.551  13.896   7.870  0.3741 -0.4845 -0.4968
   52TRP    HE1  851   2.498  13.978   7.895  0.6319 -0.2401 -0.7311
   52TRP    CE2  852   2.628  13.821   7.957  0.2184 -0.0212  0.0581
   52TRP    CZ2  853   2.657  13.829   8.093 -0.1492  0.0036  0.1362
   52TRP    HZ2  854   2.626  13.915   8.150 -0.7387 -0.2887  0.2780
   52TRP    CH2  855   2.725  13.724   8.156  0.3323  0.1468 -0.1380
   52TRP    HH2  856   2.756  13.733   8.260  1.4591  0.5620 -0.4823
   52TRP    CZ3  857   2.753  13.608   8.084 -0.6509 -0.2510  0.0919
   52TRP    HZ3  858   2.794  13.522   8.136 -1.9484 -0.7787  0.3140
   52TRP    CE3  859   2.729  13.601   7.946 -0.0514  0.1570 -0.0412
   52TRP    HE3  860   2.758  13.512   7.891  0.9804  0.5708 -0.2171
   52TRP    CD2  861   2.668  13.708   7.880 -0.7178 -0.2529 -0.1159
   52TRP      C  862   2.688  13.437   7.491  0.2278 -0.9334  0.7460
   52TRP      O  863   2.774  13.444   7.404 -0.2361 -0.5475  0.3093
   53ASP      N  864   2.571  13.381   7.464 -0.2018  0.1632  0.2086
   53ASP      H  865   2.500  13.390   7.536 -0.6258  1.4491 -0.3113
   53ASP     CA  866   2.526  13.307   7.348 -0.3908 -0.1641  0.4832
   53ASP     HA  867   2.591  13.220   7.343 -0.4448 -0.2301  0.8739
   53ASP     CB  868   2.385  13.250   7.359 -0.3739 -0.2451  0.2962
   53ASP    HB1  869   2.367  13.199   7.274 -0.3886 -0.4733  0.0983
   53ASP    HB2  870   2.386  13.186   7.437 -0.5822 -0.4127  0.5292
   53ASP     CG  871   2.268  13.344   7.381 -0.0587  0.2049  0.0625
   53ASP    OD1  872   2.291  13.466   7.393 -0.2870  0.2317  0.2436
   53ASP    OD2  873   2.155  13.294   7.401  0.0019 -0.1719 -0.4888
   53ASP      C  874   2.544  13.377   7.214  0.7749 -0.2493  0.5810
   53ASP      O  875   2.577  13.310   7.117 -0.3364 -0.4821  0.3356
   54ASP      N  876   2.514  13.507   7.209 -0.0707 -0.4405  0.4867
   54ASP      H  877   2.479  13.555   7.292 -0.8578 -0.6938  0.3204
   54ASP     CA  878   2.529  13.583   7.087  0.1334 -0.3030  0.5954
   54ASP     HA  879   2.539  13.511   7.005  0.2377 -0.4098  0.7015
   54ASP     CB  880   2.411  13.673   7.053  0.0662 -0.5832  0.0553
   54ASP    HB1  881   2.430  13.717   6.962  0.2410 -0.5105 -0.1266
   54ASP    HB2  882   2.327  13.614   7.045 -0.0374 -0.7946 -0.2058
   54ASP     CG  883   2.380  13.784   7.152 -0.0965 -0.6763  0.1095
   54ASP    OD1  884   2.441  13.791   7.261  0.0752 -0.5346  0.0050
   54ASP    OD2  885   2.306  13.875   7.109  0.5654 -0.3491 -0.3625
   54ASP      C  886   2.659  13.662   7.095  0.0571 -0.1060  0.0260
   54ASP      O  887   2.688  13.726   6.995  0.1621 -0.5103 -0.2067
   55GLY      N  888   2.734  13.661   7.205 -0.0029  0.0005  0.0679
   55GLY      H  889   2.710  13.601   7.283  0.2126 -0.0050  0.1314
   55GLY     CA  890   2.852  13.745   7.217 -0.2529  0.4173 -0.3572
   55GLY    HA1  891   2.908  13.711   7.299  0.0660  0.4833 -0.7987
   55GLY    HA2  892   2.908  13.735   7.128 -0.8084  0.6983 -0.5109
   55GLY      C  893   2.822  13.892   7.237 -0.1908  0.3811  0.0139
   55GLY      O  894   2.915  13.970   7.219  0.3251 -0.1125  0.4788
   56SER      N  895   2.701  13.928   7.281 -0.3959 -0.3276  0.0425
   56SER      H  896   2.630  13.858   7.298 -0.2800 -0.3772  0.3288
   56SER     CA  897   2.667  14.067   7.305  0.1981 -0.0694 -0.5542
   56SER     HA  898   2.690  14.120   7.212  0.2343 -0.2191 -0.6318
   56SER     CB  899   2.518  14.088   7.330  0.2248 -0.3379 -0.1516
   56SER    HB1  900   2.503  14.187   7.372  0.5093 -0.6797 -0.3178
   56SER    HB2  901   2.464  14.080   7.237  0.4433 -0.5000  0.2189
   56SER     OG  902   2.470  13.991   7.421 -0.3999  0.0631 -0.0430
   56SER     HG  903   2.445  13.913   7.371  0.0509 -0.1991  0.1396
   56SER      C  904   2.748  14.136   7.414 -0.2166 -0.1349 -0.2009
   56SER      O  905   2.772  14.256   7.413 -0.5273 -0.0651  0.1441
   57ASP      N  906   2.801  14.056   7.506 -0.2968 -0.0791 -0.1053
   57ASP      H  907   2.783  13.957   7.502 -0.6159 -0.0317  0.1037
   57ASP     CA  908   2.886  14.100   7.615  0.0161 -0.2228 -0.2874
   57ASP     HA  909   2.944  14.186   7.580  0.1848 -0.4501 -0.5686
   57ASP     CB  910   2.800  14.147   7.732  0.4988  0.3592 -0.1534
   57ASP    HB1  911   2.718  14.190   7.693  0.8037 -0.2866 -0.0840
   57ASP    HB2  912   2.774  14.064   7.784  1.1518  0.9270  0.0104
   57ASP     CG  913   2.859  14.246   7.832 -0.3015  1.0437 -0.3326
   57ASP    OD1  914   2.971  14.300   7.825  0.2349  0.0184 -0.1859
   57ASP    OD2  915   2.794  14.264   7.937  0.2975  0.5323  0.1480
   57ASP      C  916   2.983  13.993   7.663 -0.0936  0.1230  0.7537
   57ASP      O  917   2.964  13.878   7.626  0.4928  0.3230 -0.2396
   58GLN      N  918   3.085  14.034   7.740  0.2813  0.6426  0.0073
   58GLN      H  919   3.086  14.127   7.780  0.8433  0.9606 -0.7083
   58GLN     CA  920   3.195  13.944   7.767 -0.1127  0.1237 -0.0764
   58GLN     HA  921   3.152  13.850   7.801 -0.4265  0.1397 -0.4202
   58GLN     CB  922   3.278  13.913   7.642  0.1443  0.4119  0.0195
   58GLN    HB1  923   3.361  13.864   7.673  0.3338  0.8254  0.1328
   58GLN    HB2  924   3.220  13.855   7.582  0.4666  0.1059  0.0234
   58GLN     CG  925   3.324  14.032   7.558 -0.3136  0.5475 -0.0476
   58GLN    HG1  926   3.243  14.103   7.548 -0.6883  0.2744 -0.2832
   58GLN    HG2  927   3.406  14.082   7.609 -0.5189  1.1022  0.0043
   58GLN     CD  928   3.370  13.988   7.420  0.0058  0.3079  0.1314
   58GLN    OE1  929   3.285  13.987   7.331  0.3141 -0.0951 -0.1666
   58GLN    NE2  930   3.498  13.962   7.393 -0.0125  0.7271 -0.3780
   58GLN   HE21  931   3.568  13.972   7.465  0.2822  1.1828 -0.7133
   58GLN   HE22  932   3.525  13.934   7.300 -0.3210  0.5887 -0.4282
   58GLN      C  933   3.281  13.997   7.881 -0.1416 -0.2846  0.1387
   58GLN      O  934   3.313  14.116   7.876 -0.2519 -0.2534  0.1579
   59HIS      N  935   3.308  13.919   7.986  0.1358  0.1732  0.4123
   59HIS      H  936   3.291  13.820   7.983  0.5147  0.0916  0.8254
   59HIS     CA  937   3.361  13.979   8.107 -0.0764  0.9856  0.1206
   59HIS     HA  938   3.385  14.084   8.090  0.0938  0.9451  0.1078
   59HIS     CB  939   3.257  13.966   8.218 -0.2298  0.2544 -0.0975
   59HIS    HB1  940   3.242  13.863   8.238 -0.4703  0.1209 -1.0207
   59HIS    HB2  941   3.297  14.008   8.307 -0.2307 -0.6058  0.2959
   59HIS     CG  942   3.124  14.030   8.190 -0.0780  0.7813  0.3540
   59HIS    ND1  943   2.997  13.975   8.208  0.0757  0.3055  0.0170
   59HIS    CE1  944   2.909  14.063   8.162 -0.4569  0.3874  1.1362
   59HIS    HE1  945   2.801  14.054   8.167 -0.4987  0.9940  2.7134
   59HIS    NE2  946   2.976  14.167   8.110 -0.2059 -0.3298 -0.0236
   59HIS    HE2  947   2.933  14.245   8.061 -0.3411 -0.9406 -0.9348
   59HIS    CD2  948   3.112  14.153   8.130 -0.0820  0.5341 -0.1639
   59HIS    HD2  949   3.191  14.222   8.105 -0.3020  0.6680 -0.4971
   59HIS      C  950   3.485  13.904   8.155 -0.6330 -0.0359  0.0112
   59HIS      O  951   3.501  13.782   8.145 -0.3065  0.0112 -0.0275
   60TYR      N  952   3.577  13.985   8.207 -0.0451 -0.5037 -0.2877
   60TYR      H  953   3.550  14.079   8.232  0.1638 -0.3326 -0.6857
   60TYR     CA  954   3.716  13.950   8.230 -0.0205 -0.0819  0.2431
   60TYR     HA  955   3.731  13.845   8.205  0.2923 -0.0665  0.3562
   60TYR     CB  956   3.801  14.036   8.138 -0.1974 -0.0320  0.1266
   60TYR    HB1  957   3.793  14.138   8.169 -0.4564 -0.3521  0.0553
   60TYR    HB2  958   3.903  14.011   8.151 -0.4905  0.1194  0.2093
   60TYR     CG  959   3.768  14.029   7.990  0.3074  0.2243 -0.0025
   60TYR    CD1  960   3.744  14.146   7.918 -0.0099  0.2770  0.1883
   60TYR    HD1  961   3.738  14.241   7.969 -0.4714  0.1872  0.3167
   60TYR    CE1  962   3.726  14.139   7.779  0.2824  0.3280  0.1475
   60TYR    HE1  963   3.707  14.229   7.722  0.8966  0.3707 -0.0106
   60TYR     CZ  964   3.734  14.014   7.715 -0.1853  0.1499  0.4225
   60TYR     OH  965   3.714  14.009   7.580  0.1435 -0.5839  0.3925
   60TYR     HH  966   3.713  14.095   7.538  1.5275 -0.8402 -0.2898
   60TYR    CE2  967   3.765  13.897   7.786 -0.5423 -0.0993  0.1742
   60TYR    HE2  968   3.775  13.802   7.735 -1.2680 -0.1988  0.1897
   60TYR    CD2  969   3.782  13.906   7.925  0.0143  0.1374  0.0975
   60TYR    HD2  970   3.805  13.817   7.982  0.2275  0.2184  0.1376
   60TYR      C  971   3.751  13.971   8.376 -0.0155  0.0688  0.2201
   60TYR      O  972   3.707  14.068   8.438 -0.4603  0.2136 -0.3039
   61ALA      N  973   3.833  13.879   8.427 -0.4003 -0.2610  0.2498
   61ALA      H  974   3.849  13.797   8.370 -1.0079 -0.6068  0.5515
   61ALA     CA  975   3.904  13.876   8.554 -0.1501  0.0778  0.1211
   61ALA     HA  976   3.832  13.901   8.632  0.2412  0.0517  0.4961
   61ALA   MCB1  977   3.973  13.742   8.625  1.0180  0.2480 -0.6299
   61ALA   MCB2  978   3.944  13.715   8.542  0.1692  0.1869 -0.3383
   61ALA     CB  979   3.956  13.735   8.582  0.5596  0.2108 -0.4563
   61ALA    HB1  980   4.000  13.733   8.682  1.6751  0.3109 -0.9189
   61ALA    HB2  981   3.874  13.664   8.577  0.6746 -0.0122  0.4449
   61ALA    HB3  982   4.032  13.709   8.508 -0.1634  0.4299 -1.3075
   61ALA      C  983   4.015  13.980   8.560  0.7940 -0.8948  0.0164
   61ALA      O  984   4.075  14.014   8.458  0.0152  0.0017 -0.1707
   62ASP      N  985   4.038  14.031   8.681  0.3187 -0.5705 -0.0282
   62ASP      H  986   3.995  13.987   8.761 -0.0175 -0.3369 -0.0749
   62ASP     CA  987   4.120  14.148   8.708  0.2461 -0.5200 -0.0229
   62ASP     HA  988   4.076  14.229   8.650  0.1246 -0.5233  0.0641
   62ASP     CB  989   4.106  14.190   8.854  0.4319 -0.5602  0.0060
   62ASP    HB1  990   4.132  14.110   8.910 -0.4383 -0.8831 -0.0756
   62ASP    HB2  991   4.171  14.265   8.869  1.1479 -1.2288  0.1814
   62ASP     CG  992   3.971  14.238   8.904  0.8240  0.7267 -0.0897
   62ASP    OD1  993   3.959  14.256   9.028 -0.3365  0.2706 -0.1108
   62ASP    OD2  994   3.872  14.246   8.829  0.5120 -0.7189  0.1070
   62ASP      C  995   4.263  14.135   8.658  0.1454 -0.5063 -0.3197
   62ASP      O  996   4.304  14.229   8.590  0.0772  0.3795  0.8000
   63SER      N  997   4.327  14.019   8.676  0.1617 -0.4195  0.2235
   63SER      H  998   4.287  13.945   8.731  0.2762 -0.5264  0.1640
   63SER     CA  999   4.456  14.000   8.613  0.3916  0.5331  0.3795
   63SER     HA 1000   4.516  14.089   8.636  0.2842  0.5319  0.6750
   63SER     CB 1001   4.532  13.880   8.669  0.0794 -0.0050 -0.3206
   63SER    HB1 1002   4.638  13.886   8.641 -0.2192 -0.1185 -0.5405
   63SER    HB2 1003   4.524  13.879   8.779  0.2159 -0.3283 -0.5524
   63SER     OG 1004   4.474  13.763   8.616  0.0006  0.0627 -0.3835
   63SER     HG 1005   4.487  13.691   8.678 -1.2331  0.3118  0.2136
   63SER      C 1006   4.458  13.983   8.462 -0.2603  0.6678  0.3528
   63SER      O 1007   4.560  13.999   8.396 -0.1197 -0.5096  0.2397
   64VAL      N 1008   4.341  13.960   8.400 -0.0769 -0.0972  0.2714
   64VAL      H 1009   4.254  13.962   8.451 -0.0829 -1.0543  0.3335
   64VAL     CA 1010   4.339  13.932   8.258  0.0248  0.4504  0.1563
   64VAL     HA 1011   4.437  13.897   8.225  0.0840  0.5822  0.1926
   64VAL     CB 1012   4.236  13.821   8.239  0.2269  0.3250 -0.2358
   64VAL     HB 1013   4.139  13.861   8.271  0.0806  0.3562 -0.6993
   64VAL   MCG1 1014   4.204  13.748   8.093  0.9319  0.0075 -0.2391
   64VAL   MCG2 1015   4.246  13.828   8.073  0.5057  0.2432 -0.2227
   64VAL    CG1 1016   4.225  13.790   8.090  0.6963  0.1345 -0.2313
   64VAL   HG11 1017   4.176  13.693   8.077  1.2833 -0.1736 -0.2480
   64VAL   HG12 1018   4.168  13.867   8.040  0.3303 -0.2429 -0.4058
   64VAL   HG13 1019   4.325  13.785   8.047  0.8110  0.6835 -0.0358
   64VAL   MCG1 1020   4.223  13.666   8.296 -0.4095  0.1646 -0.7860
   64VAL   MCG2 1021   4.298  13.702   8.336 -0.7338  0.0046  0.0030
   64VAL    CG2 1022   4.259  13.690   8.313 -0.5351  0.0954 -0.3843
   64VAL   HG21 1023   4.181  13.619   8.286 -0.3552  0.2193 -1.3001
   64VAL   HG22 1024   4.357  13.650   8.285 -0.2973  0.1142  0.3791
   64VAL   HG23 1025   4.256  13.708   8.420 -1.4977 -0.2115 -0.3386
   64VAL      C 1026   4.296  14.051   8.173 -0.0844  0.2291 -0.1022
   64VAL      O 1027   4.352  14.077   8.067  0.1458 -0.1049 -0.0672
   65LYS      N 1028   4.189  14.116   8.219 -0.1031  0.1027  0.0373
   65LYS      H 1029   4.148  14.086   8.306 -0.3422 -0.1757 -0.1678
   65LYS     CA 1030   4.124  14.229   8.155  0.3232  0.4269  0.1649
   65LYS     HA 1031   4.051  14.189   8.084  0.3440  0.5867  0.0515
   65LYS     CB 1032   4.047  14.307   8.261  0.0734  0.5475 -0.1022
   65LYS    HB1 1033   3.996  14.237   8.324  0.2451  0.6480 -0.2706
   65LYS    HB2 1034   4.116  14.364   8.319 -0.1185  0.5593 -0.3417
   65LYS     CG 1035   3.944  14.401   8.198 -0.1483  0.5107  0.2001
   65LYS    HG1 1036   3.995  14.488   8.155 -0.3644  0.8509  0.5379
   65LYS    HG2 1037   3.890  14.348   8.119  0.0105  0.6645 -0.0577
   65LYS     CD 1038   3.847  14.446   8.307 -0.2898 -0.2170  0.3908
   65LYS    HD1 1039   3.795  14.359   8.353 -0.3121 -0.6502  0.3259
   65LYS    HD2 1040   3.901  14.502   8.388 -0.5220 -0.1843  0.9725
   65LYS     CE 1041   3.747  14.538   8.236 -0.0759 -0.3845 -0.1407
   65LYS    HE1 1042   3.801  14.608   8.179  0.0993 -0.4761 -0.4985
   65LYS    HE2 1043   3.689  14.479   8.171 -0.2247 -0.6053 -0.1643
   65LYS   MNZ1 1044   3.631  14.626   8.297  0.0741 -0.1738 -0.1577
   65LYS   MNZ2 1045   3.674  14.602   8.361  0.1328 -0.0930 -0.1670
   65LYS     NZ 1046   3.656  14.611   8.326  0.0964 -0.1431 -0.1619
   65LYS    HZ1 1047   3.584  14.656   8.271  0.0662 -0.1838 -0.1552
   65LYS    HZ2 1048   3.613  14.547   8.390  0.1225  0.0117  0.0107
   65LYS    HZ3 1049   3.708  14.681   8.377  0.2189 -0.0918 -0.3545
   65LYS      C 1050   4.217  14.321   8.077  0.6562 -0.0321  0.0100
   65LYS      O 1051   4.323  14.358   8.127  0.2941  0.1761  0.6542
   66GLY      N 1052   4.184  14.359   7.954 -0.2936  0.2838  0.3468
   66GLY      H 1053   4.093  14.331   7.919 -0.7453  0.9458  0.9404
   66GLY     CA 1054   4.265  14.437   7.863 -0.1621 -0.0339  0.1892
   66GLY    HA1 1055   4.203  14.475   7.790 -0.0057 -0.5333 -0.0950
   66GLY    HA2 1056   4.308  14.513   7.917 -0.4857  0.2234 -0.0674
   66GLY      C 1057   4.378  14.362   7.793  0.2052 -0.0346  0.7656
   66GLY      O 1058   4.413  14.394   7.679  0.3522 -0.6570  0.6302
   67ARG      N 1059   4.429  14.254   7.850 -0.9536 -0.7831  0.4560
   67ARG      H 1060   4.398  14.226   7.942 -2.2572 -1.9467 -0.2556
   67ARG     CA 1061   4.530  14.172   7.785 -0.1982  0.2080  0.3305
   67ARG     HA 1062   4.586  14.239   7.720 -0.8794  0.6905  0.2166
   67ARG     CB 1063   4.630  14.115   7.885  0.4988  0.3477 -0.2742
   67ARG    HB1 1064   4.582  14.042   7.939  1.1219 -0.1249 -0.4827
   67ARG    HB2 1065   4.709  14.075   7.830  0.4724  1.0900 -0.7330
   67ARG     CG 1066   4.688  14.216   7.983  0.3613  0.1097  0.0524
   67ARG    HG1 1067   4.725  14.301   7.929  0.6028 -0.0789  0.2732
   67ARG    HG2 1068   4.611  14.246   8.052  0.2416  0.0346 -0.3316
   67ARG     CD 1069   4.804  14.155   8.063  0.0540  0.2410  0.6079
   67ARG    HD1 1070   4.885  14.120   7.994  0.6295  0.7291  1.0155
   67ARG    HD2 1071   4.849  14.231   8.131 -0.6281  0.1826  1.1671
   67ARG     NE 1072   4.751  14.043   8.140 -0.1040 -0.1860 -0.1009
   67ARG     HE 1073   4.667  14.060   8.195 -0.4500 -0.5713 -0.4892
   67ARG     CZ 1074   4.804  13.920   8.144  0.1276 -0.0897 -0.2327
   67ARG    NH1 1075   4.905  13.885   8.063  0.1245 -0.0589 -0.2499
   67ARG   HH11 1076   4.942  13.952   7.997  0.0587 -0.0634 -0.2918
   67ARG   HH12 1077   4.944  13.792   8.067  0.1874 -0.0315 -0.2208
   67ARG    NH2 1078   4.754  13.825   8.224  0.6827 -0.2266 -0.0391
   67ARG   HH21 1079   4.675  13.845   8.283  0.8615 -0.4339  0.2797
   67ARG   HH22 1080   4.796  13.733   8.225  0.9216 -0.1230 -0.2120
   67ARG      C 1081   4.480  14.060   7.695  0.2618 -0.1514  0.5167
   67ARG      O 1082   4.529  14.052   7.582  0.1928 -0.0835  0.4821
   68PHE      N 1083   4.393  13.969   7.741  0.7199 -0.5337  0.6489
   68PHE      H 1084   4.366  13.977   7.838  1.7484 -1.6356  1.0648
   68PHE     CA 1085   4.330  13.860   7.669  0.1008  0.3607 -0.2301
   68PHE     HA 1086   4.389  13.836   7.581  0.2825  0.2503 -0.0792
   68PHE     CB 1087   4.327  13.739   7.762 -0.0097  0.5851  0.0635
   68PHE    HB1 1088   4.268  13.762   7.835  0.3811  0.9675 -0.0194
   68PHE    HB2 1089   4.284  13.668   7.712 -0.2843  0.8054  0.3921
   68PHE     CG 1090   4.449  13.677   7.826 -0.2620  0.0660  0.0522
   68PHE    CD1 1091   4.580  13.718   7.795 -0.2587  0.1927  0.2368
   68PHE    HD1 1092   4.597  13.799   7.725 -0.4280  0.6599  0.7167
   68PHE    CE1 1093   4.688  13.654   7.857  0.0281 -0.0181 -0.4621
   68PHE    HE1 1094   4.788  13.680   7.827 -0.0522 -0.4423 -1.1364
   68PHE     CZ 1095   4.670  13.558   7.957  0.0881  0.2100 -0.2285
   68PHE     HZ 1096   4.754  13.513   8.007  0.1812  0.9875  0.3450
   68PHE    CE2 1097   4.538  13.522   7.988  0.2254 -0.7354 -0.6570
   68PHE    HE2 1098   4.521  13.446   8.062  0.4007 -1.5988 -1.4715
   68PHE    CD2 1099   4.428  13.582   7.927  0.1920 -0.4036 -0.2799
   68PHE    HD2 1100   4.328  13.556   7.957  0.2667 -0.5708 -0.1732
   68PHE      C 1101   4.187  13.889   7.626  0.0214 -0.2456 -0.4002
   68PHE      O 1102   4.113  13.949   7.704  0.3983  0.0933 -0.2960
   69THR      N 1103   4.151  13.852   7.503 -0.1797 -0.2940 -0.3277
   69THR      H 1104   4.218  13.801   7.447 -0.2971 -0.2377 -0.5209
   69THR     CA 1105   4.022  13.877   7.442 -0.4098 -0.2994  0.1435
   69THR     HA 1106   3.960  13.935   7.510 -0.4061 -0.3722  0.2100
   69THR     CB 1107   4.049  13.956   7.315 -0.0510 -0.3970  0.1558
   69THR     HB 1108   4.112  13.893   7.253  0.1969 -0.2394  0.2449
   69THR   MCG1 1109   3.947  14.044   7.216  0.6092  0.0768 -0.1200
   69THR   MCG2 1110   3.909  13.961   7.225  0.0073  0.3670  0.0872
   69THR    CG2 1111   3.934  14.000   7.225  0.2919  0.1934 -0.0086
   69THR   HG21 1112   3.949  14.103   7.194  1.0444  0.0114 -0.2786
   69THR   HG22 1113   3.929  13.936   7.137 -0.1269 -0.0162  0.1608
   69THR   HG23 1114   3.840  13.993   7.280  0.2031  1.0080 -0.0252
   69THR    OG1 1115   4.129  14.066   7.352 -0.7186  0.0991  0.1579
   69THR    HG1 1116   4.221  14.043   7.338 -0.4933  0.2297  1.2431
   69THR      C 1117   3.949  13.749   7.402 -0.1723 -0.2812 -0.3600
   69THR      O 1118   3.995  13.684   7.308 -0.4032  0.0636 -0.7189
   70ILE      N 1119   3.845  13.703   7.471 -0.4569  0.5294 -0.2273
   70ILE      H 1120   3.824  13.745   7.561 -0.9316  1.4815 -0.7485
   70ILE     CA 1121   3.757  13.596   7.427 -0.0575 -0.0048  0.2486
   70ILE     HA 1122   3.819  13.511   7.401  0.1155  0.0908  0.3439
   70ILE     CB 1123   3.664  13.555   7.541 -0.2904  0.1157  0.1031
   70ILE     HB 1124   3.728  13.537   7.628 -0.2415 -0.0837  0.0292
   70ILE   MCG1 1125   3.590  13.701   7.571  0.2306  0.3261  0.3996
   70ILE   MCG2 1126   3.529  13.635   7.595  0.1755  0.4947  0.7263
   70ILE    CG2 1127   3.564  13.663   7.581  0.1805  0.3972  0.5419
   70ILE   HG21 1128   3.608  13.761   7.563  0.3543  0.2761  0.2826
   70ILE   HG22 1129   3.474  13.652   7.521 -0.1418  0.6015  0.9855
   70ILE   HG23 1130   3.540  13.652   7.687  0.6656  0.5147  0.6715
   70ILE    CG1 1131   3.588  13.425   7.516  0.0977 -0.0761 -0.0986
   70ILE   HG11 1132   3.522  13.442   7.441  0.0862 -0.4354 -0.7426
   70ILE   HG12 1133   3.657  13.355   7.490  0.5003 -0.4005  0.2052
   70ILE   MCD1 1134   3.475  13.345   7.609 -0.0244  0.5225  0.2771
   70ILE   MCD2 1135   3.534  13.385   7.668 -0.1127  0.9233  0.0998
   70ILE     CD 1136   3.508  13.368   7.633 -0.0609  0.6862  0.1754
   70ILE    HD1 1137   3.424  13.310   7.595 -0.0003  0.4215  0.4382
   70ILE    HD2 1138   3.573  13.304   7.693 -0.1380  1.0846  0.6968
   70ILE    HD3 1139   3.471  13.450   7.695 -0.1577  1.0974 -0.4133
   70ILE      C 1140   3.681  13.638   7.302 -0.4345 -0.2176  0.4047
   70ILE      O 1141   3.660  13.758   7.282 -0.1436 -0.2822 -0.3420
   71SER      N 1142   3.650  13.549   7.208  0.0717 -0.4664  0.4655
   71SER      H 1143   3.694  13.459   7.210  0.0129 -0.4921  0.7641
   71SER     CA 1144   3.554  13.574   7.102  0.4965 -0.2714  0.1242
   71SER     HA 1145   3.478  13.637   7.147  0.5996 -0.1810  0.1723
   71SER     CB 1146   3.620  13.663   6.996  0.4256  0.1049  0.3936
   71SER    HB1 1147   3.542  13.710   6.930  0.3757  0.4115  0.6540
   71SER    HB2 1148   3.679  13.745   7.045  0.5285 -0.1040  0.6471
   71SER     OG 1149   3.704  13.577   6.922  0.2916  0.3262 -0.0201
   71SER     HG 1150   3.675  13.578   6.831  0.0447  0.5050  0.0572
   71SER      C 1151   3.479  13.448   7.060 -0.1339  0.0865  0.1510
   71SER      O 1152   3.513  13.339   7.107  0.7719  0.3631  0.1911
   72ARG      N 1153   3.371  13.462   6.983 -0.0123 -0.1421 -0.0658
   72ARG      H 1154   3.349  13.554   6.947  0.1514 -0.1721 -0.2478
   72ARG     CA 1155   3.282  13.354   6.947 -0.2060  0.0660 -0.2196
   72ARG     HA 1156   3.324  13.259   6.981 -0.6537  0.0527  0.3238
   72ARG     CB 1157   3.154  13.383   7.024 -0.0208  1.0558 -0.2642
   72ARG    HB1 1158   3.175  13.375   7.124  0.0332  1.8270  0.0144
   72ARG    HB2 1159   3.125  13.479   7.000  0.0631  1.1284 -0.9962
   72ARG     CG 1160   3.036  13.292   6.995 -0.0284  0.8676  0.3249
   72ARG    HG1 1161   3.019  13.287   6.887 -0.1926  0.5567  0.4934
   72ARG    HG2 1162   3.056  13.192   7.033  0.1931  1.1566  0.6005
   72ARG     CD 1163   2.911  13.347   7.062 -0.1160  0.7089  0.2940
   72ARG    HD1 1164   2.912  13.456   7.058 -0.1384  0.9022  0.7131
   72ARG    HD2 1165   2.822  13.313   7.008 -0.2471  0.9432  0.0083
   72ARG     NE 1166   2.902  13.304   7.202 -0.0026  0.0080  0.0930
   72ARG     HE 1167   2.936  13.372   7.268  0.1823 -0.2069  0.2215
   72ARG     CZ 1168   2.855  13.190   7.255  0.0794 -0.0092  0.1276
   72ARG    NH1 1169   2.820  13.090   7.172 -0.1851 -0.2780  0.5597
   72ARG   HH11 1170   2.828  13.102   7.073 -0.4818 -0.6089  0.4927
   72ARG   HH12 1171   2.785  13.004   7.210 -0.0876 -0.1497  0.9521
   72ARG    NH2 1172   2.850  13.170   7.387  0.2327 -0.1382  0.1151
   72ARG   HH21 1173   2.881  13.242   7.451  0.3030 -0.1984  0.1496
   72ARG   HH22 1174   2.815  13.082   7.423  0.2782 -0.1750  0.0712
   72ARG      C 1175   3.262  13.349   6.796  0.3321 -0.6033 -0.2801
   72ARG      O 1176   3.249  13.456   6.737 -0.1838 -0.2249  0.4895
   73ASN      N 1177   3.251  13.228   6.742 -0.7744 -0.6125 -0.0688
   73ASN      H 1178   3.264  13.145   6.798 -2.2827 -0.7761  0.1370
   73ASN     CA 1179   3.218  13.211   6.601  0.0619 -0.0755 -0.3402
   73ASN     HA 1180   3.164  13.300   6.568  0.1292 -0.0284 -0.3252
   73ASN     CB 1181   3.345  13.199   6.516  0.1755 -0.0871 -0.1704
   73ASN    HB1 1182   3.419  13.271   6.551  0.2748 -0.1755  0.0250
   73ASN    HB2 1183   3.387  13.099   6.528  0.1202 -0.1988 -0.2632
   73ASN     CG 1184   3.314  13.224   6.369  0.2301  0.1701 -0.1390
   73ASN    OD1 1185   3.288  13.132   6.292 -0.0052  0.1989 -0.0945
   73ASN    ND2 1186   3.318  13.348   6.319 -0.0269 -0.1160 -0.8935
   73ASN   HD21 1187   3.341  13.426   6.379 -0.1348  0.2949 -1.3740
   73ASN   HD22 1188   3.297  13.363   6.222 -0.1134 -0.7436 -0.9837
   73ASN      C 1189   3.122  13.093   6.598 -0.1387  0.0687  0.1978
   73ASN      O 1190   3.168  12.979   6.595  0.3118  0.2518 -0.1641
   74ASP      N 1191   2.990  13.113   6.597 -0.1447  0.0176 -0.2068
   74ASP      H 1192   2.950  13.205   6.591 -0.0884  0.0019 -0.9985
   74ASP     CA 1193   2.906  12.996   6.605 -0.3273  0.1899  0.5360
   74ASP     HA 1194   2.950  12.927   6.677 -0.1308  0.2835  0.5076
   74ASP     CB 1195   2.765  13.031   6.652 -0.5887 -0.5009  0.2970
   74ASP    HB1 1196   2.705  13.070   6.567 -1.3555 -0.6983 -0.0694
   74ASP    HB2 1197   2.714  12.941   6.689 -0.7636 -0.9954  0.6900
   74ASP     CG 1198   2.772  13.136   6.762  0.4112 -0.2632  0.0235
   74ASP    OD1 1199   2.751  13.254   6.727  0.3422 -0.1701  0.3681
   74ASP    OD2 1200   2.804  13.104   6.879  0.3143 -0.4184  0.0076
   74ASP      C 1201   2.893  12.923   6.472  0.5054  0.4705  0.2944
   74ASP      O 1202   2.866  12.804   6.475  0.2541  0.5087 -0.2229
   75SER      N 1203   2.918  12.983   6.355 -0.3538 -0.1501 -0.2276
   75SER      H 1204   2.930  13.083   6.353 -0.9406 -0.0799 -0.7497
   75SER     CA 1205   2.930  12.914   6.228 -0.4411 -0.4003 -0.1012
   75SER     HA 1206   2.833  12.873   6.200 -0.3436 -0.5970 -0.1556
   75SER     CB 1207   2.977  13.011   6.119 -0.0686 -0.5620 -0.0883
   75SER    HB1 1208   2.915  13.107   6.120 -0.0252 -0.7284 -0.2842
   75SER    HB2 1209   3.086  13.040   6.134 -0.2465 -0.7231  0.3128
   75SER     OG 1210   2.958  12.938   6.000  0.4490 -0.2904 -0.3411
   75SER     HG 1211   2.869  12.956   5.967  0.2249 -0.9778 -0.1500
   75SER      C 1212   3.032  12.802   6.233  0.1404  0.1076 -0.3455
   75SER      O 1213   2.997  12.689   6.199 -0.4677  0.0978  0.2714
   76LYS      N 1214   3.154  12.826   6.282 -0.1900  0.2734  0.4152
   76LYS      H 1215   3.180  12.922   6.302 -0.4861  0.2170  1.1367
   76LYS     CA 1216   3.253  12.724   6.309 -0.2645  0.1438  0.2071
   76LYS     HA 1217   3.248  12.651   6.228 -0.7735  0.2370  0.1477
   76LYS     CB 1218   3.392  12.786   6.307  0.0405 -0.5410 -0.4480
   76LYS    HB1 1219   3.389  12.873   6.362  0.6099 -1.1392 -0.2507
   76LYS    HB2 1220   3.457  12.717   6.350 -0.4659 -0.9236 -1.2892
   76LYS     CG 1221   3.446  12.820   6.168  0.2577  0.1447 -0.2035
   76LYS    HG1 1222   3.440  12.731   6.102 -0.0627  0.5608 -0.9043
   76LYS    HG2 1223   3.387  12.902   6.123  0.6201  0.7682  0.1957
   76LYS     CD 1224   3.591  12.863   6.186  0.4160 -0.6215  0.4624
   76LYS    HD1 1225   3.597  12.954   6.248  0.8032 -0.9303  1.1911
   76LYS    HD2 1226   3.649  12.782   6.236  0.1163 -1.2808  0.1211
   76LYS     CE 1227   3.650  12.890   6.048  0.4521 -0.0358  0.5870
   76LYS    HE1 1228   3.651  12.796   5.987  0.3548  0.3457  0.4747
   76LYS    HE2 1229   3.586  12.963   5.992  0.5037  0.0710  1.1823
   76LYS   MNZ1 1230   3.796  12.946   6.026  0.5516 -0.4902  0.0371
   76LYS   MNZ2 1231   3.787  12.942   6.106  0.5470  0.2821  0.0893
   76LYS     NZ 1232   3.786  12.942   6.065  0.5456 -0.1013  0.0837
   76LYS    HZ1 1233   3.828  12.958   5.975  0.5723 -1.0338 -0.0939
   76LYS    HZ2 1234   3.783  13.028   6.117  0.7008  0.4139 -0.7310
   76LYS    HZ3 1235   3.842  12.874   6.116  0.4277  0.2704  0.7298
   76LYS      C 1236   3.228  12.649   6.440  0.1364 -0.2464  0.0647
   76LYS      O 1237   3.301  12.557   6.475  0.4414 -0.0687 -0.0939
   77ASN      N 1238   3.130  12.685   6.522  0.0607  0.1076 -0.1732
   77ASN      H 1239   3.062  12.752   6.490 -0.0917 -0.0541 -0.1910
   77ASN     CA 1240   3.111  12.636   6.657  0.8636  0.0275 -0.0832
   77ASN     HA 1241   3.033  12.698   6.700  0.6918 -0.0334 -0.3067
   77ASN     CB 1242   3.051  12.496   6.647  0.2195  0.2883  0.0254
   77ASN    HB1 1243   3.118  12.438   6.598 -0.0768  0.3338  0.5708
   77ASN    HB2 1244   3.039  12.462   6.741 -0.0928  0.9212 -0.3040
   77ASN     CG 1245   2.918  12.478   6.576  0.3923 -0.3606 -0.1554
   77ASN    OD1 1246   2.813  12.499   6.638  0.5584 -0.0935  0.0404
   77ASN    ND2 1247   2.909  12.440   6.449  0.3168 -0.2788 -0.1756
   77ASN   HD21 1248   2.993  12.421   6.396  0.3008  0.1316 -0.3525
   77ASN   HD22 1249   2.819  12.429   6.405  0.2758 -0.6275 -0.0137
   77ASN      C 1250   3.231  12.653   6.750  0.0819  0.5402  0.8677
   77ASN      O 1251   3.255  12.588   6.852  0.2364 -0.5380  0.1771
   78THR      N 1252   3.303  12.761   6.719  0.0718  0.4619  0.5623
   78THR      H 1253   3.267  12.828   6.653 -0.0590  0.6044  0.7756
   78THR     CA 1254   3.433  12.786   6.777  0.3623 -0.0457  0.1531
   78THR     HA 1255   3.463  12.697   6.832  0.4824 -0.1051 -0.0076
   78THR     CB 1256   3.540  12.811   6.671  0.0634  0.4887 -0.0286
   78THR     HB 1257   3.513  12.895   6.606  0.0506  0.5805  0.0950
   78THR   MCG1 1258   3.705  12.826   6.683  0.1274  0.3975 -0.7112
   78THR   MCG2 1259   3.673  12.827   6.770  0.6460 -1.5118 -0.4108
   78THR    CG2 1260   3.682  12.826   6.724  0.3718 -0.5095 -0.5366
   78THR   HG21 1261   3.752  12.829   6.640 -0.1327  1.3809 -0.9928
   78THR   HG22 1262   3.691  12.918   6.781  0.5811 -1.6570  1.4772
   78THR   HG23 1263   3.706  12.741   6.788  0.8878 -1.9660 -2.4576
   78THR    OG1 1264   3.542  12.690   6.600  0.1385  0.3540  0.2013
   78THR    HG1 1265   3.452  12.656   6.595  0.0353  0.6782 -0.3901
   78THR      C 1266   3.434  12.901   6.877 -0.4275 -0.0890  0.2199
   78THR      O 1267   3.397  13.015   6.849  0.2344  0.1230  0.1794
   79LEU      N 1268   3.498  12.878   6.992 -0.0361  0.3641  0.0992
   79LEU      H 1269   3.520  12.782   7.015  0.0854  0.3839  0.0701
   79LEU     CA 1270   3.542  12.978   7.087  0.3990  0.0967  0.1869
   79LEU     HA 1271   3.478  13.066   7.081  0.4200  0.1369  0.5215
   79LEU     CB 1272   3.527  12.910   7.223  0.3739 -0.2387  0.0209
   79LEU    HB1 1273   3.437  12.849   7.224  0.4407 -0.6232 -0.1485
   79LEU    HB2 1274   3.614  12.847   7.243  0.6118 -0.1459  0.1502
   79LEU     CG 1275   3.516  13.017   7.332 -0.0767 -0.1668 -0.0894
   79LEU     HG 1276   3.600  13.087   7.319 -0.0945 -0.1431 -0.0774
   79LEU   MCD1 1277   3.388  13.113   7.377 -0.0019  0.1553 -0.5441
   79LEU   MCD2 1278   3.373  13.091   7.289  0.0352 -0.1668 -0.4712
   79LEU    CD1 1279   3.387  13.098   7.333  0.0124 -0.0131 -0.4885
   79LEU   HD11 1280   3.373  13.143   7.432 -0.0077  0.3819 -0.6653
   79LEU   HD12 1281   3.393  13.177   7.258  0.1534 -0.3037 -0.7900
   79LEU   HD13 1282   3.303  13.033   7.310 -0.0448 -0.0076 -0.2958
   79LEU   MCD1 1283   3.530  12.991   7.495  0.1302  0.0493 -0.0707
   79LEU   MCD2 1284   3.528  12.908   7.456  0.1103 -0.0024  0.0400
   79LEU    CD2 1285   3.529  12.952   7.469  0.1113  0.0148 -0.0187
   79LEU   HD21 1286   3.534  13.030   7.546  0.1783  0.1161 -0.1252
   79LEU   HD22 1287   3.441  12.889   7.487  0.1540  0.0088  0.1680
   79LEU   HD23 1288   3.619  12.891   7.473  0.1361  0.0494 -0.0488
   79LEU      C 1289   3.687  13.014   7.059  0.2681  0.1852 -0.4072
   79LEU      O 1290   3.765  12.925   7.029 -0.0689 -0.2671  0.0220
   80PHE      N 1291   3.723  13.142   7.072 -0.2460  0.3119 -0.1447
   80PHE      H 1292   3.654  13.210   7.101 -0.2595  0.4070 -0.3935
   80PHE     CA 1293   3.857  13.192   7.046  0.1546 -0.6022  0.0683
   80PHE     HA 1294   3.925  13.109   7.030 -0.1360 -0.8359  0.0305
   80PHE     CB 1295   3.854  13.282   6.922  0.1156 -0.2332  0.3318
   80PHE    HB1 1296   3.774  13.354   6.931  0.0008 -0.6502  0.5047
   80PHE    HB2 1297   3.945  13.342   6.920 -0.1644 -0.1132  0.7706
   80PHE     CG 1298   3.840  13.206   6.793  0.5633  0.4979 -0.1598
   80PHE    CD1 1299   3.718  13.208   6.725  0.2742 -0.2621  0.3091
   80PHE    HD1 1300   3.635  13.264   6.766 -0.0729 -1.0026  0.6521
   80PHE    CE1 1301   3.703  13.139   6.605  0.6444 -0.2128  0.2321
   80PHE    HE1 1302   3.605  13.135   6.558  0.5348  0.0448  0.4350
   80PHE     CZ 1303   3.810  13.074   6.543 -0.0616 -0.5464 -0.6967
   80PHE     HZ 1304   3.800  13.030   6.445 -0.4434 -0.6361 -0.6212
   80PHE    CE2 1305   3.931  13.067   6.613 -0.1509 -0.2249 -0.5080
   80PHE    HE2 1306   4.012  13.006   6.576  0.0376  0.1156 -0.6678
   80PHE    CD2 1307   3.948  13.140   6.731 -0.1442 -0.6103 -0.2688
   80PHE    HD2 1308   4.046  13.146   6.777 -0.2028 -1.7397  0.0563
   80PHE      C 1309   3.902  13.274   7.166 -0.1222 -0.6725  0.2226
   80PHE      O 1310   3.823  13.342   7.231  0.3210  0.0114  0.0730
   81LEU      N 1311   4.030  13.268   7.204 -0.2403 -0.1486  0.7380
   81LEU      H 1312   4.092  13.206   7.154 -0.0790 -0.3712  1.2066
   81LEU     CA 1313   4.088  13.345   7.312 -0.2196  0.3619  0.3717
   81LEU     HA 1314   4.024  13.430   7.334 -0.2645  0.2520  0.6751
   81LEU     CB 1315   4.099  13.257   7.436  0.2076 -0.4211 -0.2025
   81LEU    HB1 1316   4.004  13.212   7.456  0.0435 -1.3182 -0.0565
   81LEU    HB2 1317   4.173  13.180   7.418  0.8215 -0.5195 -0.5207
   81LEU     CG 1318   4.142  13.339   7.557  0.0063  0.1858 -0.5361
   81LEU     HG 1319   4.232  13.395   7.531 -0.0284  0.1442 -0.7451
   81LEU   MCD1 1320   4.051  13.455   7.635  0.0903  0.2764 -0.5725
   81LEU   MCD2 1321   4.004  13.431   7.560  0.0886  0.3113 -0.5826
   81LEU    CD1 1322   4.033  13.438   7.596  0.0856  0.2887 -0.5757
   81LEU   HD11 1323   4.060  13.488   7.689  0.1065  0.2747 -0.5739
   81LEU   HD12 1324   4.021  13.513   7.517  0.1732  0.2909 -0.5867
   81LEU   HD13 1325   3.938  13.385   7.609  0.0338  0.3757 -0.5944
   81LEU   MCD1 1326   4.136  13.222   7.676  0.0524  0.7196  0.0040
   81LEU   MCD2 1327   4.220  13.259   7.680  0.3523  0.1658 -0.7677
   81LEU    CD2 1328   4.176  13.245   7.672  0.1934  0.4311 -0.3889
   81LEU   HD21 1329   4.090  13.182   7.695 -0.0962  1.1072  0.5064
   81LEU   HD22 1330   4.261  13.182   7.644 -0.4340 -0.2737 -0.7583
   81LEU   HD23 1331   4.203  13.303   7.761  1.2442  0.6356 -0.8096
   81LEU      C 1332   4.222  13.395   7.260 -0.2170  0.0600  0.0760
   81LEU      O 1333   4.311  13.316   7.230  0.1400  0.6002 -0.3431
   82GLN      N 1334   4.235  13.526   7.235  0.0050  0.0787  0.2762
   82GLN      H 1335   4.153  13.584   7.240  0.0907  0.1550  0.8686
   82GLN     CA 1336   4.359  13.592   7.199 -0.2515  0.2719 -0.2755
   82GLN     HA 1337   4.423  13.527   7.138 -0.4457  0.0618 -0.2568
   82GLN     CB 1338   4.327  13.722   7.125 -0.0068  0.0631 -0.7606
   82GLN    HB1 1339   4.261  13.700   7.043  0.6225 -0.2093 -1.3098
   82GLN    HB2 1340   4.279  13.790   7.193 -0.7405  0.1578 -1.2304
   82GLN     CG 1341   4.454  13.787   7.072  0.3836  0.1029  0.1781
   82GLN    HG1 1342   4.427  13.873   7.038  0.8074  0.5174  1.0196
   82GLN    HG2 1343   4.513  13.797   7.148  0.2064 -0.9317  0.3914
   82GLN     CD 1344   4.539  13.724   6.962  0.4430  0.9735 -0.2975
   82GLN    OE1 1345   4.495  13.647   6.877 -0.2666  0.6000  0.3806
   82GLN    NE2 1346   4.670  13.745   6.964  0.5620  0.2965 -0.4516
   82GLN   HE21 1347   4.711  13.802   7.036  1.0487 -0.5341 -0.0461
   82GLN   HE22 1348   4.729  13.704   6.892  0.1656  0.6142 -0.9738
   82GLN      C 1349   4.425  13.625   7.332  0.3328  0.3006 -0.5639
   82GLN      O 1350   4.360  13.668   7.427  0.3997 -0.4385 -0.1694
   83MET      N 1351   4.555  13.597   7.345  0.2948  0.2389 -0.2967
   83MET      H 1352   4.605  13.564   7.263  0.3691  0.3433 -0.2936
   83MET     CA 1353   4.631  13.610   7.467  0.3210 -0.0804 -0.2777
   83MET     HA 1354   4.570  13.659   7.543  0.1620  0.0510 -0.4884
   83MET     CB 1355   4.657  13.465   7.509  0.1340  0.1205  0.5752
   83MET    HB1 1356   4.663  13.406   7.421  0.5938 -0.1628  0.9629
   83MET    HB2 1357   4.748  13.462   7.562 -0.2609  0.4909  1.0074
   83MET     CG 1358   4.546  13.409   7.597 -0.1441  0.2007  0.2829
   83MET    HG1 1359   4.540  13.468   7.678 -0.6118  0.4597  0.4382
   83MET    HG2 1360   4.460  13.421   7.548 -0.3052  0.0033 -0.1054
   83MET     SD 1361   4.550  13.238   7.658  0.4366  0.2046  0.2727
   83MET   MCE1 1362   4.704  13.205   7.770  0.4652  0.1958  0.2308
   83MET   MCE2 1363   4.727  13.281   7.723  0.7723 -0.2322 -0.3315
   83MET     CE 1364   4.709  13.243   7.743  0.6115 -0.0093 -0.0378
   83MET    HE1 1365   4.715  13.159   7.813  0.3045  0.4249  0.5268
   83MET    HE2 1366   4.790  13.235   7.670  0.4570 -0.9148 -0.1396
   83MET    HE3 1367   4.718  13.337   7.798  1.1792  0.3335 -0.6877
   83MET      C 1368   4.753  13.697   7.437 -0.2981  0.7225 -0.5417
   83MET      O 1369   4.864  13.650   7.412 -0.1031  0.6321  0.3936
   84ASP      N 1370   4.729  13.828   7.440 -0.6586  0.6568 -0.4242
   84ASP      H 1371   4.635  13.862   7.453 -0.6558  0.6690 -0.4358
   84ASP     CA 1372   4.835  13.926   7.426 -0.3189  0.3031 -0.3768
   84ASP     HA 1373   4.911  13.878   7.365 -0.5888  0.2258 -0.6591
   84ASP     CB 1374   4.790  14.048   7.346 -0.5725  0.3471 -0.1699
   84ASP    HB1 1375   4.722  14.100   7.404 -0.7402 -0.1252 -0.1857
   84ASP    HB2 1376   4.873  14.106   7.330 -0.8014  0.5262  0.1681
   84ASP     CG 1377   4.724  14.022   7.211 -0.2942  0.7841 -0.3942
   84ASP    OD1 1378   4.611  14.070   7.188 -0.7388 -0.0453 -0.0447
   84ASP    OD2 1379   4.783  13.949   7.128 -0.5032 -0.1372  0.2300
   84ASP      C 1380   4.904  13.960   7.558 -0.1543 -0.7038 -0.1874
   84ASP      O 1381   4.850  13.938   7.666  0.3464  0.1285  0.2492
   85SER      N 1382   5.019  14.027   7.553 -0.1626 -0.6653  0.1194
   85SER      H 1383   5.055  14.045   7.460 -0.0060 -1.1592  0.0811
   85SER     CA 1384   5.103  14.081   7.658 -0.0068  0.1544 -0.4128
   85SER     HA 1385   5.199  14.105   7.612 -0.2252  0.1998 -0.8582
   85SER     CB 1386   5.047  14.212   7.713  0.1859  0.1657 -0.2392
   85SER    HB1 1387   4.949  14.193   7.761  0.3439  0.1717  0.0262
   85SER    HB2 1388   5.115  14.254   7.788  0.4121  0.1159 -0.4563
   85SER     OG 1389   5.032  14.302   7.605 -0.1323  0.2336 -0.1409
   85SER     HG 1390   4.990  14.382   7.638  1.5756  0.9840  0.4716
   85SER      C 1391   5.130  13.979   7.767  0.6653  0.5854 -0.1622
   85SER      O 1392   5.121  14.011   7.886  0.1535  0.1017 -0.0636
   86LEU      N 1393   5.153  13.852   7.736 -0.2251  0.3383  0.1403
   86LEU      H 1394   5.161  13.829   7.638 -0.8891  0.0527  0.1438
   86LEU     CA 1395   5.168  13.740   7.826 -0.3316  0.3710  0.1983
   86LEU     HA 1396   5.074  13.727   7.880 -0.3222  0.3455  0.2090
   86LEU     CB 1397   5.196  13.611   7.749 -0.0347  0.3503  0.3378
   86LEU    HB1 1398   5.272  13.629   7.672  0.0000  0.4315  0.4543
   86LEU    HB2 1399   5.232  13.533   7.818 -0.0100  0.5169  0.4436
   86LEU     CG 1400   5.066  13.565   7.683  0.1794 -0.0173  0.1668
   86LEU     HG 1401   5.016  13.651   7.639  0.2615 -0.0482  0.0119
   86LEU   MCD1 1402   5.051  13.448   7.565  0.6875 -0.0829  0.1630
   86LEU   MCD2 1403   5.142  13.465   7.574  0.6005  0.6926 -0.2081
   86LEU    CD1 1404   5.095  13.461   7.575  0.6229  0.2902 -0.0138
   86LEU   HD11 1405   5.001  13.419   7.539  0.8255 -0.5012  0.3569
   86LEU   HD12 1406   5.147  13.509   7.492 -0.1299  0.7999 -0.2091
   86LEU   HD13 1407   5.158  13.382   7.616  1.4896  0.7908 -0.3185
   86LEU   MCD1 1408   4.937  13.492   7.759 -0.0558 -0.2392 -0.4349
   86LEU   MCD2 1409   5.003  13.499   7.823 -0.6243  0.6054  0.1112
   86LEU    CD2 1410   4.974  13.499   7.786 -0.3164  0.1743 -0.1469
   86LEU   HD21 1411   4.879  13.476   7.739  0.1991 -0.7222 -0.8301
   86LEU   HD22 1412   5.020  13.407   7.822 -0.0566  0.6859  0.9034
   86LEU   HD23 1413   4.959  13.567   7.870 -1.4461  0.6950 -0.7379
   86LEU      C 1414   5.279  13.754   7.930 -0.2481  0.7119  0.0648
   86LEU      O 1415   5.385  13.799   7.888 -0.1838  0.0942 -0.4770
   87ARG      N 1416   5.248  13.720   8.055  0.5439  0.4930  0.2131
   87ARG      H 1417   5.155  13.684   8.075  0.6734  0.3550  0.5748
   87ARG     CA 1418   5.340  13.732   8.166  0.8874  0.3056 -0.0494
   87ARG     HA 1419   5.435  13.770   8.129  1.0208  0.2403  0.2208
   87ARG     CB 1420   5.284  13.828   8.270 -0.0879  0.0077 -0.2746
   87ARG    HB1 1421   5.197  13.785   8.313 -0.3561 -0.2618 -0.9158
   87ARG    HB2 1422   5.358  13.843   8.345 -0.6293  0.0963  0.3474
   87ARG     CG 1423   5.247  13.963   8.210  0.0671 -0.0373 -0.4735
   87ARG    HG1 1424   5.323  13.992   8.142  0.2444 -0.0832 -0.3290
   87ARG    HG2 1425   5.154  13.954   8.160  0.1698 -0.0603 -0.7043
   87ARG     CD 1426   5.234  14.072   8.316 -0.1683  0.0120 -0.5512
   87ARG    HD1 1427   5.158  14.044   8.397 -0.2229 -0.0992 -1.0343
   87ARG    HD2 1428   5.333  14.089   8.373 -0.4251 -0.1965 -0.6084
   87ARG     NE 1429   5.194  14.191   8.242  0.0053  0.4707  0.0684
   87ARG     HE 1430   5.219  14.186   8.144  0.5742  0.9670  0.1786
   87ARG     CZ 1431   5.130  14.304   8.277 -0.3110  0.3235 -0.0213
   87ARG    NH1 1432   5.091  14.337   8.401  0.0977 -0.1032  0.2317
   87ARG   HH11 1433   5.108  14.275   8.478  0.7240 -0.1905  0.0317
   87ARG   HH12 1434   5.044  14.425   8.416 -0.2202 -0.3378  0.6225
   87ARG    NH2 1435   5.114  14.397   8.182 -0.0297  0.5080  0.1062
   87ARG   HH21 1436   5.148  14.380   8.088  0.4060  0.7637  0.2165
   87ARG   HH22 1437   5.067  14.483   8.203 -0.2532  0.3912  0.0925
   87ARG      C 1438   5.362  13.592   8.224 -0.1235  0.2408  0.2123
   87ARG      O 1439   5.283  13.499   8.208  0.6646 -0.4047 -0.0142
   88PRO      N 1440   5.463  13.566   8.307  0.2531 -0.1391 -0.3520
   88PRO     CD 1441   5.588  13.638   8.316  0.1338  0.0663 -0.3393
   88PRO    HD1 1442   5.619  13.673   8.217  0.1094  0.4327 -0.4053
   88PRO    HD2 1443   5.575  13.726   8.382  0.1459  0.0703 -0.0615
   88PRO     CG 1444   5.694  13.545   8.374  0.0256 -0.2319 -0.6207
   88PRO    HG1 1445   5.760  13.503   8.292 -0.6599 -0.5887 -0.8268
   88PRO    HG2 1446   5.760  13.599   8.447  0.4606 -0.2902 -1.1582
   88PRO     CB 1447   5.615  13.433   8.442  0.2674  0.0506  0.1372
   88PRO    HB1 1448   5.670  13.332   8.438  0.1619 -0.1459  0.3090
   88PRO    HB2 1449   5.596  13.456   8.554  0.6993  0.3824  0.2708
   88PRO     CA 1450   5.486  13.433   8.360  0.0531  0.1450  0.4687
   88PRO     HA 1451   5.505  13.368   8.275  0.0192 -0.1247  0.6623
   88PRO      C 1452   5.376  13.366   8.441  0.2694 -0.1082  0.5574
   88PRO      O 1453   5.361  13.244   8.435  0.0564 -0.0776  0.4496
   89GLU      N 1454   5.297  13.446   8.513 -0.1386  0.3127 -0.3192
   89GLU      H 1455   5.313  13.546   8.505 -0.3624  0.3085 -0.8736
   89GLU     CA 1456   5.190  13.410   8.604 -0.3757  0.3867 -0.5660
   89GLU     HA 1457   5.229  13.327   8.663 -0.4431  0.1512 -0.8481
   89GLU     CB 1458   5.167  13.524   8.703 -0.2147 -0.1785  0.1402
   89GLU    HB1 1459   5.141  13.608   8.649 -0.6995 -0.3166  0.7148
   89GLU    HB2 1460   5.090  13.495   8.766  0.4303 -0.8154  0.1602
   89GLU     CG 1461   5.287  13.561   8.790 -0.2775  0.3392  0.0148
   89GLU    HG1 1462   5.315  13.475   8.850  0.0591  0.5143 -0.0932
   89GLU    HG2 1463   5.370  13.585   8.726 -0.5732  0.6454 -0.0651
   89GLU     CD 1464   5.258  13.678   8.882 -0.3954  0.2116  0.1419
   89GLU    OE1 1465   5.152  13.743   8.863 -0.8606 -0.2374  1.0768
   89GLU    OE2 1466   5.329  13.707   8.980 -0.3566 -0.5514  0.3497
   89GLU      C 1467   5.063  13.358   8.538 -0.4930  0.4345 -0.3797
   89GLU      O 1468   4.964  13.320   8.600  0.0329 -0.6394 -0.1480
   90ASP      N 1469   5.068  13.361   8.405  0.2398 -0.0612 -0.3762
   90ASP      H 1470   5.143  13.415   8.364  0.6543 -0.6602 -0.4294
   90ASP     CA 1471   4.981  13.298   8.307 -0.0146 -0.3034 -0.0006
   90ASP     HA 1472   4.882  13.300   8.351 -0.0441  0.1526 -0.0706
   90ASP     CB 1473   4.971  13.379   8.178  0.7966  0.2409  0.2558
   90ASP    HB1 1474   5.058  13.368   8.130  0.9936  0.8297  1.4048
   90ASP    HB2 1475   4.898  13.337   8.124  1.8042  0.1445 -0.2270
   90ASP     CG 1476   4.943  13.528   8.183 -0.0063  0.1262 -0.3799
   90ASP    OD1 1477   5.002  13.604   8.104  0.0045  0.5118 -0.0118
   90ASP    OD2 1478   4.856  13.574   8.261  0.3137  0.0352  0.0378
   90ASP      C 1479   5.015  13.152   8.284 -0.2614 -0.4282  0.3997
   90ASP      O 1480   4.934  13.088   8.217 -0.1888  0.4355 -0.5549
   91THR      N 1481   5.116  13.087   8.342  0.4282  0.0744 -0.2026
   91THR      H 1482   5.177  13.137   8.404  1.1425  0.4597 -1.1721
   91THR     CA 1483   5.145  12.946   8.322  0.0087 -0.0741  0.1941
   91THR     HA 1484   5.138  12.931   8.214  0.0890 -0.4044  0.2337
   91THR     CB 1485   5.290  12.913   8.357 -0.0450  0.0207  0.5071
   91THR     HB 1486   5.307  12.941   8.461  0.2633  0.0331  0.4530
   91THR   MCG1 1487   5.361  12.762   8.356 -0.0426  0.0227  0.1049
   91THR   MCG2 1488   5.274  12.750   8.327  0.2269  0.2227 -0.8739
   91THR    CG2 1489   5.316  12.763   8.342  0.0859  0.1180 -0.3440
   91THR   HG21 1490   5.419  12.742   8.371 -0.1833 -0.0815  0.5445
   91THR   HG22 1491   5.248  12.708   8.407 -0.5909 -0.3786 -1.4241
   91THR   HG23 1492   5.300  12.734   8.239  1.1257  0.8845 -0.7608
   91THR    OG1 1493   5.372  12.992   8.274  0.2627 -1.0308 -0.2322
   91THR    HG1 1494   5.367  13.083   8.305  0.0007 -0.5748 -1.5167
   91THR      C 1495   5.036  12.857   8.380 -0.0817  0.2186  0.4736
   91THR      O 1496   4.987  12.875   8.492 -0.0026 -1.0445  0.7350
   92GLY      N 1497   5.007  12.745   8.314 -0.5730  0.2514  0.6220
   92GLY      H 1498   5.051  12.733   8.224 -1.0725  0.8578  0.2809
   92GLY     CA 1499   4.920  12.637   8.353  0.2131 -0.6955 -0.1413
   92GLY    HA1 1500   4.979  12.560   8.391  0.8680 -0.9427 -1.8027
   92GLY    HA2 1501   4.856  12.672   8.427  0.7824 -1.9798  0.9024
   92GLY      C 1502   4.834  12.579   8.241 -0.6413  0.4125 -0.0951
   92GLY      O 1503   4.845  12.618   8.125  0.9475  0.7220  0.1095
   93VAL      N 1504   4.742  12.487   8.271 -0.0797 -0.1205  0.0438
   93VAL      H 1505   4.734  12.458   8.367  0.1874 -0.5667 -0.0641
   93VAL     CA 1506   4.651  12.425   8.177  0.2662  0.1051 -0.4516
   93VAL     HA 1507   4.698  12.424   8.079  0.3747 -0.1285 -0.3979
   93VAL     CB 1508   4.613  12.281   8.214 -0.1090  0.4031  0.3799
   93VAL     HB 1509   4.566  12.277   8.312 -0.0050  0.8121  0.4516
   93VAL   MCG1 1510   4.526  12.179   8.115  0.3076  0.0909  0.3290
   93VAL   MCG2 1511   4.507  12.265   8.087 -0.2857  0.0487  0.5710
   93VAL    CG1 1512   4.521  12.225   8.106  0.0055  0.0851  0.4466
   93VAL   HG11 1513   4.520  12.116   8.113  0.6942  0.0565  0.1936
   93VAL   HG12 1514   4.419  12.262   8.121 -0.2053 -0.5729  0.7582
   93VAL   HG13 1515   4.556  12.255   8.008 -0.3905  0.5443  0.4373
   93VAL   MCG1 1516   4.722  12.157   8.229  0.0061  0.4964  0.3172
   93VAL   MCG2 1517   4.767  12.225   8.186 -0.1095  0.4927  0.1910
   93VAL    CG2 1518   4.739  12.195   8.208 -0.0542  0.4904  0.2596
   93VAL   HG21 1519   4.719  12.099   8.255  0.0876  0.5150  0.3719
   93VAL   HG22 1520   4.767  12.180   8.104 -0.2021  0.4239  0.2275
   93VAL   HG23 1521   4.820  12.246   8.261 -0.0092  0.5946  0.0939
   93VAL      C 1522   4.526  12.510   8.169 -0.4490 -0.9061 -0.4476
   93VAL      O 1523   4.466  12.546   8.270  0.1725 -0.0285 -0.3710
   94TYR      N 1524   4.479  12.544   8.049  0.4756  0.4044 -0.4758
   94TYR      H 1525   4.529  12.510   7.968  1.3158  1.8609 -0.6373
   94TYR     CA 1526   4.363  12.626   8.019  0.1685  0.1997  0.1299
   94TYR     HA 1527   4.334  12.681   8.109  0.3951  0.0985  0.2661
   94TYR     CB 1528   4.405  12.726   7.911  0.2971  0.2051  0.1842
   94TYR    HB1 1529   4.471  12.676   7.835  0.6344  0.2785  0.2321
   94TYR    HB2 1530   4.316  12.759   7.851  0.3486  0.1493 -0.1699
   94TYR     CG 1531   4.474  12.844   7.974 -0.0538  0.1891  0.6141
   94TYR    CD1 1532   4.429  12.972   7.940 -0.1290 -0.0353 -0.1650
   94TYR    HD1 1533   4.341  12.983   7.878  0.0682 -0.1714 -0.4737
   94TYR    CE1 1534   4.497  13.085   7.986  0.0805 -0.1556 -0.1753
   94TYR    HE1 1535   4.464  13.184   7.957  0.4516 -0.2220 -0.8792
   94TYR     CZ 1536   4.609  13.070   8.070 -0.3973  0.3826  0.5895
   94TYR     OH 1537   4.677  13.175   8.126 -0.1452  0.2317  0.5704
   94TYR     HH 1538   4.763  13.150   8.160 -0.4623 -0.1162  1.1562
   94TYR    CE2 1539   4.655  12.941   8.102 -0.0266  0.1146 -0.8639
   94TYR    HE2 1540   4.741  12.929   8.167  1.0244  0.2494 -2.1486
   94TYR    CD2 1541   4.590  12.828   8.051  0.0827 -0.4929  0.2778
   94TYR    HD2 1542   4.629  12.729   8.071 -0.1246 -0.4921  0.7119
   94TYR      C 1543   4.249  12.533   7.979  0.0538  0.3621  0.0810
   94TYR      O 1544   4.256  12.437   7.903 -0.2736  0.1696  0.2912
   95PHE      N 1545   4.130  12.557   8.033  0.0468 -0.1497  0.2914
   95PHE      H 1546   4.120  12.640   8.090 -0.0679 -0.3102  0.5102
   95PHE     CA 1547   4.010  12.476   8.022  0.1666 -0.3376  0.3595
   95PHE     HA 1548   4.028  12.395   7.951  0.0420 -0.3278  0.3155
   95PHE     CB 1549   3.981  12.417   8.160 -0.1480 -0.1187  0.3889
   95PHE    HB1 1550   3.965  12.497   8.228 -0.5870  0.1793  0.7064
   95PHE    HB2 1551   3.888  12.364   8.156 -0.4579 -0.5779  0.4551
   95PHE     CG 1552   4.087  12.325   8.216  0.4626  0.2962 -0.0552
   95PHE    CD1 1553   4.093  12.192   8.172 -0.3737  0.2121  0.0600
   95PHE    HD1 1554   4.035  12.159   8.087 -0.8638  0.2861  0.3581
   95PHE    CE1 1555   4.175  12.102   8.241 -0.4275  0.1102 -0.0087
   95PHE    HE1 1556   4.176  11.998   8.211 -0.9173  0.0019  0.3145
   95PHE     CZ 1557   4.255  12.143   8.348  0.1339  0.2191 -0.4622
   95PHE     HZ 1558   4.320  12.072   8.398  0.4663  0.2174 -0.8891
   95PHE    CE2 1559   4.250  12.276   8.389  0.4116  0.1597 -0.2282
   95PHE    HE2 1560   4.311  12.310   8.472  0.7221  0.0169 -0.3989
   95PHE    CD2 1561   4.165  12.366   8.325  0.2220  0.2474  0.1369
   95PHE    HD2 1562   4.159  12.469   8.359 -0.1053  0.1078  0.5164
   95PHE      C 1563   3.896  12.562   7.970  0.0648 -0.1923  0.8206
   95PHE      O 1564   3.864  12.666   8.028 -0.1356 -0.1950  0.7176
   96CYS      N 1565   3.825  12.523   7.864 -0.4544  0.5141  0.8925
   96CYS      H 1566   3.855  12.436   7.821 -0.8484  0.2079  1.2261
   96CYS     CA 1567   3.712  12.583   7.797 -0.0205  0.1864 -0.1835
   96CYS     HA 1568   3.696  12.682   7.842 -0.3720  0.2804 -0.5045
   96CYS     CB 1569   3.733  12.604   7.647 -0.0406 -0.0138 -0.2146
   96CYS    HB1 1570   3.650  12.656   7.609 -0.0880 -0.1633 -0.2826
   96CYS    HB2 1571   3.814  12.670   7.634 -0.1186  0.0446 -0.3024
   96CYS     SG 1572   3.760  12.458   7.544  0.1166 -0.1185 -0.0261
   96CYS      C 1573   3.590  12.498   7.829  0.0021  0.1573 -0.1741
   96CYS      O 1574   3.590  12.375   7.831 -0.6124  0.1495 -0.2830
   97ALA      N 1575   3.483  12.567   7.872  0.1615  0.2877  0.0154
   97ALA      H 1576   3.486  12.668   7.864  0.4528  0.3421  0.7147
   97ALA     CA 1577   3.363  12.511   7.928 -0.0509  0.0421 -0.6646
   97ALA     HA 1578   3.353  12.413   7.881 -0.0538  0.1025 -0.7906
   97ALA   MCB1 1579   3.342  12.454   8.084 -0.5204  0.8876 -0.4069
   97ALA   MCB2 1580   3.419  12.505   8.085  0.2704 -0.2229 -0.7883
   97ALA     CB 1581   3.380  12.481   8.077 -0.1217  0.3188 -0.6008
   97ALA    HB1 1582   3.298  12.418   8.111 -1.0201  1.6234 -0.1602
   97ALA    HB2 1583   3.475  12.430   8.093 -0.7968 -1.0509 -0.6709
   97ALA    HB3 1584   3.379  12.575   8.133  1.4013  0.5822 -0.9251
   97ALA      C 1585   3.230  12.580   7.900 -0.0970  0.2768  0.0988
   97ALA      O 1586   3.221  12.701   7.877  0.0533  0.2405 -0.1583
   98ARG      N 1587   3.123  12.502   7.887  0.4512 -0.3585 -0.7727
   98ARG      H 1588   3.137  12.402   7.893  0.9514 -0.4480 -2.3746
   98ARG     CA 1589   2.986  12.543   7.864  0.3202 -0.1837  0.2254
   98ARG     HA 1590   2.989  12.634   7.803  0.0618 -0.3300 -0.0097
   98ARG     CB 1591   2.923  12.433   7.779  0.4532 -0.4738  0.5008
   98ARG    HB1 1592   2.985  12.417   7.700  0.7642 -0.9830  1.0003
   98ARG    HB2 1593   2.915  12.350   7.839  0.0044 -0.0079  0.8889
   98ARG     CG 1594   2.784  12.462   7.723  0.7783 -0.7037 -0.4644
   98ARG    HG1 1595   2.719  12.490   7.804  0.9876 -0.4869 -1.1820
   98ARG    HG2 1596   2.791  12.542   7.653  1.5896 -1.4939 -0.3680
   98ARG     CD 1597   2.724  12.341   7.653 -0.3218 -0.1318 -0.5615
   98ARG    HD1 1598   2.660  12.373   7.570 -0.8389  0.5634  0.1823
   98ARG    HD2 1599   2.804  12.279   7.611 -0.9434 -0.2010 -1.4797
   98ARG     NE 1600   2.645  12.262   7.748  0.0851 -0.3864 -0.4306
   98ARG     HE 1601   2.664  12.279   7.845  1.2270 -1.2279 -0.4628
   98ARG     CZ 1602   2.552  12.170   7.720 -0.8350  0.4029 -0.0620
   98ARG    NH1 1603   2.535  12.123   7.595 -0.0708 -0.0798  0.0043
   98ARG   HH11 1604   2.594  12.158   7.521  1.0645 -1.0791  0.3680
   98ARG   HH12 1605   2.465  12.054   7.576 -0.6303  0.5555 -0.3093
   98ARG    NH2 1606   2.481  12.113   7.819  0.0281  0.3415  0.5344
   98ARG   HH21 1607   2.499  12.140   7.915  1.4265 -0.2859  0.5029
   98ARG   HH22 1608   2.411  12.044   7.798 -0.7198  0.9229  1.0155
   98ARG      C 1609   2.897  12.572   7.984  0.0733 -0.0914  0.0239
   98ARG      O 1610   2.889  12.482   8.068  0.1558 -0.4104 -0.3047
   99ASP      N 1611   2.830  12.686   7.993  0.0988 -0.0967  0.3306
   99ASP      H 1612   2.842  12.755   7.920  0.7457 -0.0393  0.4833
   99ASP     CA 1613   2.738  12.722   8.099 -0.6024  0.7285 -0.5112
   99ASP     HA 1614   2.780  12.694   8.196 -0.8029  0.9398 -0.3622
   99ASP     CB 1615   2.712  12.872   8.094 -0.0569  0.8476 -0.0805
   99ASP    HB1 1616   2.806  12.925   8.093  0.1673  0.5779  0.2699
   99ASP    HB2 1617   2.660  12.896   8.002  0.1703  1.3781 -0.1473
   99ASP     CG 1618   2.628  12.920   8.212 -0.1170  0.6189 -0.0297
   99ASP    OD1 1619   2.665  12.917   8.332  0.1516  0.0840 -0.1175
   99ASP    OD2 1620   2.513  12.960   8.188 -0.3588  0.0871  0.2110
   99ASP      C 1621   2.609  12.646   8.073 -0.1516 -0.2295 -0.0456
   99ASP      O 1622   2.541  12.670   7.974 -0.1250 -0.3672 -0.0981
  100GLY      N 1623   2.562  12.566   8.169  0.2805 -0.7473 -0.2504
  100GLY      H 1624   2.614  12.555   8.255  0.7567 -1.4505 -0.6127
  100GLY     CA 1625   2.437  12.494   8.157  0.0202 -0.3307 -0.1075
  100GLY    HA1 1626   2.445  12.433   8.075 -0.4894  0.1545 -0.4568
  100GLY    HA2 1627   2.425  12.439   8.242  0.2928 -0.7401 -0.4020
  100GLY      C 1628   2.310  12.577   8.138  0.0721  0.0017  0.9263
  100GLY      O 1629   2.214  12.511   8.100  0.3687  0.1634 -0.1471
  101GLY      N 1630   2.310  12.709   8.155  0.1265  0.0040  0.9100
  101GLY      H 1631   2.398  12.757   8.165  0.0958 -0.0875  1.7679
  101GLY     CA 1632   2.191  12.793   8.160  0.0870  0.0529 -0.2559
  101GLY    HA1 1633   2.120  12.739   8.205  0.3646  0.2944 -0.9201
  101GLY    HA2 1634   2.216  12.873   8.215 -0.1841 -0.4113 -0.6025
  101GLY      C 1635   2.132  12.845   8.030  0.0365  0.4099 -0.0937
  101GLY      O 1636   2.158  12.791   7.923 -0.3162  0.5675 -0.2596
  102HIS      N 1637   2.069  12.962   8.038 -0.5404  0.0986  0.0031
  102HIS      H 1638   2.067  13.010   8.127 -1.5935 -0.1748  0.1585
  102HIS     CA 1639   2.001  13.027   7.928  0.2289 -0.1862 -0.6561
  102HIS     HA 1640   1.975  12.945   7.861  0.4908  0.0503 -1.0543
  102HIS     CB 1641   1.866  13.080   7.975  0.4619 -0.5805  0.5249
  102HIS    HB1 1642   1.883  13.163   8.037  1.0285 -1.6425  0.7954
  102HIS    HB2 1643   1.813  13.115   7.891  0.5869 -0.1228  1.3912
  102HIS     CG 1644   1.778  12.984   8.050 -0.1771 -0.2099  0.2616
  102HIS    ND1 1645   1.694  13.021   8.155  0.4337  0.2804  0.5831
  102HIS    CE1 1646   1.628  12.911   8.190  0.2110  0.1372 -0.2481
  102HIS    HE1 1647   1.557  12.905   8.272 -0.1657  0.2625 -0.5560
  102HIS    NE2 1648   1.660  12.809   8.109 -0.0979 -0.2432  0.1007
  102HIS    HE2 1649   1.621  12.716   8.114 -0.1668 -0.2062  0.2987
  102HIS    CD2 1650   1.756  12.852   8.020 -0.0972 -0.1931  0.1253
  102HIS    HD2 1651   1.803  12.794   7.942 -0.0677 -0.1216  0.0900
  102HIS      C 1652   2.077  13.124   7.840  0.6362  0.7170  0.6355
  102HIS      O 1653   2.017  13.222   7.795  0.4492  0.4706  0.3377
  103GLY      N 1654   2.207  13.101   7.818  0.3492  0.0002 -0.4452
  103GLY      H 1655   2.253  13.025   7.867  0.0539 -0.6847 -1.1681
  103GLY     CA 1656   2.286  13.179   7.725  0.7017 -0.2345 -0.3485
  103GLY    HA1 1657   2.354  13.114   7.678  1.5966 -0.2582  0.4876
  103GLY    HA2 1658   2.221  13.220   7.654  1.0066 -0.9210 -1.3597
  103GLY      C 1659   2.364  13.292   7.789 -0.5748  0.4940 -0.0066
  103GLY      O 1660   2.448  13.347   7.718  0.3613 -0.7015  0.0953
  104PHE      N 1661   2.341  13.322   7.917 -0.4167  0.0590  0.1263
  104PHE      H 1662   2.272  13.270   7.970 -0.2771 -0.1225  0.1320
  104PHE     CA 1663   2.414  13.429   7.983 -0.2810 -0.0415  0.1410
  104PHE     HA 1664   2.518  13.418   7.953 -0.3048 -0.1814  0.1057
  104PHE     CB 1665   2.366  13.562   7.927 -0.1995 -0.1562 -0.2113
  104PHE    HB1 1666   2.432  13.640   7.961 -0.0904  0.0687 -0.4301
  104PHE    HB2 1667   2.376  13.562   7.820 -0.2408 -0.3667 -0.3765
  104PHE     CG 1668   2.224  13.599   7.963 -0.2022 -0.2873 -0.0873
  104PHE    CD1 1669   2.112  13.542   7.902 -0.4036 -0.0833  0.0849
  104PHE    HD1 1670   2.125  13.462   7.831 -0.6335 -0.6099  0.6198
  104PHE    CE1 1671   1.983  13.588   7.932 -0.2876  0.6919 -0.5406
  104PHE    HE1 1672   1.897  13.545   7.884 -0.3870  1.9414 -1.6078
  104PHE     CZ 1673   1.967  13.691   8.026  0.2232 -0.0050  0.3552
  104PHE     HZ 1674   1.867  13.724   8.052  0.3112 -0.6838  1.6632
  104PHE    CE2 1675   2.078  13.754   8.085  0.5232  0.1995 -0.3985
  104PHE    HE2 1676   2.065  13.837   8.152  0.7744  0.9470 -1.2333
  104PHE    CD2 1677   2.205  13.705   8.053  0.4508 -0.3708  0.1580
  104PHE    HD2 1678   2.291  13.750   8.100  0.5834 -1.0738  0.6235
  104PHE      C 1679   2.411  13.417   8.134 -0.1656  0.2641  0.1687
  104PHE      O 1680   2.335  13.331   8.180 -0.1688  0.2183  0.0785
  105CYS      N 1681   2.491  13.492   8.209  0.0759  0.0241  0.1539
  105CYS      H 1682   2.562  13.547   8.162 -0.0051  0.0026  0.0079
  105CYS     CA 1683   2.489  13.504   8.353  0.6821 -0.0318  0.1727
  105CYS     HA 1684   2.415  13.434   8.391  0.9601 -0.2246  0.3703
  105CYS     CB 1685   2.623  13.464   8.414  0.8519  0.2841  0.0122
  105CYS    HB1 1686   2.711  13.521   8.365  1.1334  0.2875 -0.3257
  105CYS    HB2 1687   2.632  13.499   8.524  1.3074  0.6061  0.2556
  105CYS     SG 1688   2.643  13.285   8.399 -0.0140  0.1872 -0.0407
  105CYS      C 1689   2.447  13.643   8.400  0.0842 -0.1434 -0.0269
  105CYS      O 1690   2.522  13.737   8.378 -0.4330  0.2207 -0.2697
  106SER      N 1691   2.336  13.656   8.474 -0.0158  0.0201 -0.2020
  106SER      H 1692   2.284  13.573   8.498  0.0906 -0.0575 -0.2382
  106SER     CA 1693   2.284  13.782   8.525 -0.6018 -0.2181 -0.1953
  106SER     HA 1694   2.371  13.847   8.528 -0.6211 -0.1743 -0.5183
  106SER     CB 1695   2.189  13.851   8.428 -0.3637  0.1410 -0.1786
  106SER    HB1 1696   2.138  13.777   8.372 -0.8314  0.3161  0.0353
  106SER    HB2 1697   2.119  13.907   8.485  0.0363  0.6042 -0.1755
  106SER     OG 1698   2.254  13.938   8.339 -0.0564 -0.3521 -0.4424
  106SER     HG 1699   2.189  13.996   8.299  0.1467 -0.2268 -0.5968
  106SER      C 1700   2.238  13.775   8.669  0.4694  0.2609  0.1937
  106SER      O 1701   2.226  13.665   8.724  0.1555  0.2460  0.0976
  107SER      N 1702   2.207  13.890   8.729 -0.4885 -0.0470  0.3272
  107SER      H 1703   2.215  13.976   8.678 -0.5295 -0.0958  0.2387
  107SER     CA 1704   2.162  13.898   8.867 -1.3975  0.6782  0.0066
  107SER     HA 1705   2.249  13.884   8.931 -1.3689  0.8991  0.0193
  107SER     CB 1706   2.118  14.044   8.881 -0.3552  1.0099 -0.0315
  107SER    HB1 1707   2.201  14.107   8.855  0.3858  0.9367  0.1779
  107SER    HB2 1708   2.036  14.062   8.815 -0.4256  2.0182 -0.4539
  107SER     OG 1709   2.078  14.072   9.013 -0.2580  0.1095  0.2071
  107SER     HG 1710   2.064  14.167   9.021 -1.9973 -0.1008  0.3678
  107SER      C 1711   2.059  13.792   8.905 -0.1618 -0.4999  0.2259
  107SER      O 1712   2.061  13.747   9.020  0.3019  0.1398  0.4834
  108ALA      N 1713   1.968  13.758   8.814  0.2455 -0.4856 -0.1925
  108ALA      H 1714   1.966  13.808   8.726  0.5524 -0.4568 -0.1864
  108ALA     CA 1715   1.871  13.652   8.831  0.2868 -0.5813 -0.5358
  108ALA     HA 1716   1.827  13.670   8.930  0.2205 -0.5078 -0.5786
  108ALA   MCB1 1717   1.724  13.639   8.754  0.1898 -0.2431 -0.4113
  108ALA   MCB2 1718   1.774  13.698   8.704  0.1751 -0.1282 -0.2895
  108ALA     CB 1719   1.755  13.668   8.734  0.1872 -0.2036 -0.3593
  108ALA    HB1 1720   1.671  13.605   8.766  0.1799 -0.2413 -0.4523
  108ALA    HB2 1721   1.723  13.772   8.731  0.2581 -0.1729 -0.0103
  108ALA    HB3 1722   1.787  13.637   8.634  0.0524  0.0727 -0.4880
  108ALA      C 1723   1.919  13.507   8.836  0.0223 -0.6567 -0.0767
  108ALA      O 1724   1.895  13.424   8.923  0.3607 -0.2066  0.4627
  109SER      N 1725   2.013  13.483   8.744  0.1238  0.0283 -0.1670
  109SER      H 1726   2.062  13.557   8.697 -0.3388  0.1597 -0.4578
  109SER     CA 1727   2.043  13.345   8.713  0.4608 -0.0778  0.5802
  109SER     HA 1728   2.048  13.289   8.806  0.5203  0.0286  0.6411
  109SER     CB 1729   1.934  13.283   8.626  0.8987 -0.1073  0.0375
  109SER    HB1 1730   1.849  13.274   8.685  1.1148  0.3281 -0.5352
  109SER    HB2 1731   1.918  13.346   8.546  1.8074 -0.3986  0.3088
  109SER     OG 1732   1.963  13.155   8.575 -0.1490 -0.3204 -0.0722
  109SER     HG 1733   1.980  13.163   8.481 -0.8014 -0.5073 -0.2176
  109SER      C 1734   2.177  13.327   8.641  0.3619  0.5293  0.2316
  109SER      O 1735   2.200  13.394   8.541 -0.4200  0.1311 -0.2313
  110CYS      N 1736   2.254  13.234   8.697 -0.5457 -0.2252  0.2890
  110CYS      H 1737   2.227  13.193   8.785 -1.1835 -0.6645 -0.0925
  110CYS     CA 1738   2.378  13.187   8.637 -0.5206 -0.2165  0.3336
  110CYS     HA 1739   2.365  13.193   8.529 -0.8166 -0.4215  0.3545
  110CYS     CB 1740   2.501  13.270   8.673 -0.3299 -0.1235 -0.4911
  110CYS    HB1 1741   2.482  13.374   8.652 -0.4216 -0.6573 -1.0552
  110CYS    HB2 1742   2.515  13.268   8.780 -0.2714  0.3679 -0.8826
  110CYS     SG 1743   2.655  13.220   8.592 -0.0558  0.0480 -0.0849
  110CYS      C 1744   2.413  13.043   8.672  0.0447 -0.1299  0.1411
  110CYS      O 1745   2.430  13.007   8.788  0.4403  0.2492  0.2073
  111PHE      N 1746   2.408  12.950   8.577 -0.2062  0.0003  0.0225
  111PHE      H 1747   2.399  12.977   8.480 -0.3736 -0.0253  0.0310
  111PHE     CA 1748   2.416  12.808   8.605 -0.2146  0.0559  0.3103
  111PHE     HA 1749   2.343  12.786   8.683 -0.2694  0.0043  0.2441
  111PHE     CB 1750   2.368  12.739   8.477  0.1962  0.0623  0.1494
  111PHE    HB1 1751   2.282  12.787   8.447  0.2772  0.0050 -0.0582
  111PHE    HB2 1752   2.438  12.758   8.404  0.3803  0.1395  0.3881
  111PHE     CG 1753   2.342  12.591   8.479  0.2764  0.0452 -0.0473
  111PHE    CD1 1754   2.442  12.496   8.501  0.0427 -0.1613  0.1447
  111PHE    HD1 1755   2.544  12.530   8.514  0.0613 -0.3166  0.4282
  111PHE    CE1 1756   2.415  12.359   8.508 -0.1112 -0.1380 -0.0090
  111PHE    HE1 1757   2.494  12.288   8.524 -0.1360 -0.3116 -0.5834
  111PHE     CZ 1758   2.283  12.315   8.492 -0.2881  0.1621  0.5794
  111PHE     HZ 1759   2.256  12.211   8.507 -0.7434  0.4346  1.9732
  111PHE    CE2 1760   2.186  12.410   8.456  0.1637  0.1803 -0.7035
  111PHE    HE2 1761   2.087  12.375   8.432  0.4405  0.2098 -2.0275
  111PHE    CD2 1762   2.212  12.547   8.451  0.2996  0.1714 -0.3521
  111PHE    HD2 1763   2.134  12.618   8.425  0.3912  0.2832 -0.3259
  111PHE      C 1764   2.549  12.751   8.653 -0.2188 -0.2623 -0.0454
  111PHE      O 1765   2.553  12.668   8.743 -0.0030  0.2437  0.4207
  112GLY      N 1766   2.660  12.781   8.585  0.1311 -0.6620  0.3420
  112GLY      H 1767   2.647  12.850   8.513 -0.0576 -0.9801  0.0672
  112GLY     CA 1768   2.798  12.736   8.590  0.5146  0.4193 -0.1080
  112GLY    HA1 1769   2.862  12.821   8.579 -0.0098  0.8755 -1.4155
  112GLY    HA2 1770   2.816  12.690   8.684  1.6057  1.4176  0.3874
  112GLY      C 1771   2.832  12.637   8.480  0.1395 -0.4429  0.5348
  112GLY      O 1772   2.740  12.591   8.414  0.0627  0.5403 -0.0802
  113PRO      N 1773   2.960  12.604   8.459  0.0974 -0.4157  0.2372
  113PRO     CD 1774   3.081  12.665   8.509 -0.1393  0.4380 -0.2012
  113PRO    HD1 1775   3.102  12.761   8.454 -0.1882  0.4070 -0.9773
  113PRO    HD2 1776   3.071  12.689   8.618 -0.0452  1.4384 -0.0527
  113PRO     CG 1777   3.193  12.564   8.486 -0.4515 -0.0111  0.2091
  113PRO    HG1 1778   3.297  12.615   8.474 -0.3754 -0.3564  0.4473
  113PRO    HG2 1779   3.203  12.489   8.573 -1.0623  0.1681  0.2995
  113PRO     CB 1780   3.146  12.498   8.357 -0.0164 -0.2287  0.1601
  113PRO    HB1 1781   3.191  12.548   8.268  0.0603 -0.2027  0.0532
  113PRO    HB2 1782   3.177  12.391   8.355  0.2279 -0.2933  0.2220
  113PRO     CA 1783   2.994  12.510   8.354 -0.0300 -0.3919  0.1737
  113PRO     HA 1784   2.963  12.550   8.257 -0.0712 -0.3283  0.2136
  113PRO      C 1785   2.933  12.371   8.372 -0.1265 -0.3516  0.1572
  113PRO      O 1786   2.973  12.303   8.466  0.0709  0.1566  0.4489
  114ASP      N 1787   2.847  12.321   8.283  0.2530 -0.0017 -0.4205
  114ASP      H 1788   2.821  12.377   8.203  0.8618 -0.2408 -0.8032
  114ASP     CA 1789   2.789  12.189   8.295  0.1486  0.1019  0.3170
  114ASP     HA 1790   2.783  12.168   8.401  0.1126  0.4878  0.3946
  114ASP     CB 1791   2.646  12.178   8.242  0.2692 -0.0989  0.0254
  114ASP    HB1 1792   2.624  12.088   8.250  0.5690  0.1335 -0.0327
  114ASP    HB2 1793   2.595  12.230   8.300  0.3315 -0.3405 -0.1833
  114ASP     CG 1794   2.600  12.217   8.103 -0.0954 -0.2857  0.0911
  114ASP    OD1 1795   2.477  12.201   8.085 -0.1486  0.1015  0.0941
  114ASP    OD2 1796   2.674  12.266   8.015 -0.3165  0.3587  0.2475
  114ASP      C 1797   2.878  12.081   8.235  0.6998  0.4006  0.5870
  114ASP      O 1798   2.877  11.969   8.284  0.3487  0.1339 -0.0041
  115TYR      N 1799   2.958  12.113   8.133  0.4216 -0.2281  0.1647
  115TYR      H 1800   2.957  12.210   8.106  0.4243 -0.2682  0.0167
  115TYR     CA 1801   3.047  12.033   8.051  0.1045 -0.0723 -0.3431
  115TYR     HA 1802   3.065  11.939   8.103  0.1779 -0.1695 -0.5414
  115TYR     CB 1803   2.980  12.000   7.918  0.1536 -0.0101 -0.3829
  115TYR    HB1 1804   2.923  12.088   7.881  0.3014  0.1667 -0.6279
  115TYR    HB2 1805   3.057  11.984   7.839  0.2227 -0.2935 -0.4610
  115TYR     CG 1806   2.889  11.880   7.928 -0.0648  0.1822 -0.0247
  115TYR    CD1 1807   2.940  11.754   7.896 -0.5326 -0.0923  0.2861
  115TYR    HD1 1808   3.042  11.743   7.862 -0.4645 -0.2177  0.5224
  115TYR    CE1 1809   2.857  11.641   7.909 -0.3237 -0.2789  0.0195
  115TYR    HE1 1810   2.897  11.542   7.892 -0.3543 -0.2842 -0.0252
  115TYR     CZ 1811   2.721  11.658   7.943 -0.3079  0.1160 -0.0953
  115TYR     OH 1812   2.638  11.550   7.949  0.5848 -0.5877  0.0344
  115TYR     HH 1813   2.552  11.571   7.985  0.9390 -1.6219  1.7081
  115TYR    CE2 1814   2.669  11.785   7.971  0.4841  0.3072  0.6236
  115TYR    HE2 1815   2.565  11.797   8.000  0.7859  0.2789  1.8082
  115TYR    CD2 1816   2.754  11.896   7.959 -0.0157  0.6381 -0.0336
  115TYR    HD2 1817   2.714  11.995   7.975 -0.1469  0.6919 -0.6576
  115TYR      C 1818   3.181  12.101   8.027  0.1008  0.1343  0.2031
  115TYR      O 1819   3.180  12.222   8.007  0.4711  0.0875 -0.1202
  116TRP      N 1820   3.289  12.022   8.029  0.1821  0.2353 -0.1043
  116TRP      H 1821   3.271  11.923   8.037  0.1990  0.2260 -0.1812
  116TRP     CA 1822   3.430  12.054   8.023  0.2031  0.0946 -0.3323
  116TRP     HA 1823   3.433  12.157   7.988  0.1179  0.0296 -0.5373
  116TRP     CB 1824   3.511  12.054   8.152 -0.0543  0.6784 -0.1658
  116TRP    HB1 1825   3.533  11.956   8.175  0.4926  0.7784 -0.0160
  116TRP    HB2 1826   3.603  12.095   8.131 -0.1978  1.2138  0.0012
  116TRP     CG 1827   3.459  12.120   8.276 -0.7771  0.5087 -0.3722
  116TRP    CD1 1828   3.354  12.088   8.354 -0.0335 -0.6558  0.2086
  116TRP    HD1 1829   3.288  12.004   8.337  0.6918 -1.4400  1.0192
  116TRP    NE1 1830   3.342  12.176   8.459  0.1899 -0.1078 -0.2182
  116TRP    HE1 1831   3.261  12.182   8.520  0.0635  0.5083 -0.4323
  116TRP    CE2 1832   3.456  12.253   8.466  0.4791 -0.5391 -0.1992
  116TRP    CZ2 1833   3.482  12.364   8.547 -0.6490  0.2309 -0.8479
  116TRP    HZ2 1834   3.411  12.391   8.625 -1.5365  0.7622 -1.7898
  116TRP    CH2 1835   3.598  12.440   8.529 -0.6086  0.3067 -0.3083
  116TRP    HH2 1836   3.622  12.522   8.595 -1.1585  0.6363 -0.5021
  116TRP    CZ3 1837   3.681  12.406   8.422  0.1328 -0.1718  0.3983
  116TRP    HZ3 1838   3.773  12.461   8.406  0.6715 -0.7896  1.2124
  116TRP    CE3 1839   3.646  12.302   8.335  0.1152  0.1053  0.0682
  116TRP    HE3 1840   3.711  12.282   8.251  0.0036  0.7155 -0.1700
  116TRP    CD2 1841   3.533  12.221   8.351  0.4480 -0.4320 -0.2467
  116TRP      C 1842   3.498  11.975   7.912  0.2645  0.0925 -0.2915
  116TRP      O 1843   3.431  11.900   7.841 -0.2722  0.2457  0.0444
  117GLY      N 1844   3.630  11.987   7.892  0.2425  0.5626 -0.1795
  117GLY      H 1845   3.680  12.065   7.930  0.1782  0.7358 -0.4427
  117GLY     CA 1846   3.705  11.889   7.815 -0.1367  0.1507 -0.0384
  117GLY    HA1 1847   3.679  11.791   7.849 -0.4970  0.1674  0.1010
  117GLY    HA2 1848   3.679  11.900   7.712 -0.0866  0.0539 -0.1782
  117GLY      C 1849   3.855  11.908   7.830 -0.1091 -0.1711  0.1113
  117GLY      O 1850   3.905  12.017   7.859  0.2508 -0.1631 -0.4924
  118GLN      N 1851   3.923  11.794   7.820 -0.0307 -0.1179  0.0389
  118GLN      H 1852   3.869  11.709   7.816 -0.0871 -0.0691 -0.4432
  118GLN     CA 1853   4.066  11.772   7.812 -0.0398 -0.3760  0.5500
  118GLN     HA 1854   4.085  11.678   7.864 -0.0516 -0.3927  0.5249
  118GLN     CB 1855   4.110  11.750   7.668 -0.6939 -0.0567  0.2946
  118GLN    HB1 1856   4.095  11.838   7.616 -1.1889 -0.2027  0.7997
  118GLN    HB2 1857   4.210  11.723   7.669 -0.9221  0.2785 -0.0670
  118GLN     CG 1858   4.034  11.640   7.593 -0.3372 -0.0003 -0.1607
  118GLN    HG1 1859   4.054  11.551   7.641 -0.4733  0.1035 -0.2090
  118GLN    HG2 1860   3.934  11.661   7.600 -0.2287 -0.0272 -0.5206
  118GLN     CD 1861   4.068  11.622   7.446  0.0551 -0.0472 -0.0688
  118GLN    OE1 1862   3.999  11.564   7.362 -0.6173  0.1369  0.3384
  118GLN    NE2 1863   4.179  11.682   7.403 -0.0271 -0.0782 -0.3283
  118GLN   HE21 1864   4.235  11.736   7.467 -0.0155  0.1466 -0.5231
  118GLN   HE22 1865   4.206  11.674   7.306 -0.1009 -0.3254 -0.3300
  118GLN      C 1866   4.152  11.877   7.881 -0.1584 -0.0679  0.2344
  118GLN      O 1867   4.207  11.846   7.987  0.3125  0.1671  0.0639
  119GLY      N 1868   4.182  11.995   7.825 -0.4310 -0.2303 -0.2618
  119GLY      H 1869   4.143  12.018   7.735 -0.6307 -0.1895 -0.1667
  119GLY     CA 1870   4.268  12.093   7.888 -0.0671 -0.7007 -0.0123
  119GLY    HA1 1871   4.216  12.187   7.895  0.0659 -0.8190  0.6998
  119GLY    HA2 1872   4.294  12.059   7.988  0.2013 -1.3564 -0.4308
  119GLY      C 1873   4.396  12.112   7.807 -0.2359 -0.1322 -0.1536
  119GLY      O 1874   4.462  12.014   7.775 -0.3913 -0.2200 -0.2094
  120THR      N 1875   4.425  12.238   7.776  0.2035 -0.1641  0.1146
  120THR      H 1876   4.366  12.311   7.813  0.4368 -0.1464  0.4579
  120THR     CA 1877   4.534  12.285   7.692  0.1051  0.1203  0.1441
  120THR     HA 1878   4.582  12.196   7.651  0.1422  0.1736  0.0726
  120THR     CB 1879   4.492  12.371   7.573 -0.2709 -0.1455  0.0835
  120THR     HB 1880   4.411  12.318   7.522 -0.3419 -0.1197  0.1682
  120THR   MCG1 1881   4.432  12.524   7.549  0.3187  0.1372  0.3728
  120THR   MCG2 1882   4.456  12.520   7.638 -0.0649 -0.2576  0.4644
  120THR    CG2 1883   4.446  12.515   7.592  0.1087 -0.0641  0.4033
  120THR   HG21 1884   4.409  12.554   7.498  0.6269  0.3953  0.3777
  120THR   HG22 1885   4.367  12.519   7.667 -0.1961 -0.0839  0.0852
  120THR   HG23 1886   4.530  12.576   7.626  0.1668 -0.4458  0.9755
  120THR    OG1 1887   4.602  12.374   7.485 -0.2551  0.2552  0.1154
  120THR    HG1 1888   4.640  12.462   7.488 -0.5493  0.3842  0.1592
  120THR      C 1889   4.639  12.355   7.777  0.1748 -0.0857  0.2290
  120THR      O 1890   4.595  12.454   7.835 -0.0504  0.0167 -0.1183
  121PRO      N 1891   4.765  12.311   7.782  0.2363 -0.0184 -0.5004
  121PRO     CD 1892   4.813  12.184   7.731  0.0866 -0.3148  0.0733
  121PRO    HD1 1893   4.757  12.104   7.777  0.0736 -0.2332  0.5668
  121PRO    HD2 1894   4.798  12.181   7.623 -0.0383 -0.9456 -0.0526
  121PRO     CG 1895   4.962  12.168   7.762  0.1206  0.1371  0.1661
  121PRO    HG1 1896   4.988  12.060   7.792  0.1438  0.4127  0.3856
  121PRO    HG2 1897   5.028  12.193   7.671 -0.1934  0.0660  0.1653
  121PRO     CB 1898   4.981  12.266   7.876  0.5619  0.3020 -0.0462
  121PRO    HB1 1899   4.967  12.216   7.977  1.4024  0.3712  0.2565
  121PRO    HB2 1900   5.085  12.311   7.875  0.5004  0.7532 -0.7014
  121PRO     CA 1901   4.875  12.374   7.853 -0.0853 -0.2594  0.2337
  121PRO     HA 1902   4.839  12.407   7.950 -0.3479 -0.5264  0.2292
  121PRO      C 1903   4.935  12.494   7.781  0.1722 -0.2277  0.4970
  121PRO      O 1904   4.975  12.488   7.665 -0.0503 -0.0143  0.4075
  122VAL      N 1905   4.956  12.602   7.857  0.2601 -0.0179  0.1769
  122VAL      H 1906   4.908  12.610   7.946  0.4462  0.1860  0.2601
  122VAL     CA 1907   5.042  12.712   7.818  0.1126 -0.0675 -0.3098
  122VAL     HA 1908   5.083  12.687   7.720 -0.0540 -0.1299 -0.3639
  122VAL     CB 1909   4.977  12.849   7.805  0.1053 -0.0436 -0.0340
  122VAL     HB 1910   5.046  12.917   7.756  0.1727  0.1910  0.3748
  122VAL   MCG1 1911   4.841  12.888   7.716  0.5732 -0.4382 -0.9497
  122VAL   MCG2 1912   4.841  12.796   7.724  0.4476 -0.3956 -0.3900
  122VAL    CG1 1913   4.847  12.842   7.724  0.4919 -0.3996 -0.6407
  122VAL   HG11 1914   4.817  12.943   7.696  0.7241 -0.5314 -1.4093
  122VAL   HG12 1915   4.863  12.783   7.634  0.8819 -0.9685 -0.2092
  122VAL   HG13 1916   4.769  12.796   7.785  0.1464  0.0463 -0.7380
  122VAL   MCG1 1917   4.916  12.943   7.928 -0.2989 -0.4952  0.1216
  122VAL   MCG2 1918   4.960  12.874   7.969 -0.5533 -0.7227  0.0145
  122VAL    CG2 1919   4.940  12.906   7.942 -0.4019 -0.5834  0.0634
  122VAL   HG21 1920   4.882  12.997   7.929 -0.2393 -0.4585  0.2062
  122VAL   HG22 1921   4.881  12.833   7.997 -0.7234 -0.7539 -0.4927
  122VAL   HG23 1922   5.031  12.928   7.997 -0.6053 -0.9227  0.5463
  122VAL      C 1923   5.161  12.727   7.913  0.1042 -0.4132 -0.2377
  122VAL      O 1924   5.148  12.695   8.030  0.6588 -0.2664 -0.1307
  123THR      N 1925   5.274  12.777   7.862 -0.2134  0.4388 -0.1491
  123THR      H 1926   5.280  12.795   7.763 -0.6896  1.3521 -0.0311
  123THR     CA 1927   5.390  12.806   7.944  0.1264  0.1508 -0.5185
  123THR     HA 1928   5.357  12.815   8.047  0.1131  0.0441 -0.5124
  123THR     CB 1929   5.492  12.692   7.936 -0.0524 -0.0443 -0.0861
  123THR     HB 1930   5.537  12.692   7.837 -0.2141 -0.2980 -0.1615
  123THR   MCG1 1931   5.623  12.670   8.036  0.7759  0.8089 -0.9391
  123THR   MCG2 1932   5.588  12.752   8.058 -0.0343  0.3239 -0.2797
  123THR    CG2 1933   5.600  12.710   8.042  0.3517  0.5383 -0.5853
  123THR   HG21 1934   5.665  12.623   8.043  1.3510  1.2181 -1.4396
  123THR   HG22 1935   5.659  12.799   8.019 -0.7409  1.3506 -0.4292
  123THR   HG23 1936   5.554  12.722   8.140  0.7333 -0.5362 -0.2441
  123THR    OG1 1937   5.424  12.571   7.957 -0.0346 -0.0440 -0.0255
  123THR    HG1 1938   5.457  12.530   8.037 -0.5871  0.3860  0.4343
  123THR      C 1939   5.453  12.937   7.901  0.9526  0.0959  0.4671
  123THR      O 1940   5.522  12.945   7.800  0.0388 -0.4764 -0.2362
  124VAL      N 1941   5.440  13.033   7.994 -0.6590  0.2798  0.1006
  124VAL      H 1942   5.382  13.015   8.075 -1.9270  0.8938 -0.5984
  124VAL     CA 1943   5.503  13.163   7.985  0.0165 -0.0766 -0.5073
  124VAL     HA 1944   5.532  13.172   7.880 -0.1153 -0.2651 -0.5627
  124VAL     CB 1945   5.408  13.279   8.010  0.0941 -0.0940 -0.1088
  124VAL     HB 1946   5.392  13.292   8.117  0.4416 -0.1972 -0.0422
  124VAL   MCG1 1947   5.451  13.432   7.960  0.1132 -0.1500 -0.2658
  124VAL   MCG2 1948   5.523  13.378   7.941  0.1637 -0.1498 -0.0725
  124VAL    CG1 1949   5.483  13.400   7.953  0.1364 -0.1473 -0.1664
  124VAL   HG11 1950   5.420  13.488   7.960  0.0902 -0.1607 -0.3958
  124VAL   HG12 1951   5.575  13.415   8.010  0.0407 -0.0284 -0.0439
  124VAL   HG13 1952   5.508  13.381   7.849  0.3089 -0.2911 -0.1006
  124VAL   MCG1 1953   5.255  13.297   7.947 -0.2675 -0.4320  0.6524
  124VAL   MCG2 1954   5.281  13.211   7.926  0.0124 -0.2235  0.1180
  124VAL    CG2 1955   5.274  13.255   7.940 -0.1173 -0.3171  0.3625
  124VAL   HG21 1956   5.213  13.345   7.946 -0.4799 -0.6025  1.0707
  124VAL   HG22 1957   5.292  13.231   7.835 -0.4711  0.2701  0.1580
  124VAL   HG23 1958   5.223  13.172   7.988  0.4478 -0.7780  0.1961
  124VAL      C 1959   5.634  13.163   8.063 -0.1083 -0.2931 -0.2920
  124VAL      O 1960   5.641  13.179   8.184 -0.1780 -0.4483 -0.2661
  125SER      N 1961   5.742  13.142   7.987  0.3509 -0.3196  0.3570
  125SER      H 1962   5.734  13.151   7.887  0.6685 -0.5167  0.3111
  125SER     CA 1963   5.873  13.107   8.039  0.3721 -0.0201  0.5117
  125SER     HA 1964   5.868  13.109   8.148  0.3750 -0.0970  0.5138
  125SER     CB 1965   5.916  12.968   7.995  0.2985  0.0527  0.2086
  125SER    HB1 1966   6.018  12.948   8.029  0.4973  0.0162 -0.1655
  125SER    HB2 1967   5.849  12.893   8.037  0.4723 -0.1163  0.3700
  125SER     OG 1968   5.912  12.961   7.854 -0.2505  0.3847  0.2031
  125SER     HG 1969   5.944  13.044   7.818 -1.8712  1.1145  0.2563
  125SER      C 1970   5.975  13.209   7.993  0.5911 -0.2903  0.3965
  125SER      O 1971   6.002  13.214   7.873 -0.1084 -0.2659  0.2305
  126SER      N 1972   6.033  13.287   8.085  0.0275  0.1047  0.4281
  126SER      H 1973   5.993  13.287   8.178 -0.2280  0.2913  0.3195
  126SER     CA 1974   6.149  13.371   8.065 -0.1330  0.2960  0.2985
  126SER     HA 1975   6.134  13.418   7.968 -0.1571  0.3507  0.3284
  126SER     CB 1976   6.144  13.485   8.167  0.2617  0.1166  0.5225
  126SER    HB1 1977   6.039  13.531   8.174  0.2810  0.1116  1.0223
  126SER    HB2 1978   6.172  13.449   8.272  0.6787 -0.0639  0.3633
  126SER     OG 1979   6.238  13.577   8.115  0.0636  0.1907  0.2897
  126SER     HG 1980   6.210  13.665   8.140 -2.2732  0.7336 -2.9516
  126SER      C 1981   6.276  13.288   8.052 -0.3530 -0.0548  0.3515
  126SER      O 1982   6.367  13.298   8.134  0.0587  0.1222 -0.1143
  127ALA      N 1983   6.277  13.199   7.953 -0.3408  0.2682  0.0535
  127ALA      H 1984   6.197  13.199   7.891 -0.1793  0.5155 -0.1595
  127ALA     CA 1985   6.377  13.099   7.921 -0.2376  0.3205  0.2103
  127ALA     HA 1986   6.476  13.145   7.927 -0.2640  0.3490  0.4423
  127ALA   MCB1 1987   6.406  12.968   8.019 -0.3297 -0.0334 -0.2301
  127ALA   MCB2 1988   6.324  13.002   8.045 -0.2665 -0.0103 -0.0585
  127ALA     CB 1989   6.365  12.990   8.027 -0.2953 -0.0062 -0.1280
  127ALA    HB1 1990   6.454  12.926   8.023 -0.3794 -0.1101 -0.3998
  127ALA    HB2 1991   6.358  13.036   8.125 -0.1605 -0.3107  0.0269
  127ALA    HB3 1992   6.276  12.930   8.008 -0.3872  0.1686 -0.2530
  127ALA      C 1993   6.357  13.042   7.781 -0.3231  1.2793 -0.1870
  127ALA      O 1994   6.255  12.981   7.750  0.3503 -0.0037 -0.0167
  128SER      N 1995   6.460  13.036   7.697 -0.2901 -0.2822 -0.0892
  128SER      H 1996   6.548  13.078   7.725  0.1494 -1.4415  0.4046
  128SER     CA 1997   6.458  12.973   7.566  0.2550  0.1330 -0.3072
  128SER     HA 1998   6.356  12.978   7.529  0.2575 -0.4113 -0.4081
  128SER     CB 1999   6.548  13.048   7.468  0.1084 -0.2126 -0.7111
  128SER    HB1 2000   6.561  13.152   7.501  0.4857 -0.3028 -0.8298
  128SER    HB2 2001   6.646  12.999   7.463 -0.1340 -0.5035 -0.9924
  128SER     OG 2002   6.487  13.045   7.341 -0.2008 -0.0384 -0.5682
  128SER     HG 2003   6.546  13.086   7.278 -0.1866 -0.2996 -0.7276
  128SER      C 2004   6.495  12.826   7.580  1.1674  0.3239 -0.5711
  128SER      O 2005   6.546  12.782   7.683 -0.1479  0.3917  0.1621
  129THR      N 2006   6.470  12.751   7.472  0.2473 -0.1532 -0.0546
  129THR      H 2007   6.422  12.791   7.393 -0.2226 -0.4277  0.0845
  129THR     CA 2008   6.510  12.612   7.465 -0.1199 -0.2836  0.3015
  129THR     HA 2009   6.445  12.556   7.531 -0.2500 -0.2391  0.2124
  129THR     CB 2010   6.479  12.566   7.323  0.3573  0.0109  0.0941
  129THR     HB 2011   6.540  12.625   7.254  0.4662 -0.0386  0.1481
  129THR   MCG1 2012   6.507  12.415   7.258 -0.9271 -0.2890  0.1698
  129THR   MCG2 2013   6.532  12.410   7.346 -0.1020 -0.1685 -0.0348
  129THR    CG2 2014   6.518  12.420   7.303 -0.4747 -0.2177  0.0687
  129THR   HG21 2015   6.500  12.391   7.199 -1.5929 -0.4058  0.2909
  129THR   HG22 2016   6.624  12.407   7.326 -0.2869 -0.6211 -0.9056
  129THR   HG23 2017   6.458  12.357   7.369 -0.1391  0.2100  0.8029
  129THR    OG1 2018   6.345  12.573   7.278  0.1967  0.2328  0.5924
  129THR    HG1 2019   6.342  12.540   7.188  0.0863  1.6731  0.0037
  129THR      C 2020   6.654  12.579   7.504 -0.0424  0.1286  0.3785
  129THR      O 2021   6.747  12.646   7.463 -0.4168  0.4057 -0.0349
  130LYS      N 2022   6.671  12.474   7.585 -0.0269 -0.4181 -0.3146
  130LYS      H 2023   6.590  12.424   7.621  0.0179 -1.0483 -1.0327
  130LYS     CA 2024   6.802  12.427   7.624  0.0444 -0.0748 -0.1349
  130LYS     HA 2025   6.875  12.467   7.554  0.1706 -0.2146 -0.0854
  130LYS     CB 2026   6.837  12.480   7.763 -0.3651 -0.0737 -0.0312
  130LYS    HB1 2027   6.817  12.582   7.763 -0.7662  0.2460  0.2404
  130LYS    HB2 2028   6.777  12.431   7.832 -0.4078 -0.4473  0.2486
  130LYS     CG 2029   6.982  12.462   7.805 -0.1544  0.0017 -0.6972
  130LYS    HG1 2030   6.984  12.449   7.909 -0.0224 -0.4339 -1.2478
  130LYS    HG2 2031   7.019  12.377   7.757 -0.6080  0.6795 -1.1863
  130LYS     CD 2032   7.073  12.579   7.771  0.5058 -0.2616  0.0886
  130LYS    HD1 2033   7.177  12.549   7.785  0.2838 -0.6394  0.8110
  130LYS    HD2 2034   7.058  12.607   7.667  1.3419 -0.1049  0.0216
  130LYS     CE 2035   7.041  12.697   7.861  0.3082 -0.2148 -0.0403
  130LYS    HE1 2036   6.959  12.753   7.819  0.3721 -0.4566 -0.1678
  130LYS    HE2 2037   7.010  12.661   7.958  0.3167 -0.1962 -0.1700
  130LYS   MNZ1 2038   7.157  12.804   7.842  0.1207  0.0182  0.1179
  130LYS   MNZ2 2039   7.167  12.777   7.916 -0.0960  0.2441  0.2322
  130LYS     NZ 2040   7.157  12.787   7.878  0.0238  0.1175  0.1668
  130LYS    HZ1 2041   7.171  12.840   7.794  0.2158 -0.0737  0.0783
  130LYS    HZ2 2042   7.139  12.850   7.955 -0.4281  0.2823 -0.0658
  130LYS    HZ3 2043   7.239  12.732   7.898  0.0883  0.3729  0.6301
  130LYS      C 2044   6.819  12.276   7.628 -0.0266 -0.0703  0.5928
  130LYS      O 2045   6.739  12.210   7.694 -0.0915 -0.2569  0.3301
  131GLY      N 2046   6.925  12.230   7.562 -0.0898  0.3526  0.1892
  131GLY      H 2047   6.976  12.295   7.504 -0.6971  0.7043  0.0405
  131GLY     CA 2048   6.978  12.095   7.563  0.9077  0.7187 -0.3787
  131GLY    HA1 2049   6.903  12.029   7.527  1.6567  0.4945 -1.2944
  131GLY    HA2 2050   7.062  12.091   7.499  1.2907  1.8458  0.1895
  131GLY      C 2051   7.021  12.048   7.701  0.4021 -0.1360 -0.4981
  131GLY      O 2052   7.101  12.123   7.757 -0.4523  0.5371 -0.1382
  132PRO      N 2053   6.974  11.934   7.753 -0.0258  0.2283 -0.0735
  132PRO     CD 2054   6.891  11.833   7.691 -0.4652  0.2279  0.5007
  132PRO    HD1 2055   6.780  11.854   7.709 -0.4306  0.0653  1.4490
  132PRO    HD2 2056   6.907  11.829   7.579 -1.4434  0.3452  0.2714
  132PRO     CG 2057   6.933  11.703   7.758  0.3835  0.2901  0.1058
  132PRO    HG1 2058   6.855  11.617   7.746  0.9242 -0.2968 -0.0970
  132PRO    HG2 2059   7.033  11.660   7.715  0.7218  0.9611 -0.0136
  132PRO     CB 2060   6.947  11.752   7.902  0.0046  0.2357  0.1614
  132PRO    HB1 2061   6.844  11.766   7.953 -0.1740  0.1354  0.0867
  132PRO    HB2 2062   7.006  11.679   7.968 -0.0076  0.2728  0.4116
  132PRO     CA 2063   7.020  11.885   7.882 -0.1078  0.2691 -0.0281
  132PRO     HA 2064   6.989  11.955   7.960  0.1065  0.3507 -0.0151
  132PRO      C 2065   7.167  11.853   7.899 -0.0974  0.0760 -0.4497
  132PRO      O 2066   7.239  11.806   7.810  0.0778  0.2915 -0.4246
  133SER      N 2067   7.212  11.868   8.024 -0.3064 -0.5307 -0.2979
  133SER      H 2068   7.157  11.919   8.092 -0.8235 -1.2476 -0.1502
  133SER     CA 2069   7.338  11.812   8.068 -0.1272  0.1312  0.0617
  133SER     HA 2070   7.405  11.802   7.982 -0.0044  0.0694  0.1630
  133SER     CB 2071   7.401  11.907   8.169  0.0513 -0.2932  0.3589
  133SER    HB1 2072   7.330  11.926   8.242 -0.0035 -0.2396  0.5960
  133SER    HB2 2073   7.484  11.861   8.209  0.1320 -0.5906  0.4005
  133SER     OG 2074   7.442  12.032   8.117  0.1827 -0.3724  0.2743
  133SER     HG 2075   7.505  12.016   8.046  1.7057 -0.4841  1.5323
  133SER      C 2076   7.305  11.673   8.122 -0.7057  0.1235 -0.2892
  133SER      O 2077   7.234  11.664   8.221  0.3432 -0.1153  0.4815
  134VAL      N 2078   7.349  11.562   8.062 -0.1808 -0.1878  0.6248
  134VAL      H 2079   7.403  11.573   7.977  0.8947 -0.2813  1.2633
  134VAL     CA 2080   7.328  11.425   8.104 -0.5535 -0.3119  0.0620
  134VAL     HA 2081   7.246  11.424   8.175 -0.5106 -0.6211  0.1080
  134VAL     CB 2082   7.294  11.330   7.990  0.0153 -0.3282 -0.1007
  134VAL     HB 2083   7.385  11.316   7.932  0.0833 -0.3140  0.0030
  134VAL   MCG1 2084   7.244  11.172   8.006  0.0281 -0.3241 -0.0209
  134VAL   MCG2 2085   7.266  11.201   8.091 -0.8498  0.0142  0.1086
  134VAL    CG1 2086   7.257  11.193   8.046 -0.3914 -0.1631  0.0372
  134VAL   HG11 2087   7.223  11.128   7.965  0.4904 -0.5000 -0.0741
  134VAL   HG12 2088   7.343  11.149   8.095 -0.8097  0.1085  1.0796
  134VAL   HG13 2089   7.176  11.205   8.118 -1.1458  0.0217 -0.7949
  134VAL   MCG1 2090   7.205  11.419   7.881 -0.3956  0.2292  0.6681
  134VAL   MCG2 2091   7.159  11.340   7.893  0.1820 -0.3131 -0.3353
  134VAL    CG2 2092   7.187  11.377   7.892 -0.1012 -0.0548  0.1541
  134VAL   HG21 2093   7.213  11.476   7.854 -0.7731  0.6151  1.3335
  134VAL   HG22 2094   7.181  11.307   7.808  0.6747  0.8121 -0.6812
  134VAL   HG23 2095   7.091  11.382   7.943 -0.2885 -1.3967 -0.0079
  134VAL      C 2096   7.453  11.373   8.174 -0.1421  0.1468 -0.3123
  134VAL      O 2097   7.563  11.374   8.120 -0.0865 -0.4075 -0.2271
  135PHE      N 2098   7.422  11.318   8.291  0.1868  0.3371 -0.1344
  135PHE      H 2099   7.328  11.316   8.327  0.2321  0.5560 -0.0002
  135PHE     CA 2100   7.531  11.259   8.367 -0.0078  0.2030  0.0434
  135PHE     HA 2101   7.621  11.251   8.306  0.0986  0.2487  0.1926
  135PHE     CB 2102   7.556  11.349   8.488 -0.1103  0.0300  0.1953
  135PHE    HB1 2103   7.463  11.360   8.547 -0.2557 -0.1092  0.5238
  135PHE    HB2 2104   7.626  11.301   8.557  0.1823  0.0434  0.3583
  135PHE     CG 2105   7.607  11.486   8.450 -0.3928  0.0141 -0.2592
  135PHE    CD1 2106   7.524  11.598   8.460 -0.3400  0.0240  0.0990
  135PHE    HD1 2107   7.421  11.587   8.491 -0.4020  0.2437 -0.0246
  135PHE    CE1 2108   7.576  11.724   8.428  0.4002 -0.1858  0.4307
  135PHE    HE1 2109   7.516  11.813   8.444  0.6279 -0.1552  1.1647
  135PHE     CZ 2110   7.705  11.737   8.375  0.1527  0.5725 -0.0280
  135PHE     HZ 2111   7.746  11.834   8.354 -0.2105  0.5970 -0.6888
  135PHE    CE2 2112   7.781  11.622   8.349 -0.0598  0.2920  0.5592
  135PHE    HE2 2113   7.874  11.629   8.296  0.1957  0.1476  0.9756
  135PHE    CD2 2114   7.735  11.497   8.392 -0.1392  0.2406  0.3296
  135PHE    HD2 2115   7.797  11.409   8.382  0.0290  0.3252  0.5977
  135PHE      C 2116   7.490  11.122   8.420  0.1280  0.1749  0.0765
  135PHE      O 2117   7.377  11.103   8.465 -0.0378  0.1071 -0.3511
  136PRO      N 2118   7.586  11.030   8.418  0.1896  0.2421 -0.1043
  136PRO     CD 2119   7.714  11.030   8.349  0.3280 -0.2023  0.1452
  136PRO    HD1 2120   7.698  11.035   8.239  0.4565 -0.2124  0.2933
  136PRO    HD2 2121   7.775  11.117   8.380  0.3654 -0.4752  0.2556
  136PRO     CG 2122   7.785  10.900   8.386  0.2424 -0.2767  0.0499
  136PRO    HG1 2123   7.854  10.861   8.301  0.0010 -0.4077 -0.0873
  136PRO    HG2 2124   7.853  10.911   8.480  0.4668 -0.3161 -0.1082
  136PRO     CB 2125   7.665  10.809   8.411  0.1818 -0.1131  0.3659
  136PRO    HB1 2126   7.620  10.770   8.312  0.1429 -0.4649  0.4933
  136PRO    HB2 2127   7.692  10.718   8.474  0.0976  0.0696  0.7184
  136PRO     CA 2128   7.568  10.902   8.484  0.2923  0.2865  0.0119
  136PRO     HA 2129   7.467  10.868   8.464  0.3040  0.3057 -0.0823
  136PRO      C 2130   7.586  10.911   8.634 -0.1903  0.5821  0.0563
  136PRO      O 2131   7.677  10.973   8.690  0.2294 -0.1180  0.1690
  137LEU      N 2132   7.492  10.852   8.708 -0.1145  0.8511  0.3783
  137LEU      H 2133   7.412  10.813   8.660 -0.5554  1.5085  0.5591
  137LEU     CA 2134   7.493  10.838   8.852  0.2545  0.1212  0.3110
  137LEU     HA 2135   7.563  10.910   8.893  0.2471 -0.0389  0.6084
  137LEU     CB 2136   7.356  10.861   8.914  0.0630  0.0981 -0.0958
  137LEU    HB1 2137   7.289  10.790   8.874  0.2674  0.4144 -0.5949
  137LEU    HB2 2138   7.364  10.849   9.018 -0.2505 -0.3014 -0.2720
  137LEU     CG 2139   7.300  11.000   8.887  0.0239  0.1925  0.4418
  137LEU     HG 2140   7.304  11.012   8.778 -0.2930  0.2124  0.4287
  137LEU   MCD1 2141   7.140  11.044   8.903  0.0929  0.2493  0.9938
  137LEU   MCD2 2142   7.148  10.960   8.940 -0.0122 -0.2022  0.0557
  137LEU    CD1 2143   7.151  11.002   8.920  0.0397  0.0312  0.5209
  137LEU   HD11 2144   7.107  11.096   8.887  0.1602  0.4961  1.5857
  137LEU   HD12 2145   7.101  10.919   8.870 -0.1016  0.6471 -0.4091
  137LEU   HD13 2146   7.138  10.992   9.028  0.0715 -1.1649  0.4430
  137LEU   MCD1 2147   7.340  11.154   8.937  0.3874  0.4255 -0.5188
  137LEU   MCD2 2148   7.414  11.102   8.953  0.0722  0.2119  0.3292
  137LEU    CD2 2149   7.373  11.122   8.942  0.2203  0.3128 -0.0706
  137LEU   HD21 2150   7.308  11.209   8.937  0.6186  0.5798 -1.1377
  137LEU   HD22 2151   7.401  11.104   9.046 -0.4805  0.9875  0.2580
  137LEU   HD23 2152   7.463  11.141   8.883  0.6634 -0.5422  0.3028
  137LEU      C 2153   7.540  10.698   8.889 -0.3102 -0.0527  0.3935
  137LEU      O 2154   7.463  10.603   8.896 -0.3714 -0.0039  0.3769
  138ALA      N 2155   7.673  10.688   8.895 -0.2922 -0.1518 -0.1221
  138ALA      H 2156   7.728  10.772   8.885 -0.4135 -0.1080 -0.4663
  138ALA     CA 2157   7.747  10.565   8.913  0.1603  0.0926 -0.2736
  138ALA     HA 2158   7.718  10.498   8.832  0.2010  0.1652 -0.3486
  138ALA   MCB1 2159   7.912  10.543   8.899  0.1088 -0.2392 -0.3717
  138ALA   MCB2 2160   7.898  10.634   8.901  0.3134 -0.2135 -0.1327
  138ALA     CB 2161   7.898  10.587   8.901  0.2089 -0.2117 -0.2532
  138ALA    HB1 2162   7.949  10.491   8.895 -0.0077 -0.3130 -0.5150
  138ALA    HB2 2163   7.919  10.645   8.811  0.3132 -0.0241 -0.1104
  138ALA    HB3 2164   7.934  10.642   8.988  0.3561 -0.5157 -0.1190
  138ALA      C 2165   7.713  10.495   9.044 -0.2453 -0.1088 -0.4838
  138ALA      O 2166   7.714  10.565   9.144 -0.1529 -0.9819  0.1527
  139PRO      N 2167   7.685  10.364   9.048 -0.0909 -0.1402 -0.4052
  139PRO     CD 2168   7.672  10.282   8.929  0.4287 -0.2812 -0.3683
  139PRO    HD1 2169   7.595  10.324   8.860  0.8727 -0.2091 -1.0731
  139PRO    HD2 2170   7.769  10.278   8.873  0.8415 -0.6874  0.0808
  139PRO     CG 2171   7.631  10.143   8.977 -0.2156  0.0337  0.0241
  139PRO    HG1 2172   7.547  10.103   8.915 -0.3511  0.5407  0.2625
  139PRO    HG2 2173   7.717  10.072   8.968 -0.6510 -0.1621  0.0260
  139PRO     CB 2174   7.589  10.159   9.123 -0.0610 -0.0870  0.0829
  139PRO    HB1 2175   7.477  10.167   9.132 -0.1932  0.1171  0.3493
  139PRO    HB2 2176   7.623  10.070   9.185 -0.1687 -0.2954  0.1471
  139PRO     CA 2177   7.658  10.288   9.168  0.4276 -0.2009 -0.3215
  139PRO     HA 2178   7.587  10.344   9.227  0.4634 -0.1023 -0.3717
  139PRO      C 2179   7.781  10.264   9.254  0.0654 -0.2390  0.1962
  139PRO      O 2180   7.892  10.290   9.208  0.0170  0.4316  0.4461
  140SER      N 2181   7.761  10.236   9.382  0.0673 -0.0378  0.2410
  140SER      H 2182   7.669  10.205   9.413 -0.0445  0.4070  0.3753
  140SER     CA 2183   7.864  10.247   9.483  0.2574 -0.4208  0.0937
  140SER     HA 2184   7.958  10.265   9.431  0.2590 -0.4468  0.0873
  140SER     CB 2185   7.834  10.372   9.566  0.0368 -0.4042 -0.0110
  140SER    HB1 2186   7.861  10.453   9.509 -0.2451 -0.4263 -0.1328
  140SER    HB2 2187   7.733  10.372   9.585  0.0844 -0.6552  0.0994
  140SER     OG 2188   7.901  10.382   9.689  0.1349 -0.0359 -0.0928
  140SER     HG 2189   7.988  10.420   9.674 -0.2750  0.9700 -0.1375
  140SER      C 2190   7.884  10.121   9.566 -0.1821 -0.8494 -0.4341
  140SER      O 2191   7.801  10.030   9.571 -0.4626 -0.5697  0.2887
  141SER      N 2192   8.001  10.110   9.630 -0.2167  0.1901 -0.1527
  141SER      H 2193   8.064  10.188   9.625 -0.7491  0.6878  0.5305
  141SER     CA 2194   8.048   9.997   9.707 -0.3330 -0.1917 -0.6352
  141SER     HA 2195   8.052   9.909   9.642 -0.2170 -0.0517 -0.8185
  141SER     CB 2196   8.188  10.022   9.763 -0.5452  0.0772 -0.2130
  141SER    HB1 2197   8.210   9.947   9.838 -1.2231  0.6940  0.0694
  141SER    HB2 2198   8.260  10.015   9.682 -0.6676 -0.5152  0.2329
  141SER     OG 2199   8.195  10.150   9.821  0.2911  0.2950 -0.7614
  141SER     HG 2200   8.201  10.215   9.751 -0.4521  0.0247 -1.0926
  141SER      C 2201   7.966   9.962   9.831 -0.1459 -0.2167 -0.5177
  141SER      O 2202   7.953   9.844   9.863 -0.0724 -0.0646  0.1000
  142LYS      N 2203   7.907  10.063   9.895 -0.0327 -0.2369 -0.3795
  142LYS      H 2204   7.917  10.158   9.862  0.0024 -0.2570 -0.4265
  142LYS     CA 2205   7.826  10.039  10.013  0.0714  0.0349 -0.2507
  142LYS     HA 2206   7.887   9.988  10.088  0.1763  0.0970 -0.2937
  142LYS     CB 2207   7.769  10.167  10.072  0.0275 -0.0591 -0.0907
  142LYS    HB1 2208   7.733  10.230   9.993  0.2638  0.1628 -0.0329
  142LYS    HB2 2209   7.687  10.141  10.138 -0.1577 -0.1457 -0.3386
  142LYS     CG 2210   7.875  10.242  10.152 -0.0878 -0.3420  0.3357
  142LYS    HG1 2211   7.905  10.181  10.237 -0.5494 -0.4447  0.4339
  142LYS    HG2 2212   7.961  10.260  10.089  0.2013 -0.5248  0.6628
  142LYS     CD 2213   7.820  10.375  10.202  0.0385 -0.2268  0.1690
  142LYS    HD1 2214   7.891  10.417  10.265 -0.0910 -0.4072  0.4547
  142LYS    HD2 2215   7.803  10.435  10.119  0.4865 -0.1516  0.1166
  142LYS     CE 2216   7.689  10.366  10.280 -0.2811  0.0361 -0.3235
  142LYS    HE1 2217   7.609  10.344  10.212 -0.3500  0.2537 -0.6783
  142LYS    HE2 2218   7.696  10.284  10.351 -0.8633 -0.1931 -0.1695
  142LYS   MNZ1 2219   7.620  10.481  10.363  0.2859  0.3919 -0.3343
  142LYS   MNZ2 2220   7.694  10.509  10.348  0.2613  0.2353 -0.7642
  142LYS     NZ 2221   7.658  10.490  10.353  0.2520  0.3028 -0.5405
  142LYS    HZ1 2222   7.563  10.486  10.387  0.4035  0.5500 -0.0799
  142LYS    HZ2 2223   7.722  10.500  10.430  0.6355  0.4389 -0.8678
  142LYS    HZ3 2224   7.668  10.569  10.290  0.0836  0.1028 -0.8230
  142LYS      C 2225   7.709   9.949   9.975  0.4885 -0.4150 -0.4933
  142LYS      O 2226   7.628   9.982   9.889  0.0290 -0.5282 -0.1092
  143SER      N 2227   7.683   9.847  10.056 -0.3446 -0.0580 -0.2932
  143SER      H 2228   7.755   9.822  10.122 -0.6585  0.3636  0.2270
  143SER     CA 2229   7.564   9.764  10.065 -0.0283 -0.4894  0.0182
  143SER     HA 2230   7.545   9.726   9.965 -0.0973 -0.7739  0.1385
  143SER     CB 2231   7.586   9.643  10.155 -0.0114 -0.1675  0.4530
  143SER    HB1 2232   7.605   9.677  10.256  0.3381  0.1621  0.4203
  143SER    HB2 2233   7.496   9.581  10.154 -0.1945 -0.1535  0.9825
  143SER     OG 2234   7.695   9.567  10.110 -0.2106 -0.3145  0.2135
  143SER     HG 2235   7.696   9.483  10.157  0.2212 -0.0056  0.7822
  143SER      C 2236   7.441   9.844  10.105  0.0880 -0.2716 -0.0584
  143SER      O 2237   7.453   9.927  10.195 -0.2514  0.2191 -0.4529
  144THR      N 2238   7.324   9.815  10.049 -0.1073  0.0865  0.1575
  144THR      H 2239   7.315   9.740   9.982 -0.1884 -0.0455  0.3166
  144THR     CA 2240   7.206   9.893  10.083 -0.2713  0.0763 -0.3669
  144THR     HA 2241   7.237   9.973  10.149 -0.5227  0.1626 -0.3510
  144THR     CB 2242   7.149   9.956   9.956  0.0959 -0.0475 -0.5973
  144THR     HB 2243   7.103   9.881   9.892  0.3278  0.0994 -0.9427
  144THR   MCG1 2244   7.034  10.077   9.948  0.1974  0.1257  0.2942
  144THR   MCG2 2245   7.055  10.068  10.037 -0.1244 -0.8553  0.2926
  144THR    CG2 2246   7.050  10.067   9.991  0.0392 -0.3505  0.2532
  144THR   HG21 2247   7.003  10.103   9.900  0.3848  0.6711  0.4573
  144THR   HG22 2248   6.973  10.027  10.058 -0.2246 -1.0490 -0.4320
  144THR   HG23 2249   7.102  10.149  10.040 -0.0827 -0.8893  1.3418
  144THR    OG1 2250   7.258  10.018   9.891  0.5322  0.2192  0.3448
  144THR    HG1 2251   7.264   9.982   9.802 -0.6263  2.4282 -0.8097
  144THR      C 2252   7.100   9.811  10.156 -0.2644 -0.0346 -0.4804
  144THR      O 2253   6.993   9.775  10.109 -0.2240 -0.6075 -0.1572
  145SER      N 2254   7.134   9.772  10.279 -0.7316 -0.5293 -0.4991
  145SER      H 2255   7.226   9.801  10.311 -0.6454 -0.7155 -0.5763
  145SER     CA 2256   7.060   9.695  10.377 -0.1625 -0.4666 -0.0032
  145SER     HA 2257   7.134   9.656  10.446 -0.0048 -0.5701 -0.2286
  145SER     CB 2258   6.967   9.782  10.461  0.4585  0.4842 -0.2574
  145SER    HB1 2259   6.919   9.719  10.530  0.6927  1.1816  0.4611
  145SER    HB2 2260   7.025   9.853  10.510  0.8715  0.7153 -1.1973
  145SER     OG 2261   6.867   9.850  10.388  0.1965  0.1634 -0.2053
  145SER     HG 2262   6.819   9.908  10.448 -0.9819 -1.0805  0.1565
  145SER      C 2263   6.985   9.573  10.324  0.0179 -0.1837 -0.9486
  145SER      O 2264   6.879   9.534  10.371  0.3502 -0.0895 -0.0904
  146GLY      N 2265   7.036   9.506  10.220  1.0908 -0.1274 -0.4902
  146GLY      H 2266   7.126   9.533  10.182  1.4173 -0.5307 -0.0188
  146GLY     CA 2267   6.967   9.396  10.157  0.3573  0.0236  0.0160
  146GLY    HA1 2268   7.038   9.329  10.131 -0.0900 -0.3331  0.1209
  146GLY    HA2 2269   6.905   9.358  10.225  0.3847  0.6564  0.2410
  146GLY      C 2270   6.885   9.422  10.031  0.1638 -0.1976  0.0950
  146GLY      O 2271   6.838   9.338   9.955 -0.1150  0.4352 -0.4466
  147GLY      N 2272   6.875   9.551   9.999  0.1348 -0.2169  0.0262
  147GLY      H 2273   6.926   9.617  10.056  0.1212 -0.1364 -0.0556
  147GLY     CA 2274   6.797   9.609   9.892  0.0429 -0.4412 -0.0299
  147GLY    HA1 2275   6.718   9.545   9.870  0.2261 -0.5918  0.0412
  147GLY    HA2 2276   6.760   9.702   9.924 -0.1005 -0.5455 -0.0913
  147GLY      C 2277   6.875   9.633   9.763 -0.1085 -0.3259 -0.1016
  147GLY      O 2278   6.859   9.728   9.688  0.6703 -0.6726 -0.7348
  148THR      N 2279   6.976   9.547   9.747 -0.0028 -0.1848 -0.2026
  148THR      H 2280   6.994   9.483   9.823  0.1631 -0.1626 -0.2217
  148THR     CA 2281   7.065   9.531   9.634 -0.0938 -0.0527 -0.2930
  148THR     HA 2282   7.152   9.478   9.674  0.0628  0.1948 -0.2964
  148THR     CB 2283   7.010   9.438   9.526  0.4220 -0.1282 -0.5015
  148THR     HB 2284   7.089   9.412   9.456  0.2284 -0.1616 -0.7117
  148THR   MCG1 2285   6.924   9.297   9.543 -0.5900  0.5458  0.2318
  148THR   MCG2 2286   6.963   9.313   9.625  0.1937  0.2854 -0.0760
  148THR    CG2 2287   6.947   9.311   9.581 -0.1699  0.3908  0.0513
  148THR   HG21 2288   6.888   9.263   9.504 -1.1851  0.8047  0.5260
  148THR   HG22 2289   7.025   9.243   9.615 -0.4257 -0.2208 -0.5407
  148THR   HG23 2290   6.882   9.336   9.666  0.6779  0.9589  0.5646
  148THR    OG1 2291   6.903   9.498   9.455 -0.1112  0.1734  0.5143
  148THR    HG1 2292   6.928   9.503   9.362 -1.7697 -1.8621 -0.1864
  148THR      C 2293   7.122   9.661   9.580 -0.5088  0.4529  0.4595
  148THR      O 2294   7.193   9.730   9.654  0.3248 -0.4405  0.5403
  149ALA      N 2295   7.114   9.697   9.452  0.6915 -0.2537  0.1473
  149ALA      H 2296   7.055   9.643   9.390  1.8548 -1.2264 -0.1748
  149ALA     CA 2297   7.183   9.811   9.395  0.0834  0.0005 -0.1045
  149ALA     HA 2298   7.220   9.874   9.476  0.1633  0.0799 -0.2015
  149ALA   MCB1 2299   7.314   9.807   9.291  0.2349 -0.1128  0.0884
  149ALA   MCB2 2300   7.302   9.720   9.321 -0.1263 -0.1771 -0.2257
  149ALA     CB 2301   7.302   9.765   9.310  0.0554 -0.1383 -0.0701
  149ALA    HB1 2302   7.343   9.851   9.257  0.4516 -0.0997  0.2878
  149ALA    HB2 2303   7.378   9.722   9.374 -0.1992 -0.6394 -0.0916
  149ALA    HB3 2304   7.269   9.691   9.238 -0.1057  0.2251 -0.3824
  149ALA      C 2305   7.086   9.892   9.310  0.0424 -0.0138 -0.0714
  149ALA      O 2306   6.995   9.842   9.245 -0.1777  0.3129 -0.0192
  150ALA      N 2307   7.106  10.024   9.301 -0.2776  0.0283 -0.1848
  150ALA      H 2308   7.179  10.066   9.358 -0.3654  0.2606 -0.2403
  150ALA     CA 2309   7.031  10.114   9.216 -0.5359 -0.2459 -0.2532
  150ALA     HA 2310   6.981  10.055   9.140 -0.5759 -0.3018 -0.1829
  150ALA   MCB1 2311   6.913  10.227   9.251 -0.8030 -0.5020 -0.3249
  150ALA   MCB2 2312   6.930  10.181   9.330  0.2227  0.4246  0.0545
  150ALA     CB 2313   6.927  10.200   9.287 -0.3014 -0.0484 -0.1404
  150ALA    HB1 2314   6.884  10.271   9.216 -1.3893 -1.0345 -0.5369
  150ALA    HB2 2315   6.848  10.135   9.326  0.4057 -0.0906  1.3542
  150ALA    HB3 2316   6.973  10.254   9.369  0.2469  1.1210 -1.1582
  150ALA      C 2317   7.134  10.203   9.147 -0.4815 -0.2160 -0.1338
  150ALA      O 2318   7.232  10.236   9.214 -0.6394 -0.5771  0.2862
  151LEU      N 2319   7.125  10.243   9.020  0.7841 -0.4183 -0.3150
  151LEU      H 2320   7.046  10.206   8.970  1.8624 -1.6732 -1.2450
  151LEU     CA 2321   7.208  10.330   8.939  0.2815  0.5832  0.2099
  151LEU     HA 2322   7.270  10.393   9.002  0.3411  0.4570  0.2782
  151LEU     CB 2323   7.294  10.237   8.854 -0.2645  0.2298  0.0271
  151LEU    HB1 2324   7.352  10.296   8.798 -0.4791 -0.0880  0.2475
  151LEU    HB2 2325   7.347  10.182   8.918 -0.6918  0.3464 -0.1965
  151LEU     CG 2326   7.227  10.140   8.758  0.0859  0.1585 -0.1516
  151LEU     HG 2327   7.119  10.140   8.777  0.0641  0.2780 -0.2787
  151LEU   MCD1 2328   7.300  10.170   8.612 -0.0572  0.6582 -0.1227
  151LEU   MCD2 2329   7.209  10.184   8.599 -0.0650  0.7583  0.0236
  151LEU    CD1 2330   7.253  10.175   8.612 -0.0544  0.6833 -0.0544
  151LEU   HD11 2331   7.360  10.169   8.592 -0.0793  0.6969 -0.1938
  151LEU   HD12 2332   7.200  10.105   8.548 -0.1634  0.9491 -0.2568
  151LEU   HD13 2333   7.218  10.277   8.592 -0.0211  0.7789  0.3574
  151LEU   MCD1 2334   7.252   9.976   8.752 -0.6064  0.0113  0.5306
  151LEU   MCD2 2335   7.316  10.009   8.810 -0.2241  0.0423  0.1016
  151LEU    CD2 2336   7.282   9.999   8.780 -0.3923  0.0329  0.2947
  151LEU   HD21 2337   7.224   9.928   8.721 -0.9323 -0.0315  0.8800
  151LEU   HD22 2338   7.386   9.996   8.749 -0.5298 -0.5355 -0.1369
  151LEU   HD23 2339   7.274   9.973   8.885 -0.0567  0.5760  0.4611
  151LEU      C 2340   7.115  10.415   8.853  0.4251  0.3168 -0.2138
  151LEU      O 2341   7.005  10.370   8.824  0.1139  0.2337  1.0084
  152GLY      N 2342   7.157  10.540   8.829  0.2966  0.4574  0.2691
  152GLY      H 2343   7.243  10.576   8.869 -0.0404  0.7646  0.7377
  152GLY     CA 2344   7.076  10.624   8.743  0.1640 -0.0377 -0.1030
  152GLY    HA1 2345   7.020  10.563   8.686  0.5407 -0.3951 -0.1993
  152GLY    HA2 2346   7.018  10.681   8.804 -0.2935 -0.1333 -0.3500
  152GLY      C 2347   7.149  10.719   8.649  0.1352  0.0626 -0.0229
  152GLY      O 2348   7.269  10.713   8.627  0.1490 -0.4927  0.1656
  153CYS      N 2349   7.072  10.806   8.583  0.3105  0.1507 -0.1123
  153CYS      H 2350   6.973  10.804   8.603  0.2248  0.0153 -0.5426
  153CYS     CA 2351   7.113  10.905   8.486  0.6969  0.4218  0.3189
  153CYS     HA 2352   7.219  10.924   8.501  0.6660  0.6557  0.2475
  153CYS     CB 2353   7.096  10.845   8.347 -0.0166 -0.2285  0.6719
  153CYS    HB1 2354   7.015  10.778   8.349  0.3175 -0.4940  1.5435
  153CYS    HB2 2355   7.064  10.921   8.281 -0.7476 -0.6542  0.6342
  153CYS     SG 2356   7.238  10.761   8.271 -0.2877  0.0013 -0.1168
  153CYS      C 2357   7.038  11.034   8.517 -0.2974 -0.1397  0.3308
  153CYS      O 2358   6.917  11.055   8.509 -0.1845  0.4560  0.0971
  154LEU      N 2359   7.117  11.137   8.549 -0.1319 -0.3405  0.5763
  154LEU      H 2360   7.217  11.120   8.547 -0.1674 -0.7665  1.5204
  154LEU     CA 2361   7.080  11.272   8.586  0.0637 -0.0230 -0.3369
  154LEU     HA 2362   6.985  11.269   8.640 -0.0397  0.1853 -0.5040
  154LEU     CB 2363   7.189  11.328   8.677 -0.3102 -0.0430  0.1318
  154LEU    HB1 2364   7.185  11.276   8.768 -0.9078  0.1771  0.2882
  154LEU    HB2 2365   7.281  11.313   8.629 -0.0280 -0.3574  0.6721
  154LEU     CG 2366   7.174  11.477   8.706 -0.2432  0.0684 -0.3736
  154LEU     HG 2367   7.169  11.531   8.612 -0.4485 -0.0541 -0.4346
  154LEU   MCD1 2368   7.064  11.495   8.830  0.3414  0.2328  0.1325
  154LEU   MCD2 2369   7.022  11.525   8.753 -0.1395 -0.1776  0.2277
  154LEU    CD1 2370   7.049  11.508   8.788  0.0852  0.0296  0.1547
  154LEU   HD11 2371   7.066  11.482   8.892  0.6999  0.4776  0.1743
  154LEU   HD12 2372   7.026  11.614   8.780 -0.2493 -0.0606 -0.1423
  154LEU   HD13 2373   6.965  11.450   8.750  0.0399 -0.3567  0.8104
  154LEU   MCD1 2374   7.289  11.568   8.784  0.2558 -0.2108 -0.7721
  154LEU   MCD2 2375   7.318  11.481   8.789 -0.2186 -0.3551 -0.3910
  154LEU    CD2 2376   7.298  11.522   8.783  0.0067 -0.2668 -0.5720
  154LEU   HD21 2377   7.295  11.630   8.795  0.5949 -0.1860 -1.0433
  154LEU   HD22 2378   7.299  11.474   8.881 -0.2617  0.1454 -0.3595
  154LEU   HD23 2379   7.387  11.494   8.727 -0.1346 -0.9999 -0.4549
  154LEU      C 2380   7.061  11.350   8.456  0.0022 -0.0212 -0.3274
  154LEU      O 2381   7.161  11.363   8.385  0.3805 -0.9417  0.0009
  155VAL      N 2382   6.944  11.407   8.427 -0.1179 -0.1519 -0.1038
  155VAL      H 2383   6.872  11.401   8.498 -0.0924 -0.4821 -0.0989
  155VAL     CA 2384   6.905  11.476   8.306 -0.2347  0.1231  0.0900
  155VAL     HA 2385   6.988  11.474   8.235 -0.3645  0.1307 -0.0644
  155VAL     CB 2386   6.783  11.412   8.241 -0.2315 -0.2785  0.4734
  155VAL     HB 2387   6.697  11.413   8.309 -0.2635 -0.3424  0.4342
  155VAL   MCG1 2388   6.722  11.456   8.093  0.2880  0.1932  0.3925
  155VAL   MCG2 2389   6.778  11.524   8.118  0.3169  0.0433  0.7385
  155VAL    CG1 2390   6.751  11.486   8.112  0.2780  0.1001  0.5612
  155VAL   HG11 2391   6.681  11.428   8.052  0.3670  0.3572  0.1965
  155VAL   HG12 2392   6.707  11.583   8.135  0.3557  0.1099  0.6714
  155VAL   HG13 2393   6.843  11.501   8.055  0.4759  0.1042  0.8788
  155VAL   MCG1 2394   6.859  11.279   8.177 -0.2280 -0.0059 -0.0978
  155VAL   MCG2 2395   6.783  11.247   8.219 -0.5863 -0.1245 -0.8066
  155VAL    CG2 2396   6.819  11.270   8.200 -0.3991 -0.0749 -0.4096
  155VAL   HG21 2397   6.912  11.271   8.143 -0.0396  0.1056  0.1700
  155VAL   HG22 2398   6.831  11.208   8.289 -1.1290 -0.8130 -0.7944
  155VAL   HG23 2399   6.740  11.229   8.137 -0.1487  0.6280 -1.2364
  155VAL      C 2400   6.886  11.619   8.356  0.0372  0.0662  0.3630
  155VAL      O 2401   6.783  11.649   8.417 -0.3770 -0.0677 -0.2524
  156LYS      N 2402   6.989  11.703   8.344  0.0607  0.0243  0.2643
  156LYS      H 2403   7.069  11.674   8.290  0.0422 -0.1674  0.3378
  156LYS     CA 2404   6.994  11.835   8.403  0.3034  0.1683 -0.0721
  156LYS     HA 2405   6.915  11.839   8.478  0.1870  0.4344 -0.2048
  156LYS     CB 2406   7.126  11.847   8.479  0.1311 -0.2342  0.3004
  156LYS    HB1 2407   7.172  11.752   8.480 -0.2562 -0.3774  0.5262
  156LYS    HB2 2408   7.187  11.917   8.428  0.4939 -0.5338  0.4027
  156LYS     CG 2409   7.108  11.893   8.623 -0.0070 -0.0183  0.2151
  156LYS    HG1 2410   7.061  11.986   8.621 -0.0606  0.1950  0.1466
  156LYS    HG2 2411   7.049  11.823   8.672 -0.2043 -0.0062  0.4556
  156LYS     CD 2412   7.238  11.909   8.702  0.2052 -0.1178 -0.1119
  156LYS    HD1 2413   7.222  11.874   8.801  0.6589 -0.7946 -0.1974
  156LYS    HD2 2414   7.313  11.851   8.654  0.3012  0.3746 -0.7210
  156LYS     CE 2415   7.285  12.054   8.709 -0.3499  0.0405  0.5329
  156LYS    HE1 2416   7.323  12.087   8.610 -1.0632  0.7153  0.5844
  156LYS    HE2 2417   7.200  12.121   8.734 -0.4677 -0.5803  1.3916
  156LYS   MNZ1 2418   7.400  12.103   8.806 -0.0443  0.1977  0.0974
  156LYS   MNZ2 2419   7.390  12.026   8.824  0.4640  0.0571 -0.1832
  156LYS     NZ 2420   7.390  12.064   8.811  0.1879  0.1240 -0.0203
  156LYS    HZ1 2421   7.426  12.159   8.813 -0.2921  0.3099  0.1860
  156LYS    HZ2 2422   7.352  12.041   8.901  0.8193 -0.4830  0.1090
  156LYS    HZ3 2423   7.465  12.000   8.789  0.4064  0.6022 -0.7370
  156LYS      C 2424   6.980  11.961   8.319  0.7438  0.2778  0.0127
  156LYS      O 2425   7.015  11.963   8.202 -0.2788  0.7631 -0.3097
  157ASP      N 2426   6.943  12.074   8.382  0.2750 -0.0759  0.3940
  157ASP      H 2427   6.899  12.068   8.472  0.4587 -0.4158  0.4630
  157ASP     CA 2428   6.962  12.206   8.326 -0.3293  0.0135  0.3864
  157ASP     HA 2429   6.907  12.273   8.393 -0.2804  0.0377  0.4027
  157ASP     CB 2430   7.108  12.250   8.338 -0.2790  0.0912 -0.4401
  157ASP    HB1 2431   7.158  12.185   8.289 -0.2998  0.0074 -0.8414
  157ASP    HB2 2432   7.112  12.336   8.296 -0.4538  0.3293 -0.5405
  157ASP     CG 2433   7.180  12.266   8.471  0.0334 -0.0368 -0.5929
  157ASP    OD1 2434   7.107  12.264   8.572 -0.0103 -0.0020 -0.6234
  157ASP    OD2 2435   7.303  12.290   8.473  0.0183  0.0644 -0.7772
  157ASP      C 2436   6.902  12.230   8.189  0.0091 -0.1274  0.2122
  157ASP      O 2437   6.960  12.302   8.107  0.0483  0.1106  0.4483
  158TYR      N 2438   6.782  12.176   8.168  0.0697 -0.3551  0.4519
  158TYR      H 2439   6.731  12.141   8.248  0.4950 -0.8581  0.5207
  158TYR     CA 2440   6.717  12.161   8.039 -0.4508  0.0480  0.6599
  158TYR     HA 2441   6.783  12.208   7.966 -0.3434  0.2151  0.8608
  158TYR     CB 2442   6.705  12.014   7.999  0.1231  0.2021 -0.1301
  158TYR    HB1 2443   6.688  12.008   7.895  0.1309  0.4957 -0.4784
  158TYR    HB2 2444   6.800  11.967   8.014  0.5133  0.1762 -0.3498
  158TYR     CG 2445   6.599  11.934   8.071  0.2004  0.0265 -0.2122
  158TYR    CD1 2446   6.465  11.951   8.032  0.2049  0.1785 -0.1607
  158TYR    HD1 2447   6.441  12.014   7.948  0.1371  0.0780 -0.2173
  158TYR    CE1 2448   6.363  11.886   8.103  0.3581  0.2986  0.1774
  158TYR    HE1 2449   6.259  11.901   8.077  0.2557  1.0569  0.9360
  158TYR     CZ 2450   6.401  11.801   8.208  0.4823 -0.5908 -0.5586
  158TYR     OH 2451   6.300  11.736   8.273  0.5128 -0.3769 -0.2937
  158TYR     HH 2452   6.327  11.701   8.359 -0.1804  2.6098  1.4281
  158TYR    CE2 2453   6.535  11.793   8.253  0.2304 -0.1030  0.3371
  158TYR    HE2 2454   6.559  11.734   8.340  0.2302  0.2339  0.5703
  158TYR    CD2 2455   6.636  11.861   8.185 -0.2230  0.4548  0.2072
  158TYR    HD2 2456   6.738  11.858   8.219 -0.3194  1.1547  0.5953
  158TYR      C 2457   6.582  12.230   8.028 -0.2588  0.3383  0.0102
  158TYR      O 2458   6.520  12.247   8.133 -0.9625  0.3697 -0.3960
  159PHE      N 2459   6.539  12.266   7.907 -0.5548 -0.4130 -0.1222
  159PHE      H 2460   6.595  12.246   7.825 -1.0099 -1.2159 -0.2532
  159PHE     CA 2461   6.413  12.335   7.890 -0.3967 -0.0494  0.1523
  159PHE     HA 2462   6.339  12.292   7.957 -0.6235  0.0446 -0.0345
  159PHE     CB 2463   6.427  12.484   7.919  0.6971 -0.2302  0.6759
  159PHE    HB1 2464   6.483  12.499   8.011  0.4518 -0.5114  1.6823
  159PHE    HB2 2465   6.488  12.531   7.842  2.0192  0.1190  0.9512
  159PHE     CG 2466   6.294  12.557   7.929  0.4539 -0.4924 -0.3829
  159PHE    CD1 2467   6.226  12.609   7.819 -0.1720 -0.5567 -0.0327
  159PHE    HD1 2468   6.268  12.604   7.720 -0.6202 -1.1444 -0.2072
  159PHE    CE1 2469   6.100  12.667   7.841  0.1222  0.1430 -0.1713
  159PHE    HE1 2470   6.049  12.711   7.757  0.6661  0.7899 -0.1855
  159PHE     CZ 2471   6.040  12.671   7.967 -0.3135  0.0801 -0.3757
  159PHE     HZ 2472   5.943  12.718   7.978 -0.6117 -0.5062 -0.4392
  159PHE    CE2 2473   6.105  12.615   8.077  0.3565  0.4114 -0.5891
  159PHE    HE2 2474   6.058  12.611   8.174  0.6669  0.7133 -0.4253
  159PHE    CD2 2475   6.233  12.564   8.055  0.3326  0.3020 -0.4787
  159PHE    HD2 2476   6.288  12.528   8.140  0.3387  0.7818 -0.2720
  159PHE      C 2477   6.364  12.323   7.746  0.5241 -0.4960 -0.1391
  159PHE      O 2478   6.448  12.352   7.661  0.0631 -0.1595 -0.4868
  160PRO      N 2479   6.238  12.287   7.721  0.4461 -0.2676 -0.0801
  160PRO     CD 2480   6.194  12.299   7.583  0.0564 -0.0147  0.0614
  160PRO    HD1 2481   6.235  12.391   7.539 -0.0861  0.0710  0.1326
  160PRO    HD2 2482   6.231  12.212   7.525 -0.0925  0.1063 -0.1941
  160PRO     CG 2483   6.042  12.302   7.582  0.0511 -0.0348  0.4673
  160PRO    HG1 2484   6.001  12.376   7.505 -0.0943 -0.2291  0.4393
  160PRO    HG2 2485   5.997  12.199   7.557  0.0645 -0.0694  0.8198
  160PRO     CB 2486   6.011  12.344   7.726  0.2304  0.2634  0.4197
  160PRO    HB1 2487   6.010  12.457   7.736  0.1279  0.3781  0.2588
  160PRO    HB2 2488   5.908  12.307   7.759  0.2340  0.2527  0.7671
  160PRO     CA 2489   6.122  12.281   7.808  0.5475  0.4169  0.1117
  160PRO     HA 2490   6.141  12.342   7.897  0.8208  0.1819  0.2180
  160PRO      C 2491   6.086  12.139   7.849  0.3366  0.2786 -0.5328
  160PRO      O 2492   6.153  12.043   7.811 -0.4423 -0.2713 -0.5564
  161GLN      N 2493   5.981  12.114   7.927  0.4641 -0.1940 -0.5051
  161GLN      H 2494   5.935  12.194   7.969  0.8739 -0.0718 -0.2800
  161GLN     CA 2495   5.922  11.987   7.962 -0.6706  0.4117 -0.0978
  161GLN     HA 2496   6.002  11.916   7.985 -0.8034  0.2418 -0.1518
  161GLN     CB 2497   5.841  12.012   8.089  0.1377  0.0824  0.5000
  161GLN    HB1 2498   5.897  12.073   8.150  0.7931 -0.5696  0.5834
  161GLN    HB2 2499   5.752  12.057   8.061  0.2102  0.7169  1.2443
  161GLN     CG 2500   5.805  11.886   8.169 -0.0716 -0.2227 -0.0592
  161GLN    HG1 2501   5.732  11.912   8.240 -0.2936 -0.5100  0.0677
  161GLN    HG2 2502   5.765  11.816   8.103 -0.0759 -0.1104 -0.4458
  161GLN     CD 2503   5.922  11.822   8.242  0.0223 -0.2939 -0.2692
  161GLN    OE1 2504   5.906  11.721   8.311  0.4819 -0.3340 -0.2149
  161GLN    NE2 2505   6.046  11.872   8.243  0.1134 -0.5006  0.5411
  161GLN   HE21 2506   6.066  11.957   8.193  0.4634 -0.2103  1.1537
  161GLN   HE22 2507   6.119  11.824   8.294 -0.1675 -0.9470  0.5424
  161GLN      C 2508   5.848  11.938   7.838 -0.0378 -0.0268 -0.3128
  161GLN      O 2509   5.803  12.021   7.760  0.3196  0.2930 -0.1831
  162PRO      N 2510   5.839  11.810   7.799 -0.1532 -0.2053  0.2773
  162PRO     CD 2511   5.759  11.775   7.684  0.2160 -0.1139 -0.0111
  162PRO    HD1 2512   5.657  11.821   7.690  0.3003 -0.0455 -0.3053
  162PRO    HD2 2513   5.807  11.810   7.589  0.5833 -0.1223  0.2483
  162PRO     CG 2514   5.748  11.622   7.685 -0.0229 -0.1016 -0.2670
  162PRO    HG1 2515   5.645  11.585   7.650 -0.0668  0.2885 -0.1544
  162PRO    HG2 2516   5.826  11.573   7.616 -0.2482  0.0663 -0.4381
  162PRO     CB 2517   5.774  11.592   7.832  0.1140 -0.8691 -0.4416
  162PRO    HB1 2518   5.680  11.611   7.899  0.0494 -1.5213 -0.1106
  162PRO    HB2 2519   5.803  11.480   7.851  0.4725 -0.9906 -0.9317
  162PRO     CA 2520   5.888  11.689   7.860 -0.1599 -0.5556 -0.3934
  162PRO     HA 2521   5.898  11.703   7.968 -0.2031 -0.9303 -0.3358
  162PRO      C 2522   6.017  11.629   7.805  0.0254 -0.2665 -0.2814
  162PRO      O 2523   6.077  11.681   7.711 -0.0186 -0.4815 -0.4312
  163VAL      N 2524   6.056  11.514   7.861 -0.2771 -0.0388  0.4219
  163VAL      H 2525   5.999  11.482   7.937 -0.1740  0.3967  0.6912
  163VAL     CA 2526   6.167  11.425   7.832 -0.3088 -0.0493  0.3298
  163VAL     HA 2527   6.225  11.467   7.750 -0.6289  0.1242  0.1886
  163VAL     CB 2528   6.255  11.421   7.957  0.4069  0.1584 -0.1558
  163VAL     HB 2529   6.189  11.400   8.041  0.8694 -0.1962  0.1326
  163VAL   MCG1 2530   6.390  11.331   7.997  1.5425  1.4241 -0.9816
  163VAL   MCG2 2531   6.350  11.287   7.927  0.6206  0.2258  0.2002
  163VAL    CG1 2532   6.365  11.314   7.961  1.0507  0.7944 -0.3799
  163VAL   HG11 2533   6.435  11.338   8.041  2.2320  2.2812 -1.7512
  163VAL   HG12 2534   6.320  11.217   7.981  1.8085  0.7658  1.6885
  163VAL   HG13 2535   6.417  11.311   7.866 -0.4276 -0.2089 -1.2374
  163VAL   MCG1 2536   6.341  11.543   8.029  0.1988  0.5433 -0.5543
  163VAL   MCG2 2537   6.309  11.578   7.949 -0.7929  0.5925 -0.1640
  163VAL    CG2 2538   6.322  11.554   7.988 -0.2648  0.5491 -0.3499
  163VAL   HG21 2539   6.374  11.548   8.083  0.6806  0.5877 -0.8318
  163VAL   HG22 2540   6.394  11.578   7.909 -1.1402  1.3382 -0.9617
  163VAL   HG23 2541   6.247  11.633   7.992 -0.8153  0.0012  0.6050
  163VAL      C 2542   6.120  11.286   7.793  0.0614 -0.0848 -0.0005
  163VAL      O 2543   6.014  11.250   7.843  0.1237  0.2715  0.3983
  164THR      N 2544   6.199  11.213   7.714  0.0969  0.2153 -0.2475
  164THR      H 2545   6.270  11.264   7.664  0.0439  0.2334 -0.3049
  164THR     CA 2546   6.202  11.071   7.686 -0.2802  0.1806 -0.1179
  164THR     HA 2547   6.130  11.025   7.755 -0.4220  0.3145 -0.1768
  164THR     CB 2548   6.152  11.040   7.546  0.1780 -0.0165 -0.2391
  164THR     HB 2549   6.225  11.086   7.479  0.3066 -0.0770 -0.1403
  164THR   MCG1 2550   6.140  10.900   7.456 -0.1701 -0.0585 -0.1272
  164THR   MCG2 2551   6.154  10.873   7.543  0.2066 -0.0169 -0.1749
  164THR    CG2 2552   6.147  10.894   7.502  0.0255 -0.0365 -0.1552
  164THR   HG21 2553   6.129  10.888   7.394 -0.4307 -0.0882 -0.0819
  164THR   HG22 2554   6.242  10.845   7.525  0.1404 -0.0033 -0.5361
  164THR   HG23 2555   6.066  10.843   7.554  0.2582 -0.0329  0.2126
  164THR    OG1 2556   6.030  11.103   7.514  0.2825  0.2701 -0.0741
  164THR    HG1 2557   6.002  11.074   7.427  0.6093  1.1151 -0.4810
  164THR      C 2558   6.337  11.009   7.719 -0.4175 -0.3131 -0.4649
  164THR      O 2559   6.445  11.048   7.675 -0.1133 -0.6744 -0.0621
  165VAL      N 2560   6.336  10.909   7.808 -0.3934 -0.1237 -0.2511
  165VAL      H 2561   6.247  10.878   7.845 -0.3484 -0.1905 -0.1975
  165VAL     CA 2562   6.453  10.840   7.859 -0.2019  0.2520 -0.1762
  165VAL     HA 2563   6.533  10.851   7.785 -0.3999  0.3078 -0.3848
  165VAL     CB 2564   6.504  10.896   7.992  0.3898  0.1547 -0.3573
  165VAL     HB 2565   6.419  10.904   8.059  0.4938  0.2661 -0.2370
  165VAL   MCG1 2566   6.621  10.840   8.097  0.0816  0.0244 -0.0801
  165VAL   MCG2 2567   6.607  10.773   8.035  0.3302  0.1377 -0.2625
  165VAL    CG1 2568   6.609  10.810   8.062  0.2142  0.0844 -0.1798
  165VAL   HG11 2569   6.649  10.865   8.148 -0.1045 -0.0589  0.0663
  165VAL   HG12 2570   6.563  10.718   8.097  0.1600 -0.0181 -0.5176
  165VAL   HG13 2571   6.690  10.787   7.993  0.4618  0.2799  0.0392
  165VAL   MCG1 2572   6.611  11.021   7.964  0.4125  0.2007 -0.0684
  165VAL   MCG2 2573   6.538  11.058   8.008  0.2079  0.1979 -0.3988
  165VAL    CG2 2574   6.571  11.033   7.986  0.3140  0.1972 -0.2393
  165VAL   HG21 2575   6.668  11.024   7.936  0.5240  0.2110  0.1574
  165VAL   HG22 2576   6.508  11.102   7.931  0.4839  0.0896 -0.5729
  165VAL   HG23 2577   6.586  11.070   8.088 -0.1205  0.3214 -0.2184
  165VAL      C 2578   6.422  10.692   7.874  0.2228  0.1639 -0.1341
  165VAL      O 2579   6.325  10.659   7.941  0.8818 -0.2250  0.6580
  166SER      N 2580   6.511  10.611   7.817  0.0783 -0.0303 -0.0857
  166SER      H 2581   6.595  10.652   7.779  0.2103 -0.1049  0.1216
  166SER     CA 2582   6.500  10.467   7.803  0.0508  0.0038 -0.4461
  166SER     HA 2583   6.432  10.431   7.881  0.0719  0.1969 -0.3375
  166SER     CB 2584   6.435  10.440   7.668 -0.7282  0.0015 -0.0826
  166SER    HB1 2585   6.345  10.506   7.652 -1.5467 -0.5894  0.6604
  166SER    HB2 2586   6.507  10.458   7.584 -1.4564  0.8850 -0.7787
  166SER     OG 2587   6.396  10.304   7.672  0.5478 -0.3788  0.1925
  166SER     HG 2588   6.362  10.279   7.586 -2.2757  0.1267  0.9563
  166SER      C 2589   6.632  10.394   7.820 -0.1523 -0.2426  0.1549
  166SER      O 2590   6.735  10.433   7.765 -0.2064 -0.2368  0.0573
  167TRP      N 2591   6.630  10.289   7.902 -0.2345 -0.2488  0.1454
  167TRP      H 2592   6.541  10.263   7.942 -0.1732 -0.2422  0.2862
  167TRP     CA 2593   6.742  10.206   7.941 -0.0423 -0.1600 -0.2084
  167TRP     HA 2594   6.832  10.266   7.942 -0.1371 -0.0174 -0.2155
  167TRP     CB 2595   6.716  10.152   8.082 -0.1904  0.1731 -0.1042
  167TRP    HB1 2596   6.618  10.101   8.085 -0.3866  0.6959  0.0160
  167TRP    HB2 2597   6.786  10.068   8.103 -0.6016 -0.0846 -0.0894
  167TRP     CG 2598   6.725  10.254   8.190  0.3734  0.1904 -0.1600
  167TRP    CD1 2599   6.621  10.320   8.247  0.2981  0.4059 -0.5405
  167TRP    HD1 2600   6.517  10.298   8.224  0.3541  0.6397 -1.0478
  167TRP    NE1 2601   6.662  10.416   8.336 -0.0124  0.2621 -0.2403
  167TRP    HE1 2602   6.601  10.484   8.379 -0.2882  0.0238 -0.2484
  167TRP    CE2 2603   6.798  10.402   8.354 -0.0196  0.6687  0.1685
  167TRP    CZ2 2604   6.886  10.453   8.451  0.2434  0.5177  0.0090
  167TRP    HZ2 2605   6.850  10.516   8.531  0.4034  0.6931 -0.0556
  167TRP    CH2 2606   7.022  10.420   8.441  0.2005  0.2963  0.1413
  167TRP    HH2 2607   7.090  10.453   8.518  0.4593  0.3388 -0.1028
  167TRP    CZ3 2608   7.070  10.346   8.333 -0.5938 -0.1828  0.1014
  167TRP    HZ3 2609   7.175  10.324   8.324 -0.6865 -0.7632  0.3147
  167TRP    CE3 2610   6.980  10.299   8.236 -0.1967 -0.0961 -0.3134
  167TRP    HE3 2611   7.018  10.247   8.149 -0.3123 -0.2623 -0.2649
  167TRP    CD2 2612   6.842  10.319   8.248 -0.0508  0.7366  0.1021
  167TRP      C 2613   6.762  10.088   7.847  0.2406 -0.2853  0.0055
  167TRP      O 2614   6.668  10.013   7.820 -0.2693  0.1981  0.3830
  168ASN      N 2615   6.888  10.068   7.808  0.3368 -0.2727  0.3048
  168ASN      H 2616   6.962  10.122   7.851  0.5438 -0.6742  0.4596
  168ASN     CA 2617   6.927   9.974   7.706 -0.6419 -0.3198 -0.0476
  168ASN     HA 2618   7.026  10.005   7.672 -0.6603 -0.5217 -0.2989
  168ASN     CB 2619   6.946   9.838   7.772 -0.2622 -0.1443  0.2107
  168ASN    HB1 2620   6.855   9.809   7.814  0.1234  0.0956  0.2974
  168ASN    HB2 2621   6.973   9.768   7.698 -0.4495  0.1314  0.4078
  168ASN     CG 2622   7.053   9.834   7.881 -0.1486 -0.6585  0.0881
  168ASN    OD1 2623   7.123   9.931   7.910 -0.7017 -0.0364 -0.5662
  168ASN    ND2 2624   7.067   9.723   7.954 -0.1949 -0.5643  0.2429
  168ASN   HD21 2625   7.008   9.643   7.936 -0.3912 -0.4833  0.5149
  168ASN   HD22 2626   7.137   9.719   8.026 -0.0334 -0.5744  0.0880
  168ASN      C 2627   6.838   9.979   7.582 -0.7443  0.5182  0.0485
  168ASN      O 2628   6.790   9.879   7.530 -0.0267 -0.0652  0.4596
  169SER      N 2629   6.817  10.099   7.527 -0.3505  0.4616 -0.2380
  169SER      H 2630   6.861  10.179   7.571 -0.3057  0.4933 -0.3409
  169SER     CA 2631   6.736  10.127   7.411 -0.0590  0.2018 -0.5072
  169SER     HA 2632   6.730  10.236   7.402 -0.2661  0.1788 -0.6627
  169SER     CB 2633   6.804  10.077   7.284  0.4985  0.1281 -0.1846
  169SER    HB1 2634   6.875   9.994   7.307  1.0854  0.6018  0.2242
  169SER    HB2 2635   6.729  10.038   7.211  0.8601 -0.7143 -0.2853
  169SER     OG 2636   6.874  10.187   7.229 -0.2112  0.5360 -0.2843
  169SER     HG 2637   6.922  10.158   7.152  0.2552  0.6897 -0.0624
  169SER      C 2638   6.595  10.076   7.435  0.1626 -0.0335  0.3510
  169SER      O 2639   6.528  10.041   7.338  0.0043 -0.5436  0.6357
  170GLY      N 2640   6.543  10.071   7.558 -0.2484  0.9239  0.2376
  170GLY      H 2641   6.599  10.110   7.632 -0.9778  2.4436  0.0700
  170GLY     CA 2642   6.416  10.016   7.601  0.0992  0.0388  0.1884
  170GLY    HA1 2643   6.387  10.065   7.691  0.0809 -0.3603  0.0305
  170GLY    HA2 2644   6.343  10.036   7.526  0.2936 -0.2306  0.3734
  170GLY      C 2645   6.420   9.866   7.627  0.2228  0.0275  0.0993
  170GLY      O 2646   6.318   9.810   7.664  0.3170 -0.1482  0.0941
  171ALA      N 2647   6.532   9.794   7.615  0.2256  0.0605 -0.0822
  171ALA      H 2648   6.613   9.837   7.575  0.2800 -0.0758 -0.1217
  171ALA     CA 2649   6.547   9.655   7.655 -0.3153  0.0207 -0.0002
  171ALA     HA 2650   6.463   9.601   7.609 -0.4860  0.1192  0.1929
  171ALA   MCB1 2651   6.668   9.547   7.617 -0.2203  0.0716  0.1596
  171ALA   MCB2 2652   6.691   9.627   7.577 -0.4360 -0.0409 -0.2046
  171ALA     CB 2653   6.673   9.590   7.600 -0.3275  0.0155 -0.0213
  171ALA    HB1 2654   6.677   9.486   7.631 -0.0901  0.1397  0.3796
  171ALA    HB2 2655   6.673   9.596   7.491 -0.5728 -0.4089 -0.0457
  171ALA    HB3 2656   6.761   9.643   7.638 -0.3284  0.3130 -0.4133
  171ALA      C 2657   6.532   9.636   7.805  0.5537 -0.1502  0.0736
  171ALA      O 2658   6.478   9.531   7.839 -0.2662  0.2739  0.1423
  172LEU      N 2659   6.548   9.738   7.890 -0.3952 -0.0930  0.2106
  172LEU      H 2660   6.566   9.830   7.853 -1.5912  0.1276  0.1087
  172LEU     CA 2661   6.543   9.726   8.034  0.3052  0.2336  0.2731
  172LEU     HA 2662   6.521   9.621   8.056  0.2092  0.2763  0.3834
  172LEU     CB 2663   6.683   9.753   8.088  0.3274 -0.1261  0.4034
  172LEU    HB1 2664   6.749   9.676   8.054  0.2527 -0.4592  0.6318
  172LEU    HB2 2665   6.716   9.848   8.051  0.7889 -0.2022  0.2623
  172LEU     CG 2666   6.686   9.756   8.240 -0.1904  0.0860  0.4120
  172LEU     HG 2667   6.615   9.832   8.274 -0.3812 -0.0446  0.3152
  172LEU   MCD1 2668   6.657   9.634   8.349  0.5851 -0.5909 -0.1214
  172LEU   MCD2 2669   6.633   9.600   8.267 -0.5450  0.1098 -0.1192
  172LEU    CD1 2670   6.647   9.623   8.305  0.0104 -0.2255 -0.0961
  172LEU   HD11 2671   6.664   9.629   8.413  1.3181 -1.0810 -0.2198
  172LEU   HD12 2672   6.541   9.603   8.286 -0.3297  0.3848  0.9880
  172LEU   HD13 2673   6.707   9.543   8.262 -0.8135 -0.2041 -1.4200
  172LEU   MCD1 2674   6.823   9.775   8.333  0.0148  0.6600 -0.0024
  172LEU   MCD2 2675   6.841   9.816   8.252 -0.1743  0.1913 -0.2842
  172LEU    CD2 2676   6.825   9.794   8.290 -0.0849  0.4101 -0.1183
  172LEU   HD21 2677   6.838   9.758   8.392  0.1512  1.0099  0.0699
  172LEU   HD22 2678   6.900   9.748   8.225 -0.2213  0.0453 -0.0226
  172LEU   HD23 2679   6.836   9.902   8.287 -0.1090  0.4067 -0.7799
  172LEU      C 2680   6.428   9.807   8.093  0.0861  0.1071  0.0244
  172LEU      O 2681   6.421   9.929   8.078 -0.2032  0.1393  0.3964
  173THR      N 2682   6.337   9.741   8.164  0.1069  0.1226  0.0645
  173THR      H 2683   6.361   9.648   8.195  0.3126  0.2594  0.3257
  173THR     CA 2684   6.205   9.787   8.204 -0.0854 -0.2261 -0.1638
  173THR     HA 2685   6.212   9.893   8.225 -0.2762 -0.2322 -0.0689
  173THR     CB 2686   6.105   9.766   8.091 -0.2533 -0.1783 -0.0230
  173THR     HB 2687   6.016   9.826   8.113 -0.1011  0.0620 -0.0570
  173THR   MCG1 2688   6.116   9.800   7.929  0.6832  0.3503  0.1364
  173THR   MCG2 2689   6.200   9.814   7.963  0.4353  0.4819  0.7122
  173THR    CG2 2690   6.156   9.805   7.953  0.5221  0.3891  0.4038
  173THR   HG21 2691   6.074   9.800   7.881  0.9831  0.3779 -0.1359
  173THR   HG22 2692   6.195   9.907   7.955  0.2308  0.4938  0.9668
  173THR   HG23 2693   6.235   9.737   7.923  0.9069  0.7012  0.6864
  173THR    OG1 2694   6.067   9.631   8.090 -0.3799 -0.1644  0.9767
  173THR    HG1 2695   6.145   9.577   8.111  0.1768 -0.1786 -0.8279
  173THR      C 2696   6.157   9.718   8.331 -0.4081 -0.2401 -0.2942
  173THR      O 2697   6.219   9.619   8.369  0.0372 -0.0491 -0.5124
  174SER      N 2698   6.060   9.780   8.399  0.1945  0.4546 -0.0570
  174SER      H 2699   6.030   9.870   8.362  0.8937  0.8743  0.3445
  174SER     CA 2700   5.991   9.740   8.519  0.1384  0.3412 -0.1274
  174SER     HA 2701   5.923   9.823   8.540  0.1638  0.3321 -0.0012
  174SER     CB 2702   5.899   9.622   8.493  0.1585  0.3286 -0.1400
  174SER    HB1 2703   5.958   9.535   8.469  0.1626  0.2172 -0.6142
  174SER    HB2 2704   5.840   9.602   8.581  0.2952 -0.0851  0.0992
  174SER     OG 2705   5.812   9.649   8.385 -0.0044  0.9953  0.1516
  174SER     HG 2706   5.767   9.568   8.360  0.7522  0.8757 -0.9672
  174SER      C 2707   6.074   9.729   8.646 -0.1599 -0.2486  0.0246
  174SER      O 2708   6.011   9.729   8.752 -0.1660 -0.7210  0.0257
  175GLY      N 2709   6.207   9.736   8.643 -0.1793 -0.0079 -0.3325
  175GLY      H 2710   6.255   9.718   8.555 -0.2894  0.1724 -0.4306
  175GLY     CA 2711   6.289   9.767   8.758 -0.1869  0.0616 -0.3455
  175GLY    HA1 2712   6.229   9.758   8.847 -0.1668  0.0272 -0.7160
  175GLY    HA2 2713   6.370   9.698   8.764 -0.4598  0.2117 -0.5233
  175GLY      C 2714   6.345   9.909   8.751  0.1520 -0.0243  0.3917
  175GLY      O 2715   6.427   9.948   8.833  0.5363 -0.0043  0.0079
  176VAL      N 2716   6.295   9.988   8.656  0.2478 -0.0836  0.2915
  176VAL      H 2717   6.231   9.947   8.590  0.4452 -0.2482  0.2019
  176VAL     CA 2718   6.322  10.129   8.635 -0.0670 -0.0491  0.1214
  176VAL     HA 2719   6.424  10.149   8.666 -0.1222  0.2697  0.1035
  176VAL     CB 2720   6.308  10.171   8.489 -0.3275  0.0233  0.1654
  176VAL     HB 2721   6.204  10.156   8.459 -0.3364  0.0393  0.1900
  176VAL   MCG1 2722   6.334  10.321   8.419 -0.1929 -0.1182 -0.0926
  176VAL   MCG2 2723   6.352  10.331   8.509  0.2112 -0.0755 -0.1734
  176VAL    CG1 2724   6.341  10.319   8.466 -0.0063 -0.0913 -0.1194
  176VAL   HG11 2725   6.330  10.342   8.360 -0.3802 -0.1662 -0.0973
  176VAL   HG12 2726   6.274  10.381   8.525  0.4122  0.1590  0.1030
  176VAL   HG13 2727   6.444  10.338   8.496  0.1786 -0.3493 -0.5674
  176VAL   MCG1 2728   6.376  10.046   8.404  0.2805 -0.0581  0.7613
  176VAL   MCG2 2729   6.421  10.122   8.377 -0.6486  0.1869 -0.2393
  176VAL    CG2 2730   6.395  10.088   8.395 -0.1905  0.0625  0.2565
  176VAL   HG21 2731   6.365   9.983   8.403  0.8776 -0.2017  1.3940
  176VAL   HG22 2732   6.381  10.122   8.292 -1.3033 -0.9370  0.0265
  176VAL   HG23 2733   6.499  10.098   8.423 -0.0483  1.3542 -0.5853
  176VAL      C 2734   6.229  10.213   8.722 -0.3145  0.3161 -0.4775
  176VAL      O 2735   6.109  10.184   8.723 -0.3488  0.4593 -0.1381
  177HIS      N 2736   6.271  10.334   8.758 -0.1029  0.1629 -0.1977
  177HIS      H 2737   6.369  10.355   8.752 -0.0685  0.0703  0.0162
  177HIS     CA 2738   6.185  10.440   8.806 -0.2181  0.0509 -0.1551
  177HIS     HA 2739   6.086  10.429   8.761 -0.1051  0.0930 -0.4175
  177HIS     CB 2740   6.172  10.425   8.958 -0.6480 -0.2669 -0.2225
  177HIS    HB1 2741   6.145  10.325   8.978 -0.8720  0.0811 -0.8214
  177HIS    HB2 2742   6.266  10.440   9.001 -0.9884 -0.6471 -0.3049
  177HIS     CG 2743   6.073  10.515   9.027 -0.3632 -0.5406  0.5664
  177HIS    ND1 2744   5.953  10.552   8.967 -0.2697 -0.3136  0.5185
  177HIS    CE1 2745   5.889  10.622   9.061 -0.2665 -0.4908  0.6527
  177HIS    HE1 2746   5.790  10.663   9.049 -0.5976 -1.1816  0.8993
  177HIS    NE2 2747   5.963  10.635   9.173 -0.0346  0.3965  0.4143
  177HIS    HE2 2748   5.938  10.686   9.255  0.0743  0.6402  0.2985
  177HIS    CD2 2749   6.081  10.565   9.154  0.1202  0.7423  0.0665
  177HIS    HD2 2750   6.162  10.552   9.225  0.6779  1.7643 -0.3469
  177HIS      C 2751   6.239  10.578   8.770 -0.0729 -0.0032 -0.1485
  177HIS      O 2752   6.359  10.605   8.765 -0.0336 -0.1814 -0.1925
  178THR      N 2753   6.148  10.672   8.744 -0.3367 -0.0395  0.6004
  178THR      H 2754   6.052  10.649   8.766 -0.1601  0.0379  1.5264
  178THR     CA 2755   6.166  10.804   8.688 -0.6898 -0.1383  0.2414
  178THR     HA 2756   6.272  10.828   8.697 -0.6622 -0.3276  0.4203
  178THR     CB 2757   6.133  10.809   8.539  0.4490 -0.4602 -0.0491
  178THR     HB 2758   6.198  10.741   8.485  0.7501 -0.3598  0.1807
  178THR   MCG1 2759   5.994  10.765   8.458  0.4458 -0.4889 -0.0271
  178THR   MCG2 2760   5.967  10.793   8.542  0.3986 -0.0091 -0.1960
  178THR    CG2 2761   5.987  10.781   8.502  0.4233 -0.2587 -0.1087
  178THR   HG21 2762   5.983  10.743   8.400  0.4698 -0.7463  0.0651
  178THR   HG22 2763   5.947  10.706   8.570  0.1309  0.1774  0.2031
  178THR   HG23 2764   5.929  10.872   8.509  0.6514 -0.0634 -0.6375
  178THR    OG1 2765   6.160  10.942   8.498 -0.3893 -0.2466  0.0548
  178THR    HG1 2766   6.182  10.941   8.405 -0.9573  0.0569 -0.0956
  178THR      C 2767   6.091  10.906   8.772  0.0289  0.2795  0.3974
  178THR      O 2768   5.971  10.889   8.795  0.0407 -0.3867  0.0323
  179PHE      N 2769   6.171  10.999   8.824  0.2673  0.2604  0.0755
  179PHE      H 2770   6.267  11.004   8.795  0.2177  0.3252 -0.0801
  179PHE     CA 2771   6.126  11.096   8.922  0.0255  0.1238  0.1023
  179PHE     HA 2772   6.042  11.056   8.980  0.1186 -0.0987  0.0858
  179PHE     CB 2773   6.243  11.131   9.014 -0.0225  0.2702  0.1076
  179PHE    HB1 2774   6.337  11.151   8.954  0.1087  0.2475  0.1299
  179PHE    HB2 2775   6.225  11.230   9.067 -0.0262  0.4082  0.0494
  179PHE     CG 2776   6.264  11.020   9.114 -0.2267  0.2748  0.1565
  179PHE    CD1 2777   6.201  11.043   9.237 -0.3151  0.1754  0.1312
  179PHE    HD1 2778   6.148  11.135   9.258 -0.3732  0.1225  0.2179
  179PHE    CE1 2779   6.212  10.941   9.332 -0.2506  0.0209 -0.0419
  179PHE    HE1 2780   6.159  10.951   9.425 -0.1782 -0.1922  0.0250
  179PHE     CZ 2781   6.288  10.825   9.312 -0.2045  0.1140 -0.4187
  179PHE     HZ 2782   6.300  10.752   9.390 -0.3116  0.1142 -0.4020
  179PHE    CE2 2783   6.349  10.807   9.187  0.0777 -0.3503 -0.2217
  179PHE    HE2 2784   6.405  10.717   9.167  0.3470 -0.1855 -0.2162
  179PHE    CD2 2785   6.338  10.904   9.086 -0.6139  0.0131  0.1884
  179PHE    HD2 2786   6.386  10.890   8.990 -1.1162  0.0052 -0.0658
  179PHE      C 2787   6.080  11.211   8.834 -0.5521 -0.8125 -0.8708
  179PHE      O 2788   6.159  11.267   8.759  0.2670 -0.5286  0.1497
  180PRO      N 2789   5.959  11.263   8.857 -0.2356 -0.1871 -0.5512
  180PRO     CD 2790   5.855  11.218   8.948  0.3048 -0.0954  0.1300
  180PRO    HD1 2791   5.845  11.106   8.945  0.3740 -0.1862  0.5062
  180PRO    HD2 2792   5.878  11.248   9.054  0.8079  0.1891  0.0250
  180PRO     CG 2793   5.727  11.286   8.898  0.0784 -0.2683  0.4713
  180PRO    HG1 2794   5.674  11.221   8.823 -0.1405 -0.3030  0.4478
  180PRO    HG2 2795   5.657  11.305   8.984  0.0812 -0.3669  0.6804
  180PRO     CB 2796   5.773  11.417   8.835  0.1546 -0.2544  0.5543
  180PRO    HB1 2797   5.707  11.447   8.747  0.0358 -0.2444  0.8898
  180PRO    HB2 2798   5.771  11.504   8.910  0.3681 -0.6058  0.6847
  180PRO     CA 2799   5.916  11.384   8.790  0.0978  0.2364 -0.0145
  180PRO     HA 2800   5.912  11.363   8.683 -0.2052  0.6227 -0.0849
  180PRO      C 2801   6.010  11.501   8.812  0.0767  0.2320  0.1040
  180PRO      O 2802   6.067  11.518   8.919  0.0425 -0.4337  0.2321
  181ALA      N 2803   6.039  11.568   8.700 -0.3088 -0.2760 -0.3123
  181ALA      H 2804   5.992  11.546   8.614  0.0387 -0.7496 -0.3860
  181ALA     CA 2805   6.138  11.675   8.698 -0.6580  0.0727  0.3351
  181ALA     HA 2806   6.235  11.628   8.713 -0.7241 -0.0451  0.4010
  181ALA   MCB1 2807   6.179  11.767   8.566  0.3434 -0.6738  0.0987
  181ALA   MCB2 2808   6.103  11.720   8.542 -0.2293  0.1259  0.2541
  181ALA     CB 2809   6.141  11.741   8.560  0.0243 -0.2582  0.1833
  181ALA    HB1 2810   6.226  11.809   8.555  0.8253 -1.2288 -0.0257
  181ALA    HB2 2811   6.150  11.664   8.484 -0.8970 -0.5636  0.3481
  181ALA    HB3 2812   6.049  11.797   8.545  0.6326  0.7820  0.1202
  181ALA      C 2813   6.118  11.775   8.811 -0.0385  0.0194  0.5000
  181ALA      O 2814   6.005  11.798   8.854 -0.3364 -0.3656 -0.0447
  182VAL      N 2815   6.228  11.839   8.849  0.1751 -0.0394 -0.0026
  182VAL      H 2816   6.317  11.801   8.821  0.1448  0.1764 -0.4201
  182VAL     CA 2817   6.234  11.961   8.927 -0.1371 -0.1248  0.1574
  182VAL     HA 2818   6.138  11.968   8.977 -0.1124 -0.2787  0.2267
  182VAL     CB 2819   6.338  11.959   9.039  0.0816 -0.7909 -0.0491
  182VAL     HB 2820   6.329  11.862   9.088  0.2029 -0.7992 -0.0432
  182VAL   MCG1 2821   6.504  11.957   9.024  0.1480  0.6080  0.2346
  182VAL   MCG2 2822   6.471  11.982   8.942  0.0334 -0.2320  0.0101
  182VAL    CG1 2823   6.481  11.969   8.986  0.0904  0.1431  0.1147
  182VAL   HG11 2824   6.551  11.944   9.065  0.2199  1.3022  0.4039
  182VAL   HG12 2825   6.493  11.900   8.903  0.8380 -0.3147  0.5877
  182VAL   HG13 2826   6.500  12.071   8.951 -0.7808  0.1101 -0.5310
  182VAL   MCG1 2827   6.362  12.055   9.173  0.1575 -0.2964 -0.4111
  182VAL   MCG2 2828   6.284  12.085   9.134  0.1998 -0.3593 -0.5448
  182VAL    CG2 2829   6.324  12.065   9.148  0.1742 -0.3488 -0.4580
  182VAL   HG21 2830   6.407  12.057   9.218  0.1490 -0.1740 -0.4067
  182VAL   HG22 2831   6.323  12.164   9.103  0.2964 -0.5207 -0.8438
  182VAL   HG23 2832   6.230  12.049   9.202  0.1433 -0.0362 -0.4165
  182VAL      C 2833   6.241  12.083   8.836 -0.1123 -0.1044  0.1870
  182VAL      O 2834   6.320  12.074   8.743 -0.1495  0.1470  0.1295
  183LEU      N 2835   6.168  12.193   8.859  0.1840  0.1383 -0.0128
  183LEU      H 2836   6.091  12.186   8.924  0.0991  0.1433 -0.1123
  183LEU     CA 2837   6.189  12.322   8.798  0.0525  0.3515  0.3876
  183LEU     HA 2838   6.242  12.310   8.704 -0.0741  0.4709  0.3016
  183LEU     CB 2839   6.051  12.381   8.773  0.0012  0.2081  0.3330
  183LEU    HB1 2840   6.006  12.324   8.700  0.1642  0.1001  0.5348
  183LEU    HB2 2841   5.999  12.377   8.862  0.1727  0.2723  0.2577
  183LEU     CG 2842   6.048  12.526   8.726 -0.5167  0.1268  0.1019
  183LEU     HG 2843   6.070  12.593   8.809 -0.5333  0.4461 -0.1466
  183LEU   MCD1 2844   6.130  12.598   8.600  0.1297 -0.7661 -0.0120
  183LEU   MCD2 2845   6.166  12.514   8.609 -0.5180 -1.0373  0.1953
  183LEU    CD1 2846   6.143  12.555   8.610 -0.2089 -0.8543  0.0923
  183LEU   HD11 2847   6.125  12.656   8.572  0.5865 -0.7863 -0.1411
  183LEU   HD12 2848   6.246  12.547   8.645 -0.2800 -1.5707  0.1702
  183LEU   HD13 2849   6.126  12.483   8.530 -0.7125 -0.9084  0.2408
  183LEU   MCD1 2850   5.905  12.590   8.669 -0.4497 -0.3560 -0.6478
  183LEU   MCD2 2851   5.889  12.501   8.685 -0.5499 -0.1751  0.4092
  183LEU    CD2 2852   5.904  12.545   8.679 -0.5007 -0.2475 -0.1092
  183LEU   HD21 2853   5.888  12.649   8.651 -0.3849 -0.5383 -1.3378
  183LEU   HD22 2854   5.884  12.480   8.594 -0.5832 -1.2503  0.6309
  183LEU   HD23 2855   5.836  12.519   8.761 -0.5221  0.7782  0.2284
  183LEU      C 2856   6.275  12.406   8.893  0.2122  0.6097  0.0188
  183LEU      O 2857   6.229  12.439   9.002 -0.5413  0.7994 -0.3438
  184GLN      N 2858   6.396  12.436   8.846  0.4214 -0.2341 -0.0109
  184GLN      H 2859   6.422  12.417   8.750  0.7617 -0.8829  0.1962
  184GLN     CA 2860   6.492  12.497   8.935 -0.0349 -0.0860  0.3879
  184GLN     HA 2861   6.485  12.450   9.033 -0.0386 -0.1283  0.3676
  184GLN     CB 2862   6.627  12.461   8.873 -0.0520  0.2138  0.1758
  184GLN    HB1 2863   6.625  12.491   8.772 -0.1198  0.4783  0.1519
  184GLN    HB2 2864   6.702  12.513   8.925  0.0492  0.1822  0.2563
  184GLN     CG 2865   6.659  12.312   8.878 -0.1163  0.1880 -0.1164
  184GLN    HG1 2866   6.654  12.282   8.977 -0.1184  0.1361 -0.3088
  184GLN    HG2 2867   6.587  12.262   8.823 -0.0759  0.4880 -0.1252
  184GLN     CD 2868   6.796  12.271   8.825 -0.2313 -0.1700 -0.1370
  184GLN    OE1 2869   6.855  12.171   8.864 -0.1892 -0.0446  0.1231
  184GLN    NE2 2870   6.853  12.321   8.715 -0.3230 -0.3837 -0.2849
  184GLN   HE21 2871   6.805  12.392   8.661 -0.3072 -0.3877 -0.3042
  184GLN   HE22 2872   6.944  12.288   8.686 -0.4083 -0.5407 -0.3767
  184GLN      C 2873   6.476  12.647   8.951  0.0190 -0.0546  0.1439
  184GLN      O 2874   6.409  12.712   8.870  0.3689  0.2087  0.0613
  185SER      N 2875   6.556  12.706   9.040  0.1907  0.1303 -0.1275
  185SER      H 2876   6.607  12.647   9.105  0.9111  0.2677 -0.5488
  185SER     CA 2877   6.577  12.848   9.053 -0.6612  0.2509  0.0235
  185SER     HA 2878   6.484  12.897   9.083 -0.8249  0.1185 -0.2551
  185SER     CB 2879   6.686  12.873   9.157 -0.6570 -0.1293  0.1134
  185SER    HB1 2880   6.782  12.835   9.119 -1.1919 -0.8347  0.2909
  185SER    HB2 2881   6.695  12.981   9.176 -0.1805 -0.3703 -0.4082
  185SER     OG 2882   6.652  12.806   9.276 -0.5786  0.7408  0.6399
  185SER     HG 2883   6.663  12.712   9.262 -0.5500  0.6328  1.3373
  185SER      C 2884   6.630  12.910   8.925  0.1965 -0.0126  0.2374
  185SER      O 2885   6.588  13.022   8.893 -0.7373 -0.4410 -0.1343
  186SER      N 2886   6.702  12.841   8.836 -0.1097  0.2855 -0.2573
  186SER      H 2887   6.721  12.745   8.863 -0.1434  0.2663 -0.3014
  186SER     CA 2888   6.758  12.876   8.708 -0.2058 -0.3431 -0.4796
  186SER     HA 2889   6.803  12.975   8.721 -0.1289 -0.3684 -0.5474
  186SER     CB 2890   6.874  12.783   8.673  0.1827 -0.1495  0.2478
  186SER    HB1 2891   6.911  12.806   8.571  1.1533 -0.0463  0.3126
  186SER    HB2 2892   6.956  12.796   8.745 -0.0509 -0.2661  0.9735
  186SER     OG 2893   6.825  12.651   8.678 -0.4092  0.0451 -0.0997
  186SER     HG 2894   6.891  12.596   8.722 -1.6045  0.0709  1.9227
  186SER      C 2895   6.658  12.892   8.594 -0.0307  0.2029 -0.5623
  186SER      O 2896   6.701  12.930   8.485  0.3010 -0.3621 -0.6343
  187GLY      N 2897   6.529  12.863   8.614 -0.0162  0.2614 -0.3849
  187GLY      H 2898   6.501  12.833   8.706  0.1510  0.1400 -0.3726
  187GLY     CA 2899   6.425  12.872   8.514 -0.2459  0.4623 -0.1287
  187GLY    HA1 2900   6.328  12.879   8.564 -0.5528  0.4904  0.0579
  187GLY    HA2 2901   6.440  12.961   8.454 -0.4710  0.7746 -0.3736
  187GLY      C 2902   6.426  12.749   8.425  0.2433  0.2082  0.2193
  187GLY      O 2903   6.352  12.745   8.327  0.2744 -0.0082  0.2048
  188LEU      N 2904   6.510  12.648   8.448 -0.3254 -0.1863  0.5890
  188LEU      H 2905   6.569  12.656   8.529 -1.1687 -0.8647  1.3208
  188LEU     CA 2906   6.529  12.524   8.374  0.0205  0.1991  0.0227
  188LEU     HA 2907   6.472  12.527   8.281 -0.2165  0.2577  0.1671
  188LEU     CB 2908   6.678  12.510   8.344 -0.0542 -0.0636 -0.2353
  188LEU    HB1 2909   6.727  12.543   8.425 -0.0261 -0.7260 -0.1922
  188LEU    HB2 2910   6.695  12.412   8.328 -0.4758  0.1328 -0.7920
  188LEU     CG 2911   6.736  12.584   8.225  0.4198  0.3246  0.2251
  188LEU     HG 2912   6.717  12.523   8.136  0.3502  0.4725  0.1364
  188LEU   MCD1 2913   6.697  12.726   8.147 -0.3136 -0.0628 -0.1383
  188LEU   MCD2 2914   6.673  12.738   8.235  0.8200  0.4964  0.1324
  188LEU    CD1 2915   6.688  12.726   8.192  0.2609  0.2217  0.0074
  188LEU   HD11 2916   6.703  12.746   8.087 -1.0407 -0.4263 -0.3462
  188LEU   HD12 2917   6.581  12.734   8.216  0.5426  0.5295  1.3182
  188LEU   HD13 2918   6.744  12.798   8.252  1.1668  0.4885 -1.1046
  188LEU   MCD1 2919   6.900  12.601   8.206  0.5037 -0.5520  0.1007
  188LEU   MCD2 2920   6.888  12.569   8.291  0.4116 -0.6860  0.0372
  188LEU    CD2 2921   6.887  12.585   8.247  0.4560 -0.5758  0.0761
  188LEU   HD21 2922   6.937  12.621   8.157  0.5672 -0.6409  0.1118
  188LEU   HD22 2923   6.911  12.650   8.331  0.9118 -0.9048  0.2105
  188LEU   HD23 2924   6.921  12.484   8.269 -0.0852 -0.8252 -0.2000
  188LEU      C 2925   6.485  12.407   8.459  0.5600 -0.0253  0.0013
  188LEU      O 2926   6.474  12.418   8.581 -0.1452  0.2293 -0.0741
  189TYR      N 2927   6.461  12.292   8.395 -0.5411  0.1751  0.0050
  189TYR      H 2928   6.464  12.292   8.294 -1.9217  0.4797 -0.0668
  189TYR     CA 2929   6.432  12.164   8.457  0.0743 -0.0065 -0.0670
  189TYR     HA 2930   6.390  12.188   8.555  0.3166  0.0076  0.0372
  189TYR     CB 2931   6.322  12.094   8.379 -0.2554 -0.3255  0.6696
  189TYR    HB1 2932   6.350  12.089   8.278 -0.1135 -1.4975  1.2221
  189TYR    HB2 2933   6.318  11.993   8.411 -0.5958  0.5267  1.8592
  189TYR     CG 2934   6.183  12.152   8.388 -0.3376 -0.2467 -0.7454
  189TYR    CD1 2935   6.082  12.099   8.469 -0.2993 -0.1099 -0.6062
  189TYR    HD1 2936   6.104  12.020   8.539 -0.2785 -0.3667 -0.9005
  189TYR    CE1 2937   5.951  12.150   8.459 -0.2408  0.1935  0.0672
  189TYR    HE1 2938   5.872  12.105   8.516 -0.0759  0.5326  0.5753
  189TYR     CZ 2939   5.923  12.259   8.375 -0.2673  0.1336 -0.0013
  189TYR     OH 2940   5.796  12.306   8.362 -0.2955 -0.0234 -0.3294
  189TYR     HH 2941   5.736  12.271   8.429 -0.2209  0.5801  0.0709
  189TYR    CE2 2942   6.022  12.311   8.288  0.0183  0.9606  0.7850
  189TYR    HE2 2943   6.000  12.389   8.217  0.3353  2.2397  2.0015
  189TYR    CD2 2944   6.150  12.255   8.299 -0.1858  0.2132 -0.2753
  189TYR    HD2 2945   6.228  12.295   8.236 -0.3471 -0.0834 -0.6657
  189TYR      C 2946   6.552  12.074   8.485 -0.0620 -0.1585  0.0319
  189TYR      O 2947   6.648  12.070   8.409  0.0595 -0.5202  0.1986
  190SER      N 2948   6.533  11.977   8.575  0.1082 -0.0168  0.2207
  190SER      H 2949   6.453  11.982   8.636  0.3181  0.0427  0.4973
  190SER     CA 2950   6.623  11.864   8.592  0.2549  0.0451 -0.1269
  190SER     HA 2951   6.669  11.843   8.495  0.3328 -0.0501 -0.0689
  190SER     CB 2952   6.734  11.893   8.692 -0.1938 -0.3767  0.5043
  190SER    HB1 2953   6.690  11.920   8.789 -0.5764 -0.3719  0.5887
  190SER    HB2 2954   6.797  11.804   8.705 -0.2297 -0.6413  0.8099
  190SER     OG 2955   6.811  12.000   8.644 -0.0683 -0.4311  0.5847
  190SER     HG 2956   6.832  12.059   8.717  0.4715 -0.7997  0.7376
  190SER      C 2957   6.540  11.743   8.633  0.1871  0.2978  0.4907
  190SER      O 2958   6.439  11.754   8.702  0.1066 -0.0597  0.4300
  191LEU      N 2959   6.584  11.623   8.597  0.5049  0.4999  0.1963
  191LEU      H 2960   6.668  11.617   8.540  0.5519  0.7761  0.2341
  191LEU     CA 2961   6.520  11.498   8.632  0.6207  0.3668 -0.0637
  191LEU     HA 2962   6.476  11.515   8.730  0.7092  0.5727 -0.0594
  191LEU     CB 2963   6.405  11.451   8.544  0.1867 -0.0429  0.7046
  191LEU    HB1 2964   6.364  11.376   8.591  0.7155 -0.3040  0.9811
  191LEU    HB2 2965   6.345  11.527   8.535 -0.2630 -0.2096  1.0974
  191LEU     CG 2966   6.430  11.402   8.402 -0.3571  0.1459  0.5371
  191LEU     HG 2967   6.488  11.475   8.346 -0.3569 -0.0293  0.3042
  191LEU   MCD1 2968   6.487  11.256   8.343 -1.0809 -0.0584  0.3256
  191LEU   MCD2 2969   6.506  11.257   8.433 -1.2626 -0.3766  0.3679
  191LEU    CD1 2970   6.493  11.263   8.389 -1.1345 -0.2007  0.3555
  191LEU   HD11 2971   6.487  11.230   8.285 -1.1172  0.0715  0.2651
  191LEU   HD12 2972   6.598  11.268   8.419 -1.1625 -0.8788  0.5860
  191LEU   HD13 2973   6.440  11.193   8.453 -1.6797 -0.0429  0.0858
  191LEU   MCD1 2974   6.294  11.375   8.309 -0.3729  0.1994  0.5448
  191LEU   MCD2 2975   6.265  11.417   8.386 -0.4974 -0.7215  1.0324
  191LEU    CD2 2976   6.287  11.396   8.350 -0.4317 -0.2422  0.7768
  191LEU   HD21 2977   6.285  11.348   8.253 -0.3107  0.6912  0.2902
  191LEU   HD22 2978   6.225  11.339   8.420  0.0505 -1.3239  0.3660
  191LEU   HD23 2979   6.248  11.497   8.341 -1.0879 -0.3731  1.8461
  191LEU      C 2980   6.617  11.382   8.653  0.1654  0.0991  0.6165
  191LEU      O 2981   6.733  11.399   8.617 -0.0863 -0.0626 -0.3358
  192SER      N 2982   6.574  11.267   8.707 -0.0127  0.0880  0.4563
  192SER      H 2983   6.477  11.258   8.733 -0.0415  0.1423  0.3676
  192SER     CA 2984   6.660  11.153   8.732 -0.0954  0.0092  0.3807
  192SER     HA 2985   6.752  11.161   8.674  0.0347  0.3755  0.6304
  192SER     CB 2986   6.690  11.136   8.880 -0.1450 -0.1670  0.3705
  192SER    HB1 2987   6.599  11.133   8.932 -0.3860  0.1822  0.7739
  192SER    HB2 2988   6.743  11.046   8.892 -0.3252 -0.7052  0.6037
  192SER     OG 2989   6.769  11.240   8.935  0.3536 -0.0846 -0.4605
  192SER     HG 2990   6.719  11.322   8.928  0.1257 -0.1575  0.1759
  192SER      C 2991   6.581  11.030   8.691  0.2294  0.1430 -0.7233
  192SER      O 2992   6.470  11.018   8.741  0.6014  0.1060  0.1350
  193SER      N 2993   6.637  10.943   8.606 -0.1602 -0.2499 -0.5855
  193SER      H 2994   6.723  10.970   8.561 -0.3291 -0.4725 -1.0545
  193SER     CA 2995   6.586  10.812   8.572 -0.3477 -0.3866  0.1701
  193SER     HA 2996   6.489  10.797   8.620 -0.3265 -0.1707  0.2828
  193SER     CB 2997   6.571  10.792   8.421 -0.3969 -0.0362  0.1280
  193SER    HB1 2998   6.514  10.876   8.378 -0.3160  0.1435  0.2897
  193SER    HB2 2999   6.671  10.789   8.374 -0.3916 -0.0567  0.0718
  193SER     OG 3000   6.503  10.671   8.399 -0.5532  0.0826 -0.0467
  193SER     HG 3001   6.426  10.689   8.344 -1.5367  0.5717  1.3633
  193SER      C 3002   6.687  10.713   8.628 -0.1407 -0.0052  0.4770
  193SER      O 3003   6.809  10.727   8.624 -0.0645 -0.7370 -0.1326
  194VAL      N 3004   6.638  10.622   8.713 -0.0450 -0.3246  0.1942
  194VAL      H 3005   6.538  10.614   8.715 -0.0209 -0.7160 -0.0772
  194VAL     CA 3006   6.703  10.532   8.806  0.1063 -0.2109  0.2004
  194VAL     HA 3007   6.812  10.537   8.794  0.1054 -0.4499  0.0699
  194VAL     CB 3008   6.666  10.553   8.952  0.0419  0.1429  0.1343
  194VAL     HB 3009   6.565  10.513   8.964  0.0122  0.1986  0.0722
  194VAL   MCG1 3010   6.742  10.492   9.087 -0.4240  0.1328  0.3981
  194VAL   MCG2 3011   6.778  10.447   9.015 -0.0439  0.2664  0.5000
  194VAL    CG1 3012   6.756  10.474   9.046 -0.2214  0.1972  0.4346
  194VAL   HG11 3013   6.737  10.505   9.149 -0.7079  0.0613  0.3922
  194VAL   HG12 3014   6.735  10.367   9.036 -0.0026  0.1707  0.2325
  194VAL   HG13 3015   6.860  10.492   9.021 -0.1419  0.3982  0.8934
  194VAL   MCG1 3016   6.710  10.705   9.004 -0.1833  0.5384 -0.7859
  194VAL   MCG2 3017   6.617  10.702   9.007 -0.1661  0.0394  0.2347
  194VAL    CG2 3018   6.664  10.696   9.003 -0.1649  0.2818 -0.2565
  194VAL   HG21 3019   6.766  10.734   9.012 -0.2333  0.8719 -1.4880
  194VAL   HG22 3020   6.608  10.759   8.933 -1.2922 -0.2100  0.1452
  194VAL   HG23 3021   6.615  10.699   9.101  0.8831  0.2840  0.2925
  194VAL      C 3022   6.655  10.391   8.774 -0.4562 -0.1272  0.6613
  194VAL      O 3023   6.536  10.369   8.749 -0.3498 -0.4301  0.4087
  195VAL      N 3024   6.734  10.285   8.790 -0.4241 -0.1906  0.1120
  195VAL      H 3025   6.828  10.302   8.820 -0.4442 -0.0453  0.0913
  195VAL     CA 3026   6.702  10.145   8.769  0.3303 -0.3189 -0.2481
  195VAL     HA 3027   6.594  10.135   8.780  0.3303 -0.5426 -0.4401
  195VAL     CB 3028   6.737  10.099   8.628  0.1268  0.2089 -0.4729
  195VAL     HB 3029   6.675  10.155   8.557  0.0448  0.0868 -0.4981
  195VAL   MCG1 3030   6.883  10.104   8.549  0.3754 -0.0101 -0.0300
  195VAL   MCG2 3031   6.898  10.140   8.633  0.1656  0.0126 -0.0016
  195VAL    CG1 3032   6.884  10.121   8.593  0.2639  0.0107 -0.0370
  195VAL   HG11 3033   6.902  10.085   8.491  0.5304 -0.0622  0.0358
  195VAL   HG12 3034   6.907  10.227   8.599  0.3750 -0.0143 -0.0176
  195VAL   HG13 3035   6.946  10.065   8.662 -0.0157 -0.0329  0.1841
  195VAL   MCG1 3036   6.696   9.950   8.566  0.0807 -0.1560  0.4089
  195VAL   MCG2 3037   6.720   9.936   8.654  0.9035  0.2325  0.2611
  195VAL    CG2 3038   6.709   9.950   8.611  0.4754  0.0460  0.2980
  195VAL   HG21 3039   6.675   9.931   8.509 -0.3585 -0.4261  0.6464
  195VAL   HG22 3040   6.801   9.894   8.630  0.8479  0.4287 -0.2952
  195VAL   HG23 3041   6.632   9.919   8.681  1.1863  0.0191  1.0943
  195VAL      C 3042   6.765  10.065   8.883 -0.1584  0.2294  0.4287
  195VAL      O 3043   6.881  10.082   8.922 -0.0761  0.0464  0.2671
  196THR      N 3044   6.681   9.985   8.948 -0.4781  0.3857  0.2150
  196THR      H 3045   6.584   9.985   8.921 -0.5814  0.8693  0.5541
  196THR     CA 3046   6.717   9.896   9.057 -0.0580 -0.0685 -0.2808
  196THR     HA 3047   6.804   9.938   9.107 -0.1502  0.0348 -0.2058
  196THR     CB 3048   6.603   9.891   9.158 -0.2003  0.2561 -0.4215
  196THR     HB 3049   6.515   9.849   9.109 -0.3206  0.5996 -0.5064
  196THR   MCG1 3050   6.596   9.806   9.301 -0.4994  0.5960 -0.2303
  196THR   MCG2 3051   6.680   9.791   9.266 -0.7444 -0.2552 -0.4983
  196THR    CG2 3052   6.636   9.803   9.278 -0.6026  0.1743 -0.3672
  196THR   HG21 3053   6.551   9.799   9.345 -0.4255  1.1039 -0.0544
  196THR   HG22 3054   6.660   9.702   9.243 -1.6518 -0.1349 -0.2604
  196THR   HG23 3055   6.722   9.844   9.331 -0.0184 -0.5050 -0.7467
  196THR    OG1 3056   6.567  10.018   9.209  0.1500  0.1519  0.0960
  196THR    HG1 3057   6.553  10.078   9.136 -1.4171  0.0326  0.2380
  196THR      C 3058   6.755   9.758   9.005  0.3598  0.1302 -0.5139
  196THR      O 3059   6.684   9.705   8.920 -0.0356 -0.2548  0.0408
  197VAL      N 3060   6.871   9.705   9.046  0.4469  0.7054  0.0386
  197VAL      H 3061   6.921   9.749   9.121  0.3673  0.9708 -0.0625
  197VAL     CA 3062   6.931   9.586   8.989  0.1466  0.5545  0.0291
  197VAL     HA 3063   6.849   9.527   8.948 -0.2459  1.1356 -0.0377
  197VAL     CB 3064   7.027   9.609   8.873  0.0227 -0.3105 -0.2629
  197VAL     HB 3065   7.065   9.511   8.844 -0.1135 -0.3965 -0.1483
  197VAL   MCG1 3066   6.960   9.713   8.761  0.4795  0.1639 -0.1068
  197VAL   MCG2 3067   6.963   9.630   8.720 -0.8147 -0.0385  0.1141
  197VAL    CG1 3068   6.964   9.668   8.747 -0.1588  0.0458 -0.0083
  197VAL   HG11 3069   6.946   9.775   8.762  1.2406  0.3564 -0.1945
  197VAL   HG12 3070   7.032   9.655   8.662 -0.8835 -1.0662 -0.4661
  197VAL   HG13 3071   6.870   9.618   8.726 -0.9636  1.1015  0.8171
  197VAL   MCG1 3072   7.177   9.681   8.884  0.0440 -0.3716 -0.1467
  197VAL   MCG2 3073   7.132   9.703   8.961 -0.4204  0.5694 -0.6474
  197VAL    CG2 3074   7.148   9.688   8.920 -0.1786  0.0801 -0.3908
  197VAL   HG21 3075   7.227   9.683   8.845  0.2909 -0.8759  0.1366
  197VAL   HG22 3076   7.120   9.792   8.935 -0.1611  0.3181 -1.7388
  197VAL   HG23 3077   7.185   9.646   9.014 -0.8093  1.0781  0.3383
  197VAL      C 3078   6.992   9.500   9.099 -0.7562 -0.3968 -0.1703
  197VAL      O 3079   7.020   9.552   9.207 -0.0015 -0.0682 -0.5017
  198PRO      N 3080   7.001   9.368   9.085  0.9913 -0.2992 -0.4773
  198PRO     CD 3081   6.932   9.284   8.989  0.5195  0.1310 -0.5212
  198PRO    HD1 3082   6.826   9.317   8.978  0.3738  0.4108 -0.3169
  198PRO    HD2 3083   6.981   9.291   8.889  0.2916  0.1404 -0.8571
  198PRO     CG 3084   6.938   9.141   9.041  0.5412  0.1815 -0.3847
  198PRO    HG1 3085   6.840   9.112   9.086  0.5387  0.3338 -1.0488
  198PRO    HG2 3086   6.961   9.070   8.959  1.0611  0.5631 -0.1552
  198PRO     CB 3087   7.048   9.138   9.147 -0.1598 -0.5140  0.3581
  198PRO    HB1 3088   7.014   9.083   9.239 -1.1550 -0.1051  0.4869
  198PRO    HB2 3089   7.141   9.087   9.108 -0.0850 -1.4312  1.1530
  198PRO     CA 3090   7.075   9.285   9.178  0.4248 -0.4989 -0.1888
  198PRO     HA 3091   7.032   9.304   9.276  0.1769 -0.0491 -0.3784
  198PRO      C 3092   7.222   9.324   9.189  0.2982 -0.0975  0.1576
  198PRO      O 3093   7.279   9.374   9.093 -0.2897 -0.3473 -0.3362
  199SER      N 3094   7.288   9.297   9.302  0.2085 -0.1165  0.2064
  199SER      H 3095   7.237   9.255   9.378  0.1867 -0.1366  0.1802
  199SER     CA 3096   7.429   9.322   9.328  0.1996 -0.0615  0.2041
  199SER     HA 3097   7.448   9.424   9.296 -0.0118 -0.0110  0.2322
  199SER     CB 3098   7.470   9.314   9.475  0.3866  0.1649  0.1647
  199SER    HB1 3099   7.391   9.355   9.534  0.7921  0.7281 -0.0727
  199SER    HB2 3100   7.485   9.212   9.500 -0.2066  0.3242  0.2692
  199SER     OG 3101   7.588   9.385   9.502  0.8031 -0.5574  0.2998
  199SER     HG 3102   7.631   9.346   9.578  1.6472 -2.2225 -0.9140
  199SER      C 3103   7.512   9.232   9.238 -0.1271  0.2711 -0.4428
  199SER      O 3104   7.610   9.279   9.180 -0.1207  0.8447  0.0139
  200SER      N 3105   7.471   9.106   9.229 -0.1036  0.2606 -0.4070
  200SER      H 3106   7.391   9.076   9.283 -0.0777  0.3738 -0.3057
  200SER     CA 3107   7.534   9.007   9.144 -0.4007 -0.0165 -0.3122
  200SER     HA 3108   7.641   9.006   9.166 -0.3794  0.1140 -0.4072
  200SER     CB 3109   7.476   8.870   9.178  0.1171 -0.2284 -0.2595
  200SER    HB1 3110   7.510   8.798   9.105  0.1532 -0.2847 -0.4661
  200SER    HB2 3111   7.510   8.841   9.276  0.4526 -0.3524 -0.2024
  200SER     OG 3112   7.335   8.874   9.177  0.1156 -0.1901 -0.0180
  200SER     HG 3113   7.302   8.786   9.196  0.1182 -0.0340  0.7710
  200SER      C 3114   7.515   9.040   8.997 -0.2399 -0.1278 -0.3587
  200SER      O 3115   7.596   8.991   8.918  0.0846  0.3337 -0.3203
  201SER      N 3116   7.412   9.118   8.962 -0.3744  0.0290  0.3619
  201SER      H 3117   7.347   9.148   9.033 -0.4950 -0.1709  0.3388
  201SER     CA 3118   7.387   9.163   8.827  0.5575  0.0353  0.1774
  201SER     HA 3119   7.414   9.083   8.757  0.9686  0.1965  0.1483
  201SER     CB 3120   7.237   9.190   8.814  0.5326 -0.1324  0.1054
  201SER    HB1 3121   7.183   9.127   8.885  0.9965 -0.5510 -0.5362
  201SER    HB2 3122   7.217   9.295   8.837  0.7097 -0.6478  0.6883
  201SER     OG 3123   7.196   9.161   8.683 -0.3182  0.9172  0.1134
  201SER     HG 3124   7.135   9.229   8.654  1.3767  2.6062  0.1375
  201SER      C 3125   7.467   9.288   8.792 -0.1210  0.6012  0.6089
  201SER      O 3126   7.530   9.287   8.686 -0.0190  0.7047  0.6695
  202LEU      N 3127   7.485   9.388   8.879  0.0159  0.7423  0.4199
  202LEU      H 3128   7.428   9.388   8.962  0.1445  1.0743  0.5112
  202LEU     CA 3129   7.578   9.498   8.868  0.2581  0.4777 -0.2763
  202LEU     HA 3130   7.544   9.558   8.783  0.4725  0.3862 -0.4287
  202LEU     CB 3131   7.571   9.589   8.990 -0.2198  0.1668 -0.0670
  202LEU    HB1 3132   7.473   9.615   9.002 -0.5159  0.0153 -0.0632
  202LEU    HB2 3133   7.606   9.536   9.069 -0.1688  0.0386  0.1390
  202LEU     CG 3134   7.651   9.719   8.984 -0.3551  0.2471 -0.1513
  202LEU     HG 3135   7.757   9.696   8.993 -0.3793  0.1566 -0.0978
  202LEU   MCD1 3136   7.660   9.840   8.870  0.1138  0.4001  0.0447
  202LEU   MCD2 3137   7.596   9.781   8.839  0.1419  0.5091 -0.2310
  202LEU    CD1 3138   7.629   9.806   8.860  0.1056  0.4451 -0.0958
  202LEU   HD11 3139   7.696   9.893   8.865  0.1847  0.3707  0.2251
  202LEU   HD12 3140   7.651   9.748   8.771  0.3139  0.5491 -0.1135
  202LEU   HD13 3141   7.526   9.840   8.857  0.1484  0.5572 -0.3591
  202LEU   MCD1 3142   7.645   9.830   9.107 -0.0979  0.0598  0.0314
  202LEU   MCD2 3143   7.566   9.783   9.112 -0.1104  0.0866  0.0943
  202LEU    CD2 3144   7.608   9.803   9.104 -0.1156  0.0813  0.0532
  202LEU   HD21 3145   7.685   9.875   9.128 -0.0445  0.0119  0.0319
  202LEU   HD22 3146   7.515   9.856   9.080 -0.1349  0.1571  0.2916
  202LEU   HD23 3147   7.591   9.738   9.190  0.0041 -0.0446 -0.0184
  202LEU      C 3148   7.721   9.457   8.836  0.4117  0.3088  0.5794
  202LEU      O 3149   7.784   9.386   8.913  0.2580 -0.0685  0.3645
  203GLY      N 3150   7.763   9.482   8.711 -0.1720 -0.5954  0.1825
  203GLY      H 3151   7.702   9.535   8.651 -0.9084 -1.6747 -0.0820
  203GLY     CA 3152   7.889   9.440   8.653 -0.1080  0.0609 -0.1721
  203GLY    HA1 3153   7.934   9.523   8.612 -0.9233  0.2215 -0.9513
  203GLY    HA2 3154   7.947   9.401   8.729  0.6527  0.9611 -0.1783
  203GLY      C 3155   7.879   9.334   8.544  0.0339 -0.7061  0.5358
  203GLY      O 3156   7.967   9.334   8.458 -0.6786  0.4933 -0.2520
  204THR      N 3157   7.767   9.262   8.533 -0.2751 -0.2117  0.3824
  204THR      H 3158   7.697   9.272   8.605 -0.1931 -0.2460  0.4671
  204THR     CA 3159   7.736   9.170   8.426 -0.5968  0.3633 -0.0291
  204THR     HA 3160   7.831   9.126   8.396 -0.5282  0.4313  0.0918
  204THR     CB 3161   7.653   9.054   8.480  0.0341 -0.0497  0.0640
  204THR     HB 3162   7.659   8.973   8.407  0.2731 -0.0911  0.1256
  204THR   MCG1 3163   7.661   8.962   8.619 -0.2487  0.3966  0.3798
  204THR   MCG2 3164   7.729   9.024   8.625  0.0123  0.1403  0.1158
  204THR    CG2 3165   7.693   8.996   8.616 -0.1113  0.2537  0.2398
  204THR   HG21 3166   7.626   8.913   8.641 -0.4370  0.6123  0.5758
  204THR   HG22 3167   7.796   8.959   8.611 -0.2621 -0.1881  0.2892
  204THR   HG23 3168   7.686   9.073   8.692  0.2612  0.5548 -0.0212
  204THR    OG1 3169   7.519   9.095   8.487  0.0444  0.0500 -0.2773
  204THR    HG1 3170   7.513   9.168   8.550 -0.2597 -0.8308  0.7859
  204THR      C 3171   7.675   9.223   8.296  0.1365  0.2893 -0.4169
  204THR      O 3172   7.671   9.161   8.190 -0.3466  0.0326 -0.2602
  205GLN      N 3173   7.618   9.343   8.308 -0.0662  0.1482  0.1495
  205GLN      H 3174   7.624   9.388   8.398 -0.6789 -0.1035  0.3219
  205GLN     CA 3175   7.549   9.420   8.206  0.3990 -0.2000 -0.4392
  205GLN     HA 3176   7.558   9.370   8.109  0.6016 -0.2666 -0.3879
  205GLN     CB 3177   7.403   9.442   8.240  0.4460 -0.6183  0.0581
  205GLN    HB1 3178   7.396   9.484   8.340  0.8308 -1.0431 -0.0033
  205GLN    HB2 3179   7.360   9.511   8.169  0.3401 -0.6363  0.4787
  205GLN     CG 3180   7.325   9.311   8.236  0.1030 -0.4189  0.0526
  205GLN    HG1 3181   7.339   9.267   8.140 -0.1723 -0.3681 -0.0250
  205GLN    HG2 3182   7.366   9.246   8.309  0.0626 -0.6089 -0.0761
  205GLN     CD 3183   7.176   9.325   8.261  0.1835 -0.0337  0.3231
  205GLN    OE1 3184   7.118   9.335   8.369 -0.0798 -0.3485  0.2123
  205GLN    NE2 3185   7.096   9.326   8.154  0.3884  0.0322  0.1692
  205GLN   HE21 3186   7.135   9.318   8.062  0.5463 -0.1554  0.2522
  205GLN   HE22 3187   6.996   9.336   8.166  0.3854  0.2694 -0.0300
  205GLN      C 3188   7.617   9.556   8.200  0.0040  0.0209  0.0421
  205GLN      O 3189   7.632   9.620   8.304 -0.3872 -0.2709  0.2837
  206THR      N 3190   7.636   9.603   8.077  0.9905 -0.4298  0.0021
  206THR      H 3191   7.636   9.535   8.002  2.7014 -0.7889  0.2487
  206THR     CA 3192   7.656   9.740   8.034 -0.0433 -0.3060 -0.1547
  206THR     HA 3193   7.712   9.783   8.117 -0.0889 -0.2091 -0.1740
  206THR     CB 3194   7.751   9.761   7.916  0.3064 -0.0904  0.1587
  206THR     HB 3195   7.850   9.732   7.950  0.1748 -0.2658  0.4041
  206THR   MCG1 3196   7.754   9.685   7.768  0.6234 -0.2350  0.2381
  206THR   MCG2 3197   7.679   9.653   7.811  0.3501  0.0513 -0.0186
  206THR    CG2 3198   7.718   9.673   7.795  0.4785 -0.0918  0.1119
  206THR   HG21 3199   7.794   9.687   7.719  0.8241 -0.4115  0.3870
  206THR   HG22 3200   7.716   9.569   7.826  0.0162 -0.0613  0.2048
  206THR   HG23 3201   7.620   9.701   7.756  0.7181  0.1962 -0.2894
  206THR    OG1 3202   7.761   9.892   7.865  0.6861 -0.0547  0.3200
  206THR    HG1 3203   7.798   9.888   7.777  0.6983 -0.0490  0.3246
  206THR      C 3204   7.525   9.817   8.037  0.3702  0.4190 -0.3086
  206THR      O 3205   7.452   9.826   7.939 -0.2778 -0.0161  0.1262
  207TYR      N 3206   7.493   9.889   8.145 -0.5162 -0.2484 -0.1079
  207TYR      H 3207   7.555   9.884   8.225 -1.3055 -1.0588  0.4926
  207TYR     CA 3208   7.377   9.974   8.161 -0.3504  0.0605 -0.5172
  207TYR     HA 3209   7.293   9.927   8.111 -0.1024  0.4163 -1.3020
  207TYR     CB 3210   7.342   9.990   8.309 -1.6268 -0.3754 -0.7516
  207TYR    HB1 3211   7.423  10.041   8.360 -2.9762  0.7949 -0.6897
  207TYR    HB2 3212   7.257  10.057   8.319 -2.4798 -1.9751 -1.7183
  207TYR     CG 3213   7.312   9.859   8.379 -0.1786 -0.2780  0.1291
  207TYR    CD1 3214   7.394   9.826   8.488  0.1590 -0.1790 -0.0903
  207TYR    HD1 3215   7.478   9.889   8.513  0.4643 -0.4337 -0.4480
  207TYR    CE1 3216   7.367   9.712   8.564 -0.2213 -0.0029  0.0469
  207TYR    HE1 3217   7.428   9.688   8.650 -0.7493  0.4067  0.5505
  207TYR     CZ 3218   7.260   9.628   8.527  0.2175 -0.4169 -0.3168
  207TYR     OH 3219   7.239   9.518   8.605  0.9098 -0.1939  0.2017
  207TYR     HH 3220   7.152   9.480   8.594  0.3926  0.3475  1.8133
  207TYR    CE2 3221   7.180   9.659   8.415  0.4815 -0.4628 -0.5192
  207TYR    HE2 3222   7.098   9.595   8.388  0.7046 -0.6781 -0.6957
  207TYR    CD2 3223   7.209   9.773   8.340  0.1943 -0.4246 -0.5714
  207TYR    HD2 3224   7.151   9.795   8.251  0.4911 -0.5960 -0.8123
  207TYR      C 3225   7.395  10.113   8.102  0.2716  0.1706 -0.0913
  207TYR      O 3226   7.475  10.193   8.151  0.3412  0.2398 -0.3127
  208ILE      N 3227   7.320  10.135   7.993  0.0207  0.0792  0.0612
  208ILE      H 3228   7.249  10.067   7.968 -0.2136  0.1731  0.4575
  208ILE     CA 3229   7.336  10.250   7.907  0.0032 -0.2107 -0.3405
  208ILE     HA 3230   7.404  10.318   7.958  0.0290 -0.1717 -0.4264
  208ILE     CB 3231   7.407  10.204   7.780 -0.0026  0.2074 -0.4990
  208ILE     HB 3232   7.508  10.185   7.815 -0.0571 -0.1919 -0.5521
  208ILE   MCG1 3233   7.332  10.089   7.686 -0.4888  0.5917 -0.5921
  208ILE   MCG2 3234   7.407  10.049   7.722 -0.8031  0.1635 -0.4039
  208ILE    CG2 3235   7.371  10.075   7.707 -0.6167  0.3698 -0.4981
  208ILE   HG21 3236   7.279  10.090   7.650 -0.4123  0.8857 -0.7077
  208ILE   HG22 3237   7.452  10.048   7.640 -0.6230 -0.1531 -0.3057
  208ILE   HG23 3238   7.356   9.995   7.780 -1.2534  0.4930 -0.4802
  208ILE    CG1 3239   7.425  10.324   7.687  0.3571  0.1033 -0.5654
  208ILE   HG11 3240   7.451  10.402   7.745  0.5779  0.2115 -0.5783
  208ILE   HG12 3241   7.498  10.299   7.623  0.4091 -0.1051 -0.6350
  208ILE   MCD1 3242   7.325  10.407   7.584  0.2942  0.2140 -0.4166
  208ILE   MCD2 3243   7.275  10.337   7.616  0.3755  0.0634 -0.6116
  208ILE     CD 3244   7.306  10.370   7.604  0.3358  0.1373 -0.5165
  208ILE    HD1 3245   7.333  10.459   7.548  0.2400  0.3130 -0.2877
  208ILE    HD2 3246   7.277  10.290   7.535  0.4829  0.2623 -0.7240
  208ILE    HD3 3247   7.222  10.392   7.670  0.2695 -0.1402 -0.5027
  208ILE      C 3248   7.201  10.320   7.902  0.2389  0.2336 -0.6361
  208ILE      O 3249   7.100  10.258   7.870 -0.0431  0.2412  0.1807
  209CYS      N 3250   7.199  10.451   7.930  0.1867  0.0086  0.5003
  209CYS      H 3251   7.286  10.500   7.945  0.0547 -0.0219  1.5675
  209CYS     CA 3252   7.077  10.528   7.942 -0.1317 -0.4445  0.2459
  209CYS     HA 3253   6.990  10.462   7.946 -0.0712 -0.5147  0.4177
  209CYS     CB 3254   7.081  10.616   8.067  0.3692 -0.1449  0.0238
  209CYS    HB1 3255   6.986  10.650   8.084  0.6237 -0.3645  0.2420
  209CYS    HB2 3256   7.103  10.556   8.147  0.7668  0.1223 -0.2286
  209CYS     SG 3257   7.192  10.759   8.073  0.0193  0.1412 -0.1894
  209CYS      C 3258   7.073  10.612   7.815 -0.0235 -0.2742  0.3543
  209CYS      O 3259   7.177  10.651   7.763 -0.4849  0.1676 -0.2760
  210ASN      N 3260   6.954  10.634   7.758  0.0300 -0.1531  0.2880
  210ASN      H 3261   6.872  10.607   7.809 -0.0132 -0.1855  0.2023
  210ASN     CA 3262   6.931  10.692   7.628  0.1131  0.0123  0.3469
  210ASN     HA 3263   7.022  10.736   7.588  0.1240  0.0730  0.4393
  210ASN     CB 3264   6.882  10.580   7.537  0.0765  0.1839  0.1530
  210ASN    HB1 3265   6.791  10.547   7.574 -0.3281  0.0970 -0.0439
  210ASN    HB2 3266   6.867  10.620   7.442  0.2213  0.2730 -0.1709
  210ASN     CG 3267   6.973  10.459   7.522  0.3878  0.3522  0.6568
  210ASN    OD1 3268   7.061  10.458   7.436  0.2954 -0.0090  0.5650
  210ASN    ND2 3269   6.961  10.356   7.606  0.1969 -0.4056 -0.2719
  210ASN   HD21 3270   6.892  10.357   7.679 -0.4261 -1.3540 -0.7987
  210ASN   HD22 3271   7.022  10.276   7.596  0.6752 -0.0303 -0.4480
  210ASN      C 3272   6.824  10.799   7.644 -0.0152 -0.0940  0.2075
  210ASN      O 3273   6.707  10.780   7.679 -0.1594  0.4385  0.0365
  211VAL      N 3274   6.862  10.925   7.621 -0.1440 -0.0295  0.3405
  211VAL      H 3275   6.950  10.935   7.572  0.0365 -0.0861  0.6521
  211VAL     CA 3276   6.800  11.052   7.652 -0.0030  0.1669 -0.1645
  211VAL     HA 3277   6.707  11.033   7.705 -0.0685  0.3941 -0.1956
  211VAL     CB 3278   6.893  11.130   7.744 -0.0106  0.1277 -0.1240
  211VAL     HB 3279   6.977  11.165   7.686  0.0458  0.2189  0.0110
  211VAL   MCG1 3280   6.849  11.276   7.811 -0.0556 -0.0394  0.2192
  211VAL   MCG2 3281   6.772  11.240   7.776 -0.0853 -0.0788  0.3254
  211VAL    CG1 3282   6.814  11.252   7.791 -0.0677 -0.0508  0.2543
  211VAL   HG11 3283   6.882  11.322   7.841 -0.0484 -0.0496  0.2257
  211VAL   HG12 3284   6.769  11.301   7.705 -0.3177  0.0384  0.4354
  211VAL   HG13 3285   6.736  11.221   7.861  0.1220 -0.2682  0.3717
  211VAL   MCG1 3286   6.965  11.094   7.890 -0.6896  0.5133  0.3188
  211VAL   MCG2 3287   6.934  11.014   7.856  0.0455  0.3266  0.0635
  211VAL    CG2 3288   6.947  11.057   7.867 -0.3078  0.4065  0.1768
  211VAL   HG21 3289   6.994  11.129   7.934 -1.1983  0.6812  0.5329
  211VAL   HG22 3290   6.865  11.007   7.919 -0.3239 -0.1640 -0.3761
  211VAL   HG23 3291   7.021  10.983   7.836  0.3864  0.9017  0.5883
  211VAL      C 3292   6.767  11.124   7.521  0.1180  0.4870 -0.0199
  211VAL      O 3293   6.849  11.131   7.430  0.1094 -0.0595 -0.0798
  212ASN      N 3294   6.639  11.156   7.500  0.1220  0.6280  0.1590
  212ASN      H 3295   6.569  11.123   7.564  0.3153  1.0240  0.5840
  212ASN     CA 3296   6.596  11.236   7.387 -0.3858  0.1198 -0.0156
  212ASN     HA 3297   6.685  11.270   7.335 -0.4553  0.1163 -0.1376
  212ASN     CB 3298   6.518  11.146   7.291 -0.2891  0.2311 -0.1993
  212ASN    HB1 3299   6.569  11.056   7.284 -0.3526  0.4005 -0.1017
  212ASN    HB2 3300   6.425  11.129   7.333 -0.1736  0.3471 -0.3542
  212ASN     CG 3301   6.497  11.199   7.150 -0.2622 -0.0400 -0.3064
  212ASN    OD1 3302   6.445  11.308   7.130 -0.0439  0.1258  0.0124
  212ASN    ND2 3303   6.531  11.115   7.052 -0.5809 -0.8279  0.2351
  212ASN   HD21 3304   6.568  11.024   7.074 -0.9664 -0.8485  0.8374
  212ASN   HD22 3305   6.520  11.143   6.955 -0.4364 -1.4031  0.0426
  212ASN      C 3306   6.519  11.359   7.432 -0.2639  0.3493 -0.4231
  212ASN      O 3307   6.418  11.352   7.502  0.2095  0.1964  0.2682
  213HIS      N 3308   6.567  11.475   7.387  0.0178  0.3692 -0.0774
  213HIS      H 3309   6.660  11.477   7.347  0.1843  0.6340  0.3049
  213HIS     CA 3310   6.496  11.601   7.391 -0.5861  0.0314  0.1071
  213HIS     HA 3311   6.404  11.590   7.449 -0.4816 -0.1748  0.2356
  213HIS     CB 3312   6.586  11.705   7.459 -0.3322 -0.0387 -0.1196
  213HIS    HB1 3313   6.629  11.661   7.546 -0.2419 -0.0339 -0.1594
  213HIS    HB2 3314   6.667  11.728   7.393 -0.4088 -0.1941 -0.2750
  213HIS     CG 3315   6.517  11.833   7.498 -0.0994  0.0805 -0.0988
  213HIS    ND1 3316   6.380  11.852   7.513 -0.0762  0.0929  0.1138
  213HIS    CE1 3317   6.361  11.975   7.561 -0.1692  0.2741 -0.3714
  213HIS    HE1 3318   6.266  12.018   7.587 -0.2443  0.5379 -1.0408
  213HIS    NE2 3319   6.480  12.037   7.572 -0.0900  0.0498  0.0811
  213HIS    HE2 3320   6.494  12.131   7.607  0.0042 -0.1523  0.6074
  213HIS    CD2 3321   6.579  11.952   7.528 -0.1565  0.1582 -0.2880
  213HIS    HD2 3322   6.684  11.974   7.519 -0.2114  0.2861 -0.6561
  213HIS      C 3323   6.463  11.648   7.250 -0.4751  0.5730  0.2577
  213HIS      O 3324   6.554  11.689   7.178 -0.3294  0.1135  0.1764
  214LYS      N 3325   6.335  11.634   7.216 -0.3441 -0.2915  0.0775
  214LYS      H 3326   6.267  11.596   7.280 -0.1985 -1.1311 -0.2495
  214LYS     CA 3327   6.290  11.675   7.084 -0.1896  0.0788  0.1366
  214LYS     HA 3328   6.348  11.622   7.009 -0.2047  0.0947  0.1132
  214LYS     CB 3329   6.143  11.635   7.069 -0.2092  0.2386 -0.1193
  214LYS    HB1 3330   6.095  11.644   7.165 -0.3376  0.0372 -0.1237
  214LYS    HB2 3331   6.096  11.700   6.998 -0.1142  0.4673 -0.0291
  214LYS     CG 3332   6.131  11.490   7.022 -0.1814  0.3591 -0.4959
  214LYS    HG1 3333   6.178  11.480   6.924 -0.6267  0.8328 -0.6260
  214LYS    HG2 3334   6.179  11.424   7.093  0.2104  0.3741 -0.9407
  214LYS     CD 3335   5.983  11.453   7.010 -0.0790 -0.2013 -0.0692
  214LYS    HD1 3336   5.940  11.463   7.105  0.2236 -0.2587 -0.0290
  214LYS    HD2 3337   5.938  11.518   6.942 -0.4137 -0.4718  0.0337
  214LYS     CE 3338   5.959  11.310   6.962  0.0676 -0.3040  0.1576
  214LYS    HE1 3339   5.992  11.301   6.859 -0.0591 -0.6914 -0.3645
  214LYS    HE2 3340   6.018  11.242   7.022  0.4661 -0.6618  0.2339
  214LYS   MNZ1 3341   5.813  11.274   7.010  0.2698  0.0301  1.0558
  214LYS   MNZ2 3342   5.811  11.266   6.930 -0.5699  1.1621  0.9114
  214LYS     NZ 3343   5.817  11.272   6.970 -0.1415  0.5605  0.9513
  214LYS    HZ1 3344   5.788  11.273   7.066  0.8070 -0.5844  1.3046
  214LYS    HZ2 3345   5.762  11.337   6.917 -0.2552  1.7319  2.3814
  214LYS    HZ3 3346   5.806  11.179   6.932 -1.1202  1.1292 -0.2865
  214LYS      C 3347   6.302  11.825   7.058 -0.3875  0.0521 -0.1137
  214LYS      O 3348   6.357  11.855   6.952 -0.5838  0.1796 -0.1799
  215PRO      N 3349   6.267  11.916   7.149 -0.2807  0.0605 -0.0808
  215PRO     CD 3350   6.168  11.901   7.254 -0.5184 -0.6784 -0.3974
  215PRO    HD1 3351   6.082  11.842   7.217 -0.7064 -0.9241 -0.7583
  215PRO    HD2 3352   6.212  11.848   7.340 -0.6907 -1.1172 -0.0664
  215PRO     CG 3353   6.122  12.040   7.296 -0.2685 -0.5053 -0.6890
  215PRO    HG1 3354   6.021  12.071   7.247  0.1477 -0.4241 -1.1441
  215PRO    HG2 3355   6.106  12.049   7.411 -0.6388 -0.5510 -0.8913
  215PRO     CB 3356   6.240  12.123   7.246 -0.0825 -0.3820 -0.0627
  215PRO    HB1 3357   6.210  12.232   7.230  0.0851 -0.2079  0.3124
  215PRO    HB2 3358   6.326  12.122   7.320 -0.1676 -0.7415  0.1374
  215PRO     CA 3359   6.279  12.056   7.114 -0.0118  0.0001 -0.2394
  215PRO     HA 3360   6.208  12.082   7.036  0.1336  0.1771 -0.3119
  215PRO      C 3361   6.419  12.102   7.078  0.0857  0.2619  0.4338
  215PRO      O 3362   6.434  12.188   6.992  0.2445 -0.2671 -0.0835
  216SER      N 3363   6.525  12.050   7.141  0.1243 -0.5171 -0.2344
  216SER      H 3364   6.508  11.992   7.223  0.1558 -1.2493 -0.7269
  216SER     CA 3365   6.664  12.068   7.105  0.1116 -0.4630 -0.2576
  216SER     HA 3366   6.674  12.167   7.060 -0.1535 -0.4416 -0.2717
  216SER     CB 3367   6.742  12.068   7.236 -0.0975  0.1632 -0.1268
  216SER    HB1 3368   6.726  11.976   7.283  0.2004  0.2294  0.0287
  216SER    HB2 3369   6.843  12.082   7.213 -0.1520  0.5240 -0.0037
  216SER     OG 3370   6.704  12.170   7.326 -0.6052  0.1901 -0.3655
  216SER     HG 3371   6.748  12.251   7.301 -3.0143  1.1613 -2.2486
  216SER      C 3372   6.717  11.967   7.004  0.2083 -0.1359 -0.5404
  216SER      O 3373   6.816  11.983   6.934  0.3520 -0.3173 -0.3834
  217ASN      N 3374   6.646  11.854   6.993 -0.4736  0.2797 -0.5531
  217ASN      H 3375   6.556  11.850   7.039 -1.0132  0.8705 -1.4955
  217ASN     CA 3376   6.686  11.734   6.922  0.2401  0.0224  0.2356
  217ASN     HA 3377   6.599  11.668   6.928  0.2583  0.0019  0.2720
  217ASN     CB 3378   6.703  11.763   6.773 -0.2367 -0.0765  0.1573
  217ASN    HB1 3379   6.653  11.859   6.746 -0.2809 -0.3264  0.5276
  217ASN    HB2 3380   6.811  11.775   6.748 -0.5443 -0.1371  0.0792
  217ASN     CG 3381   6.643  11.648   6.694 -0.2411  0.2416 -0.3118
  217ASN    OD1 3382   6.684  11.532   6.698 -0.1694  0.2654 -0.3667
  217ASN    ND2 3383   6.532  11.667   6.622 -0.1699  0.5012 -0.3555
  217ASN   HD21 3384   6.488  11.758   6.621 -0.1507  0.5167 -0.0939
  217ASN   HD22 3385   6.492  11.590   6.570 -0.1352  0.6821 -0.6502
  217ASN      C 3386   6.799  11.658   6.990  0.0643 -0.2872  0.1836
  217ASN      O 3387   6.869  11.576   6.931  0.0716 -0.5066  0.4921
  218THR      N 3388   6.822  11.684   7.119 -0.7223  0.2937  0.2217
  218THR      H 3389   6.757  11.744   7.168 -0.9515  0.1910  0.0514
  218THR     CA 3390   6.933  11.633   7.195 -0.4607  0.2849 -0.1586
  218THR     HA 3391   7.025  11.649   7.139 -0.6564  0.6657 -0.3719
  218THR     CB 3392   6.945  11.707   7.328 -0.0956 -0.1382  0.0520
  218THR     HB 3393   6.855  11.693   7.388 -0.3070  0.0811 -0.2115
  218THR   MCG1 3394   7.075  11.704   7.432 -0.7910 -0.3421  0.9472
  218THR   MCG2 3395   7.074  11.622   7.389 -0.4430 -0.2189  0.6926
  218THR    CG2 3396   7.069  11.665   7.407 -0.5932 -0.2737  0.7848
  218THR   HG21 3397   7.099  11.746   7.473 -1.0998 -0.4432  1.2435
  218THR   HG22 3398   7.046  11.576   7.466 -0.9419 -0.4697  0.3713
  218THR   HG23 3399   7.150  11.642   7.338 -0.0943 -0.0057  1.2637
  218THR    OG1 3400   6.963  11.843   7.296  0.3752 -0.0301  0.7318
  218THR    HG1 3401   7.041  11.850   7.240  0.2081 -0.0655  0.4924
  218THR      C 3402   6.919  11.483   7.222  0.9468  0.2875  0.8645
  218THR      O 3403   6.831  11.444   7.298  0.2006 -0.5245 -0.3474
  219LYS      N 3404   6.987  11.397   7.146 -0.2512 -0.0958  0.1573
  219LYS      H 3405   7.057  11.435   7.084 -0.9574 -0.1657 -0.7170
  219LYS     CA 3406   6.974  11.253   7.142 -0.0712 -0.1094 -0.0007
  219LYS     HA 3407   6.897  11.218   7.211 -0.1874 -0.1767 -0.1655
  219LYS     CB 3408   6.941  11.218   6.998  0.0431  0.0156 -0.0576
  219LYS    HB1 3409   6.947  11.118   6.990  0.2038  0.0958 -0.1415
  219LYS    HB2 3410   6.848  11.251   6.981  0.0563 -0.1178 -0.0151
  219LYS     CG 3411   7.029  11.275   6.887 -0.0856  0.2148 -0.0566
  219LYS    HG1 3412   7.035  11.385   6.897  0.0211  0.4444 -0.0058
  219LYS    HG2 3413   7.130  11.233   6.893  0.1997  0.2275 -0.3587
  219LYS     CD 3414   6.964  11.240   6.753 -0.7618  0.0757  0.2954
  219LYS    HD1 3415   6.975  11.139   6.741 -1.4231 -0.3617  0.4339
  219LYS    HD2 3416   6.867  11.267   6.758 -0.9418  0.6931  0.3963
  219LYS     CE 3417   7.022  11.306   6.628 -0.2629 -0.3141  0.3134
  219LYS    HE1 3418   7.023  11.413   6.642 -0.2580 -0.8290  0.3132
  219LYS    HE2 3419   7.125  11.273   6.615 -0.7758 -0.5767  1.0587
  219LYS   MNZ1 3420   6.957  11.304   6.484  1.1523  0.4056 -0.3759
  219LYS   MNZ2 3421   6.926  11.240   6.522  0.6899  0.2707 -0.9624
  219LYS     NZ 3422   6.945  11.273   6.508  0.8748  0.3128 -0.6310
  219LYS    HZ1 3423   6.965  11.341   6.436  1.6843  0.6161 -0.1512
  219LYS    HZ2 3424   6.970  11.181   6.475  1.0812  0.4246 -0.7941
  219LYS    HZ3 3425   6.846  11.275   6.530  0.6413  0.3278 -1.5963
  219LYS      C 3426   7.113  11.212   7.190 -0.2620 -0.9869 -0.1596
  219LYS      O 3427   7.215  11.247   7.131 -0.5517 -0.2685 -0.2480
  220VAL      N 3428   7.110  11.164   7.314  0.1964  0.5752  0.4995
  220VAL      H 3429   7.021  11.149   7.359  0.2470  2.0137  1.2139
  220VAL     CA 3430   7.230  11.133   7.390  0.1049  0.1848  0.4889
  220VAL     HA 3431   7.313  11.132   7.320  0.1047 -0.1271  0.4913
  220VAL     CB 3432   7.256  11.243   7.493  0.1537  0.5400  0.1037
  220VAL     HB 3433   7.170  11.255   7.558  0.3390  0.6671  0.3272
  220VAL   MCG1 3434   7.388  11.239   7.594  0.5190  0.0530 -0.3761
  220VAL   MCG2 3435   7.380  11.154   7.560  0.1545  0.1122 -0.4437
  220VAL    CG1 3436   7.378  11.199   7.573  0.3284  0.1037 -0.3864
  220VAL   HG11 3437   7.416  11.284   7.630  0.7765 -0.0668 -0.4277
  220VAL   HG12 3438   7.349  11.119   7.642  0.3512  0.1075 -0.3717
  220VAL   HG13 3439   7.455  11.163   7.506 -0.0179 -0.0427 -0.7102
  220VAL   MCG1 3440   7.298  11.401   7.462 -0.5674  0.6975 -0.1195
  220VAL   MCG2 3441   7.286  11.361   7.380  1.0867  0.0851 -0.1439
  220VAL    CG2 3442   7.291  11.375   7.424  0.2550  0.3979 -0.1208
  220VAL   HG21 3443   7.312  11.450   7.500 -1.5651  1.0471 -0.1473
  220VAL   HG22 3444   7.378  11.361   7.361  1.4647  0.6528  1.3683
  220VAL   HG23 3445   7.206  11.407   7.364  0.9373 -0.6070 -1.7440
  220VAL      C 3446   7.218  10.994   7.451 -0.5088  0.1986  0.4174
  220VAL      O 3447   7.119  10.947   7.505 -0.3891 -0.6356 -0.0637
  221ASP      N 3448   7.331  10.923   7.450 -0.3033  0.5089  0.7449
  221ASP      H 3449   7.413  10.968   7.413 -0.2165  1.0400  1.5274
  221ASP     CA 3450   7.353  10.787   7.496  0.0489  0.3133  0.0164
  221ASP     HA 3451   7.263  10.749   7.544  0.1817 -0.1478 -0.0831
  221ASP     CB 3452   7.383  10.703   7.372  0.3888  0.7250 -0.1868
  221ASP    HB1 3453   7.471  10.736   7.333 -0.1150  1.4534 -0.1769
  221ASP    HB2 3454   7.394  10.606   7.403  1.1367  0.9785 -0.3226
  221ASP     CG 3455   7.280  10.704   7.260  0.4013 -0.1779 -0.2208
  221ASP    OD1 3456   7.303  10.633   7.159 -0.1436 -0.3248 -0.2450
  221ASP    OD2 3457   7.181  10.779   7.260 -0.1287 -0.8546  0.2276
  221ASP      C 3458   7.468  10.788   7.595  0.2647 -0.4058 -0.2084
  221ASP      O 3459   7.585  10.811   7.564  0.2933 -0.4433 -0.1300
  222LYS      N 3460   7.433  10.756   7.720  0.3693 -0.2538 -0.1391
  222LYS      H 3461   7.337  10.730   7.739  0.3378 -0.2139 -0.2427
  222LYS     CA 3462   7.524  10.756   7.832 -0.0298 -0.2948  0.1912
  222LYS     HA 3463   7.622  10.782   7.791 -0.0163 -0.2837  0.2297
  222LYS     CB 3464   7.489  10.869   7.929  0.1318  0.1538 -0.2653
  222LYS    HB1 3465   7.384  10.890   7.920  0.2693  0.2885 -0.4663
  222LYS    HB2 3466   7.512  10.838   8.029 -0.0190  0.4568 -0.2351
  222LYS     CG 3467   7.567  10.996   7.897  0.3123 -0.0102 -0.4835
  222LYS    HG1 3468   7.566  11.006   7.798  0.9401 -0.4685 -0.6850
  222LYS    HG2 3469   7.518  11.071   7.941  0.0079  0.3870 -1.1241
  222LYS     CD 3470   7.712  11.006   7.941  0.0415 -0.0890  0.4754
  222LYS    HD1 3471   7.717  11.020   8.049 -0.4081  0.5612  0.7932
  222LYS    HD2 3472   7.765  10.915   7.914  0.4350 -0.5798  1.3560
  222LYS     CE 3473   7.777  11.126   7.871 -0.1514 -0.3909 -0.2401
  222LYS    HE1 3474   7.768  11.115   7.762 -0.1845 -1.0128 -0.2078
  222LYS    HE2 3475   7.725  11.218   7.899 -0.2618 -0.2642 -0.7454
  222LYS   MNZ1 3476   7.915  11.134   7.949 -0.1357  0.0752 -0.3152
  222LYS   MNZ2 3477   7.935  11.137   7.871 -0.1686 -0.1351 -0.3309
  222LYS     NZ 3478   7.919  11.135   7.908 -0.1521 -0.0439 -0.3197
  222LYS    HZ1 3479   7.928  11.135   8.009 -0.1134  0.2851 -0.3192
  222LYS    HZ2 3480   7.970  11.056   7.870 -0.0390 -0.0849 -0.0917
  222LYS    HZ3 3481   7.958  11.221   7.872 -0.3041 -0.0939 -0.6031
  222LYS      C 3482   7.545  10.626   7.909  0.5378 -0.0157  0.5285
  222LYS      O 3483   7.452  10.562   7.958 -0.0578  0.2262 -0.2424
  223ARG      N 3484   7.667  10.574   7.921  0.5252  0.0653  1.0805
  223ARG      H 3485   7.740  10.619   7.868  0.8025  0.8278  2.0657
  223ARG     CA 3486   7.712  10.460   7.998  0.5542 -0.5598  0.1769
  223ARG     HA 3487   7.639  10.380   7.981  0.4773 -0.4039 -0.2599
  223ARG     CB 3488   7.843  10.415   7.936  0.4302 -0.1223 -0.4250
  223ARG    HB1 3489   7.902  10.502   7.911  0.3287  0.1860 -0.7963
  223ARG    HB2 3490   7.897  10.354   8.008  1.2180 -0.1516 -0.6092
  223ARG     CG 3491   7.817  10.333   7.810 -0.6521 -0.0747 -0.2509
  223ARG    HG1 3492   7.742  10.258   7.831 -1.1921 -0.3395 -0.0190
  223ARG    HG2 3493   7.782  10.399   7.732 -1.0979  0.0997 -0.7380
  223ARG     CD 3494   7.945  10.264   7.763 -0.3573  0.1000  0.2802
  223ARG    HD1 3495   7.936  10.237   7.657  0.0415  0.6857  0.5298
  223ARG    HD2 3496   8.030  10.333   7.772 -0.9232  0.0362  1.1122
  223ARG     NE 3497   7.970  10.144   7.843  0.1386 -0.4028 -0.5986
  223ARG     HE 3498   7.892  10.081   7.853  0.7930 -1.4932 -1.8265
  223ARG     CZ 3499   8.085  10.112   7.903  0.1633  0.7022  0.0037
  223ARG    NH1 3500   8.197  10.185   7.897  0.3386  0.3911 -0.7991
  223ARG   HH11 3501   8.198  10.271   7.845  0.6592 -0.3414 -2.0821
  223ARG   HH12 3502   8.281  10.154   7.945  0.1500  0.8893 -0.1211
  223ARG    NH2 3503   8.097   9.994   7.966 -0.5374  0.1056 -0.9217
  223ARG   HH21 3504   8.019   9.930   7.969 -0.5376 -0.0305 -2.5127
  223ARG   HH22 3505   8.184   9.970   8.012 -1.0660 -0.2084 -0.0284
  223ARG      C 3506   7.715  10.485   8.148 -0.5391 -0.2629  0.1708
  223ARG      O 3507   7.779  10.574   8.205  0.5985 -0.8930 -0.0604
  224VAL      N 3508   7.648  10.402   8.228  0.3480 -0.9837  0.1944
  224VAL      H 3509   7.595  10.327   8.185  1.6419 -2.0502  0.3321
  224VAL     CA 3510   7.643  10.407   8.373 -0.2218 -0.1861  0.1565
  224VAL     HA 3511   7.693  10.500   8.400 -0.4519 -0.0086 -0.0165
  224VAL     CB 3512   7.501  10.418   8.428 -0.1835 -0.7834  0.3831
  224VAL     HB 3513   7.464  10.316   8.441 -0.3688 -0.7086  0.4418
  224VAL   MCG1 3514   7.527  10.458   8.587 -0.2789  0.2106  0.1576
  224VAL   MCG2 3515   7.466  10.520   8.555  0.0291  0.2534 -0.3639
  224VAL    CG1 3516   7.497  10.486   8.565 -0.1276  0.1855 -0.0808
  224VAL   HG11 3517   7.564  10.434   8.633 -0.4575  0.3693  0.3903
  224VAL   HG12 3518   7.529  10.590   8.555  0.3252 -0.0043 -0.7510
  224VAL   HG13 3519   7.395  10.482   8.604 -0.2105  0.8855 -0.2127
  224VAL   MCG1 3520   7.428  10.529   8.328  0.5543  0.2126  0.9147
  224VAL   MCG2 3521   7.366  10.462   8.342  0.4793 -0.0105 -0.2915
  224VAL    CG2 3522   7.402  10.492   8.339  0.4846  0.0606  0.3147
  224VAL   HG21 3523   7.447  10.584   8.303  0.7275  0.5109  1.6439
  224VAL   HG22 3524   7.375  10.429   8.254  1.2236  0.9053 -0.6013
  224VAL   HG23 3525   7.313  10.516   8.397 -0.0193 -0.6306 -0.1469
  224VAL      C 3526   7.726  10.296   8.434 -0.1784  0.0031  0.4445
  224VAL      O 3527   7.665  10.205   8.490 -0.2988 -0.3729 -0.2732
  225GLU      N 3528   7.858  10.307   8.421 -0.2434 -0.0619 -0.3222
  225GLU      H 3529   7.901  10.381   8.367 -0.4865 -0.4542 -1.0803
  225GLU     CA 3530   7.941  10.208   8.487  0.0019  0.3701  0.0300
  225GLU     HA 3531   7.902  10.109   8.463  0.1469  0.3154  0.0210
  225GLU     CB 3532   8.085  10.217   8.438 -0.0833  0.2156 -0.2553
  225GLU    HB1 3533   8.115  10.325   8.417  0.0136  0.2210 -0.5639
  225GLU    HB2 3534   8.158  10.176   8.515  0.1547  0.3288 -0.2911
  225GLU     CG 3535   8.087  10.134   8.310 -0.6361 -0.1051 -0.0583
  225GLU    HG1 3536   8.053  10.028   8.331 -0.3567 -0.5426  0.1969
  225GLU    HG2 3537   8.014  10.175   8.234 -1.3328 -0.5240 -0.1907
  225GLU     CD 3538   8.229  10.136   8.257 -0.6296  0.7217 -0.0281
  225GLU    OE1 3539   8.304  10.233   8.284  0.0712  0.2537 -0.2492
  225GLU    OE2 3540   8.277  10.040   8.194 -0.1601  0.6277  0.4606
  225GLU      C 3541   7.942  10.226   8.638 -0.0177 -0.1243  0.0906
  225GLU      O 3542   7.936  10.341   8.679 -0.3229 -0.2188  0.3211
  226PRO      N 3543   7.972  10.122   8.716 -0.1172  0.0574  0.3762
  226PRO     CD 3544   7.972   9.984   8.671 -0.2713  0.2780 -0.3370
  226PRO    HD1 3545   7.866   9.943   8.661 -0.5331  0.0005 -0.4942
  226PRO    HD2 3546   8.022   9.973   8.570 -0.3290  0.4292 -0.7813
  226PRO     CG 3547   8.049   9.909   8.780  0.0094  0.6863 -0.2530
  226PRO    HG1 3548   8.023   9.797   8.782  0.2120  0.8655 -0.1888
  226PRO    HG2 3549   8.163   9.916   8.764 -0.2673  1.0643 -0.5074
  226PRO     CB 3550   8.005   9.981   8.907  0.3943  0.3169  0.0971
  226PRO    HB1 3551   7.899   9.948   8.944  0.6788 -0.0749  0.5186
  226PRO    HB2 3552   8.077   9.963   8.997  0.8829  0.3462 -0.3026
  226PRO     CA 3553   8.008  10.125   8.856 -0.3008  0.4538  0.4161
  226PRO     HA 3554   7.927  10.177   8.907 -0.1776  0.4630  0.6042
  226PRO      C 3555   8.135  10.203   8.887  0.1793 -0.0918 -0.1116
  226PRO      O 3556   8.232  10.199   8.812 -0.2102  0.1138 -0.6379
  227LYS      N 3557   8.144  10.251   9.011  0.4466 -0.3981 -0.0119
  227LYS      H 3558   8.064  10.242   9.072  0.6504 -0.9267  0.1922
  227LYS     CA 3559   8.261  10.315   9.068  0.2597 -0.0522 -0.0146
  227LYS     HA 3560   8.284  10.406   9.013  0.1569 -0.2451 -0.3812
  227LYS     CB 3561   8.217  10.350   9.210 -0.2689  0.6827 -0.3472
  227LYS    HB1 3562   8.151  10.274   9.244 -0.1819  1.2350 -0.8290
  227LYS    HB2 3563   8.303  10.356   9.272 -0.7827  0.6533 -0.6769
  227LYS     CG 3564   8.143  10.484   9.217 -0.2007  0.6881  0.4543
  227LYS    HG1 3565   8.209  10.559   9.185 -0.2127  0.6239  0.9162
  227LYS    HG2 3566   8.060  10.478   9.153 -0.0386  1.0006  0.5362
  227LYS     CD 3567   8.094  10.520   9.357 -0.3424  0.3463  0.4948
  227LYS    HD1 3568   8.059  10.427   9.415 -0.2208  0.0412  0.8910
  227LYS    HD2 3569   8.176  10.570   9.419 -0.4697  0.7851  1.0703
  227LYS     CE 3570   7.978  10.615   9.327 -0.4773 -0.1819 -0.8198
  227LYS    HE1 3571   7.916  10.572   9.252  0.5344 -0.3231 -1.9207
  227LYS    HE2 3572   7.920  10.628   9.415 -1.9342 -0.5834 -1.4186
  227LYS   MNZ1 3573   7.987  10.768   9.285  0.1291  0.2273  0.6555
  227LYS   MNZ2 3574   8.061  10.739   9.273 -0.1578 -0.1964 -0.3709
  227LYS     NZ 3575   8.022  10.748   9.281 -0.0324  0.0076  0.1049
  227LYS    HZ1 3576   7.945  10.812   9.284  0.4097  0.5538  1.5342
  227LYS    HZ2 3577   8.096  10.782   9.341  0.8216 -1.1170 -0.2439
  227LYS    HZ3 3578   8.057  10.741   9.186 -1.0233  0.7174 -0.3402
  227LYS      C 3579   8.376  10.217   9.058  0.3354  0.0334  0.0218
  227LYS      O 3580   8.366  10.106   9.110 -0.3806  0.1950  0.2422
  228SER      N 3581   8.491  10.265   9.008  0.0188  0.6078 -0.1700
  228SER      H 3582   8.493  10.358   8.970 -0.0992  0.7021  0.0498
  228SER     CA 3583   8.614  10.188   9.005 -0.1933  0.2664 -0.3295
  228SER     HA 3584   8.599  10.099   8.944 -0.4365  0.3748 -0.4325
  228SER     CB 3585   8.725  10.273   8.945  0.0880  0.0302 -0.1476
  228SER    HB1 3586   8.758  10.346   9.018  0.3467  0.6325 -0.0429
  228SER    HB2 3587   8.808  10.209   8.918  0.7057 -0.1538 -0.0339
  228SER     OG 3588   8.679  10.340   8.830 -0.7827 -0.7269 -0.2594
  228SER     HG 3589   8.750  10.394   8.795 -1.4103  0.0262 -0.4299
  228SER      C 3590   8.660  10.146   9.144 -0.2090  0.0370 -0.3924
  228SER      O 3591   8.738  10.053   9.156 -0.1257  0.1038 -0.4151
  229CYS      N 3592   8.615  10.210   9.253  0.2256 -0.1390 -0.1040
  229CYS      H 3593   8.560  10.294   9.242  0.4671  0.0267 -0.0651
  229CYS     CA 3594   8.642  10.164   9.387 -0.1133  0.1519  0.0678
  229CYS     HA 3595   8.748  10.171   9.412 -0.1407  0.0386  0.2172
  229CYS     CB 3596   8.559  10.262   9.470 -0.1338 -0.0615  0.3011
  229CYS    HB1 3597   8.460  10.229   9.468 -0.2818 -0.3588  0.7291
  229CYS    HB2 3598   8.588  10.253   9.570  0.2332  0.1514  0.4478
  229CYS     SG 3599   8.560  10.437   9.426 -0.4754 -0.1922 -0.2542
  229CYS      C 3600   8.585  10.026   9.417 -0.2208  0.1543 -0.1272
  229CYS      O 3601   8.650   9.950   9.488 -0.3676  0.5867  0.4824
  230ASP      N 3602   8.468   9.980   9.374 -0.3890  0.2436  0.2319
  230ASP      H 3603   8.409  10.044   9.322 -0.7529  0.4799  0.9072
  230ASP     CA 3604   8.412   9.848   9.392 -0.1279  0.0607 -0.2494
  230ASP     HA 3605   8.442   9.817   9.493 -0.4079  0.0403 -0.1709
  230ASP     CB 3606   8.259   9.845   9.392 -0.1322  0.3108 -0.4441
  230ASP    HB1 3607   8.222   9.931   9.446 -0.3130  0.4444 -0.2358
  230ASP    HB2 3608   8.224   9.853   9.290 -0.2439  0.5527 -0.6773
  230ASP     CG 3609   8.204   9.718   9.454  0.2554  0.0583 -0.6042
  230ASP    OD1 3610   8.282   9.626   9.483  0.2900  0.1277 -0.4735
  230ASP    OD2 3611   8.081   9.713   9.479  0.4893 -0.3740  0.6079
  230ASP      C 3612   8.473   9.745   9.297 -0.0789 -0.1799  0.0383
  230ASP      O 3613   8.438   9.722   9.182 -0.2383  0.0775  0.0318
  231LYS      N 3614   8.587   9.689   9.337  0.0477  0.1841  0.1976
  231LYS      H 3615   8.634   9.734   9.414  0.1674  0.7782 -0.2029
  231LYS     CA 3616   8.657   9.573   9.286  0.0576 -0.1220  0.8896
  231LYS     HA 3617   8.705   9.602   9.193  0.0844 -0.1001  0.9105
  231LYS     CB 3618   8.767   9.527   9.381  0.4647 -1.1088 -0.0126
  231LYS    HB1 3619   8.729   9.526   9.487  0.8814 -2.6557  0.4647
  231LYS    HB2 3620   8.801   9.423   9.355  0.9058 -0.9682 -1.3626
  231LYS     CG 3621   8.880   9.627   9.365 -0.3267 -0.1310  0.3039
  231LYS    HG1 3622   8.911   9.628   9.262 -0.0527  0.3924  0.1690
  231LYS    HG2 3623   8.845   9.724   9.393 -1.1070 -0.2241  0.4671
  231LYS     CD 3624   9.000   9.592   9.452 -0.4107  0.2465  0.5812
  231LYS    HD1 3625   8.966   9.568   9.552 -0.4699  1.6088  0.7923
  231LYS    HD2 3626   9.051   9.505   9.409 -1.0121 -0.4334  1.4765
  231LYS     CE 3627   9.097   9.709   9.458  0.4278 -0.3303 -0.6856
  231LYS    HE1 3628   9.121   9.747   9.355  0.7999 -1.7598 -1.0836
  231LYS    HE2 3629   9.051   9.795   9.514  0.9372  0.5896 -1.7650
  231LYS   MNZ1 3630   9.230   9.634   9.500  0.2804 -0.2036  0.0405
  231LYS   MNZ2 3631   9.219   9.689   9.557 -0.1106 -0.2439  0.0118
  231LYS     NZ 3632   9.219   9.663   9.526  0.0985 -0.2282 -0.0019
  231LYS    HZ1 3633   9.260   9.587   9.474  0.4869 -0.1571  0.1895
  231LYS    HZ2 3634   9.285   9.739   9.531 -0.0134 -0.1562  0.4182
  231LYS    HZ3 3635   9.197   9.632   9.619 -0.4053 -0.3002 -0.1431
  231LYS      C 3636   8.559   9.460   9.253 -0.0948  0.2491  0.0231
  231LYS      O 3637   8.553   9.413   9.140 -0.2881  0.3729 -0.0187
  232THR      N 3638   8.468   9.426   9.344  0.4404 -0.2155  0.3995
  232THR      H 3639   8.472   9.474   9.433  1.1172 -1.1334  0.8941
  232THR     CA 3640   8.362   9.328   9.332  0.1730  0.1416 -0.2897
  232THR     HA 3641   8.408   9.237   9.295  0.0658  0.1588 -0.4678
  232THR     CB 3642   8.299   9.294   9.467  0.0708 -0.1505 -0.4115
  232THR     HB 3643   8.191   9.294   9.452  0.0882 -0.3474 -0.5581
  232THR   MCG1 3644   8.314   9.170   9.577  0.5340 -0.0680 -0.3806
  232THR   MCG2 3645   8.355   9.141   9.500 -0.0825 -0.2595 -0.6464
  232THR    CG2 3646   8.333   9.162   9.535  0.2186 -0.1631 -0.5088
  232THR   HG21 3647   8.296   9.163   9.638  0.9408  0.0479 -0.2358
  232THR   HG22 3648   8.287   9.079   9.481 -0.3831 -0.1085 -0.1009
  232THR   HG23 3649   8.441   9.149   9.536  0.2038 -0.4385 -1.2596
  232THR    OG1 3650   8.327   9.387   9.568 -0.2968 -0.4053 -0.0682
  232THR    HG1 3651   8.294   9.473   9.541 -0.7140 -0.4435  0.2844
  232THR      C 3652   8.246   9.360   9.238 -0.0673  0.1334  0.0008
  232THR      O 3653   8.153   9.280   9.233 -0.2707  0.3725 -0.0703
  233HIS      N 3654   8.254   9.469   9.162  0.2195 -0.0038 -0.1690
  233HIS      H 3655   8.319   9.542   9.187  0.7560 -0.3171 -0.6249
  233HIS     CA 3656   8.173   9.491   9.043 -0.3110  0.1271  0.2100
  233HIS     HA 3657   8.116   9.400   9.026 -0.3846  0.1490  0.3371
  233HIS     CB 3658   8.073   9.606   9.055 -0.2058  0.2172  0.2273
  233HIS    HB1 3659   8.124   9.697   9.087 -0.1440  0.4430  0.3319
  233HIS    HB2 3660   8.032   9.629   8.956 -0.3481  0.4487  0.0658
  233HIS     CG 3661   7.960   9.575   9.150 -0.0007 -0.2688  0.3161
  233HIS    ND1 3662   7.893   9.668   9.228  0.0153 -0.2971  0.3638
  233HIS    CE1 3663   7.791   9.606   9.287 -0.7870  0.3075 -0.3300
  233HIS    HE1 3664   7.714   9.653   9.346 -1.4546  0.4487 -1.2784
  233HIS    NE2 3665   7.800   9.474   9.262 -0.0076  0.3225 -0.1816
  233HIS    HE2 3666   7.739   9.403   9.299  0.2199  0.2999  0.1640
  233HIS    CD2 3667   7.907   9.451   9.177 -0.1747 -0.3186 -0.2302
  233HIS    HD2 3668   7.941   9.356   9.140 -0.5481 -0.3655 -0.4659
  233HIS      C 3669   8.254   9.518   8.917  0.0103 -0.2969  0.3233
  233HIS      O 3670   8.209   9.500   8.804  0.0898 -0.0389  0.2509
  234THR      N 3671   8.379   9.561   8.932  0.0492 -0.2183 -0.2132
  234THR      H 3672   8.418   9.565   9.025  0.4494 -0.3591 -0.3688
  234THR     CA 3673   8.467   9.602   8.824 -0.3833  0.0622 -0.4624
  234THR     HA 3674   8.407   9.640   8.741 -0.4108 -0.1590 -0.5436
  234THR     CB 3675   8.560   9.712   8.874 -0.2086 -0.1298 -0.3617
  234THR     HB 3676   8.608   9.671   8.963 -0.2732 -0.4764 -0.4840
  234THR   MCG1 3677   8.648   9.780   8.751  0.1188 -0.0071 -0.0643
  234THR   MCG2 3678   8.710   9.747   8.811 -0.0395 -0.1342  0.0291
  234THR    CG2 3679   8.674   9.761   8.785  0.0281 -0.0734 -0.0336
  234THR   HG21 3680   8.632   9.810   8.697  0.2611  0.0815 -0.0594
  234THR   HG22 3681   8.735   9.832   8.840 -0.0498 -0.1924  0.2110
  234THR   HG23 3682   8.735   9.676   8.754  0.0427 -0.0689 -0.0160
  234THR    OG1 3683   8.487   9.824   8.920  0.0558 -0.1730  0.1808
  234THR    HG1 3684   8.477   9.817   9.015  0.7625 -0.1808  0.2700
  234THR      C 3685   8.556   9.489   8.776 -0.0450  0.0062  0.2754
  234THR      O 3686   8.595   9.481   8.659 -0.4754 -0.3987  0.1568
  235CYS      N 3687   8.602   9.400   8.865 -0.1512 -0.3931 -0.0605
  235CYS      H 3688   8.565   9.402   8.959 -0.4244 -0.7491 -0.1581
  235CYS     CA 3689   8.703   9.300   8.837 -0.0565 -0.3436  0.1020
  235CYS     HA 3690   8.781   9.349   8.778 -0.2344 -0.3459 -0.1376
  235CYS     CB 3691   8.768   9.258   8.969  0.2702  0.3138  0.1644
  235CYS    HB1 3692   8.691   9.222   9.037  0.5658  0.4196  0.0966
  235CYS    HB2 3693   8.829   9.170   8.952  0.3316  0.6909  0.2620
  235CYS     SG 3694   8.867   9.385   9.051  0.1403  0.3949  0.1957
  235CYS      C 3695   8.648   9.187   8.752 -0.1944 -0.3706  0.2259
  235CYS      O 3696   8.530   9.155   8.764 -0.4850  0.3253 -0.6331
  236PRO      N 3697   8.728   9.126   8.664 -0.1957  0.3674 -0.3004
  236PRO     CD 3698   8.860   9.175   8.630  0.0874  0.1860  0.4926
  236PRO    HD1 3699   8.853   9.274   8.577  0.6912  0.4830  0.5634
  236PRO    HD2 3700   8.922   9.189   8.722 -0.1438 -0.0625  0.9177
  236PRO     CG 3701   8.922   9.070   8.538 -0.1328 -0.0728  0.6390
  236PRO    HG1 3702   8.991   9.116   8.458  0.5281 -0.3281  1.1988
  236PRO    HG2 3703   8.986   8.994   8.597 -1.0331 -0.4940  0.8988
  236PRO     CB 3704   8.797   9.006   8.477 -0.0180  0.6148 -0.3602
  236PRO    HB1 3705   8.778   9.050   8.380  0.3538  1.3795 -0.2713
  236PRO    HB2 3706   8.814   8.899   8.465 -0.2604  0.4964 -1.1425
  236PRO     CA 3707   8.678   9.029   8.569 -0.0847  0.3976 -0.3910
  236PRO     HA 3708   8.596   9.073   8.511 -0.0653  0.4206 -0.4008
  236PRO      C 3709   8.625   8.908   8.644 -0.3045  0.7439  0.0207
  236PRO      O 3710   8.681   8.879   8.750 -0.0993  0.1158 -0.2476
  237PRO      N 3711   8.527   8.834   8.590  0.4681 -0.2724 -0.0578
  237PRO     CD 3712   8.450   8.869   8.473  0.1069 -0.0170  0.2480
  237PRO    HD1 3713   8.377   8.954   8.494  0.3455 -0.1230  0.7513
  237PRO    HD2 3714   8.517   8.903   8.386 -0.1242  0.0520  0.2887
  237PRO     CG 3715   8.378   8.739   8.440 -0.2833  0.3029 -0.1836
  237PRO    HG1 3716   8.279   8.760   8.395 -0.2475  0.6802 -0.3710
  237PRO    HG2 3717   8.437   8.680   8.368 -0.3486  0.1395 -0.2823
  237PRO     CB 3718   8.360   8.660   8.569 -0.6318  0.3227 -0.2169
  237PRO    HB1 3719   8.256   8.675   8.616 -0.5145  0.9787  0.0417
  237PRO    HB2 3720   8.372   8.546   8.553 -1.4462  0.1504 -0.2592
  237PRO     CA 3721   8.471   8.718   8.656 -0.0075 -0.3312 -0.5526
  237PRO     HA 3722   8.426   8.751   8.750  0.1163 -0.1578 -0.5536
  237PRO      C 3723   8.574   8.611   8.688  0.4500  0.2873  0.1237
  237PRO      O 3724   8.659   8.582   8.604 -0.0694 -0.1108 -0.2843
  238CYS      N 3725   8.568   8.553   8.809  0.6403  0.1639  0.0748
  238CYS      H 3726   8.490   8.575   8.868  0.8531  0.6125  0.1965
  238CYS     CA 3727   8.666   8.461   8.862 -0.0190 -0.4168  0.3017
  238CYS     HA 3728   8.753   8.462   8.797  0.0618 -0.6545  0.4020
  238CYS     CB 3729   8.709   8.516   8.998  0.1509  0.2164 -0.0008
  238CYS    HB1 3730   8.707   8.628   8.998  0.6080  0.3850 -0.5629
  238CYS    HB2 3731   8.634   8.490   9.077 -0.0210  0.9763  0.3135
  238CYS     SG 3732   8.874   8.456   9.044 -0.0615 -0.3776 -0.0016
  238CYS      C 3733   8.621   8.316   8.878 -0.1623 -0.4059 -0.0015
  238CYS      O 3734   8.508   8.292   8.919 -0.3621 -0.2443 -0.4451
  239PRO      N 3735   8.704   8.220   8.837  0.2071 -0.0418 -0.1267
  239PRO     CD 3736   8.841   8.225   8.791  0.4514 -0.5796  0.5116
  239PRO    HD1 3737   8.853   8.305   8.715  1.1778 -0.3250  0.9513
  239PRO    HD2 3738   8.909   8.247   8.876  0.1388 -1.3349  0.9027
  239PRO     CG 3739   8.876   8.089   8.730  0.1331 -0.4499  0.0278
  239PRO    HG1 3740   8.862   8.089   8.617 -0.4852 -0.3242 -0.0236
  239PRO    HG2 3741   8.985   8.061   8.750  0.3593 -0.6075 -0.6759
  239PRO     CB 3742   8.779   7.995   8.800  0.3655 -0.2751  0.6002
  239PRO    HB1 3743   8.744   7.915   8.730  0.5686 -0.9557  1.0958
  239PRO    HB2 3744   8.828   7.945   8.887  0.4337  0.3678  1.0638
  239PRO     CA 3745   8.662   8.081   8.847  0.2166 -0.0474 -0.1698
  239PRO     HA 3746   8.578   8.066   8.778  0.4082 -0.2105 -0.3698
  239PRO      C 3747   8.619   8.037   8.986  0.0237  0.1419 -0.1697
  239PRO      O 3748   8.669   8.091   9.084  0.0954 -0.1905 -0.0201
  240ALA      N 3749   8.547   7.925   9.000  0.3678 -0.1104 -0.3995
  240ALA      H 3750   8.530   7.866   8.920  1.0226 -0.4169 -0.3285
  240ALA     CA 3751   8.492   7.884   9.127 -0.1003  0.2325 -0.4844
  240ALA     HA 3752   8.444   7.968   9.177 -0.0205  0.4683 -0.7970
  240ALA   MCB1 3753   8.388   7.756   9.149  0.3488 -0.0585 -0.0064
  240ALA   MCB2 3754   8.388   7.773   9.059 -0.8652  0.5845  0.0789
  240ALA     CB 3755   8.393   7.770   9.105 -0.2508  0.2615  0.0124
  240ALA    HB1 3756   8.369   7.723   9.200  1.0664 -0.4487  0.0358
  240ALA    HB2 3757   8.302   7.809   9.060 -0.9284  0.4735  1.4713
  240ALA    HB3 3758   8.437   7.696   9.038 -0.9985  0.7806 -1.1146
  240ALA      C 3759   8.604   7.827   9.213 -0.2742  0.3916 -0.1511
  240ALA      O 3760   8.692   7.757   9.164 -0.8376 -0.1843 -0.3596
  241PRO      N 3761   8.599   7.839   9.346  0.2162  0.0788 -0.0988
  241PRO     CD 3762   8.485   7.892   9.418  0.1950  0.0681 -0.1256
  241PRO    HD1 3763   8.461   7.994   9.382  0.1390 -0.0288 -0.2351
  241PRO    HD2 3764   8.397   7.828   9.403  0.2906 -0.0114 -0.0453
  241PRO     CG 3765   8.521   7.897   9.567  0.1172  0.3028 -0.1135
  241PRO    HG1 3766   8.487   7.995   9.617  0.0594  0.4027 -0.1819
  241PRO    HG2 3767   8.472   7.811   9.626  0.1209  0.3424  0.0870
  241PRO     CB 3768   8.673   7.885   9.562  0.1155  0.3433 -0.2852
  241PRO    HB1 3769   8.723   7.986   9.549  0.0575  0.3116 -0.7789
  241PRO    HB2 3770   8.714   7.839   9.658  0.2735  0.7551 -0.1528
  241PRO     CA 3771   8.698   7.794   9.442 -0.0269 -0.1477  0.0494
  241PRO     HA 3772   8.795   7.824   9.401  0.0196 -0.3014  0.0439
  241PRO      C 3773   8.707   7.644   9.464 -0.3631 -0.3350 -0.9701
  241PRO      O 3774   8.646   7.587   9.554  0.5533  0.2751  0.0936
  242GLU      N 3775   8.801   7.577   9.396 -0.0303 -0.4682 -0.3893
  242GLU      H 3776   8.856   7.632   9.331  0.3405 -0.6279 -0.2210
  242GLU     CA 3777   8.840   7.438   9.400 -0.1813 -0.4976  0.1394
  242GLU     HA 3778   8.753   7.380   9.367  0.0944 -0.7353 -0.1802
  242GLU     CB 3779   8.950   7.416   9.297  0.4876  0.1147  0.7043
  242GLU    HB1 3780   8.925   7.471   9.211  1.1938  0.8665  0.8309
  242GLU    HB2 3781   9.040   7.451   9.338  0.3974 -0.3399  1.5838
  242GLU     CG 3782   8.970   7.271   9.256  0.2966  0.3126 -0.1360
  242GLU    HG1 3783   8.999   7.212   9.344  0.2015  0.0917 -0.6030
  242GLU    HG2 3784   8.876   7.230   9.219  0.3841  0.9080 -0.1857
  242GLU     CD 3785   9.076   7.257   9.149  0.1157  0.0081 -0.2813
  242GLU    OE1 3786   9.114   7.143   9.116 -0.0109 -0.4262  0.9996
  242GLU    OE2 3787   9.152   7.348   9.108  0.2504 -0.2859 -0.7048
  242GLU      C 3788   8.878   7.385   9.538 -0.1373 -0.2339  0.2277
  242GLU      O 3789   8.951   7.451   9.612  0.2802 -0.2330 -0.1757
  243LEU      N 3790   8.834   7.265   9.575 -0.2304 -0.3616 -0.2875
  243LEU      H 3791   8.762   7.217   9.522 -0.2136 -0.4193 -0.2584
  243LEU     CA 3792   8.889   7.200   9.692  0.4095  0.0871 -0.3310
  243LEU     HA 3793   8.996   7.219   9.699  0.3893  0.1720 -0.2222
  243LEU     CB 3794   8.819   7.258   9.815 -0.4825 -0.4538 -0.5673
  243LEU    HB1 3795   8.841   7.361   9.819 -1.8144 -0.1622 -0.8581
  243LEU    HB2 3796   8.716   7.243   9.804 -0.2594 -1.8419 -0.6444
  243LEU     CG 3797   8.862   7.196   9.947  0.1753  0.5379 -0.2897
  243LEU     HG 3798   8.857   7.088   9.936  0.2391  0.5059 -0.0222
  243LEU   MCD1 3799   9.014   7.198  10.015  0.0843  0.0077 -0.0629
  243LEU   MCD2 3800   9.011   7.269   9.957  0.4734 -0.0720 -0.1841
  243LEU    CD1 3801   9.006   7.232   9.984  0.2742 -0.0061 -0.1311
  243LEU   HD11 3802   9.043   7.161  10.058 -0.1359 -0.0468  0.0415
  243LEU   HD12 3803   9.068   7.227   9.895  0.3965 -0.4135 -0.0305
  243LEU   HD13 3804   9.009   7.332  10.026  0.6335  0.0530 -0.2909
  243LEU   MCD1 3805   8.725   7.220  10.039  0.5407 -0.3580  0.5278
  243LEU   MCD2 3806   8.795   7.258  10.086  0.5655  0.2482  0.0340
  243LEU    CD2 3807   8.765   7.237  10.057  0.5360 -0.0278  0.2549
  243LEU   HD21 3808   8.664   7.204  10.030  0.5949 -0.8388  0.9353
  243LEU   HD22 3809   8.794   7.190  10.151  1.4846  0.3377  0.1614
  243LEU   HD23 3810   8.766   7.345  10.068 -0.2129  0.0130  0.0570
  243LEU      C 3811   8.863   7.051   9.683 -0.3064  0.1964 -0.1704
  243LEU      O 3812   8.750   7.004   9.702 -0.1764  0.0091  0.1716
  244LEU      N 3813   8.962   6.973   9.638 -0.5408  0.1873 -0.6839
  244LEU      H 3814   9.053   7.015   9.625 -0.7787  0.4598 -1.5919
  244LEU     CA 3815   8.953   6.832   9.606 -0.0541  0.0168 -0.1116
  244LEU     HA 3816   8.872   6.825   9.533  0.0317 -0.4464 -0.1640
  244LEU     CB 3817   9.081   6.802   9.529  0.0161  0.0118  0.0066
  244LEU    HB1 3818   9.098   6.881   9.459  0.1810  0.1028  0.1459
  244LEU    HB2 3819   9.162   6.797   9.598 -0.0761 -0.1698  0.1035
  244LEU     CG 3820   9.072   6.670   9.454 -0.0156  0.1329 -0.2034
  244LEU     HG 3821   9.025   6.596   9.518  0.1216  0.0539 -0.1934
  244LEU   MCD1 3822   8.996   6.628   9.312  0.4591 -0.5402 -0.2707
  244LEU   MCD2 3823   8.992   6.720   9.317  0.0393 -0.5416 -0.4920
  244LEU    CD1 3824   8.997   6.674   9.321  0.2370 -0.5101 -0.3731
  244LEU   HD11 3825   8.984   6.572   9.283  0.7656 -0.6616 -0.1669
  244LEU   HD12 3826   8.900   6.720   9.335 -0.0029 -0.9063 -0.6859
  244LEU   HD13 3827   9.055   6.732   9.249  0.1297 -0.4221 -0.3879
  244LEU   MCD1 3828   9.233   6.630   9.454  0.0257  0.2921 -0.4814
  244LEU   MCD2 3829   9.201   6.606   9.371 -0.1644 -0.0176 -0.3214
  244LEU    CD2 3830   9.211   6.620   9.415 -0.0670  0.1370 -0.3924
  244LEU   HD21 3831   9.280   6.635   9.498  0.1330  0.4830 -0.6151
  244LEU   HD22 3832   9.206   6.514   9.390 -0.0288  0.0486 -0.0248
  244LEU   HD23 3833   9.246   6.675   9.328 -0.3412 -0.1175 -0.6719
  244LEU      C 3834   8.917   6.731   9.714  0.0968  0.1180  0.0325
  244LEU      O 3835   8.983   6.736   9.818  0.2136  0.4088 -0.0538
  245GLY      N 3836   8.828   6.635   9.690  0.3801 -0.2001  0.2459
  245GLY      H 3837   8.775   6.636   9.605  0.7794 -0.3532 -0.0145
  245GLY     CA 3838   8.805   6.525   9.783 -0.4721 -0.3144 -0.0839
  245GLY    HA1 3839   8.896   6.476   9.797 -0.9153  0.0080  0.3657
  245GLY    HA2 3840   8.771   6.566   9.872 -1.0364 -0.3444 -0.8264
  245GLY      C 3841   8.703   6.422   9.736  0.0165 -0.8360 -0.0277
  245GLY      O 3842   8.585   6.427   9.771  0.1191 -0.3810  0.2774
  246GLY      N 3843   8.744   6.324   9.656  0.5449 -0.4056 -0.3003
  246GLY      H 3844   8.842   6.321   9.632  0.4523 -0.0337 -0.7529
  246GLY     CA 3845   8.662   6.219   9.598  0.0739 -0.3532  0.2469
  246GLY    HA1 3846   8.565   6.239   9.621  0.2658 -0.1853  0.7617
  246GLY    HA2 3847   8.676   6.222   9.496 -0.4675 -0.4647  0.1976
  246GLY      C 3848   8.691   6.077   9.642  0.0582 -0.3765  0.1821
  246GLY      O 3849   8.769   6.010   9.575  0.0958  0.1560 -0.3118
  247PRO      N 3850   8.619   6.023   9.741 -0.0959  0.0470  0.3026
  247PRO     CD 3851   8.524   6.092   9.827  0.0448  0.9766 -0.2592
  247PRO    HD1 3852   8.536   6.204   9.819  0.9558  1.2159 -0.1118
  247PRO    HD2 3853   8.417   6.067   9.797 -0.4270  2.0125 -0.7122
  247PRO     CG 3854   8.554   6.042   9.968 -0.4158  0.1825 -0.4259
  247PRO    HG1 3855   8.635   6.105  10.018 -0.7126 -0.0795 -0.0103
  247PRO    HG2 3856   8.462   6.047  10.035 -0.5929 -0.1732 -0.9382
  247PRO     CB 3857   8.601   5.898   9.946 -0.2156  0.2514 -0.4578
  247PRO    HB1 3858   8.686   5.872  10.014 -0.5825  0.4156 -0.2275
  247PRO    HB2 3859   8.517   5.825   9.966 -0.1938  0.3879 -0.8612
  247PRO     CA 3860   8.644   5.893   9.799  0.4660 -0.0991 -0.2494
  247PRO     HA 3861   8.753   5.882   9.802  0.4935  0.2035  0.0074
  247PRO      C 3862   8.593   5.773   9.720  0.6369 -0.0506 -0.4306
  247PRO      O 3863   8.492   5.780   9.650  0.3235 -0.2927 -0.0069
  248SER      N 3864   8.645   5.654   9.748  0.1154 -0.0578  0.6065
  248SER      H 3865   8.724   5.649   9.811 -0.5882 -0.2079  1.5154
  248SER     CA 3866   8.599   5.526   9.695 -0.0226  0.1525  0.2090
  248SER     HA 3867   8.510   5.544   9.635  0.0987  0.2774  0.0658
  248SER     CB 3868   8.705   5.459   9.609  0.2850  0.2444  0.5101
  248SER    HB1 3869   8.807   5.482   9.647  0.1807  0.9316  0.3734
  248SER    HB2 3870   8.691   5.349   9.611  0.8216  0.1806  1.0543
  248SER     OG 3871   8.689   5.508   9.478  0.0095 -0.4763  0.2622
  248SER     HG 3872   8.692   5.604   9.481  1.2249 -0.4492 -0.4050
  248SER      C 3873   8.562   5.434   9.810  0.0090 -0.1278 -0.0053
  248SER      O 3874   8.640   5.429   9.905  0.0618  0.0728 -0.0396
  249VAL      N 3875   8.444   5.373   9.799  0.2468 -0.6527  0.2619
  249VAL      H 3876   8.391   5.379   9.713  0.2868 -1.2200  0.1876
  249VAL     CA 3877   8.389   5.296   9.909  0.3423 -0.4012  0.4869
  249VAL     HA 3878   8.466   5.291   9.986  0.3216 -0.5978  0.4940
  249VAL     CB 3879   8.268   5.366   9.970  0.5377  0.4563 -0.0703
  249VAL     HB 3880   8.190   5.361   9.894  0.9232  0.3949 -0.4702
  249VAL   MCG1 3881   8.183   5.264  10.071 -1.0857  1.3357 -0.4887
  249VAL   MCG2 3882   8.233   5.319  10.126 -0.5251  0.6170 -0.2499
  249VAL    CG1 3883   8.211   5.295  10.092 -0.7441  0.9525 -0.3555
  249VAL   HG11 3884   8.142   5.217  10.060 -1.6751  1.8721 -0.6900
  249VAL   HG12 3885   8.292   5.250  10.150 -1.4596 -0.2044 -0.1886
  249VAL   HG13 3886   8.158   5.367  10.155 -0.0143  1.5451 -0.3922
  249VAL   MCG1 3887   8.241   5.521  10.024 -0.7181  0.0746  0.4627
  249VAL   MCG2 3888   8.325   5.522   9.987 -0.8233  0.9530  0.1877
  249VAL    CG2 3889   8.282   5.514  10.004 -0.7107  0.5113  0.3071
  249VAL   HG21 3890   8.192   5.549  10.053 -0.8912 -0.4548  0.7038
  249VAL   HG22 3891   8.368   5.529  10.070 -0.6185  1.0933  0.0734
  249VAL   HG23 3892   8.298   5.571   9.912 -1.5159  0.9345  0.4139
  249VAL      C 3893   8.365   5.154   9.859 -0.3212 -0.2104  0.2461
  249VAL      O 3894   8.293   5.134   9.762 -0.1357 -0.3078  0.1283
  250PHE      N 3895   8.429   5.055   9.921  0.3240  0.0181 -0.0385
  250PHE      H 3896   8.493   5.078   9.995  0.8709  0.0226 -0.4935
  250PHE     CA 3897   8.416   4.913   9.891 -0.1016  0.1048 -0.2749
  250PHE     HA 3898   8.351   4.903   9.804 -0.3796  0.2537 -0.0892
  250PHE     CB 3899   8.553   4.855   9.856 -0.4011 -0.6051 -0.2850
  250PHE    HB1 3900   8.624   4.869   9.941 -0.1392 -1.2808 -0.0739
  250PHE    HB2 3901   8.546   4.743   9.846 -0.9031 -0.7813 -0.6375
  250PHE     CG 3902   8.608   4.915   9.729 -0.4021 -0.2578 -0.1212
  250PHE    CD1 3903   8.721   4.999   9.730 -0.2286 -0.4884 -0.3021
  250PHE    HD1 3904   8.769   5.016   9.825 -0.3006 -0.7172 -0.2224
  250PHE    CE1 3905   8.776   5.061   9.617  0.3612 -0.3216  0.0726
  250PHE    HE1 3906   8.859   5.130   9.623  0.8464 -0.8947  0.1583
  250PHE     CZ 3907   8.714   5.026   9.497 -0.3310  0.1268  0.2840
  250PHE     HZ 3908   8.754   5.067   9.405 -0.3633  0.4237  0.3979
  250PHE    CE2 3909   8.603   4.941   9.490 -0.6261  0.5548 -0.4649
  250PHE    HE2 3910   8.560   4.918   9.394 -0.8826  1.1857 -0.5155
  250PHE    CD2 3911   8.548   4.887   9.606 -0.2433  0.3902 -0.3561
  250PHE    HD2 3912   8.460   4.824   9.601 -0.2735  0.4413 -0.4745
  250PHE      C 3913   8.354   4.836  10.006  0.6928 -0.4232 -0.1904
  250PHE      O 3914   8.396   4.851  10.120  0.1856  0.2465 -0.0814
  251LEU      N 3915   8.246   4.763   9.979 -0.1987  0.7698  0.0256
  251LEU      H 3916   8.219   4.754   9.882 -1.2662  2.0417  0.1454
  251LEU     CA 3917   8.160   4.694  10.074  0.1955  0.4700  0.1704
  251LEU     HA 3918   8.194   4.719  10.174  0.1163  0.3873  0.2179
  251LEU     CB 3919   8.014   4.738  10.062  0.1470  0.2139 -0.2175
  251LEU    HB1 3920   8.013   4.836  10.074 -0.1183  0.5877 -0.8619
  251LEU    HB2 3921   7.984   4.711   9.971  0.0263 -0.4644 -0.2959
  251LEU     CG 3922   7.912   4.681  10.160  0.6382  0.3830  0.4042
  251LEU     HG 3923   7.911   4.573  10.147  0.6778  0.4082  0.1893
  251LEU   MCD1 3924   7.909   4.689  10.327  0.1124 -0.8588  0.4796
  251LEU   MCD2 3925   7.987   4.730  10.300 -0.1243 -0.0331  0.9743
  251LEU    CD1 3926   7.946   4.708  10.306  0.0236 -0.4079  0.7122
  251LEU   HD11 3927   7.867   4.670  10.370  0.1410 -1.5169  0.2346
  251LEU   HD12 3928   8.040   4.659  10.332  0.3548  0.1434  0.5877
  251LEU   HD13 3929   7.956   4.816  10.322 -0.8645 -0.4164  1.5342
  251LEU   MCD1 3930   7.748   4.710  10.167  0.5048 -0.2856  0.1895
  251LEU   MCD2 3931   7.780   4.758  10.095  0.4589  0.0831  0.4100
  251LEU    CD2 3932   7.771   4.731  10.132  0.4891 -0.0792  0.3045
  251LEU   HD21 3933   7.702   4.690  10.206  0.5046 -0.6007  0.0350
  251LEU   HD22 3934   7.769   4.840  10.138  0.0489 -0.0998  0.6692
  251LEU   HD23 3935   7.740   4.700  10.032  0.8070  0.1322  0.1376
  251LEU      C 3936   8.170   4.543  10.057 -0.1988  0.4823 -0.1990
  251LEU      O 3937   8.108   4.480   9.972  0.0708 -0.4574  0.2749
  252PHE      N 3938   8.250   4.482  10.144 -0.2782  0.1370 -0.3634
  252PHE      H 3939   8.285   4.539  10.220 -0.0618  0.0887 -0.4270
  252PHE     CA 3940   8.295   4.345  10.147 -0.4765  0.0760 -0.1151
  252PHE     HA 3941   8.296   4.311  10.043 -0.3366 -0.0739 -0.0660
  252PHE     CB 3942   8.439   4.339  10.195 -0.5045  0.4575  0.0206
  252PHE    HB1 3943   8.450   4.396  10.289 -0.9201  0.9519 -0.7472
  252PHE    HB2 3944   8.465   4.236  10.224 -0.8657  0.9881  0.5641
  252PHE     CG 3945   8.537   4.390  10.093  0.4236 -0.4270  0.4311
  252PHE    CD1 3946   8.589   4.311   9.989  0.1805  0.0968 -0.1047
  252PHE    HD1 3947   8.555   4.209   9.979  0.0460  0.1761 -0.4823
  252PHE    CE1 3948   8.684   4.360   9.899  0.0194  0.2556 -0.1885
  252PHE    HE1 3949   8.721   4.295   9.821 -0.3688  0.2805 -0.3994
  252PHE     CZ 3950   8.732   4.491   9.906  0.5233  0.0861 -0.3562
  252PHE     HZ 3951   8.802   4.531   9.834  0.8979 -0.0521 -0.0739
  252PHE    CE2 3952   8.684   4.569  10.012  0.0198 -0.1824 -0.3800
  252PHE    HE2 3953   8.720   4.670  10.024 -0.1149 -0.1477 -0.2556
  252PHE    CD2 3954   8.590   4.519  10.104 -0.1649 -0.0851 -0.5148
  252PHE    HD2 3955   8.557   4.582  10.185 -0.8569  0.4216 -1.1582
  252PHE      C 3956   8.188   4.261  10.217 -0.0693 -0.3109  0.0516
  252PHE      O 3957   8.150   4.298  10.328 -0.3143  0.1612 -0.1836
  253PRO      N 3958   8.152   4.142  10.169 -0.0629 -0.2189 -0.1821
  253PRO     CD 3959   8.193   4.092  10.040  0.0365  0.0289 -0.2493
  253PRO    HD1 3960   8.164   4.163   9.960 -0.0052  0.1309 -0.1681
  253PRO    HD2 3961   8.302   4.078  10.037  0.0682  0.1369 -0.2439
  253PRO     CG 3962   8.123   3.958  10.018  0.1552 -0.0023 -0.4405
  253PRO    HG1 3963   8.087   3.945   9.909  0.1485  0.0459 -0.5107
  253PRO    HG2 3964   8.192   3.869  10.040  0.2172 -0.0606 -0.5431
  253PRO     CB 3965   8.006   3.966  10.116  0.1958 -0.0194 -0.3913
  253PRO    HB1 3966   7.916   4.015  10.069  0.3555  0.0570 -0.3488
  253PRO    HB2 3967   7.975   3.862  10.151  0.2377  0.0275 -0.5777
  253PRO     CA 3968   8.061   4.048  10.232 -0.0441 -0.2085 -0.1396
  253PRO     HA 3969   7.980   4.101  10.282 -0.1258 -0.2247 -0.2534
  253PRO      C 3970   8.129   3.953  10.329  0.1747  0.1516  0.0671
  253PRO      O 3971   8.251   3.934  10.330  0.1003 -0.3610  0.0582
  254PRO      N 3972   8.053   3.894  10.422  0.1261 -0.0545 -0.0996
  254PRO     CD 3973   7.909   3.892  10.425  0.1313 -0.3122 -0.0253
  254PRO    HD1 3974   7.870   3.994  10.423  0.1404 -0.5237 -0.6561
  254PRO    HD2 3975   7.871   3.839  10.337  0.3967 -0.8662  0.4358
  254PRO     CG 3976   7.861   3.822  10.552 -0.2448  0.4803  0.2873
  254PRO    HG1 3977   7.788   3.886  10.612 -0.1653  1.0526  0.2451
  254PRO    HG2 3978   7.807   3.723  10.528 -0.8153  0.3507  0.8888
  254PRO     CB 3979   7.991   3.798  10.628  0.0650  0.6541 -0.1812
  254PRO    HB1 3980   8.005   3.875  10.706  0.1800  0.7799 -0.7269
  254PRO    HB2 3981   7.990   3.698  10.677  0.0199  1.0109 -0.1070
  254PRO     CA 3982   8.104   3.805  10.524  0.2779  0.1536  0.0085
  254PRO     HA 3983   8.191   3.851  10.571  0.3104  0.1876 -0.0849
  254PRO      C 3984   8.146   3.672  10.465  0.2576  0.4371 -0.6596
  254PRO      O 3985   8.085   3.617  10.373  0.0580  0.2887 -0.4407
  255LYS      N 3986   8.258   3.623  10.520 -0.1086  0.1133 -0.1826
  255LYS      H 3987   8.297   3.669  10.600 -0.5751 -0.2531  0.2656
  255LYS     CA 3988   8.328   3.506  10.470  0.1450  0.2811 -0.2209
  255LYS     HA 3989   8.345   3.520  10.363  0.2892  0.2770 -0.1993
  255LYS     CB 3990   8.464   3.501  10.538 -0.0094 -0.4600  0.0536
  255LYS    HB1 3991   8.524   3.584  10.503 -0.0641 -0.5951  0.6325
  255LYS    HB2 3992   8.450   3.509  10.645 -0.3979 -1.0507 -0.2773
  255LYS     CG 3993   8.537   3.371  10.506  0.4560 -0.1875 -0.0194
  255LYS    HG1 3994   8.496   3.291  10.568  0.6995 -0.0832 -0.1533
  255LYS    HG2 3995   8.523   3.347  10.401  0.5097  0.0371  0.1729
  255LYS     CD 3996   8.686   3.386  10.535  0.5054 -0.3741 -0.1750
  255LYS    HD1 3997   8.732   3.396  10.446  0.4954 -0.7050 -0.2651
  255LYS    HD2 3998   8.696   3.468  10.592  0.7205 -0.1974 -0.3924
  255LYS     CE 3999   8.757   3.273  10.609  0.2683 -0.3455  0.1011
  255LYS    HE1 4000   8.749   3.180  10.551  0.3428 -0.5950  0.1912
  255LYS    HE2 4001   8.864   3.296  10.619  0.4396 -0.4852  0.3390
  255LYS   MNZ1 4002   8.711   3.216  10.749 -0.7607  0.0013 -0.0806
  255LYS   MNZ2 4003   8.680   3.290  10.746  0.1574  0.4108 -0.0473
  255LYS     NZ 4004   8.698   3.254  10.742 -0.2794  0.1845 -0.0577
  255LYS    HZ1 4005   8.721   3.162  10.776 -1.4946 -0.1800 -0.1335
  255LYS    HZ2 4006   8.735   3.324  10.806  0.4578 -0.3458  0.1233
  255LYS    HZ3 4007   8.598   3.264  10.736 -0.1774  1.4437 -0.2711
  255LYS      C 4008   8.246   3.379  10.488 -0.0754  0.4355 -0.1393
  255LYS      O 4009   8.195   3.357  10.598  0.3048  0.2012 -0.0083
  256PRO      N 4010   8.240   3.286  10.393  0.9646 -0.0046  0.2041
  256PRO     CD 4011   8.289   3.299  10.257 -0.0351  0.3276 -0.1432
  256PRO    HD1 4012   8.272   3.402  10.221 -0.8008  0.4116 -0.1867
  256PRO    HD2 4013   8.398   3.278  10.254  0.2730  0.8871 -1.0459
  256PRO     CG 4014   8.214   3.199  10.170 -0.4516 -0.2169  0.8049
  256PRO    HG1 4015   8.134   3.251  10.108 -0.5288 -0.4853  1.4920
  256PRO    HG2 4016   8.284   3.147  10.098 -0.7882 -0.0184  1.0400
  256PRO     CB 4017   8.152   3.101  10.268 -0.2906 -0.6643  0.4660
  256PRO    HB1 4018   8.050   3.063  10.232 -0.8659 -1.0464  0.6437
  256PRO    HB2 4019   8.218   3.009  10.284 -0.2189 -1.3413  0.4339
  256PRO     CA 4020   8.138   3.183  10.396  0.5741  0.3685 -0.0760
  256PRO     HA 4021   8.041   3.233  10.393  0.8013  0.8180 -0.1824
  256PRO      C 4022   8.142   3.096  10.521  0.1081  0.7966  0.2454
  256PRO      O 4023   8.038   3.079  10.585  0.2355  0.2628  0.3206
  257LYS      N 4024   8.257   3.041  10.561 -0.1525 -0.0352 -0.0916
  257LYS      H 4025   8.341   3.061  10.508 -0.2596 -0.7758 -0.5715
  257LYS     CA 4026   8.270   2.955  10.676 -0.0064  0.1269  0.0144
  257LYS     HA 4027   8.199   2.874  10.660  0.2410 -0.1146  0.1159
  257LYS     CB 4028   8.408   2.888  10.679  0.1928  0.5550  0.8157
  257LYS    HB1 4029   8.405   2.807  10.614  0.8230  1.0241  0.6018
  257LYS    HB2 4030   8.477   2.958  10.649 -0.0606  0.8297  1.6918
  257LYS     CG 4031   8.451   2.836  10.816 -0.1330 -0.0561  0.6919
  257LYS    HG1 4032   8.492   2.915  10.869 -0.4556 -0.2431  1.2128
  257LYS    HG2 4033   8.366   2.799  10.864 -0.2086 -0.4613  0.2348
  257LYS     CD 4034   8.554   2.723  10.812  0.0968  0.1597  0.4800
  257LYS    HD1 4035   8.512   2.637  10.759  0.2153 -0.0362  0.4718
  257LYS    HD2 4036   8.644   2.757  10.760  0.0675  0.3309  0.3040
  257LYS     CE 4037   8.590   2.684  10.955  0.2027  0.4105  0.5232
  257LYS    HE1 4038   8.654   2.760  10.999  0.8864  0.3682  0.5033
  257LYS    HE2 4039   8.499   2.677  11.015  0.1206  0.9466  1.1146
  257LYS   MNZ1 4040   8.685   2.562  10.988 -0.7242 -0.4370  0.1861
  257LYS   MNZ2 4041   8.639   2.536  10.928 -0.2750  0.4345 -0.5831
  257LYS     NZ 4042   8.660   2.554  10.958 -0.4721  0.0149 -0.1705
  257LYS    HZ1 4043   8.730   2.555  11.030 -1.1594 -1.1100  0.5839
  257LYS    HZ2 4044   8.593   2.480  10.977 -1.0545  0.0964 -1.6239
  257LYS    HZ3 4045   8.703   2.537  10.868  0.3335  0.7862  0.0522
  257LYS      C 4046   8.226   3.023  10.805  0.0189  0.0565  0.0597
  257LYS      O 4047   8.168   2.955  10.889  0.1202 -0.4488 -0.2702
  258ASP      N 4048   8.232   3.156  10.804 -0.5424  0.0822  0.0361
  258ASP      H 4049   8.272   3.208  10.727 -1.5614  0.3507 -0.3471
  258ASP     CA 4050   8.178   3.227  10.918  0.2626 -0.3932  0.7372
  258ASP     HA 4051   8.204   3.175  11.010  0.3922 -0.3566  0.7200
  258ASP     CB 4052   8.235   3.369  10.920 -0.0684 -0.2207 -0.4005
  258ASP    HB1 4053   8.180   3.418  10.864  0.1650 -1.0836 -1.0571
  258ASP    HB2 4054   8.227   3.396  11.009 -0.5679  0.5202 -0.8864
  258ASP     CG 4055   8.376   3.407  10.879 -0.0431  0.1147 -0.0048
  258ASP    OD1 4056   8.462   3.320  10.855 -0.5154 -0.3290 -0.1076
  258ASP    OD2 4057   8.409   3.527  10.893  0.2010  0.0323  0.1562
  258ASP      C 4058   8.026   3.230  10.903  0.3437 -0.1451 -0.1264
  258ASP      O 4059   7.957   3.170  10.985  0.4652 -0.1828 -0.0529
  259THR      N 4060   7.967   3.287  10.798 -0.0406 -0.6708 -0.2014
  259THR      H 4061   8.024   3.322  10.722 -0.1609 -1.0362 -0.4685
  259THR     CA 4062   7.823   3.303  10.783 -0.0217 -0.5858 -0.2868
  259THR     HA 4063   7.793   3.385  10.848  0.1096 -0.6911 -0.0939
  259THR     CB 4064   7.782   3.342  10.641 -0.1375 -0.0295 -0.1080
  259THR     HB 4065   7.676   3.367  10.641 -0.0645  0.2872 -0.0203
  259THR   MCG1 4066   7.827   3.470  10.545  0.4980 -0.8055 -0.8875
  259THR   MCG2 4067   7.899   3.453  10.600  0.1326 -0.3588 -0.2482
  259THR    CG2 4068   7.859   3.456  10.576  0.2946 -0.5568 -0.5467
  259THR   HG21 4069   7.797   3.503  10.499  0.8048 -1.1806 -1.3645
  259THR   HG22 4070   7.884   3.531  10.651 -0.2260  0.0749 -0.9711
  259THR   HG23 4071   7.951   3.418  10.531  0.6137 -0.9421  0.3808
  259THR    OG1 4072   7.804   3.237  10.548 -0.4180 -0.4782  0.3244
  259THR    HG1 4073   7.875   3.182  10.581 -0.0630 -0.1040  0.2047
  259THR      C 4074   7.737   3.183  10.816 -0.1666 -0.4718 -0.2524
  259THR      O 4075   7.626   3.194  10.868 -0.2244 -0.4263 -0.3826
  260LEU      N 4076   7.795   3.066  10.787  0.3316 -0.3027  0.0440
  260LEU      H 4077   7.888   3.068  10.750  0.5445 -0.3406  0.5622
  260LEU     CA 4078   7.737   2.934  10.804 -0.1801 -0.0857  0.0338
  260LEU     HA 4079   7.630   2.942  10.784 -0.1872 -0.0367  0.0899
  260LEU     CB 4080   7.798   2.843  10.698  0.2348  0.1483  0.0648
  260LEU    HB1 4081   7.902   2.844  10.709  0.3628  0.5789  0.0200
  260LEU    HB2 4082   7.760   2.746  10.713  0.6663 -0.1600  0.0596
  260LEU     CG 4083   7.764   2.885  10.555 -0.1318  0.2114  0.1667
  260LEU     HG 4084   7.783   2.992  10.545  0.1087  0.1553 -0.0157
  260LEU   MCD1 4085   7.839   2.829  10.417  0.0540 -0.3180  0.4754
  260LEU   MCD2 4086   7.880   2.786  10.488 -0.3060 -0.3470  0.6707
  260LEU    CD1 4087   7.855   2.811  10.457 -0.1262 -0.3076  0.5543
  260LEU   HD11 4088   7.832   2.842  10.355  0.2762 -0.3989  0.4294
  260LEU   HD12 4089   7.959   2.835  10.479 -0.0938 -0.6587  0.8032
  260LEU   HD13 4090   7.840   2.704  10.467 -0.5573 -0.2362  0.7074
  260LEU   MCD1 4091   7.623   2.879  10.467 -0.2689  0.4779  0.3657
  260LEU   MCD2 4092   7.608   2.829  10.543 -0.1119  0.1505  0.1877
  260LEU    CD2 4093   7.622   2.855  10.507 -0.1878  0.3095  0.2716
  260LEU   HD21 4094   7.606   2.904  10.411 -0.3759  0.6979  0.4947
  260LEU   HD22 4095   7.609   2.748  10.496 -0.1271  0.3413 -0.1526
  260LEU   HD23 4096   7.551   2.894  10.580 -0.0999 -0.0403  0.5474
  260LEU      C 4097   7.754   2.876  10.944  0.3836 -0.1512 -0.0581
  260LEU      O 4098   7.693   2.770  10.962 -0.0508 -0.0532 -0.8428
  261MET      N 4099   7.831   2.933  11.036  0.0723  0.1681  0.0082
  261MET      H 4100   7.873   3.023  11.017 -0.4499  0.4314  0.0722
  261MET     CA 4101   7.860   2.873  11.166  0.4949  0.2794 -0.0310
  261MET     HA 4102   7.780   2.801  11.183  0.4134  0.3922  0.0668
  261MET     CB 4103   7.989   2.794  11.175  0.1975 -0.2103 -0.0154
  261MET    HB1 4104   8.069   2.859  11.155  0.2363 -0.4432  0.4513
  261MET    HB2 4105   7.997   2.755  11.273 -0.2970 -0.4822 -0.3045
  261MET     CG 4106   7.997   2.677  11.077  0.5373  0.0052 -0.2489
  261MET    HG1 4107   7.900   2.634  11.066  0.5757  0.0527 -0.6986
  261MET    HG2 4108   8.021   2.715  10.980  0.9017  0.2199 -0.0710
  261MET     SD 4109   8.114   2.545  11.118  0.3576 -0.1191 -0.1318
  261MET   MCE1 4110   8.071   2.379  11.029 -0.1765 -0.6095  0.9989
  261MET   MCE2 4111   8.007   2.438  10.998 -0.6306 -0.8902  1.3739
  261MET     CE 4112   8.042   2.413  11.017 -0.3738 -0.7254  1.1351
  261MET    HE1 4113   8.098   2.321  11.031 -0.0153 -0.5342  0.9711
  261MET    HE2 4114   7.938   2.397  11.047 -0.0585 -0.8479  2.2435
  261MET    HE3 4115   8.045   2.442  10.912 -1.4892 -1.1594  0.9546
  261MET      C 4116   7.852   2.971  11.282  0.1469  0.3904 -0.1456
  261MET      O 4117   7.923   3.071  11.297  0.3000  0.2409  0.1273
  262ILE      N 4118   7.755   2.943  11.369 -0.0830  0.4711 -0.3735
  262ILE      H 4119   7.692   2.870  11.339 -0.4234  0.9612 -0.9036
  262ILE     CA 4120   7.720   2.996  11.499 -0.1250 -0.2239 -0.0947
  262ILE     HA 4121   7.678   3.095  11.483 -0.1806 -0.2019  0.1659
  262ILE     CB 4122   7.612   2.915  11.570 -0.1064 -0.0275  0.1608
  262ILE     HB 4123   7.527   2.925  11.503 -0.1379  0.0991  0.2198
  262ILE   MCG1 4124   7.666   2.761  11.606 -0.0683 -0.1752 -0.5056
  262ILE   MCG2 4125   7.591   2.750  11.554 -0.6974  0.0287  0.3087
  262ILE    CG2 4126   7.628   2.763  11.580 -0.3703 -0.0712 -0.0865
  262ILE   HG21 4127   7.715   2.739  11.640  0.2682 -0.3089 -1.0538
  262ILE   HG22 4128   7.539   2.720  11.625  0.0117  0.1284  0.8917
  262ILE   HG23 4129   7.641   2.722  11.479 -1.5790 -0.0641 -0.2751
  262ILE    CG1 4130   7.560   2.979  11.699 -0.0668  0.1243  0.1010
  262ILE   HG11 4131   7.624   2.950  11.780 -0.0304  0.2307  0.1411
  262ILE   HG12 4132   7.562   3.086  11.687 -0.0848  0.1354 -0.0181
  262ILE   MCD1 4133   7.404   2.970  11.756  0.0259  0.0025  0.3400
  262ILE   MCD2 4134   7.417   2.894  11.705 -0.1295  0.2197 -0.0337
  262ILE     CD 4135   7.417   2.934  11.729 -0.0526  0.1116  0.1507
  262ILE    HD1 4136   7.369   3.008  11.792  0.1242 -0.1333  0.5794
  262ILE    HD2 4137   7.362   2.925  11.635 -0.2278  0.5882  0.2003
  262ILE    HD3 4138   7.419   2.838  11.780 -0.0437 -0.1288 -0.2913
  262ILE      C 4139   7.839   3.014  11.592  0.0989  0.0016 -0.4210
  262ILE      O 4140   7.846   3.109  11.669  0.5483  0.2077 -0.7108
  263SER      N 4141   7.939   2.926  11.579  0.0279 -0.0931 -0.3323
  263SER      H 4142   7.928   2.851  11.512  0.1009 -0.1556 -0.2737
  263SER     CA 4143   8.063   2.929  11.653 -0.1137  0.1211 -0.1016
  263SER     HA 4144   8.034   2.947  11.757 -0.4075 -0.0038 -0.1607
  263SER     CB 4145   8.128   2.791  11.652  0.0990  0.2198  0.0541
  263SER    HB1 4146   8.224   2.803  11.688  0.0610  0.5659 -0.4504
  263SER    HB2 4147   8.073   2.731  11.713  0.4973  0.5051  0.4113
  263SER     OG 4148   8.138   2.728  11.527 -0.1697 -0.5044  0.3892
  263SER     HG 4149   8.228   2.700  11.513 -0.2616 -0.8588  0.4828
  263SER      C 4150   8.149   3.049  11.615 -0.3259  0.3929  0.2576
  263SER      O 4151   8.249   3.060  11.686  0.0899  0.4536 -0.3154
  264ARG      N 4152   8.119   3.138  11.520  0.0250 -0.0077 -0.2393
  264ARG      H 4153   8.034   3.121  11.468  0.4404 -0.4906 -0.7856
  264ARG     CA 4154   8.191   3.257  11.479 -0.1619  0.1381 -0.1457
  264ARG     HA 4155   8.273   3.275  11.549 -0.3018  0.1875  0.0083
  264ARG     CB 4156   8.247   3.231  11.340  0.2696  0.3030 -0.0068
  264ARG    HB1 4157   8.172   3.185  11.282  0.4544  0.4932 -0.2105
  264ARG    HB2 4158   8.273   3.324  11.298  0.4315  0.2819  0.3107
  264ARG     CG 4159   8.370   3.142  11.338  0.2180  0.2318 -0.0279
  264ARG    HG1 4160   8.446   3.186  11.399  0.5071  0.2748 -0.1254
  264ARG    HG2 4161   8.343   3.045  11.378  0.2744  0.1258  0.2074
  264ARG     CD 4162   8.424   3.124  11.197 -0.3171  0.2485 -0.2403
  264ARG    HD1 4163   8.343   3.088  11.126 -0.5982  0.0671 -0.1917
  264ARG    HD2 4164   8.461   3.222  11.154 -0.4652  0.3890 -0.6557
  264ARG     NE 4165   8.533   3.026  11.207 -0.2788  0.3169  0.0256
  264ARG     HE 4166   8.517   2.946  11.267 -0.3741  0.3361  0.0262
  264ARG     CZ 4167   8.650   3.036  11.143 -0.1344  0.3229  0.2883
  264ARG    NH1 4168   8.669   3.137  11.056 -0.0534  0.1441  0.0985
  264ARG   HH11 4169   8.596   3.204  11.039 -0.1023  0.0080 -0.2422
  264ARG   HH12 4170   8.758   3.145  11.007  0.0565  0.1451  0.2961
  264ARG    NH2 4171   8.746   2.949  11.176 -0.8413 -0.4937  0.2502
  264ARG   HH21 4172   8.729   2.879  11.246 -1.6088 -0.7706 -0.1924
  264ARG   HH22 4173   8.836   2.953  11.130 -0.6061 -0.8324  0.6635
  264ARG      C 4174   8.097   3.376  11.479 -0.3346  0.0049  0.0773
  264ARG      O 4175   7.976   3.362  11.499 -0.3447 -0.0717 -0.0360
  265THR      N 4176   8.150   3.493  11.442 -0.2394 -0.0541  0.0269
  265THR      H 4177   8.250   3.505  11.437 -0.2120 -0.3367 -0.1678
  265THR     CA 4178   8.065   3.605  11.407  0.1724  0.3320  0.2374
  265THR     HA 4179   7.960   3.577  11.420  0.0862  0.7129  0.4060
  265THR     CB 4180   8.100   3.715  11.506  0.6213  0.3069  0.1102
  265THR     HB 4181   8.207   3.735  11.508  0.6063  0.4004  0.0148
  265THR   MCG1 4182   7.978   3.822  11.467  0.1315 -0.1618  0.3282
  265THR   MCG2 4183   8.056   3.871  11.468 -0.0258  0.0999 -0.0181
  265THR    CG2 4184   8.021   3.841  11.469  0.0792 -0.0155  0.1528
  265THR   HG21 4185   7.915   3.815  11.459  0.1247 -0.3841  0.5484
  265THR   HG22 4186   8.034   3.916  11.547  0.0913  0.1611 -0.0184
  265THR   HG23 4187   8.058   3.880  11.374 -0.3669 -0.0542 -0.0412
  265THR    OG1 4188   8.054   3.675  11.633  0.4426 -0.1856 -0.1071
  265THR    HG1 4189   8.129   3.646  11.685  0.1937 -2.6572 -0.8568
  265THR      C 4190   8.088   3.645  11.262  0.1360 -0.2630  0.0631
  265THR      O 4191   8.202   3.669  11.223  0.1468  0.0757  0.2982
  266PRO      N 4192   7.991   3.650  11.170  0.0438 -0.1615  0.1654
  266PRO     CD 4193   7.852   3.619  11.197 -0.0629  0.2121  0.0477
  266PRO    HD1 4194   7.844   3.520  11.244 -0.1253  0.4300 -0.2179
  266PRO    HD2 4195   7.809   3.695  11.265  0.4443  0.1619 -0.0668
  266PRO     CG 4196   7.777   3.620  11.064 -0.7944  0.3727  0.4532
  266PRO    HG1 4197   7.747   3.515  11.033 -1.6060  0.3025  0.4995
  266PRO    HG2 4198   7.682   3.681  11.071 -0.7317  0.9146  0.7017
  266PRO     CB 4199   7.875   3.682  10.965 -0.4797 -0.1256  0.4464
  266PRO    HB1 4200   7.898   3.610  10.883 -0.4092 -0.4761  0.9329
  266PRO    HB2 4201   7.831   3.774  10.920 -0.3151 -0.3849  0.0484
  266PRO     CA 4202   8.002   3.717  11.042 -0.4930  0.2281  0.3159
  266PRO     HA 4203   8.088   3.679  10.988 -0.7510 -0.0620  0.0978
  266PRO      C 4204   8.010   3.868  11.052  0.4615  0.2285 -0.2752
  266PRO      O 4205   7.931   3.931  11.121 -0.1348 -0.4703 -0.3013
  267GLU      N 4206   8.103   3.926  10.976 -0.0622  0.3717 -0.8220
  267GLU      H 4207   8.161   3.866  10.919 -0.8693  0.5084 -1.8480
  267GLU     CA 4208   8.132   4.068  10.964  0.4005  0.3447 -0.1242
  267GLU     HA 4209   8.058   4.119  11.025  0.2737  0.2822 -0.2248
  267GLU     CB 4210   8.268   4.100  11.026  0.2850  0.6185 -0.0099
  267GLU    HB1 4211   8.333   4.023  11.001  0.6652  1.1181 -0.6149
  267GLU    HB2 4212   8.300   4.190  10.985 -0.2179  1.0790  0.5915
  267GLU     CG 4213   8.268   4.115  11.178  0.3396 -0.4494  0.1080
  267GLU    HG1 4214   8.221   4.209  11.205 -0.0985 -0.9599  0.7255
  267GLU    HG2 4215   8.210   4.034  11.222  0.8428 -1.0331 -0.5100
  267GLU     CD 4216   8.411   4.111  11.232  0.3080 -0.0496  0.2281
  267GLU    OE1 4217   8.509   4.090  11.158 -0.0460 -0.6681 -0.0867
  267GLU    OE2 4218   8.432   4.127  11.354  0.1464 -0.2042  0.2777
  267GLU      C 4219   8.123   4.129  10.825  0.0200 -0.1173 -0.3076
  267GLU      O 4220   8.188   4.080  10.733  0.1848 -0.3826 -0.0560
  268VAL      N 4221   8.053   4.241  10.808  0.6175  0.3354  0.1267
  268VAL      H 4222   7.994   4.276  10.883  1.7205  0.9280  0.7637
  268VAL     CA 4223   8.057   4.317  10.685 -0.4560  0.0988 -0.0732
  268VAL     HA 4224   8.096   4.251  10.607 -0.6008  0.0826 -0.1340
  268VAL     CB 4225   7.918   4.363  10.640 -0.4026  0.3093 -0.0263
  268VAL     HB 4226   7.861   4.398  10.726 -0.5696  0.1923 -0.0882
  268VAL   MCG1 4227   7.864   4.464  10.520 -0.1252  0.2690 -0.1881
  268VAL   MCG2 4228   7.955   4.476  10.524 -0.1208  0.1929 -0.0528
  268VAL    CG1 4229   7.910   4.465  10.527 -0.1358  0.2345 -0.1161
  268VAL   HG11 4230   7.806   4.476  10.496 -0.0774  0.3017 -0.2878
  268VAL   HG12 4231   7.947   4.561  10.563 -0.1076  0.2283 -0.1280
  268VAL   HG13 4232   7.970   4.431  10.443 -0.0314  0.1198  0.0036
  268VAL   MCG1 4233   7.804   4.255  10.584 -0.3281  0.9156 -1.4240
  268VAL   MCG2 4234   7.886   4.218  10.565 -0.2454  0.3463 -0.1644
  268VAL    CG2 4235   7.849   4.242  10.577 -0.2919  0.6162 -0.7591
  268VAL   HG21 4236   7.741   4.255  10.584 -0.3579  1.3241 -2.3379
  268VAL   HG22 4237   7.878   4.233  10.473  1.1761  0.2127 -0.3622
  268VAL   HG23 4238   7.878   4.152  10.631 -1.6155  0.5314 -0.1013
  268VAL      C 4239   8.152   4.434  10.699 -0.1545 -0.1507 -0.0070
  268VAL      O 4240   8.148   4.509  10.796  0.3817 -0.6385  0.3993
  269THR      N 4241   8.244   4.455  10.604  0.2237  0.0570  0.3981
  269THR      H 4242   8.245   4.391  10.526  0.6716 -0.3179  0.7010
  269THR     CA 4243   8.345   4.559  10.600  0.0616  0.1949 -0.2720
  269THR     HA 4244   8.341   4.611  10.696  0.2022  0.4265 -0.3905
  269THR     CB 4245   8.485   4.500  10.587 -0.1441 -0.4115  0.1579
  269THR     HB 4246   8.497   4.448  10.492 -0.3483 -0.7111  0.2928
  269THR   MCG1 4247   8.624   4.591  10.587  0.1492 -0.8292 -0.8675
  269THR   MCG2 4248   8.557   4.647  10.615  0.5733 -0.7226 -0.0123
  269THR    CG2 4249   8.586   4.613  10.601  0.3378 -0.7592 -0.4125
  269THR   HG21 4250   8.685   4.578  10.572 -0.0196 -0.9609 -1.5020
  269THR   HG22 4251   8.557   4.696  10.535 -0.0620 -0.4449  0.1450
  269THR   HG23 4252   8.588   4.648  10.704  1.4405 -1.1206 -0.2885
  269THR    OG1 4253   8.527   4.419  10.694 -0.2394 -0.3971  0.2056
  269THR    HG1 4254   8.478   4.337  10.691 -1.1602  0.0766  0.8923
  269THR      C 4255   8.316   4.662  10.492  0.3730  0.1624 -0.3862
  269THR      O 4256   8.305   4.623  10.376  0.3119 -0.0474 -0.3106
  270CYS      N 4257   8.303   4.789  10.529  0.5990  0.1760 -0.3500
  270CYS      H 4258   8.301   4.811  10.628  1.3118  0.2522 -0.3414
  270CYS     CA 4259   8.291   4.900  10.437 -0.1196  0.0714 -0.3938
  270CYS     HA 4260   8.276   4.859  10.337 -0.2465  0.2526 -0.4508
  270CYS     CB 4261   8.166   4.981  10.473  0.2100  0.3168  0.2256
  270CYS    HB1 4262   8.088   4.914  10.488 -0.1245  0.3637  0.9601
  270CYS    HB2 4263   8.182   5.024  10.566  0.7691  0.7161  0.3049
  270CYS     SG 4264   8.109   5.110  10.360  0.2763 -0.0376 -0.2175
  270CYS      C 4265   8.425   4.972  10.438  0.0019 -0.1526  0.1294
  270CYS      O 4266   8.466   5.031  10.538 -0.5165 -0.0468  0.2858
  271VAL      N 4267   8.508   4.950  10.336 -0.3340 -0.3305 -0.1097
  271VAL      H 4268   8.477   4.889  10.262 -0.4849 -0.2935 -0.0772
  271VAL     CA 4269   8.641   5.006  10.319 -0.3537 -0.2624 -0.0423
  271VAL     HA 4270   8.680   5.029  10.418 -0.4952 -0.2587  0.0134
  271VAL     CB 4271   8.735   4.905  10.254 -0.1720 -0.2377  0.1820
  271VAL     HB 4272   8.695   4.884  10.155 -0.2425 -0.5298  0.2711
  271VAL   MCG1 4273   8.897   4.920  10.218 -0.2171 -0.5952 -0.1849
  271VAL   MCG2 4274   8.869   5.003  10.245  0.0015 -0.5043 -0.2343
  271VAL    CG1 4275   8.876   4.959  10.233 -0.1109 -0.5355 -0.1915
  271VAL   HG11 4276   8.941   4.879  10.197 -0.3397 -0.7081 -0.2255
  271VAL   HG12 4277   8.874   5.039  10.159 -0.1140 -0.6279 -0.2928
  271VAL   HG13 4278   8.915   4.998  10.327  0.1650 -0.4834 -0.3242
  271VAL   MCG1 4279   8.762   4.747  10.301 -0.3884 -0.2141  0.3880
  271VAL   MCG2 4280   8.709   4.785  10.367  0.0583  0.0851  0.5856
  271VAL    CG2 4281   8.735   4.773  10.330 -0.1655 -0.0724  0.4728
  271VAL   HG21 4282   8.794   4.699  10.275 -0.6616 -0.3666  0.3221
  271VAL   HG22 4283   8.779   4.787  10.429  0.3934  0.0223  0.2196
  271VAL   HG23 4284   8.633   4.737  10.341 -0.2232  0.2452  1.0850
  271VAL      C 4285   8.637   5.135  10.239  0.5396 -0.3340 -0.2225
  271VAL      O 4286   8.597   5.134  10.123 -0.1629 -0.0668  0.0013
  272VAL      N 4287   8.676   5.247  10.300  0.4841 -0.1548 -0.5087
  272VAL      H 4288   8.695   5.244  10.400  0.8900 -0.1904 -0.5829
  272VAL     CA 4289   8.695   5.374  10.233 -0.0414  0.0787 -0.2196
  272VAL     HA 4290   8.656   5.361  10.132 -0.0610  0.1210 -0.2179
  272VAL     CB 4291   8.619   5.494  10.292  0.0485  0.1640 -0.2772
  272VAL     HB 4292   8.674   5.529  10.379  0.3283  0.1347 -0.4387
  272VAL   MCG1 4293   8.658   5.621  10.192  0.5974  0.2400  0.0237
  272VAL   MCG2 4294   8.568   5.604  10.178  0.7759 -0.0567 -0.8307
  272VAL    CG1 4295   8.613   5.607  10.190  0.6576  0.0949 -0.3977
  272VAL   HG11 4296   8.711   5.654  10.182  0.6037  0.4091  0.5255
  272VAL   HG12 4297   8.584   5.567  10.093  1.7140 -0.0508 -0.6826
  272VAL   HG13 4298   8.540   5.681  10.222  0.0904 -0.1233 -1.1222
  272VAL   MCG1 4299   8.462   5.488  10.346  0.2889  0.6447  0.4907
  272VAL   MCG2 4300   8.488   5.401  10.334 -0.0532  0.5666  0.3196
  272VAL    CG2 4301   8.482   5.447  10.338  0.1144  0.5853  0.3738
  272VAL   HG21 4302   8.420   5.533  10.363  0.5119  0.7730  0.7198
  272VAL   HG22 4303   8.434   5.390  10.258 -0.4611  0.7753  0.5755
  272VAL   HG23 4304   8.492   5.383  10.426  0.3409  0.5093  0.2928
  272VAL      C 4305   8.842   5.411  10.219  0.0150 -0.1765 -0.2978
  272VAL      O 4306   8.914   5.389  10.316  0.1200  0.0950 -0.3112
  273VAL      N 4307   8.889   5.465  10.106  0.1951 -0.5184 -0.3888
  273VAL      H 4308   8.825   5.471  10.027  0.5095 -0.8991 -0.6795
  273VAL     CA 4309   9.022   5.517  10.083  0.2803 -0.4410  0.2358
  273VAL     HA 4310   9.078   5.512  10.176  0.3288 -0.7834  0.1922
  273VAL     CB 4311   9.089   5.427   9.979 -0.1049  0.1196 -0.5202
  273VAL     HB 4312   9.034   5.439   9.886 -0.2995  0.4596 -0.3633
  273VAL   MCG1 4313   9.243   5.434   9.917 -0.1126  0.0358 -0.5477
  273VAL   MCG2 4314   9.239   5.500   9.981  0.0755 -0.2497 -0.2307
  273VAL    CG1 4315   9.234   5.465   9.951 -0.0226 -0.0966 -0.3951
  273VAL   HG11 4316   9.274   5.400   9.873 -0.2124  0.1701 -0.7188
  273VAL   HG12 4317   9.238   5.569   9.917  0.2158  0.0547  0.0913
  273VAL   HG13 4318   9.293   5.453  10.041 -0.0122 -0.6691 -0.4685
  273VAL   MCG1 4319   9.089   5.261   9.977  0.2400  0.1147 -0.2840
  273VAL   MCG2 4320   9.066   5.285  10.062 -0.8781  0.2013 -0.5802
  273VAL    CG2 4321   9.078   5.280  10.018 -0.3090  0.1562 -0.4363
  273VAL   HG21 4322   9.102   5.218   9.931  0.8886  0.0683 -0.0858
  273VAL   HG22 4323   9.148   5.258  10.098 -1.2436  0.4036  0.4930
  273VAL   HG23 4324   8.977   5.258  10.051 -0.7186  0.0229 -1.6556
  273VAL      C 4325   9.006   5.662  10.041  0.3690 -0.4668  0.1118
  273VAL      O 4326   8.917   5.698   9.964  0.9544 -0.6893 -0.6965
  274ASP      N 4327   9.106   5.743  10.076  0.4627 -0.2824 -0.5602
  274ASP      H 4328   9.189   5.701  10.115  1.0591 -0.2003 -1.6522
  274ASP     CA 4329   9.111   5.888  10.065 -0.1706 -0.1959  0.1031
  274ASP     HA 4330   9.217   5.910  10.079 -0.1645 -0.1351 -0.0348
  274ASP     CB 4331   9.084   5.935   9.922  0.0961 -0.2879  0.0207
  274ASP    HB1 4332   9.134   5.872   9.860  0.4661 -0.1650  0.1330
  274ASP    HB2 4333   8.984   5.928   9.906  0.1295 -0.5741 -0.2823
  274ASP     CG 4334   9.126   6.077   9.885 -0.1777 -0.1609  0.1946
  274ASP    OD1 4335   9.167   6.152   9.976  0.4653 -0.4916  0.1841
  274ASP    OD2 4336   9.120   6.112   9.765  0.5204  0.4054  0.3144
  274ASP      C 4337   9.046   5.952  10.186  0.3133  0.1747  0.1758
  274ASP      O 4338   9.115   5.971  10.286  0.4482  0.5487  0.0134
  275VAL      N 4339   8.916   5.984  10.183  0.1339 -0.5288 -0.0067
  275VAL      H 4340   8.864   5.951  10.103  0.0639 -1.8353  0.5193
  275VAL     CA 4341   8.838   6.060  10.279  0.1273  0.3729 -0.7004
  275VAL     HA 4342   8.737   6.066  10.239  0.2184  0.5006 -0.9165
  275VAL     CB 4343   8.829   5.987  10.412 -0.1108  0.4526 -0.6724
  275VAL     HB 4344   8.927   5.977  10.458 -0.0687  0.7608 -0.6900
  275VAL   MCG1 4345   8.738   6.031  10.544  0.2193 -0.3064 -0.1762
  275VAL   MCG2 4346   8.716   6.091  10.477 -0.4816 -0.3465 -0.0023
  275VAL    CG1 4347   8.732   6.057  10.506 -0.1302 -0.2908 -0.1159
  275VAL   HG11 4348   8.733   6.008  10.603  0.6471 -0.4233 -0.1774
  275VAL   HG12 4349   8.762   6.161  10.518 -0.7358 -0.1055 -0.1287
  275VAL   HG13 4350   8.631   6.053  10.465 -0.3161 -0.8754  0.3567
  275VAL   MCG1 4351   8.758   5.838  10.437  0.6607  0.2401  0.4024
  275VAL   MCG2 4352   8.763   5.849  10.346  0.0398 -0.1139  0.3137
  275VAL    CG2 4353   8.764   5.850  10.393  0.3293  0.0809  0.3111
  275VAL   HG21 4354   8.742   5.806  10.490  1.1263  0.3868  0.6444
  275VAL   HG22 4355   8.671   5.862  10.337 -0.0832 -0.5476  0.8345
  275VAL   HG23 4356   8.831   5.785  10.337  0.2587  0.1376  0.1578
  275VAL      C 4357   8.886   6.203  10.300  0.2431  0.2583 -0.1598
  275VAL      O 4358   8.808   6.298  10.299  0.1745  0.2128  0.3638
  276SER      N 4359   9.019   6.211  10.311  0.2376 -0.3105  0.4441
  276SER      H 4360   9.069   6.123  10.317  0.0885 -0.3562  1.2891
  276SER     CA 4361   9.103   6.328  10.316 -0.0494 -0.0827  0.0368
  276SER     HA 4362   9.203   6.294  10.290 -0.0818  0.0532 -0.2763
  276SER     CB 4363   9.065   6.431  10.209 -0.1738  0.2486  0.3948
  276SER    HB1 4364   9.148   6.494  10.193 -0.3357  0.1109  0.6940
  276SER    HB2 4365   9.040   6.379  10.121 -0.1202  0.5140  0.5305
  276SER     OG 4366   8.955   6.511  10.246 -0.1495  0.3904  0.1622
  276SER     HG 4367   8.884   6.454  10.276 -0.4186  0.4623 -0.3320
  276SER      C 4368   9.115   6.389  10.455  0.4515 -0.0931  0.0035
  276SER      O 4369   9.025   6.373  10.538  0.2347 -0.3430 -0.2746
  277HIS      N 4370   9.224   6.464  10.475  0.4403 -0.1352  0.2266
  277HIS      H 4371   9.301   6.457  10.410  0.7257 -0.1215  0.5567
  277HIS     CA 4372   9.239   6.556  10.586 -0.3632 -0.1623  0.3750
  277HIS     HA 4373   9.189   6.512  10.672 -0.3464 -0.1824  0.3746
  277HIS     CB 4374   9.389   6.555  10.616 -0.2246 -0.2835 -0.2842
  277HIS    HB1 4375   9.431   6.466  10.576 -0.2024 -0.4957 -0.5612
  277HIS    HB2 4376   9.435   6.636  10.564 -0.1233 -0.1166 -0.5312
  277HIS     CG 4377   9.425   6.564  10.762 -0.2434 -0.3462 -0.2757
  277HIS    ND1 4378   9.364   6.499  10.868  0.2370 -1.1810 -0.4888
  277HIS    CE1 4379   9.424   6.539  10.980  0.1125 -1.0227 -0.4773
  277HIS    HE1 4380   9.394   6.511  11.080  0.3011 -1.7869 -0.6194
  277HIS    NE2 4381   9.527   6.619  10.949 -0.4626  0.0866  0.3325
  277HIS    HE2 4382   9.592   6.660  11.015 -1.3328  1.1261  0.5884
  277HIS    CD2 4383   9.531   6.635  10.812 -0.2148 -0.7346  0.2302
  277HIS    HD2 4384   9.602   6.693  10.756  0.2594 -1.2752  0.2584
  277HIS      C 4385   9.180   6.695  10.565 -0.1761 -0.1508 -0.1131
  277HIS      O 4386   9.150   6.739  10.454  0.5672 -0.4234 -0.4353
  278GLU      N 4387   9.153   6.762  10.677  0.7774  0.1505 -0.0475
  278GLU      H 4388   9.186   6.723  10.765  1.6861  0.2881 -0.3078
  278GLU     CA 4389   9.080   6.886  10.686  0.7803  0.1020  0.8195
  278GLU     HA 4390   9.091   6.921  10.789  0.8085  0.1769  0.7906
  278GLU     CB 4391   9.130   6.999  10.596 -0.2680 -0.1208 -0.0821
  278GLU    HB1 4392   9.119   6.969  10.493 -0.7317 -0.5226 -0.4597
  278GLU    HB2 4393   9.071   7.088  10.615 -0.6115  0.3178 -0.2704
  278GLU     CG 4394   9.277   7.030  10.625 -0.1880 -0.3951 -0.1927
  278GLU    HG1 4395   9.287   7.060  10.728  0.0453 -0.3924 -0.0775
  278GLU    HG2 4396   9.335   6.940  10.610 -0.2208 -0.5655 -0.2601
  278GLU     CD 4397   9.331   7.140  10.534 -0.3769 -0.4436 -0.3667
  278GLU    OE1 4398   9.260   7.243  10.526  0.4195  0.1797  0.2527
  278GLU    OE2 4399   9.440   7.132  10.474 -0.4071  0.3184 -0.5472
  278GLU      C 4400   8.932   6.861  10.665  0.8972  0.1343 -0.1161
  278GLU      O 4401   8.856   6.949  10.705  0.1892 -0.0979 -0.8928
  279ASP      N 4402   8.884   6.743  10.627  0.1523  0.2928  0.2725
  279ASP      H 4403   8.949   6.677  10.585  0.0041 -0.0848  0.6232
  279ASP     CA 4404   8.747   6.697  10.638  0.0727  0.4232 -0.1178
  279ASP     HA 4405   8.695   6.771  10.698 -0.2291  0.1839 -0.0775
  279ASP     CB 4406   8.678   6.696  10.502 -0.1477 -0.6141 -0.0166
  279ASP    HB1 4407   8.718   6.774  10.445 -0.1237 -1.0694 -0.8249
  279ASP    HB2 4408   8.701   6.605  10.455 -0.3588 -1.1078  0.6104
  279ASP     CG 4409   8.527   6.712  10.505 -0.1193 -0.3778  0.3279
  279ASP    OD1 4410   8.460   6.632  10.436  0.2365 -0.3846 -0.0221
  279ASP    OD2 4411   8.467   6.802  10.567 -0.3477 -0.1703 -0.1880
  279ASP      C 4412   8.725   6.563  10.708  1.0242  0.1172 -0.3751
  279ASP      O 4413   8.623   6.503  10.676  0.9668 -0.2173  0.4045
  280PRO      N 4414   8.801   6.509  10.803  0.2900  0.0509  0.1844
  280PRO     CD 4415   8.914   6.569  10.871  0.2403  0.1190  0.2056
  280PRO    HD1 4416   8.999   6.582  10.801  0.2885  0.1593  0.2267
  280PRO    HD2 4417   8.887   6.669  10.912  0.1936  0.1414  0.1957
  280PRO     CG 4418   8.952   6.474  10.985  0.1866  0.1041  0.2116
  280PRO    HG1 4419   9.064   6.483  11.012  0.2370 -0.1110  0.0591
  280PRO    HG2 4420   8.893   6.496  11.081  0.3538  0.2891  0.2694
  280PRO     CB 4421   8.918   6.338  10.926 -0.1722  0.1314  0.3495
  280PRO    HB1 4422   9.004   6.296  10.861 -0.2825 -0.0715  0.4928
  280PRO    HB2 4423   8.897   6.259  11.007 -0.3884  0.4027  0.4299
  280PRO     CA 4424   8.795   6.369  10.842 -0.0731  0.0632  0.1754
  280PRO     HA 4425   8.794   6.307  10.753  0.1161  0.0736  0.1664
  280PRO      C 4426   8.670   6.340  10.925 -0.0630 -0.2430  0.0843
  280PRO      O 4427   8.656   6.224  10.964 -0.0075 -0.3369 -0.1722
  281GLN      N 4428   8.576   6.430  10.955  0.2113 -0.0860  0.4794
  281GLN      H 4429   8.598   6.527  10.936  0.7193  0.0261  1.4949
  281GLN     CA 4430   8.445   6.408  11.013 -0.1457 -0.1562 -0.3360
  281GLN     HA 4431   8.461   6.346  11.101 -0.3300 -0.2772 -0.3867
  281GLN     CB 4432   8.393   6.542  11.064  0.2914 -0.2028  0.2482
  281GLN    HB1 4433   8.469   6.587  11.124  0.2837 -0.9551  0.6783
  281GLN    HB2 4434   8.371   6.604  10.980  0.8602  0.2694  0.5534
  281GLN     CG 4435   8.267   6.527  11.148 -0.0541  0.1409 -0.1946
  281GLN    HG1 4436   8.194   6.474  11.091 -0.3397  0.3128 -0.5143
  281GLN    HG2 4437   8.291   6.468  11.235 -0.6354 -0.1662  0.1128
  281GLN     CD 4438   8.208   6.659  11.193  0.7614  0.6650 -0.6198
  281GLN    OE1 4439   8.105   6.695  11.137 -0.5019 -0.5312  0.7652
  281GLN    NE2 4440   8.262   6.727  11.295  0.0432  0.4558 -0.0851
  281GLN   HE21 4441   8.343   6.689  11.343 -0.7236 -0.0130  0.9170
  281GLN   HE22 4442   8.222   6.815  11.324  0.2668  0.7664 -0.6828
  281GLN      C 4443   8.352   6.329  10.921 -0.3500 -0.2020 -0.0915
  281GLN      O 4444   8.253   6.380  10.870 -0.2145  0.4322  0.2611
  282VAL      N 4445   8.394   6.203  10.901  0.5612  0.0461  0.1590
  282VAL      H 4446   8.482   6.172  10.941  0.6623  0.2949  0.1376
  282VAL     CA 4447   8.316   6.110  10.824  0.3510  0.3683 -0.0230
  282VAL     HA 4448   8.245   6.172  10.769  0.4478  0.5171  0.0210
  282VAL     CB 4449   8.394   6.038  10.714  0.1081 -0.0405  0.0667
  282VAL     HB 4450   8.445   6.114  10.654  0.2899 -0.0868  0.1597
  282VAL   MCG1 4451   8.507   5.915  10.718 -0.0582 -0.2105 -0.3474
  282VAL   MCG2 4452   8.502   5.948  10.804  0.3273 -0.1828 -0.3336
  282VAL    CG1 4453   8.500   5.937  10.759  0.1333 -0.1894 -0.3216
  282VAL   HG11 4454   8.530   5.876  10.674 -0.2904 -0.2559 -0.4299
  282VAL   HG12 4455   8.586   5.989  10.798  0.3715 -0.3107 -0.6707
  282VAL   HG13 4456   8.458   5.872  10.836  0.3371 -0.1082 -0.1423
  282VAL   MCG1 4457   8.319   5.958  10.589  0.3356  0.6207 -0.5012
  282VAL   MCG2 4458   8.254   5.974  10.652  0.2842  0.0132 -0.3912
  282VAL    CG2 4459   8.291   5.969  10.624  0.3006  0.3006 -0.4227
  282VAL   HG21 4460   8.340   5.935  10.533  0.4036  1.0594 -0.6616
  282VAL   HG22 4461   8.249   5.884  10.677  0.5193 -0.1830 -1.0138
  282VAL   HG23 4462   8.212   6.040  10.600  0.1168  0.2693  0.0577
  282VAL      C 4463   8.229   6.026  10.916  0.4355  0.9003  0.5480
  282VAL      O 4464   8.268   5.940  10.995  0.2222 -0.3541 -0.6431
  283LYS      N 4465   8.102   6.068  10.923  0.3121  0.6646 -0.1764
  283LYS      H 4466   8.079   6.158  10.882  0.2000  0.3595 -0.8178
  283LYS     CA 4467   7.991   5.996  10.982  0.3523  0.6789 -0.0856
  283LYS     HA 4468   8.027   5.952  11.076  0.4513  0.9478  0.0055
  283LYS     CB 4469   7.871   6.085  11.015 -0.0447  0.1803 -0.1621
  283LYS    HB1 4470   7.904   6.167  11.077 -0.4076  0.3779 -0.2353
  283LYS    HB2 4471   7.829   6.123  10.924 -0.2130 -0.0896 -0.1929
  283LYS     CG 4472   7.765   6.005  11.091  0.3002 -0.2172 -0.0918
  283LYS    HG1 4473   7.734   5.920  11.030  0.2803 -0.1268 -0.2398
  283LYS    HG2 4474   7.807   5.968  11.185  0.6140 -0.4098 -0.2818
  283LYS     CD 4475   7.645   6.094  11.119  0.2349 -0.4718  0.4507
  283LYS    HD1 4476   7.675   6.183  11.181  0.4857 -1.0623  0.4175
  283LYS    HD2 4477   7.600   6.131  11.024  0.3788 -0.5854  0.8337
  283LYS     CE 4478   7.546   6.007  11.196 -0.3816  0.2565  0.5039
  283LYS    HE1 4479   7.528   5.916  11.140 -0.1884  0.3644  0.9539
  283LYS    HE2 4480   7.589   5.979  11.291 -0.8552  0.8837  0.5033
  283LYS   MNZ1 4481   7.401   6.049  11.244 -0.7368 -0.0998 -0.2146
  283LYS   MNZ2 4482   7.424   6.108  11.195 -0.5117  0.1004  0.1204
  283LYS     NZ 4483   7.418   6.076  11.219 -0.6148  0.0103 -0.0255
  283LYS    HZ1 4484   7.361   6.022  11.282 -0.9356 -0.2836 -0.5445
  283LYS    HZ2 4485   7.435   6.167  11.258 -0.9663 -0.0987  0.3958
  283LYS    HZ3 4486   7.369   6.086  11.131 -0.1030  0.2437 -0.2923
  283LYS      C 4487   7.964   5.882  10.885  0.3559  0.2927  0.3557
  283LYS      O 4488   7.933   5.902  10.767  0.1111 -0.1629  0.3403
  284PHE      N 4489   7.954   5.760  10.936 -0.4508  0.3082  0.2601
  284PHE      H 4490   7.995   5.745  11.028 -1.3450  0.5928  0.7248
  284PHE     CA 4491   7.892   5.642  10.878  0.2451 -0.1977  0.5126
  284PHE     HA 4492   7.888   5.655  10.770  0.4035 -0.2239  0.5023
  284PHE     CB 4493   7.970   5.515  10.910 -0.2543 -0.5846  0.2118
  284PHE    HB1 4494   7.985   5.512  11.013 -0.1918 -1.0418  0.4737
  284PHE    HB2 4495   7.908   5.433  10.889 -0.6181 -0.6033 -0.0417
  284PHE     CG 4496   8.102   5.493  10.842 -0.3773 -0.3818 -0.0982
  284PHE    CD1 4497   8.223   5.543  10.893 -0.2887 -0.0508 -0.6195
  284PHE    HD1 4498   8.220   5.599  10.985 -0.6158  0.7814 -1.1172
  284PHE    CE1 4499   8.347   5.524  10.831  0.1858 -0.2431  0.3486
  284PHE    HE1 4500   8.437   5.567  10.872  0.1037 -0.5046  0.8223
  284PHE     CZ 4501   8.350   5.447  10.714  0.1884 -0.3686  0.4308
  284PHE     HZ 4502   8.442   5.435  10.660  0.3495 -0.7743  0.7873
  284PHE    CE2 4503   8.233   5.386  10.667  0.1862  0.0067 -0.0721
  284PHE    HE2 4504   8.237   5.323  10.579  0.1674  0.8581 -0.7124
  284PHE    CD2 4505   8.111   5.406  10.733  0.2105 -0.7351  0.2169
  284PHE    HD2 4506   8.022   5.354  10.699  0.5634 -1.6512  0.6366
  284PHE      C 4507   7.751   5.624  10.932 -0.0370  0.2712 -0.0488
  284PHE      O 4508   7.727   5.624  11.052 -0.2764 -0.0648 -0.0914
  285ASN      N 4509   7.657   5.592  10.841  0.4668  0.3390 -0.6056
  285ASN      H 4510   7.676   5.607  10.743  0.7493  0.1774 -0.5801
  285ASN     CA 4511   7.529   5.537  10.879  0.4721  0.4975 -0.3487
  285ASN     HA 4512   7.518   5.530  10.987  0.5798  0.8911 -0.3099
  285ASN     CB 4513   7.425   5.630  10.818  0.2881  0.1771 -0.5317
  285ASN    HB1 4514   7.440   5.631  10.718  0.1347 -0.1863 -0.5341
  285ASN    HB2 4515   7.333   5.591  10.839  0.3853  0.1646 -0.2418
  285ASN     CG 4516   7.423   5.776  10.864  0.1789  0.3602 -1.0995
  285ASN    OD1 4517   7.508   5.861  10.840  0.7056  0.2176  0.0945
  285ASN    ND2 4518   7.319   5.822  10.934  0.3794  0.0374 -0.5724
  285ASN   HD21 4519   7.242   5.761  10.956  0.8202 -0.2961  0.1094
  285ASN   HD22 4520   7.318   5.919  10.964  0.0906  0.1266 -0.8552
  285ASN      C 4521   7.518   5.400  10.813 -0.3381  0.3020  0.1604
  285ASN      O 4522   7.538   5.380  10.693 -0.7973  0.0269  0.1234
  286TRP      N 4523   7.474   5.300  10.890  0.0805 -0.0771 -0.0846
  286TRP      H 4524   7.459   5.317  10.988  0.8051 -0.2451  0.0629
  286TRP     CA 4525   7.445   5.167  10.842 -0.5976 -0.1035  0.3687
  286TRP     HA 4526   7.480   5.162  10.739 -0.8041 -0.0644  0.2947
  286TRP     CB 4527   7.530   5.069  10.922  0.4145  0.2459 -0.2406
  286TRP    HB1 4528   7.504   5.079  11.017  0.5900 -0.0681 -1.2894
  286TRP    HB2 4529   7.500   4.978  10.897  1.0599  1.2842 -0.5374
  286TRP     CG 4530   7.680   5.067  10.918  0.4486 -0.2576  0.7317
  286TRP    CD1 4531   7.770   5.135  10.993  0.3005  0.5026  0.2415
  286TRP    HD1 4532   7.746   5.212  11.064  0.5248  1.2689 -0.4737
  286TRP    NE1 4533   7.898   5.092  10.964  0.0094 -0.3908  0.2302
  286TRP    HE1 4534   7.979   5.121  11.017  0.0665 -1.0793  0.5410
  286TRP    CE2 4535   7.900   5.006  10.855 -0.0060 -0.0768 -0.0218
  286TRP    CZ2 4536   7.996   4.922  10.797  0.0056  0.1018 -0.2633
  286TRP    HZ2 4537   8.099   4.929  10.827  0.0958  0.4393 -0.6309
  286TRP    CH2 4538   7.956   4.830  10.700 -0.0333 -0.1570 -0.0046
  286TRP    HH2 4539   8.028   4.760  10.660 -0.2797 -0.6799  0.4458
  286TRP    CZ3 4540   7.824   4.828  10.653  0.0161  0.4693 -0.1948
  286TRP    HZ3 4541   7.795   4.761  10.573  0.0513  0.8485 -0.5286
  286TRP    CE3 4542   7.730   4.913  10.713 -0.0777  0.3719 -0.2008
  286TRP    HE3 4543   7.631   4.919  10.671 -0.1016  0.2956 -0.1550
  286TRP    CD2 4544   7.762   4.992  10.825 -0.0139  0.3620 -0.2116
  286TRP      C 4545   7.296   5.137  10.838 -0.6004 -0.0548 -0.0252
  286TRP      O 4546   7.221   5.189  10.921 -0.1438  0.1327  0.2784
  287TYR      N 4547   7.250   5.060  10.739  0.2344  0.5069 -0.8855
  287TYR      H 4548   7.312   5.034  10.664  0.1740  1.5744 -1.3447
  287TYR     CA 4549   7.114   5.011  10.733  0.3349  0.1054 -0.1503
  287TYR     HA 4550   7.066   5.030  10.829  0.6484  0.6189 -0.0863
  287TYR     CB 4551   7.044   5.095  10.626  0.0074 -0.3297 -0.2863
  287TYR    HB1 4552   7.083   5.068  10.536  0.0315 -0.4261 -0.7744
  287TYR    HB2 4553   6.946   5.067  10.624 -0.4120 -0.5622 -0.2842
  287TYR     CG 4554   7.048   5.245  10.634  0.1698 -0.3554  0.1781
  287TYR    CD1 4555   7.156   5.321  10.586 -0.0652  0.1855  0.4858
  287TYR    HD1 4556   7.241   5.270  10.545  0.5713  0.5052  1.3359
  287TYR    CE1 4557   7.156   5.461  10.591 -0.9650  0.2383 -0.3504
  287TYR    HE1 4558   7.240   5.516  10.552 -1.5765  0.4679 -1.4048
  287TYR     CZ 4559   7.047   5.531  10.648 -0.8003  0.1660  0.0645
  287TYR     OH 4560   7.063   5.666  10.657  0.0528  0.0390  0.7508
  287TYR     HH 4561   6.991   5.708  10.705 -0.0590  0.3246  0.3331
  287TYR    CE2 4562   6.944   5.455  10.706 -0.5261  0.1624  0.5529
  287TYR    HE2 4563   6.862   5.505  10.756 -0.0107 -0.1822  1.8361
  287TYR    CD2 4564   6.947   5.315  10.701 -0.2463  0.1892 -0.9619
  287TYR    HD2 4565   6.868   5.259  10.750 -1.1610  0.0445 -2.4698
  287TYR      C 4566   7.101   4.862  10.701 -0.1981 -0.0121  0.5645
  287TYR      O 4567   7.177   4.811  10.619 -0.5973 -0.0025  0.1756
  288VAL      N 4568   7.007   4.787  10.760 -0.5884  0.1669  0.1836
  288VAL      H 4569   6.941   4.834  10.819 -1.0157  0.2210 -0.3226
  288VAL     CA 4570   6.990   4.644  10.748 -0.2251  0.1210  0.1881
  288VAL     HA 4571   7.059   4.607  10.672 -0.0674  0.4044  0.1900
  288VAL     CB 4572   7.016   4.571  10.879 -0.2545 -0.3399 -0.0592
  288VAL     HB 4573   6.940   4.600  10.951 -0.1465 -0.4790  0.1125
  288VAL   MCG1 4574   7.014   4.405  10.895 -0.6739 -0.3341 -0.0455
  288VAL   MCG2 4575   6.994   4.422  10.807  0.5098 -0.3272 -0.3384
  288VAL    CG1 4576   7.004   4.421  10.852 -0.0899 -0.3312 -0.1860
  288VAL   HG11 4577   7.023   4.366  10.944 -1.3703 -0.3369  0.1104
  288VAL   HG12 4578   6.904   4.398  10.816  0.3214 -0.2143 -1.5202
  288VAL   HG13 4579   7.077   4.391  10.777  0.8972 -0.4358  0.7610
  288VAL   MCG1 4580   7.151   4.564  10.976  0.0684 -0.7236 -0.5225
  288VAL   MCG2 4581   7.170   4.626  10.911 -0.3233 -0.1250 -0.0947
  288VAL    CG2 4582   7.154   4.594  10.941 -0.1332 -0.4205 -0.2971
  288VAL   HG21 4583   7.165   4.530  11.029  0.3322 -1.1070 -0.8311
  288VAL   HG22 4584   7.231   4.569  10.868 -0.2747  0.3992 -0.7496
  288VAL   HG23 4585   7.164   4.698  10.970 -0.3705 -0.6112  0.5188
  288VAL      C 4586   6.848   4.627  10.696 -0.0965 -0.5030  0.0242
  288VAL      O 4587   6.756   4.655  10.773  0.1824  0.4273  0.0344
  289ASP      N 4588   6.837   4.574  10.574  0.2000  0.1568 -0.2979
  289ASP      H 4589   6.921   4.532  10.536  0.5021  1.1555 -0.8020
  289ASP     CA 4590   6.723   4.567  10.485 -0.0562 -0.2108  0.0531
  289ASP     HA 4591   6.763   4.527  10.391  0.0049 -0.1756  0.0646
  289ASP     CB 4592   6.620   4.463  10.530  0.0640 -0.4855 -0.2951
  289ASP    HB1 4593   6.670   4.389  10.582  0.2030 -0.6320 -0.9592
  289ASP    HB2 4594   6.553   4.510  10.593  0.3780 -0.8578  0.0436
  289ASP     CG 4595   6.540   4.396  10.419 -0.4228 -0.0638 -0.2076
  289ASP    OD1 4596   6.475   4.292  10.443 -0.2454 -0.0684  0.2768
  289ASP    OD2 4597   6.541   4.444  10.304 -0.0025 -0.4221 -0.3604
  289ASP      C 4598   6.682   4.710  10.453  0.3346 -0.1510 -0.1955
  289ASP      O 4599   6.721   4.767  10.351  0.7192 -0.3104 -0.1437
  290GLY      N 4600   6.610   4.778  10.543 -0.2473 -0.1210 -0.6691
  290GLY      H 4601   6.568   4.727  10.620 -1.3666 -0.1857 -1.2758
  290GLY     CA 4602   6.588   4.921  10.538  0.6568  0.0434 -0.4413
  290GLY    HA1 4603   6.644   4.956  10.464  1.6878 -0.2029  0.5162
  290GLY    HA2 4604   6.490   4.933  10.519  1.1616  0.5281 -1.5385
  290GLY      C 4605   6.619   5.005  10.660 -0.5022 -0.1111 -0.0091
  290GLY      O 4606   6.612   5.128  10.660 -0.9786 -0.1336 -0.0864
  291VAL      N 4607   6.640   4.938  10.774  0.5823  0.0191 -0.1050
  291VAL      H 4608   6.655   4.838  10.764  2.0801  0.2247 -0.2811
  291VAL     CA 4609   6.643   4.985  10.910 -0.0506 -0.2077 -0.0038
  291VAL     HA 4610   6.575   5.071  10.916 -0.0786 -0.2156 -0.2079
  291VAL     CB 4611   6.586   4.878  11.002 -0.0850 -0.0043  0.2159
  291VAL     HB 4612   6.660   4.799  11.017 -0.0651  0.0337  0.3238
  291VAL   MCG1 4613   6.545   4.912  11.160  0.1700  0.4372  0.1889
  291VAL   MCG2 4614   6.571   4.992  11.122  0.3418  0.2919 -0.0075
  291VAL    CG1 4615   6.559   4.949  11.135  0.2402  0.3476  0.0963
  291VAL   HG11 4616   6.524   4.876  11.208  0.1262  0.5935  0.2873
  291VAL   HG12 4617   6.651   4.995  11.170  0.4014  0.1824 -0.0994
  291VAL   HG13 4618   6.483   5.025  11.120  0.4259  0.5186  0.0160
  291VAL   MCG1 4619   6.441   4.798  10.984 -0.0397  0.0762 -0.5654
  291VAL   MCG2 4620   6.461   4.834  10.902  0.6114 -0.2492 -0.5698
  291VAL    CG2 4621   6.457   4.819  10.946  0.2688 -0.0829 -0.5319
  291VAL   HG21 4622   6.405   4.764  11.024 -0.3726  0.2612 -0.7048
  291VAL   HG22 4623   6.393   4.899  10.909  0.6102 -0.1502 -1.3139
  291VAL   HG23 4624   6.481   4.751  10.864  0.8224 -0.4153 -0.1113
  291VAL      C 4625   6.780   5.034  10.955 -0.0815 -0.0111 -0.1196
  291VAL      O 4626   6.879   4.962  10.942  0.2307  0.3185  0.3410
  292GLN      N 4627   6.788   5.158  11.005  0.1813 -0.0921  0.0431
  292GLN      H 4628   6.707   5.217  10.998  0.2351 -0.0166  0.0598
  292GLN     CA 4629   6.905   5.216  11.069  0.0907 -0.0553  0.1741
  292GLN     HA 4630   6.990   5.189  11.007  0.1497  0.0299  0.2172
  292GLN     CB 4631   6.896   5.368  11.065  0.3394 -0.0256  0.6593
  292GLN    HB1 4632   6.827   5.396  10.989 -0.2489  0.2679  1.3530
  292GLN    HB2 4633   6.863   5.403  11.160  1.2383 -0.2593  1.0221
  292GLN     CG 4634   7.031   5.433  11.034  0.1541 -0.0799 -0.3322
  292GLN    HG1 4635   7.103   5.394  11.101  0.9965 -0.3495 -0.9370
  292GLN    HG2 4636   7.059   5.407  10.935 -0.5132  0.1762 -0.8912
  292GLN     CD 4637   7.032   5.585  11.046 -0.2656 -0.1160  0.2385
  292GLN    OE1 4638   7.141   5.641  11.054 -0.0539 -0.5242  0.2779
  292GLN    NE2 4639   6.916   5.651  11.050 -0.2633 -0.0660 -0.3999
  292GLN   HE21 4640   6.829   5.600  11.044 -0.2652 -0.0018 -1.2488
  292GLN   HE22 4641   6.916   5.752  11.058 -0.2598 -0.0921 -0.0343
  292GLN      C 4642   6.935   5.161  11.208 -0.0315 -0.2740  0.1148
  292GLN      O 4643   6.840   5.144  11.283  0.0038  0.3489  0.3092
  293VAL      N 4644   7.062   5.137  11.241  0.1126  0.4816  0.1413
  293VAL      H 4645   7.138   5.182  11.192 -0.0551  1.2416  0.5403
  293VAL     CA 4646   7.093   5.047  11.350  0.2497  0.0819 -0.2272
  293VAL     HA 4647   6.996   5.011  11.384  0.2803  0.1032 -0.1171
  293VAL     CB 4648   7.166   4.920  11.306  0.4012 -0.0132  0.2810
  293VAL     HB 4649   7.177   4.851  11.389  0.5901  0.1552  0.3989
  293VAL   MCG1 4650   7.103   4.813  11.195  0.0159 -0.1651  0.6419
  293VAL   MCG2 4651   7.059   4.893  11.182  0.7085  0.1421 -0.0256
  293VAL    CG1 4652   7.085   4.856  11.194  0.3639 -0.0117  0.3071
  293VAL   HG11 4653   7.115   4.752  11.182 -0.4171 -0.3536  1.0571
  293VAL   HG12 4654   6.979   4.860  11.219  0.2650  1.0045 -0.1647
  293VAL   HG13 4655   7.102   4.910  11.101  1.2172 -0.6843  0.0465
  293VAL   MCG1 4656   7.308   4.906  11.220  0.2542 -0.0008  0.0327
  293VAL   MCG2 4657   7.310   4.990  11.258 -0.0498  0.3174 -0.6347
  293VAL    CG2 4658   7.303   4.947  11.242  0.1158  0.1503 -0.2747
  293VAL   HG21 4659   7.334   4.859  11.185  0.3868 -0.1650  0.3366
  293VAL   HG22 4660   7.296   5.033  11.175 -0.4708 -0.3942 -0.9518
  293VAL   HG23 4661   7.376   4.967  11.320  0.2276  1.1281 -0.6061
  293VAL      C 4662   7.157   5.108  11.474  0.5964 -0.3577 -0.1837
  293VAL      O 4663   7.192   5.035  11.567 -0.1755 -0.4649  0.0449
  294HIS      N 4664   7.175   5.240  11.478  0.0371 -0.2905  0.6150
  294HIS      H 4665   7.119   5.302  11.421 -0.6050 -0.2806  1.2336
  294HIS     CA 4666   7.276   5.297  11.565  0.0920  0.0617  0.3234
  294HIS     HA 4667   7.286   5.399  11.530  0.0297  0.0221  0.1891
  294HIS     CB 4668   7.230   5.312  11.709 -0.4438 -0.0461  0.1678
  294HIS    HB1 4669   7.198   5.216  11.746 -0.9037  0.0048 -0.1469
  294HIS    HB2 4670   7.314   5.340  11.771 -0.6019 -0.4375  0.5393
  294HIS     CG 4671   7.120   5.412  11.729 -0.1959  0.2754 -0.0561
  294HIS    ND1 4672   7.116   5.540  11.675 -0.1218  0.2849 -0.0387
  294HIS    CE1 4673   7.005   5.601  11.717 -0.1732 -0.0108  0.2628
  294HIS    HE1 4674   6.970   5.699  11.689 -0.3424 -0.0627  0.2925
  294HIS    NE2 4675   6.946   5.514  11.801 -0.0828  0.0888  0.4299
  294HIS    HE2 4676   6.862   5.536  11.853  0.4449  0.3585  1.1966
  294HIS    CD2 4677   7.010   5.392  11.809 -0.5621 -0.2637 -0.6666
  294HIS    HD2 4678   6.982   5.304  11.865 -1.0859 -0.8081 -1.7395
  294HIS      C 4679   7.413   5.236  11.538 -0.1179 -0.2761 -0.0064
  294HIS      O 4680   7.453   5.222  11.422 -0.2245 -0.0823 -0.0673
  295ASN      N 4681   7.489   5.193  11.639  0.3093 -0.0719 -0.2361
  295ASN      H 4682   7.463   5.212  11.735  0.6746  0.2842 -0.2027
  295ASN     CA 4683   7.611   5.119  11.612  0.1676 -0.3051 -0.2365
  295ASN     HA 4684   7.656   5.170  11.528  0.3028 -0.3048 -0.1633
  295ASN     CB 4685   7.713   5.132  11.725 -0.1770  0.1020  0.0358
  295ASN    HB1 4686   7.669   5.094  11.812 -0.4969  0.5504  0.1049
  295ASN    HB2 4687   7.795   5.074  11.700 -0.1378 -0.1241  0.5722
  295ASN     CG 4688   7.761   5.273  11.755 -0.1450  0.2106 -0.5044
  295ASN    OD1 4689   7.771   5.311  11.872  0.2756 -0.1657 -0.4100
  295ASN    ND2 4690   7.792   5.362  11.661  0.0597  0.6057 -0.0729
  295ASN   HD21 4691   7.783   5.337  11.563  0.2563  1.0133 -0.1981
  295ASN   HD22 4692   7.824   5.454  11.687  0.0181  0.4969  0.3793
  295ASN      C 4693   7.584   4.977  11.563 -0.0361 -0.2051 -0.4169
  295ASN      O 4694   7.650   4.932  11.470 -0.1749 -0.2170 -0.5101
  296ALA      N 4695   7.500   4.893  11.624 -0.3920  0.3376 -0.1379
  296ALA      H 4696   7.429   4.934  11.682 -0.7087  0.4773 -0.6080
  296ALA     CA 4697   7.498   4.748  11.616  0.4176  0.3029  0.0720
  296ALA     HA 4698   7.445   4.714  11.705  0.5378  0.3389  0.1581
  296ALA   MCB1 4699   7.414   4.663  11.500 -0.0912  0.1011  0.5793
  296ALA   MCB2 4700   7.399   4.752  11.482  0.1996  0.0816  0.2251
  296ALA     CB 4701   7.411   4.709  11.497  0.0707  0.1010  0.3870
  296ALA    HB1 4702   7.407   4.601  11.489 -0.3362  0.0744  0.8569
  296ALA    HB2 4703   7.310   4.748  11.511  0.2327  0.5255  0.3982
  296ALA    HB3 4704   7.453   4.751  11.406  0.0675 -0.4411  0.1311
  296ALA      C 4705   7.636   4.685  11.622  0.2520 -0.0663  0.0146
  296ALA      O 4706   7.666   4.598  11.540  0.5006 -0.3103  0.3599
  297LYS      N 4707   7.716   4.738  11.714 -0.2535  0.3011  0.2557
  297LYS      H 4708   7.677   4.801  11.781 -0.4550  0.2935  0.1466
  297LYS     CA 4709   7.858   4.712  11.726 -0.2559  0.2445  0.1617
  297LYS     HA 4710   7.892   4.771  11.810 -0.1827  0.0999  0.2346
  297LYS     CB 4711   7.881   4.566  11.766 -0.2422  0.1625 -0.1337
  297LYS    HB1 4712   7.805   4.540  11.833 -0.1760  0.0494 -0.0873
  297LYS    HB2 4713   7.876   4.508  11.680 -0.3550  0.3126 -0.2422
  297LYS     CG 4714   8.014   4.538  11.834 -0.1632  0.0281 -0.3421
  297LYS    HG1 4715   8.102   4.547  11.761 -0.3986 -0.5871 -0.6111
  297LYS    HG2 4716   8.035   4.612  11.919  0.2327  0.3399 -0.7813
  297LYS     CD 4717   7.996   4.396  11.886 -0.3073  0.3178  0.4385
  297LYS    HD1 4718   7.918   4.394  11.962 -0.0381  0.9682  0.5331
  297LYS    HD2 4719   7.967   4.330  11.803 -0.5882  0.1113  0.8883
  297LYS     CE 4720   8.128   4.348  11.945 -0.4350 -0.0125  0.4588
  297LYS    HE1 4721   8.205   4.375  11.880 -0.5016 -0.1199  0.5598
  297LYS    HE2 4722   8.142   4.396  12.036 -0.4606 -0.1512  0.3762
  297LYS   MNZ1 4723   8.177   4.202  11.985 -0.3280 -0.0513  0.1892
  297LYS   MNZ2 4724   8.103   4.192  11.957 -0.5501  0.0239  0.7188
  297LYS     NZ 4725   8.139   4.203  11.970 -0.4389 -0.0135  0.4542
  297LYS    HZ1 4726   8.230   4.182  12.009 -0.1764 -0.1030 -0.1752
  297LYS    HZ2 4727   8.067   4.174  12.034 -0.0236  0.1078  0.9863
  297LYS    HZ3 4728   8.128   4.153  11.883 -1.1199 -0.0463  0.5486
  297LYS      C 4729   7.943   4.758  11.608  0.2146 -0.1675  0.3310
  297LYS      O 4730   8.059   4.718  11.597  0.1832 -0.2375  0.2468
  298THR      N 4731   7.899   4.858  11.531 -0.1310 -0.6459 -0.1146
  298THR      H 4732   7.801   4.883  11.535 -0.2922 -1.1709 -0.4888
  298THR     CA 4733   7.983   4.934  11.442 -0.2755 -0.4649 -0.0975
  298THR     HA 4734   8.011   4.871  11.357 -0.1199 -0.4029 -0.0932
  298THR     CB 4735   7.917   5.061  11.388 -0.2682 -0.4687 -0.1158
  298THR     HB 4736   7.889   5.120  11.475 -0.1574 -0.6220  0.0257
  298THR   MCG1 4737   8.025   5.118  11.275  0.0027 -0.0786  0.3301
  298THR   MCG2 4738   8.000   5.191  11.325 -0.4617 -0.1678  0.2418
  298THR    CG2 4739   8.008   5.150  11.304 -0.2310 -0.1390  0.2677
  298THR   HG21 4740   8.057   5.090  11.228  0.2954  0.0392  0.4578
  298THR   HG22 4741   7.949   5.228  11.256 -0.3124 -0.3412  0.0350
  298THR   HG23 4742   8.084   5.196  11.368 -0.6504  0.1209  0.5839
  298THR    OG1 4743   7.799   5.038  11.315 -0.4745  0.1314  0.0206
  298THR    HG1 4744   7.740   4.984  11.368 -0.8847  0.7986  0.2708
  298THR      C 4745   8.110   4.979  11.513 -0.3092  0.7113 -0.7166
  298THR      O 4746   8.109   5.042  11.619 -0.0780 -0.0154 -0.2604
  299LYS      N 4747   8.220   4.937  11.450 -0.1506 -0.2510  0.1448
  299LYS      H 4748   8.213   4.871  11.374 -0.0434 -1.2534  0.9532
  299LYS     CA 4749   8.352   4.984  11.489 -0.1395 -0.0015 -0.1856
  299LYS     HA 4750   8.340   5.069  11.556 -0.1018 -0.0172 -0.1595
  299LYS     CB 4751   8.414   4.868  11.566 -0.3143 -0.1198 -0.2218
  299LYS    HB1 4752   8.334   4.808  11.621 -0.4120 -0.0679 -0.2744
  299LYS    HB2 4753   8.468   4.797  11.497 -0.3619 -0.1676 -0.2358
  299LYS     CG 4754   8.510   4.934  11.665 -0.2861 -0.2443 -0.1645
  299LYS    HG1 4755   8.582   4.981  11.609 -0.4795 -0.4612 -0.1018
  299LYS    HG2 4756   8.456   5.002  11.719 -0.2220 -0.4281 -0.3774
  299LYS     CD 4757   8.580   4.841  11.763 -0.0785  0.1913  0.1029
  299LYS    HD1 4758   8.506   4.781  11.813  0.0887  0.8882  0.3145
  299LYS    HD2 4759   8.648   4.778  11.710 -0.6523  0.2083  0.1752
  299LYS     CE 4760   8.657   4.921  11.868  0.6966 -0.3706 -0.0272
  299LYS    HE1 4761   8.732   4.977  11.818  0.9809 -1.3548 -0.1435
  299LYS    HE2 4762   8.591   4.988  11.915  1.3800  0.0950 -0.3357
  299LYS   MNZ1 4763   8.689   4.819  11.984 -0.0557  0.4446  0.9319
  299LYS   MNZ2 4764   8.760   4.852  11.966  0.4091 -0.9193 -0.1051
  299LYS     NZ 4765   8.722   4.839  11.971  0.1972 -0.2426  0.3960
  299LYS    HZ1 4766   8.653   4.781  12.016 -0.4692  1.4054  1.7240
  299LYS    HZ2 4767   8.792   4.780  11.928 -1.0970 -1.9825  0.4227
  299LYS    HZ3 4768   8.765   4.899  12.040  1.8132 -0.0627 -0.6669
  299LYS      C 4769   8.439   5.026  11.372 -0.1648 -0.0267 -0.2138
  299LYS      O 4770   8.472   4.942  11.288 -0.0895 -0.0378 -0.1727
  300PRO      N 4771   8.486   5.151  11.368  0.6365 -0.2917  0.5155
  300PRO     CD 4772   8.429   5.266  11.435  0.5148  0.0509 -0.1578
  300PRO    HD1 4773   8.320   5.272  11.415  0.6893 -0.0218 -0.5541
  300PRO    HD2 4774   8.444   5.258  11.544  0.1910  0.4510 -0.1879
  300PRO     CG 4775   8.500   5.390  11.381  0.5926 -0.0436 -0.2747
  300PRO    HG1 4776   8.428   5.479  11.368  0.7145  0.1488 -0.0963
  300PRO    HG2 4777   8.585   5.426  11.451  0.8633 -0.1521 -0.4578
  300PRO     CB 4778   8.553   5.339  11.247  0.1220 -0.2560 -0.3848
  300PRO    HB1 4779   8.474   5.346  11.165 -0.0997 -0.1825 -0.1822
  300PRO    HB2 4780   8.643   5.399  11.212  0.1459 -0.4517 -0.7014
  300PRO     CA 4781   8.591   5.194  11.277 -0.0725 -0.2976 -0.3372
  300PRO     HA 4782   8.592   5.134  11.186  0.0100 -0.6310 -0.1202
  300PRO      C 4783   8.727   5.191  11.346 -0.3165  0.2869  0.1896
  300PRO      O 4784   8.739   5.183  11.468 -0.1290 -0.0180  0.1526
  301ARG      N 4785   8.833   5.206  11.267 -0.3841 -0.0387  0.0343
  301ARG      H 4786   8.822   5.195  11.167 -0.4025  0.0687  0.0243
  301ARG     CA 4787   8.967   5.237  11.314 -0.3818 -0.4911  0.3370
  301ARG     HA 4788   8.958   5.308  11.396 -0.4516 -0.6675  0.4840
  301ARG     CB 4789   9.036   5.112  11.367 -0.2945 -0.4858  0.2366
  301ARG    HB1 4790   8.960   5.039  11.402 -0.2639 -0.4398  1.2994
  301ARG    HB2 4791   9.095   5.065  11.287 -0.9019 -1.2287 -0.1779
  301ARG     CG 4792   9.127   5.153  11.482  0.6000  0.4931 -0.7695
  301ARG    HG1 4793   9.190   5.235  11.451  0.9780 -0.3499 -2.2490
  301ARG    HG2 4794   9.066   5.184  11.567  1.2417  2.0331 -0.8676
  301ARG     CD 4795   9.214   5.036  11.525  0.0678  0.4982  0.4299
  301ARG    HD1 4796   9.152   4.950  11.537 -0.2780  1.3903  1.0779
  301ARG    HD2 4797   9.284   5.016  11.447 -0.3467 -0.2438  0.8628
  301ARG     NE 4798   9.288   5.058  11.649  0.5344  0.3107  0.1917
  301ARG     HE 4799   9.294   5.156  11.673  1.5142  0.3376 -0.0861
  301ARG     CZ 4800   9.348   4.975  11.735 -0.1000 -0.1378  0.2080
  301ARG    NH1 4801   9.355   4.841  11.724 -0.7888 -0.1715  0.0337
  301ARG   HH11 4802   9.313   4.794  11.645 -0.8678  0.1669 -0.1299
  301ARG   HH12 4803   9.403   4.788  11.795 -1.2293 -0.5352  0.0656
  301ARG    NH2 4804   9.403   5.037  11.839  0.5006  0.1846 -0.2857
  301ARG   HH21 4805   9.396   5.138  11.847  1.2209  0.2999 -0.9372
  301ARG   HH22 4806   9.450   4.984  11.911  0.2329  0.3121 -0.0069
  301ARG      C 4807   9.040   5.306  11.199  0.0746 -0.2297  0.7740
  301ARG      O 4808   9.043   5.242  11.095  0.3051  0.5397  0.2936
  302GLU      N 4809   9.100   5.422  11.222 -0.0132 -0.0477  0.1284
  302GLU      H 4810   9.114   5.451  11.318 -0.0780  0.1452  0.0803
  302GLU     CA 4811   9.150   5.513  11.121  0.1028  0.1558  0.3640
  302GLU     HA 4812   9.088   5.507  11.031  0.1004  0.1487  0.3657
  302GLU     CB 4813   9.152   5.657  11.173  0.0419  0.2815  0.0275
  302GLU    HB1 4814   9.213   5.662  11.265  0.0832  0.6350  0.1628
  302GLU    HB2 4815   9.195   5.724  11.097  0.0813  0.2981 -0.1566
  302GLU     CG 4816   9.008   5.698  11.204 -0.1315 -0.1096 -0.2425
  302GLU    HG1 4817   8.953   5.725  11.109 -0.4125  0.1529 -0.4971
  302GLU    HG2 4818   8.951   5.612  11.251 -0.5341 -0.4731 -0.3927
  302GLU     CD 4819   9.016   5.817  11.298  0.6102 -0.3642  0.0318
  302GLU    OE1 4820   9.099   5.907  11.274 -0.3805  0.4629 -0.4030
  302GLU    OE2 4821   8.931   5.824  11.389 -0.0828  0.2743 -0.6407
  302GLU      C 4822   9.292   5.468  11.090  0.1027  0.4052 -0.0134
  302GLU      O 4823   9.371   5.445  11.181 -0.5415 -0.1003  0.4349
  303GLN      N 4824   9.333   5.458  10.963  0.1404 -0.1627  0.0415
  303GLN      H 4825   9.269   5.484  10.890 -0.0539 -0.7900 -0.0277
  303GLN     CA 4826   9.463   5.411  10.920  0.2141  0.1357 -0.0644
  303GLN     HA 4827   9.526   5.397  11.008  0.2692  0.3930 -0.0620
  303GLN     CB 4828   9.443   5.275  10.853  0.1993 -0.1382  0.4808
  303GLN    HB1 4829   9.384   5.290  10.768  0.0458 -0.4141  0.8724
  303GLN    HB2 4830   9.537   5.238  10.827 -0.0024  0.1462  0.4423
  303GLN     CG 4831   9.373   5.171  10.940  0.6822 -0.4239  0.5337
  303GLN    HG1 4832   9.422   5.168  11.036  1.4374 -1.0452  0.3059
  303GLN    HG2 4833   9.271   5.201  10.955  0.6950 -0.3216  1.5433
  303GLN     CD 4834   9.375   5.032  10.878  0.1354 -0.0140 -0.4591
  303GLN    OE1 4835   9.280   4.987  10.816 -0.1953 -0.3259  0.2437
  303GLN    NE2 4836   9.489   4.962  10.885  0.2370  0.1922  0.0704
  303GLN   HE21 4837   9.570   5.002  10.930 -0.1719  0.1558  0.8841
  303GLN   HE22 4838   9.493   4.870  10.845  0.7231  0.3844 -0.3419
  303GLN      C 4839   9.532   5.509  10.826 -0.0173  0.3397 -0.0227
  303GLN      O 4840   9.481   5.543  10.719 -0.8110  0.0452  0.2434
  304GLN      N 4841   9.654   5.549  10.861 -0.0730  0.0390  0.5331
  304GLN      H 4842   9.696   5.509  10.944 -0.1936 -0.0051  0.5727
  304GLN     CA 4843   9.735   5.645  10.788 -0.3571  0.1242  0.3283
  304GLN     HA 4844   9.667   5.713  10.737 -0.5419 -0.0492  0.3405
  304GLN     CB 4845   9.821   5.728  10.883 -0.0568  0.4123 -0.1865
  304GLN    HB1 4846   9.879   5.662  10.939  0.4172  0.6028 -0.4666
  304GLN    HB2 4847   9.881   5.790  10.825 -0.5441  0.5292 -0.5548
  304GLN     CG 4848   9.742   5.815  10.980  0.2617  0.2711  0.2041
  304GLN    HG1 4849   9.740   5.916  10.943  0.6130  0.1353  0.5469
  304GLN    HG2 4850   9.641   5.779  10.986  0.4432  0.4998  0.0219
  304GLN     CD 4851   9.802   5.815  11.120 -0.1336  0.0053  0.3788
  304GLN    OE1 4852   9.879   5.729  11.163 -0.1091 -0.1167  0.0946
  304GLN    NE2 4853   9.763   5.913  11.202  0.0266 -0.1618  0.6569
  304GLN   HE21 4854   9.697   5.982  11.170  0.2456  0.1202  0.8042
  304GLN   HE22 4855   9.800   5.918  11.296 -0.0715 -0.5703  0.7198
  304GLN      C 4856   9.816   5.572  10.682 -0.3144  0.1718  0.3280
  304GLN      O 4857   9.878   5.469  10.706  0.2185  0.4028 -0.0278
  305TYR      N 4858   9.811   5.613  10.555  0.4175 -0.2382  0.1564
  305TYR      H 4859   9.782   5.709  10.541  0.9482 -0.1111 -0.1066
  305TYR     CA 4860   9.840   5.543  10.432  0.4236 -0.3405  0.2162
  305TYR     HA 4861   9.912   5.462  10.446  0.4334 -0.4021 -0.1678
  305TYR     CB 4862   9.705   5.492  10.382  0.0175  0.4196  0.5140
  305TYR    HB1 4863   9.625   5.548  10.431  0.3054  0.3388  1.3247
  305TYR    HB2 4864   9.694   5.516  10.276 -0.5066  1.2002  0.6280
  305TYR     CG 4865   9.683   5.344  10.402 -0.0926  0.3099 -0.3306
  305TYR    CD1 4866   9.624   5.290  10.517  0.0081  0.1224 -0.3663
  305TYR    HD1 4867   9.583   5.356  10.592 -0.3419  0.3146 -0.7226
  305TYR    CE1 4868   9.617   5.152  10.538  0.2137  0.2522  0.6962
  305TYR    HE1 4869   9.567   5.110  10.624  1.0917  0.3959  1.2987
  305TYR     CZ 4870   9.677   5.068  10.442 -0.2196  0.6151  0.0946
  305TYR     OH 4871   9.669   4.934  10.465 -0.3479  0.6236  0.0969
  305TYR     HH 4872   9.715   4.881  10.399 -0.9035  0.5477 -0.2449
  305TYR    CE2 4873   9.723   5.118  10.318 -0.2348  0.0597 -0.1439
  305TYR    HE2 4874   9.753   5.052  10.239 -0.8531 -0.1318 -0.2277
  305TYR    CD2 4875   9.728   5.257  10.302  0.4254  0.0698  0.0987
  305TYR    HD2 4876   9.768   5.298  10.210  1.4184 -0.0345  0.4554
  305TYR      C 4877   9.886   5.645  10.329 -0.4775  0.0744  0.2042
  305TYR      O 4878   9.861   5.764  10.346 -0.1125  0.1043  0.5686
  306ASN      N 4879   9.958   5.600  10.225  0.2457  0.9449  0.3119
  306ASN      H 4880  10.001   5.510  10.238  1.9431  1.7480  0.9460
  306ASN     CA 4881   9.987   5.660  10.097 -0.7229  0.2320 -0.2585
  306ASN     HA 4882  10.076   5.611  10.059 -0.9303 -0.0335 -0.4163
  306ASN     CB 4883   9.876   5.630   9.996 -0.7181  0.5471 -0.3584
  306ASN    HB1 4884   9.853   5.533  10.005 -1.6947  0.5620  0.1361
  306ASN    HB2 4885   9.796   5.687  10.022 -0.5655  1.4749 -0.9305
  306ASN     CG 4886   9.902   5.656   9.848  0.3896 -0.4009 -0.3548
  306ASN    OD1 4887   9.976   5.751   9.822  0.2912 -0.0423  0.5977
  306ASN    ND2 4888   9.838   5.582   9.757 -0.4414  0.1468 -0.2432
    1UYB     C1 4889   9.731   5.486   9.771 -0.2286 -0.0839 -0.1784
  306ASN   HD22 4890   9.855   5.598   9.659  0.2155 -0.5543 -0.2656
  306ASN      C 4891  10.023   5.806  10.121  0.1601 -0.0048 -0.1131
  306ASN      O 4892  10.113   5.831  10.201 -0.0414  0.1332  0.0706
  307SER      N 4893   9.934   5.899  10.086  0.2274  0.0889 -0.0357
  307SER      H 4894   9.854   5.869  10.031  0.2620  0.2260 -0.1595
  307SER     CA 4895   9.938   6.039  10.121  0.2833  0.0241  0.2295
  307SER     HA 4896  10.021   6.055  10.189  0.0987  0.0474  0.4492
  307SER     CB 4897   9.963   6.125   9.997  0.1626  0.1559  0.2962
  307SER    HB1 4898   9.969   6.232  10.026 -0.3390  0.1111  0.3591
  307SER    HB2 4899  10.059   6.096   9.950  0.3314  0.5405  0.5245
  307SER     OG 4900   9.857   6.106   9.907  0.4795 -0.1595 -0.0183
  307SER     HG 4901   9.887   6.127   9.819  1.0955 -1.4176 -0.1623
  307SER      C 4902   9.810   6.080  10.192 -0.1261 -0.3709 -0.2616
  307SER      O 4903   9.781   6.200  10.200  0.2975 -0.2755 -0.1058
  308THR      N 4904   9.713   5.995  10.227 -0.3587 -0.2324 -0.5638
  308THR      H 4905   9.737   5.897  10.221 -0.9522 -0.3477 -1.8406
  308THR     CA 4906   9.577   6.018  10.271  0.0731  0.1412  0.6306
  308THR     HA 4907   9.578   6.083  10.359  0.2379  0.1318  0.6356
  308THR     CB 4908   9.499   6.086  10.160  0.0358 -0.6982  0.1279
  308THR     HB 4909   9.551   6.178  10.133 -0.0865 -0.6539  0.0372
  308THR   MCG1 4910   9.483   6.022  10.007  0.5030 -0.4227 -0.0394
  308THR   MCG2 4911   9.521   5.956  10.058  0.1813 -0.5775  0.0042
  308THR    CG2 4912   9.502   5.994  10.038  0.3281 -0.5093 -0.0112
  308THR   HG21 4913   9.460   6.046   9.952  0.7560 -0.2918 -0.0927
  308THR   HG22 4914   9.605   5.965  10.017  0.3593 -0.6666  0.3395
  308THR   HG23 4915   9.443   5.905  10.059  0.0780 -0.4344 -0.3796
  308THR    OG1 4916   9.365   6.120  10.190 -0.0404 -0.5262 -0.3674
  308THR    HG1 4917   9.315   6.121  10.109  0.2932 -0.3136 -0.5783
  308THR      C 4918   9.523   5.881  10.310 -0.3211 -0.0240 -0.4380
  308THR      O 4919   9.569   5.774  10.272  0.5671 -0.0441  0.6003
  309TYR      N 4920   9.418   5.888  10.393 -0.2473 -0.1914 -0.3285
  309TYR      H 4921   9.364   5.973  10.399 -0.4237 -0.2944 -0.4554
  309TYR     CA 4922   9.380   5.776  10.476 -0.0406 -0.0324 -0.0122
  309TYR     HA 4923   9.465   5.746  10.536  0.1402  0.2540 -0.1225
  309TYR     CB 4924   9.272   5.830  10.568  0.1220 -0.1248  0.2337
  309TYR    HB1 4925   9.189   5.865  10.509 -0.1814 -0.6021  0.4416
  309TYR    HB2 4926   9.232   5.750  10.627  0.6454 -0.0750  0.5989
  309TYR     CG 4927   9.315   5.941  10.661  0.0139  0.3100 -0.2269
  309TYR    CD1 4928   9.399   5.913  10.769  0.0303 -0.1507 -0.3574
  309TYR    HD1 4929   9.427   5.810  10.789  0.8616 -0.0814 -1.0500
  309TYR    CE1 4930   9.449   6.014  10.853 -1.1588 -0.0307  0.2423
  309TYR    HE1 4931   9.521   5.992  10.930 -2.2798 -0.4221  1.2496
  309TYR     CZ 4932   9.400   6.144  10.832 -0.0244  0.4189  0.2358
  309TYR     OH 4933   9.445   6.242  10.915 -0.0698  0.6737 -0.0328
  309TYR     HH 4934   9.417   6.330  10.889 -0.6687  0.5293  0.0931
  309TYR    CE2 4935   9.301   6.171  10.735  0.2957  0.3024 -0.1302
  309TYR    HE2 4936   9.258   6.270  10.728  0.5398  0.3910 -0.4051
  309TYR    CD2 4937   9.259   6.069  10.649  0.1559  0.3805 -0.1554
  309TYR    HD2 4938   9.184   6.088  10.574  0.1535  0.4948 -0.1240
  309TYR      C 4939   9.321   5.652  10.409  0.5353 -0.3015 -0.0334
  309TYR      O 4940   9.260   5.663  10.303  0.1322 -0.1866  0.2051
  310ARG      N 4941   9.305   5.546  10.488 -0.7478  0.0398  0.2168
  310ARG      H 4942   9.364   5.543  10.570 -1.9100  0.5522  1.1361
  310ARG     CA 4943   9.217   5.432  10.477 -0.3632 -0.2318 -0.1137
  310ARG     HA 4944   9.155   5.443  10.387 -0.2394 -0.2850 -0.2050
  310ARG     CB 4945   9.289   5.298  10.471 -0.2590 -0.1797 -0.0045
  310ARG    HB1 4946   9.374   5.310  10.413 -0.4139 -0.2558 -0.2999
  310ARG    HB2 4947   9.315   5.272  10.568  0.0663  0.0558  0.0076
  310ARG     CG 4948   9.209   5.182  10.412 -0.3914 -0.3505  0.5004
  310ARG    HG1 4949   9.120   5.164  10.474 -0.2460 -0.6096  1.0214
  310ARG    HG2 4950   9.178   5.207  10.310 -1.1148 -0.5414  0.4387
  310ARG     CD 4951   9.296   5.057  10.410  0.2813  0.1074  0.3646
  310ARG    HD1 4952   9.398   5.081  10.374  0.2716  0.6286  0.3254
  310ARG    HD2 4953   9.307   5.016  10.513  0.5853 -0.0268  0.4013
  310ARG     NE 4954   9.233   4.957  10.323  0.5503  0.0494  0.2356
  310ARG     HE 4955   9.181   5.000  10.248  1.1518  0.1397 -0.1454
  310ARG     CZ 4956   9.232   4.823  10.324 -0.0357  0.0509  0.2561
  310ARG    NH1 4957   9.302   4.761  10.420 -0.0777  0.0430  0.2812
  310ARG   HH11 4958   9.353   4.815  10.488  0.1833  0.0356  0.0930
  310ARG   HH12 4959   9.303   4.660  10.424 -0.3703  0.0445  0.4888
  310ARG    NH2 4960   9.170   4.752  10.229  0.4208 -0.0882  0.0605
  310ARG   HH21 4961   9.123   4.798  10.153  1.0343 -0.1996 -0.4086
  310ARG   HH22 4962   9.171   4.651  10.233  0.1512 -0.0815  0.3819
  310ARG      C 4963   9.128   5.447  10.599 -0.4648  0.2949 -0.2480
  310ARG      O 4964   9.166   5.449  10.716  0.0881  0.2436 -0.4214
  311VAL      N 4965   8.997   5.441  10.574 -0.4165  0.2262 -0.4832
  311VAL      H 4966   8.964   5.426  10.479 -0.4735  0.6618 -0.5362
  311VAL     CA 4967   8.898   5.455  10.679 -0.0779 -0.3571 -0.0703
  311VAL     HA 4968   8.946   5.443  10.776  0.0985 -0.8459 -0.2120
  311VAL     CB 4969   8.834   5.594  10.670  0.2470 -0.1797  0.3393
  311VAL     HB 4970   8.783   5.601  10.575  0.4609 -0.0969  0.2291
  311VAL   MCG1 4971   8.711   5.658  10.763  0.1563  0.7508 -0.3992
  311VAL   MCG2 4972   8.742   5.585  10.809 -0.6579  0.5165 -0.1920
  311VAL    CG1 4973   8.732   5.620  10.780 -0.2277  0.5966 -0.2663
  311VAL   HG11 4974   8.673   5.708  10.755  0.5667  1.0430 -0.6416
  311VAL   HG12 4975   8.666   5.534  10.790 -0.9391  1.0780 -0.6316
  311VAL   HG13 4976   8.783   5.637  10.875 -0.6516  0.2238  0.0412
  311VAL   MCG1 4977   8.910   5.742  10.672  0.4159 -0.2616  0.0723
  311VAL   MCG2 4978   8.977   5.678  10.679  0.3685 -0.3331 -0.1232
  311VAL    CG2 4979   8.939   5.705  10.675  0.3855 -0.2919 -0.0086
  311VAL   HG21 4980   8.889   5.802  10.669  0.4714 -0.2394  0.1268
  311VAL   HG22 4981   8.995   5.698  10.769  0.6709 -0.3334 -0.1795
  311VAL   HG23 4982   9.007   5.694  10.591  0.1130 -0.3837 -0.2224
  311VAL      C 4983   8.790   5.349  10.662  0.0428 -0.3836 -0.7403
  311VAL      O 4984   8.686   5.362  10.598 -0.4343  0.3568  0.1340
  312VAL      N 4985   8.820   5.236  10.727  0.0526 -0.1118 -0.2575
  312VAL      H 4986   8.903   5.235  10.784 -0.0792  0.2337 -0.0563
  312VAL     CA 4987   8.746   5.111  10.724  0.2816 -0.2574  0.0494
  312VAL     HA 4988   8.687   5.108  10.632  0.3145 -0.5548  0.0374
  312VAL     CB 4989   8.837   4.989  10.728  0.1732 -0.3295  0.4703
  312VAL     HB 4990   8.881   4.982  10.827 -0.0045 -0.4394  0.5414
  312VAL   MCG1 4991   8.787   4.834  10.697 -0.3768 -0.0969  0.1627
  312VAL   MCG2 4992   8.710   4.884  10.707 -0.2063  0.2163 -0.0574
  312VAL    CG1 4993   8.753   4.865  10.703 -0.2704  0.0418  0.0718
  312VAL   HG11 4994   8.818   4.779  10.686 -0.5660 -0.2187  0.2220
  312VAL   HG12 4995   8.690   4.845  10.790 -0.6523  0.2228 -0.1576
  312VAL   HG13 4996   8.689   4.880  10.616  0.0901  0.3873 -0.1347
  312VAL   MCG1 4997   8.948   5.033  10.611 -0.1425 -0.1093  0.2474
  312VAL   MCG2 4998   8.963   4.943  10.629  0.4196  0.0420  0.6060
  312VAL    CG2 4999   8.950   4.988  10.625  0.1402 -0.0473  0.4287
  312VAL   HG21 5000   8.961   5.087  10.581 -0.4942 -0.1485  0.0193
  312VAL   HG22 5001   9.043   4.960  10.674  0.3455  0.7254  0.5095
  312VAL   HG23 5002   8.927   4.916  10.547  0.5457 -0.5165  0.7284
  312VAL      C 5003   8.650   5.111  10.842  0.1797  0.3157 -0.0237
  312VAL      O 5004   8.693   5.134  10.955  0.8442 -0.0991 -0.1772
  313SER      N 5005   8.525   5.069  10.823  0.1464  0.2531  0.3085
  313SER      H 5006   8.499   5.053  10.726  0.1996 -0.0539  0.3421
  313SER     CA 5007   8.417   5.042  10.915 -0.1006  0.4669  0.0870
  313SER     HA 5008   8.460   5.046  11.015 -0.2432  0.6833  0.1407
  313SER     CB 5009   8.309   5.150  10.911 -0.0321  0.5259 -0.1447
  313SER    HB1 5010   8.355   5.250  10.920 -0.1163  1.0549 -0.0172
  313SER    HB2 5011   8.254   5.145  10.814 -0.2413  0.8043 -0.5631
  313SER     OG 5012   8.221   5.125  11.018  0.4107 -0.4614  0.0155
  313SER     HG 5013   8.203   5.209  11.062 -2.0281 -0.1840 -1.1902
  313SER      C 5014   8.367   4.899  10.897  0.0432  0.3663  0.4628
  313SER      O 5015   8.334   4.857  10.786  0.8194  0.1925  0.2829
  314VAL      N 5016   8.363   4.830  11.011 -0.3653 -0.1070  0.1734
  314VAL      H 5017   8.405   4.871  11.094 -0.9081 -0.1281  0.4668
  314VAL     CA 5018   8.303   4.699  11.026  0.1510 -0.3833 -0.1054
  314VAL     HA 5019   8.294   4.657  10.926  0.4256 -0.3973 -0.1247
  314VAL     CB 5020   8.399   4.609  11.104  0.0137 -0.1895  0.2918
  314VAL     HB 5021   8.398   4.638  11.209  0.1447 -0.0310  0.2489
  314VAL   MCG1 5022   8.311   4.468  11.121 -0.4680  0.0711  0.0254
  314VAL   MCG2 5023   8.378   4.450  11.060 -0.3661 -0.1134  0.1894
  314VAL    CG1 5024   8.347   4.466  11.091 -0.3974 -0.0287  0.1159
  314VAL   HG11 5025   8.261   4.452  11.157 -0.6094  0.2154 -0.1085
  314VAL   HG12 5026   8.318   4.447  10.988 -0.1929  0.0960  0.0334
  314VAL   HG13 5027   8.426   4.396  11.120 -0.6840 -0.2829  0.2966
  314VAL   MCG1 5028   8.555   4.657  11.073 -0.3688  0.3993 -0.8418
  314VAL   MCG2 5029   8.540   4.583  11.021 -0.1795 -0.2564 -0.0160
  314VAL    CG2 5030   8.541   4.619  11.049 -0.2611  0.0595 -0.3960
  314VAL   HG21 5031   8.591   4.704  11.095 -0.5374  0.8500 -1.4803
  314VAL   HG22 5032   8.595   4.528  11.073  0.3538  0.5895  0.3524
  314VAL   HG23 5033   8.537   4.633  10.941 -0.7958 -1.0828 -0.5517
  314VAL      C 5034   8.162   4.703  11.085  0.0431 -0.1686 -0.3776
  314VAL      O 5035   8.143   4.767  11.188  0.4195 -0.3028 -0.2195
  315LEU      N 5036   8.068   4.624  11.033 -0.2600  0.1726 -0.3622
  315LEU      H 5037   8.088   4.576  10.946 -0.4430  0.7882 -0.7503
  315LEU     CA 5038   7.939   4.599  11.093 -0.1865 -0.6862 -0.5310
  315LEU     HA 5039   7.936   4.647  11.191 -0.3839 -0.5862 -0.5846
  315LEU     CB 5040   7.829   4.660  11.006 -0.2138 -0.6496 -0.4716
  315LEU    HB1 5041   7.853   4.765  10.986 -0.1099 -0.6561 -0.6778
  315LEU    HB2 5042   7.823   4.606  10.912 -0.4470 -0.7761 -0.4466
  315LEU     CG 5043   7.696   4.651  11.079 -0.0602 -0.4273 -0.1600
  315LEU     HG 5044   7.687   4.553  11.126 -0.0859 -0.4653 -0.2451
  315LEU   MCD1 5045   7.635   4.751  11.197  0.3587 -0.6618  0.2630
  315LEU   MCD2 5046   7.723   4.776  11.185  0.2781 -0.5441 -0.1040
  315LEU    CD1 5047   7.679   4.759  11.186  0.3011 -0.5949  0.0687
  315LEU   HD11 5048   7.578   4.756  11.225  0.4774 -0.7658  0.5329
  315LEU   HD12 5049   7.750   4.740  11.268  0.6967 -0.6279 -0.2747
  315LEU   HD13 5050   7.699   4.856  11.143 -0.0124 -0.5108  0.1116
  315LEU   MCD1 5051   7.547   4.658  11.005 -0.2828 -0.7149  0.2470
  315LEU   MCD2 5052   7.609   4.682  10.941 -0.5818  0.3455  0.3255
  315LEU    CD2 5053   7.584   4.669  10.978 -0.4153 -0.1956  0.2658
  315LEU   HD21 5054   7.488   4.646  11.025 -0.1664 -1.3227  0.2794
  315LEU   HD22 5055   7.583   4.772  10.942 -1.2107  0.1760  1.2672
  315LEU   HD23 5056   7.600   4.602  10.893 -0.1228  0.7253 -0.4447
  315LEU      C 5057   7.921   4.449  11.113 -0.2628 -0.6141 -0.0319
  315LEU      O 5058   7.916   4.369  11.020  0.4017 -0.7987  0.0777
  316THR      N 5059   7.910   4.401  11.237 -0.1260  0.0961  0.2657
  316THR      H 5060   7.919   4.463  11.316 -0.5344  0.2674  0.1800
  316THR     CA 5061   7.886   4.261  11.265  0.4667 -0.1201 -0.2654
  316THR     HA 5062   7.959   4.201  11.209  0.4787 -0.0731 -0.2997
  316THR     CB 5063   7.895   4.223  11.412 -0.1652  0.2383 -0.1293
  316THR     HB 5064   7.857   4.122  11.426 -0.0367  0.1935 -0.1073
  316THR   MCG1 5065   8.034   4.218  11.503 -0.4773  1.1738  0.4338
  316THR   MCG2 5066   8.060   4.242  11.418 -0.1220 -0.1861  0.1031
  316THR    CG2 5067   8.040   4.230  11.458 -0.2935  0.4821  0.2503
  316THR   HG21 5068   8.046   4.204  11.564 -0.7205  2.0565  0.7098
  316THR   HG22 5069   8.100   4.159  11.401 -0.3088 -0.6169  1.4834
  316THR   HG23 5070   8.078   4.330  11.443  0.0570  0.1811 -1.1706
  316THR    OG1 5071   7.827   4.309  11.501 -0.1277  0.1003  0.0336
  316THR    HG1 5072   7.737   4.320  11.471 -0.3722 -0.4591  0.5069
  316THR      C 5073   7.747   4.228  11.212  0.1974  0.7778 -0.1393
  316THR      O 5074   7.655   4.310  11.209 -0.1706  0.4602  1.2367
  317VAL      N 5075   7.721   4.104  11.170 -0.0667  0.7334  0.1441
  317VAL      H 5076   7.793   4.035  11.183 -0.0319  0.8265  0.4601
  317VAL     CA 5077   7.600   4.057  11.106  0.2211 -0.0430  0.1541
  317VAL     HA 5078   7.525   4.135  11.114  0.0522 -0.1864 -0.0286
  317VAL     CB 5079   7.632   4.035  10.958  0.0285  0.0488  0.0987
  317VAL     HB 5080   7.726   3.980  10.960  0.0192  0.0328  0.0906
  317VAL   MCG1 5081   7.559   3.950  10.835  0.1765  0.2868 -0.1554
  317VAL   MCG2 5082   7.510   3.933  10.911  0.3175 -0.1796 -0.1632
  317VAL    CG1 5083   7.539   3.946  10.877  0.2371  0.0533 -0.1476
  317VAL   HG11 5084   7.572   3.944  10.773  0.1298  0.5744 -0.1972
  317VAL   HG12 5085   7.541   3.845  10.917  0.6229 -0.1065 -0.5462
  317VAL   HG13 5086   7.437   3.985  10.882  0.1076 -0.3046  0.1247
  317VAL   MCG1 5087   7.664   4.143  10.835  0.5107  0.0312  0.2071
  317VAL   MCG2 5088   7.669   4.191  10.914  0.0715  0.0708  0.2103
  317VAL    CG2 5089   7.665   4.161  10.878  0.2792  0.0509  0.2038
  317VAL   HG21 5090   7.668   4.137  10.772  0.8283  0.0074  0.2246
  317VAL   HG22 5091   7.588   4.237  10.896  0.1023 -0.0275 -0.2041
  317VAL   HG23 5092   7.762   4.200  10.910  0.0858  0.1746  0.6647
  317VAL      C 5093   7.548   3.932  11.175 -0.1644  0.0109 -0.0375
  317VAL      O 5094   7.616   3.861  11.248 -0.1745 -0.4791 -0.4877
  318LEU      N 5095   7.417   3.906  11.159 -0.3218  0.4092  0.5524
  318LEU      H 5096   7.357   3.973  11.114 -0.5401  0.9503  1.5960
  318LEU     CA 5097   7.361   3.781  11.206 -0.1192  0.0035 -0.2429
  318LEU     HA 5098   7.426   3.741  11.283 -0.2974 -0.0705 -0.1295
  318LEU     CB 5099   7.223   3.805  11.267 -0.1041  0.3850 -0.3511
  318LEU    HB1 5100   7.180   3.887  11.218  0.1429  0.6903 -0.2775
  318LEU    HB2 5101   7.166   3.718  11.252 -0.4908  0.5482 -0.5398
  318LEU     CG 5102   7.226   3.835  11.417  0.1062  0.1118 -0.2989
  318LEU     HG 5103   7.311   3.900  11.437 -0.0165  0.2468 -0.2112
  318LEU   MCD1 5104   7.106   3.910  11.504 -0.0322  0.0531 -0.4382
  318LEU   MCD2 5105   7.080   3.915  11.416 -0.2851 -0.5880 -0.4113
  318LEU    CD1 5106   7.099   3.909  11.458 -0.1466 -0.2502 -0.4189
  318LEU   HD11 5107   7.098   3.921  11.566  0.0750  0.3785 -0.4776
  318LEU   HD12 5108   7.097   4.007  11.411 -0.7362 -0.5268 -0.9971
  318LEU   HD13 5109   7.012   3.851  11.427  0.0405 -0.8608  0.1316
  318LEU   MCD1 5110   7.206   3.684  11.484  0.0129  0.1426 -0.2569
  318LEU   MCD2 5111   7.285   3.716  11.517 -0.0541  0.1752 -0.1276
  318LEU    CD2 5112   7.245   3.706  11.496 -0.0148  0.1567 -0.1974
  318LEU   HD21 5113   7.161   3.639  11.478  0.0310  0.1312 -0.3173
  318LEU   HD22 5114   7.337   3.657  11.465  0.0517  0.1581 -0.0029
  318LEU   HD23 5115   7.250   3.729  11.603 -0.2141  0.2130 -0.1993
  318LEU      C 5116   7.354   3.681  11.092 -0.4546 -0.2990  0.0372
  318LEU      O 5117   7.308   3.711  10.982 -0.0686 -0.3175 -0.1319
  319HIS      N 5118   7.400   3.560  11.125 -0.4743 -0.2822  0.1251
  319HIS      H 5119   7.435   3.547  11.219 -1.1659 -0.3184  0.3958
  319HIS     CA 5120   7.403   3.443  11.040  0.5080 -0.2472  0.0933
  319HIS     HA 5121   7.483   3.456  10.967  0.5591 -0.0065  0.1884
  319HIS     CB 5122   7.427   3.314  11.118 -0.0202 -0.5165 -0.1809
  319HIS    HB1 5123   7.334   3.284  11.172 -0.2302 -0.3993 -0.2367
  319HIS    HB2 5124   7.447   3.230  11.048 -0.2421 -0.5687 -0.3679
  319HIS     CG 5125   7.541   3.331  11.214  0.0021 -0.8636 -0.1453
  319HIS    ND1 5126   7.539   3.405  11.332  0.2368 -0.3147 -0.4784
  319HIS    CE1 5127   7.658   3.391  11.391 -0.1983 -0.2250  0.4629
  319HIS    HE1 5128   7.690   3.440  11.482 -0.7674 -0.5296  0.8371
  319HIS    NE2 5129   7.731   3.307  11.317  0.0086  0.0359  0.3665
  319HIS    HE2 5130   7.824   3.274  11.342 -0.0665  0.0072  0.6132
  319HIS    CD2 5131   7.663   3.271  11.202  0.5834  0.2615 -0.0535
  319HIS    HD2 5132   7.699   3.210  11.120  1.3607  1.0629 -0.3483
  319HIS      C 5133   7.270   3.449  10.966  0.3075  0.6782  0.4964
  319HIS      O 5134   7.259   3.470  10.846 -0.0734 -0.0845  0.3822
  320GLN      N 5135   7.161   3.438  11.043 -0.2292  0.0565 -0.3210
  320GLN      H 5136   7.171   3.443  11.143 -0.6183  0.0710 -0.2799
  320GLN     CA 5137   7.027   3.419  10.991 -0.1747 -0.5956 -0.2392
  320GLN     HA 5138   7.020   3.324  10.938 -0.1903 -0.6231 -0.1888
  320GLN     CB 5139   6.939   3.416  11.116  0.0393  0.0080 -0.0684
  320GLN    HB1 5140   6.848   3.403  11.085  0.4523 -0.2457  0.1099
  320GLN    HB2 5141   6.971   3.341  11.169  0.2236  0.6381 -0.0379
  320GLN     CG 5142   6.934   3.535  11.212 -0.5804  0.0855 -0.1891
  320GLN    HG1 5143   7.031   3.561  11.232 -0.7737  0.7089 -0.4406
  320GLN    HG2 5144   6.887   3.611  11.163 -1.1597 -0.3604 -0.1793
  320GLN     CD 5145   6.864   3.517  11.345 -0.1647 -0.0746  0.0129
  320GLN    OE1 5146   6.906   3.571  11.447 -0.0099  0.2548 -0.2228
  320GLN    NE2 5147   6.746   3.454  11.350 -0.0542 -0.3306 -0.5226
  320GLN   HE21 5148   6.704   3.418  11.265  0.2396 -0.1100 -0.7629
  320GLN   HE22 5149   6.699   3.441  11.438 -0.2649 -0.7447 -0.6876
  320GLN      C 5150   6.987   3.534  10.900  0.5588 -0.1926 -0.0623
  320GLN      O 5151   6.936   3.505  10.792  0.2656 -0.3764  0.1248
  321ASN      N 5152   7.010   3.661  10.935  0.1231 -0.0645 -0.2294
  321ASN      H 5153   7.061   3.677  11.021 -0.2708 -0.1963  0.0370
  321ASN     CA 5154   6.969   3.781  10.865  0.7627  0.4369  0.2297
  321ASN     HA 5155   6.861   3.781  10.851  0.7815  0.5561  0.0789
  321ASN     CB 5156   7.011   3.900  10.951  0.2482  0.4341  0.4888
  321ASN    HB1 5157   7.104   3.880  10.987  0.0193  0.3474  1.2987
  321ASN    HB2 5158   7.014   3.981  10.890  0.8638  0.4835  0.4375
  321ASN     CG 5159   6.922   3.936  11.069 -0.7822  0.4812 -0.2684
  321ASN    OD1 5160   6.805   3.901  11.084 -0.7152  0.1290 -0.5593
  321ASN    ND2 5161   6.968   4.025  11.158  0.0895  0.3560 -0.5769
  321ASN   HD21 5162   7.060   4.066  11.145  0.5139 -0.5827 -0.7224
  321ASN   HD22 5163   6.912   4.051  11.237  0.3248  1.2002 -0.6652
  321ASN      C 5164   7.039   3.787  10.730  0.4824  1.0428  0.1055
  321ASN      O 5165   6.967   3.811  10.633 -0.4281 -0.2014  0.4223
  322TRP      N 5166   7.167   3.749  10.721  0.0835 -0.4466  0.0974
  322TRP      H 5167   7.217   3.727  10.806 -0.3579 -2.0829  0.0017
  322TRP     CA 5168   7.240   3.738  10.596  0.1581  0.1626  0.0793
  322TRP     HA 5169   7.236   3.834  10.545  0.1680  0.2379  0.2193
  322TRP     CB 5170   7.386   3.698  10.615  0.0431 -0.0522  0.5535
  322TRP    HB1 5171   7.435   3.766  10.689  0.0147 -0.1361  0.8528
  322TRP    HB2 5172   7.393   3.599  10.666 -0.1777 -0.2146  0.5629
  322TRP     CG 5173   7.463   3.696  10.487  0.2221  0.0247  0.6588
  322TRP    CD1 5174   7.485   3.585  10.413 -0.6081  0.3074 -0.0489
  322TRP    HD1 5175   7.447   3.486  10.434 -1.8228  0.5937 -0.7577
  322TRP    NE1 5176   7.566   3.619  10.306  0.2272 -0.2367  0.3848
  322TRP    HE1 5177   7.607   3.550  10.245  1.2703 -0.4976  1.3206
  322TRP    CE2 5178   7.583   3.756  10.294 -0.6199 -0.1853 -0.4076
  322TRP    CZ2 5179   7.642   3.843  10.202 -0.4773  0.0455 -0.0990
  322TRP    HZ2 5180   7.683   3.804  10.110 -0.2247  0.1132 -0.0176
  322TRP    CH2 5181   7.649   3.981  10.228 -0.5316  0.0655 -0.1882
  322TRP    HH2 5182   7.700   4.047  10.160 -1.1305  0.2536 -0.4644
  322TRP    CZ3 5183   7.589   4.031  10.344  0.0285 -0.3730  0.3029
  322TRP    HZ3 5184   7.590   4.138  10.364  0.9161 -0.4776  0.9587
  322TRP    CE3 5185   7.528   3.944  10.435 -0.5708 -0.2713  0.0093
  322TRP    HE3 5186   7.482   3.985  10.524 -1.1120 -0.3204 -0.2425
  322TRP    CD2 5187   7.526   3.805  10.414 -0.3427 -0.2367 -0.2530
  322TRP      C 5188   7.185   3.631  10.503  0.9405 -0.1194 -0.0741
  322TRP      O 5189   7.168   3.649  10.382 -0.2460  0.5574  0.1550
  323LEU      N 5190   7.156   3.517  10.565 -0.3198  0.2250  0.0319
  323LEU      H 5191   7.176   3.508  10.663 -1.7220  0.6603  0.4032
  323LEU     CA 5192   7.097   3.401  10.500  0.2406 -0.0068 -0.0787
  323LEU     HA 5193   7.154   3.384  10.409  0.2614 -0.1040 -0.0474
  323LEU     CB 5194   7.126   3.283  10.593 -0.3881  0.1201  0.2916
  323LEU    HB1 5195   7.095   3.310  10.684 -0.3600  0.5113  0.2973
  323LEU    HB2 5196   7.074   3.206  10.557 -0.7510  0.1471  0.4714
  323LEU     CG 5197   7.270   3.235  10.608 -0.5482 -0.3371  0.4024
  323LEU     HG 5198   7.333   3.323  10.620 -0.5240 -0.3908  0.7017
  323LEU   MCD1 5199   7.326   3.169  10.750 -0.1280 -0.6679  0.0887
  323LEU   MCD2 5200   7.247   3.124  10.730 -0.2163 -0.5842  0.2413
  323LEU    CD1 5201   7.286   3.151  10.734 -0.1894 -0.6128  0.1760
  323LEU   HD11 5202   7.377   3.180  10.787 -0.0052 -0.7719 -0.0489
  323LEU   HD12 5203   7.200   3.166  10.799  0.0241 -0.7042  0.4838
  323LEU   HD13 5204   7.292   3.045  10.707 -0.3300 -0.5596 -0.0694
  323LEU   MCD1 5205   7.359   3.147  10.499 -0.1729  0.0122  0.4196
  323LEU   MCD2 5206   7.279   3.167  10.457  0.0541  0.3237  0.1308
  323LEU    CD2 5207   7.317   3.160  10.484 -0.0817  0.1449  0.2811
  323LEU   HD21 5208   7.416   3.120  10.501 -0.2234 -0.0874  0.5746
  323LEU   HD22 5209   7.248   3.079  10.462 -0.1155  0.3437 -0.4098
  323LEU   HD23 5210   7.320   3.229  10.399  0.4278  0.5231  0.5925
  323LEU      C 5211   6.951   3.417  10.458  0.1029  0.0004  0.3888
  323LEU      O 5212   6.910   3.387  10.347 -0.3754  0.5850  0.3990
  324ASP      N 5213   6.872   3.478  10.547 -0.0447  0.1935  0.1297
  324ASP      H 5214   6.911   3.502  10.637  0.0700  0.7285 -0.0575
  324ASP     CA 5215   6.733   3.512  10.526 -0.2019 -0.2118  0.4670
  324ASP     HA 5216   6.687   3.424  10.483 -0.0856 -0.1841  0.2830
  324ASP     CB 5217   6.656   3.542  10.654 -0.5240 -0.0833  0.2464
  324ASP    HB1 5218   6.698   3.629  10.702 -1.2506  0.7387  0.0145
  324ASP    HB2 5219   6.553   3.564  10.630 -0.9748 -0.9673  0.1380
  324ASP     CG 5220   6.660   3.424  10.751  0.7305  0.1281  0.4818
  324ASP    OD1 5221   6.689   3.309  10.711  0.2487 -0.0758  0.7051
  324ASP    OD2 5222   6.621   3.442  10.868  0.3227  0.9577  0.2362
  324ASP      C 5223   6.720   3.622  10.422  0.1181 -0.0163  0.6276
  324ASP      O 5224   6.610   3.652  10.375  0.3369 -0.7092 -0.4002
  325GLY      N 5225   6.836   3.670  10.377 -0.0481 -0.1529  0.0204
  325GLY      H 5226   6.919   3.661  10.434  0.0849 -0.1763 -0.1760
  325GLY     CA 5227   6.850   3.737  10.250  0.0351 -0.3250 -0.0620
  325GLY    HA1 5228   6.942   3.711  10.210  0.1297 -0.5140 -0.2060
  325GLY    HA2 5229   6.773   3.704  10.188 -0.1392 -0.2689 -0.1907
  325GLY      C 5230   6.843   3.889  10.254  0.2314 -0.3229  0.2248
  325GLY      O 5231   6.842   3.958  10.152 -0.4336 -0.0387  0.4100
  326LYS      N 5232   6.855   3.939  10.377 -0.1426  0.1628  0.0721
  326LYS      H 5233   6.865   3.876  10.456 -0.6410  0.3182  0.2692
  326LYS     CA 5234   6.855   4.081  10.406  0.1890  0.1792  0.0038
  326LYS     HA 5235   6.761   4.120  10.366  0.2745  0.2341 -0.1466
  326LYS     CB 5236   6.854   4.111  10.556 -0.3345  0.1238  0.0172
  326LYS    HB1 5237   6.936   4.056  10.605 -0.4363  0.3695  0.0136
  326LYS    HB2 5238   6.868   4.219  10.572 -0.7019 -0.0153 -0.0803
  326LYS     CG 5239   6.720   4.066  10.612 -0.2018 -0.0811  0.1728
  326LYS    HG1 5240   6.639   4.126  10.568 -0.2675 -0.7280 -0.3026
  326LYS    HG2 5241   6.703   3.960  10.589  0.3717 -0.2027  0.8266
  326LYS     CD 5242   6.722   4.087  10.764 -0.7786  0.7881  0.0787
  326LYS    HD1 5243   6.815   4.046  10.805 -0.2909  2.2020  0.5324
  326LYS    HD2 5244   6.717   4.194  10.787 -2.2223  0.8965 -0.4971
  326LYS     CE 5245   6.602   4.015  10.825 -0.0211 -0.4696  0.1556
  326LYS    HE1 5246   6.511   4.048  10.775 -0.4512 -1.7618 -0.1125
  326LYS    HE2 5247   6.612   3.908  10.808  1.2861 -0.5108  0.5713
  326LYS   MNZ1 5248   6.560   4.019  10.977 -0.7636  0.4606 -0.0557
  326LYS   MNZ2 5249   6.624   4.067  10.973 -0.1122 -0.3414  0.1241
  326LYS     NZ 5250   6.592   4.042  10.969 -0.4215  0.0389  0.0389
  326LYS    HZ1 5251   6.514   3.991  11.008 -1.2865  1.1072 -0.2005
  326LYS    HZ2 5252   6.677   4.012  11.015 -0.9919 -0.9247  0.5472
  326LYS    HZ3 5253   6.578   4.141  10.984  0.7383  0.2838 -0.3102
  326LYS      C 5254   6.966   4.153  10.332  0.1821  0.0629 -0.1198
  326LYS      O 5255   7.080   4.107  10.321  0.1823  0.1539 -0.5437
  327GLU      N 5256   6.936   4.276  10.289  0.0840  0.0983  0.0499
  327GLU      H 5257   6.839   4.306  10.293  0.1264  0.1802  0.6297
  327GLU     CA 5258   7.031   4.371  10.236 -0.1964  0.0628 -0.5372
  327GLU     HA 5259   7.103   4.316  10.176 -0.2230  0.1094 -0.6120
  327GLU     CB 5260   6.964   4.474  10.145 -0.1439  0.4177 -0.1787
  327GLU    HB1 5261   6.881   4.515  10.196 -0.1616  0.9271  0.1640
  327GLU    HB2 5262   7.035   4.550  10.124  0.1550  0.5580 -0.5279
  327GLU     CG 5263   6.916   4.414  10.013 -0.4836 -0.1353  0.1878
  327GLU    HG1 5264   6.997   4.360   9.967 -0.8093 -1.5157  0.4876
  327GLU    HG2 5265   6.836   4.344  10.033 -1.4702  0.5871  0.4666
  327GLU     CD 5266   6.867   4.522   9.917  0.9336  0.1940 -0.2205
  327GLU    OE1 5267   6.810   4.620   9.968 -0.0649 -0.4966  0.0570
  327GLU    OE2 5268   6.877   4.504   9.794  0.2414  0.7309 -0.3704
  327GLU      C 5269   7.105   4.429  10.356 -0.4136 -0.2478 -0.2503
  327GLU      O 5270   7.051   4.439  10.466  0.1911 -0.4487  0.0733
  328TYR      N 5271   7.229   4.471  10.328 -0.3274 -0.6760 -0.5449
  328TYR      H 5272   7.272   4.444  10.241 -0.4154 -0.9079 -0.5188
  328TYR     CA 5273   7.306   4.555  10.418 -0.3000 -0.7183 -0.5281
  328TYR     HA 5274   7.243   4.585  10.501 -0.4314 -0.7668 -0.6099
  328TYR     CB 5275   7.426   4.479  10.472  0.0262  0.0854 -0.0864
  328TYR    HB1 5276   7.481   4.438  10.390  0.8005  0.0616 -0.0334
  328TYR    HB2 5277   7.493   4.548  10.518 -0.1603  0.6415  0.1864
  328TYR     CG 5278   7.396   4.368  10.570 -0.3751  0.2253 -0.0497
  328TYR    CD1 5279   7.329   4.249  10.539 -0.4406  0.2266  0.0861
  328TYR    HD1 5280   7.315   4.223  10.435 -1.2469  0.3681  0.1466
  328TYR    CE1 5281   7.278   4.162  10.636  0.5257  0.1525  0.5416
  328TYR    HE1 5282   7.238   4.065  10.610  1.1373 -0.1493  0.6661
  328TYR     CZ 5283   7.283   4.205  10.770  0.3744 -0.1517  0.6478
  328TYR     OH 5284   7.235   4.120  10.865 -0.4394 -0.2424  0.1714
  328TYR     HH 5285   7.240   4.156  10.954  2.5989 -1.6416  0.8510
  328TYR    CE2 5286   7.351   4.324  10.802 -0.1145  0.2626  0.1828
  328TYR    HE2 5287   7.357   4.355  10.905 -0.4100  0.7517  0.0601
  328TYR    CD2 5288   7.411   4.404  10.704 -0.2238  0.0874 -0.0295
  328TYR    HD2 5289   7.468   4.492  10.731 -0.0817  0.0240 -0.1194
  328TYR      C 5290   7.346   4.679  10.339  0.9230 -0.3565  0.6039
  328TYR      O 5291   7.413   4.664  10.237  0.2070  0.3952 -0.0047
  329LYS      N 5292   7.322   4.802  10.385 -0.1847 -0.3348  0.0143
  329LYS      H 5293   7.275   4.808  10.474 -1.2169 -0.3749 -0.4990
  329LYS     CA 5294   7.352   4.931  10.326 -0.2277 -0.2488  0.1761
  329LYS     HA 5295   7.403   4.908  10.232 -0.1569 -0.2741  0.2203
  329LYS     CB 5296   7.229   5.012  10.286  0.1326  0.1631 -0.1218
  329LYS    HB1 5297   7.174   4.955  10.220 -0.0212  0.1485  0.2706
  329LYS    HB2 5298   7.176   5.031  10.372  0.4075  0.7284 -0.2649
  329LYS     CG 5299   7.257   5.146  10.218  0.3242 -0.1935 -0.7674
  329LYS    HG1 5300   7.316   5.200  10.282  1.0202 -0.2383 -1.3375
  329LYS    HG2 5301   7.304   5.126  10.131 -0.3505 -0.7209 -1.0424
  329LYS     CD 5302   7.136   5.233  10.185  0.4856  0.2485 -0.2331
  329LYS    HD1 5303   7.061   5.223  10.264  0.8475  1.0406  0.4663
  329LYS    HD2 5304   7.167   5.337  10.178  0.9011  0.2540 -0.9904
  329LYS     CE 5305   7.076   5.189  10.052 -0.4394 -0.4233  0.3828
  329LYS    HE1 5306   7.156   5.177   9.975 -0.8798 -1.5538  0.1352
  329LYS    HE2 5307   7.027   5.089  10.062 -1.0405  0.0064  1.4412
  329LYS   MNZ1 5308   6.961   5.270   9.979 -0.3613 -0.4069  0.2775
  329LYS   MNZ2 5309   6.987   5.319  10.037  0.4246  0.0964 -0.4528
  329LYS     NZ 5310   6.978   5.290  10.010  0.0132 -0.1658 -0.0694
  329LYS    HZ1 5311   6.925   5.256   9.932 -0.8154 -0.7041  0.6940
  329LYS    HZ2 5312   6.916   5.311  10.087  0.6980  1.1848  0.1888
  329LYS    HZ3 5313   7.027   5.375   9.983  0.4686 -0.8010 -1.4019
  329LYS      C 5314   7.454   5.007  10.409 -0.2392  0.0266 -0.0584
  329LYS      O 5315   7.426   5.053  10.519  0.2305  0.3200 -0.0530
  330CYS      N 5316   7.568   5.047  10.351 -0.5008  0.2376 -0.4437
  330CYS      H 5317   7.591   5.012  10.259 -1.0288  0.8079 -0.8051
  330CYS     CA 5318   7.664   5.137  10.412 -0.1013 -0.2646 -0.3121
  330CYS     HA 5319   7.651   5.144  10.520 -0.1746 -0.3668 -0.3142
  330CYS     CB 5320   7.802   5.082  10.376  0.0172 -0.0685 -0.1592
  330CYS    HB1 5321   7.815   4.980  10.418  0.0591  0.1925 -0.0093
  330CYS    HB2 5322   7.810   5.065  10.266 -0.0210 -0.1661  0.0346
  330CYS     SG 5323   7.936   5.191  10.431  0.1526 -0.0719 -0.4763
  330CYS      C 5324   7.653   5.273  10.345  0.1802 -0.1143 -0.0577
  330CYS      O 5325   7.644   5.277  10.222 -0.5854 -0.2648 -0.0157
  331LYS      N 5326   7.639   5.378  10.426 -0.1280  0.1412 -0.4356
  331LYS      H 5327   7.629   5.363  10.525 -0.5617  0.2896 -0.4544
  331LYS     CA 5328   7.638   5.516  10.380  0.0846  0.1534 -0.4058
  331LYS     HA 5329   7.653   5.517  10.272 -0.2156  0.3771 -0.4461
  331LYS     CB 5330   7.499   5.570  10.412  0.1362 -0.1657  0.4108
  331LYS    HB1 5331   7.429   5.497  10.384  0.0048 -0.4890  1.0762
  331LYS    HB2 5332   7.494   5.588  10.515  0.7212  0.1414  0.5178
  331LYS     CG 5333   7.464   5.699  10.339 -0.4459 -0.4623  0.1489
  331LYS    HG1 5334   7.534   5.779  10.368 -0.6520 -0.4137 -0.2272
  331LYS    HG2 5335   7.470   5.684  10.230 -0.6808 -0.8605  0.3870
  331LYS     CD 5336   7.322   5.738  10.377 -0.4124 -0.2705  0.0789
  331LYS    HD1 5337   7.252   5.665  10.337 -0.6560 -0.0727 -0.1905
  331LYS    HD2 5338   7.313   5.741  10.486 -0.6219 -0.4919  0.1905
  331LYS     CE 5339   7.290   5.876  10.321  0.2543 -0.0457  0.2310
  331LYS    HE1 5340   7.367   5.939  10.346  0.3386  0.2006  1.1077
  331LYS    HE2 5341   7.285   5.867  10.219  1.0605  0.4531 -0.2885
  331LYS   MNZ1 5342   7.177   5.954  10.401 -0.4802 -0.8660  0.0278
  331LYS   MNZ2 5343   7.142   5.932  10.332 -0.0662 -0.7754 -0.2230
  331LYS     NZ 5344   7.165   5.940  10.365 -0.2526 -0.7905 -0.0851
  331LYS    HZ1 5345   7.178   5.981  10.456 -0.8601 -1.0687  0.1404
  331LYS    HZ2 5346   7.139   6.013  10.299 -0.2844 -0.6580  0.0710
  331LYS    HZ3 5347   7.091   5.871  10.369  0.0379 -1.1566 -0.6838
  331LYS      C 5348   7.745   5.603  10.445  0.0431  0.0733 -0.2300
  331LYS      O 5349   7.769   5.582  10.564  0.5102  0.1041 -0.3184
  332VAL      N 5350   7.815   5.694  10.378  0.6019 -0.2964 -0.1581
  332VAL      H 5351   7.797   5.700  10.279  1.5879 -1.0769 -0.4208
  332VAL     CA 5352   7.915   5.788  10.424 -0.0155  0.2593  0.0862
  332VAL     HA 5353   7.917   5.773  10.532 -0.2186  0.3408  0.1001
  332VAL     CB 5354   8.056   5.749  10.380  0.0461  0.2069  0.3327
  332VAL     HB 5355   8.129   5.806  10.438  0.2475 -0.1012  0.3936
  332VAL   MCG1 5356   8.130   5.602  10.410 -0.3485 -0.2567 -0.8633
  332VAL   MCG2 5357   8.042   5.583  10.392 -0.4847  0.1692 -0.6748
  332VAL    CG1 5358   8.085   5.600  10.400 -0.3953 -0.0324 -0.7186
  332VAL   HG11 5359   8.190   5.586  10.425 -0.3488 -0.5642 -1.1795
  332VAL   HG12 5360   8.023   5.561  10.481 -0.2365 -0.3326 -0.7379
  332VAL   HG13 5361   8.061   5.546  10.308 -0.9160  0.6287 -0.9902
  332VAL   MCG1 5362   8.129   5.757  10.231  0.2799 -0.1329  0.4252
  332VAL   MCG2 5363   8.041   5.784  10.218  0.0203 -1.0553  0.0402
  332VAL    CG2 5364   8.084   5.769  10.232  0.1457 -0.5573  0.2372
  332VAL   HG21 5365   8.187   5.744  10.210  0.4582  0.2888  0.6440
  332VAL   HG22 5366   8.017   5.705  10.173  0.8721 -1.6234  0.5226
  332VAL   HG23 5367   8.066   5.873  10.205 -0.8230 -0.8848 -0.5231
  332VAL      C 5368   7.878   5.935  10.408  0.2688  0.3082 -0.1360
  332VAL      O 5369   7.814   5.962  10.306  0.1558 -0.4373 -0.2737
  333SER      N 5370   7.899   6.019  10.509 -0.5365  0.2139  0.1245
  333SER      H 5371   7.944   5.987  10.594 -1.2074  0.1036  0.4442
  333SER     CA 5372   7.860   6.158  10.500 -0.4292  0.2387  0.0317
  333SER     HA 5373   7.778   6.159  10.428 -0.4267  0.3585  0.0296
  333SER     CB 5374   7.798   6.210  10.630 -0.2272  0.3247  0.0942
  333SER    HB1 5375   7.841   6.156  10.712 -0.3104  0.1621  0.1233
  333SER    HB2 5376   7.819   6.315  10.639  0.0315  0.3369  0.1838
  333SER     OG 5377   7.658   6.191  10.630 -0.2661  0.5980 -0.0005
  333SER     HG 5378   7.625   6.218  10.716  0.0071 -1.2108  0.7845
  333SER      C 5379   7.964   6.253  10.442 -0.3733  0.3691  0.3429
  333SER      O 5380   7.950   6.299  10.329 -0.0678 -0.0182  0.1432
  334ASN      N 5381   8.066   6.287  10.522  0.3273 -0.2338 -0.2702
  334ASN      H 5382   8.079   6.237  10.609  0.9532 -0.8389 -0.6914
  334ASN     CA 5383   8.160   6.392  10.491  0.2623 -0.1563 -0.2068
  334ASN     HA 5384   8.227   6.403  10.576  0.3982 -0.4123 -0.2782
  334ASN     CB 5385   8.246   6.346  10.373  0.1187 -0.0248 -0.3632
  334ASN    HB1 5386   8.189   6.276  10.313  0.0424  0.0048 -0.4330
  334ASN    HB2 5387   8.269   6.431  10.310  0.0806  0.0701 -0.3505
  334ASN     CG 5388   8.375   6.280  10.418  0.1291 -0.0600 -0.4432
  334ASN    OD1 5389   8.374   6.157  10.416  0.3286 -0.0750  0.0742
  334ASN    ND2 5390   8.483   6.345  10.463  0.1183 -0.1027 -0.3553
  334ASN   HD21 5391   8.483   6.445  10.469  0.1037 -0.1097 -0.2241
  334ASN   HD22 5392   8.565   6.292  10.491  0.1247 -0.1278 -0.4206
  334ASN      C 5393   8.092   6.527  10.469  0.5037  0.0336  0.1931
  334ASN      O 5394   7.970   6.533  10.476  0.4556 -0.6001  0.0821
  335LYS      N 5395   8.168   6.628  10.425  0.0362  0.1847 -0.2766
  335LYS      H 5396   8.268   6.621  10.436  0.1004  0.3312 -0.7098
  335LYS     CA 5397   8.119   6.749  10.361 -0.2161  0.1349 -0.1822
  335LYS     HA 5398   8.017   6.731  10.329 -0.2587  0.2309 -0.1001
  335LYS     CB 5399   8.116   6.856  10.470  0.2938  0.1158 -0.1438
  335LYS    HB1 5400   8.189   6.831  10.543  0.2108 -0.2465 -0.0467
  335LYS    HB2 5401   8.139   6.950  10.425  0.7801  0.1302 -0.0930
  335LYS     CG 5402   7.980   6.866  10.538  0.2408  0.5814 -0.3117
  335LYS    HG1 5403   7.909   6.878  10.463  0.6288  1.3536 -0.3128
  335LYS    HG2 5404   7.964   6.778  10.590 -0.2397  0.5254 -0.9017
  335LYS     CD 5405   7.965   6.982  10.636  0.3172  0.0470  0.3445
  335LYS    HD1 5406   8.059   6.997  10.686  0.2952 -0.3914  0.5927
  335LYS    HD2 5407   7.938   7.070  10.582  0.5445  0.4507  0.8168
  335LYS     CE 5408   7.858   6.952  10.740  0.1061 -0.4392 -0.0053
  335LYS    HE1 5409   7.765   6.913  10.691  0.1236 -0.7323 -0.2806
  335LYS    HE2 5410   7.892   6.871  10.810  0.0819 -0.5759  0.1786
  335LYS   MNZ1 5411   7.807   7.061  10.843  0.2286 -0.3946  0.0089
  335LYS   MNZ2 5412   7.850   7.102  10.789 -0.4217 -0.3037 -0.4756
  335LYS     NZ 5413   7.830   7.076  10.813 -0.0886 -0.3529 -0.2244
  335LYS    HZ1 5414   7.772   7.056  10.893  0.6385 -0.4407  0.3004
  335LYS    HZ2 5415   7.917   7.117  10.844 -0.0829  0.2894 -1.0266
  335LYS    HZ3 5416   7.782   7.141  10.752 -0.9552 -0.8473 -0.0982
  335LYS      C 5417   8.198   6.800  10.241 -0.0210  0.1777 -0.0374
  335LYS      O 5418   8.152   6.889  10.170 -0.0131  0.0051 -0.2625
  336ALA      N 5419   8.317   6.742  10.224  0.1948  0.5441  0.1882
  336ALA      H 5420   8.358   6.687  10.298  0.4256  0.9463  0.3617
  336ALA     CA 5421   8.388   6.756  10.098  0.0492  0.4435  0.0929
  336ALA     HA 5422   8.393   6.862  10.073  0.1042  0.3918 -0.1192
  336ALA   MCB1 5423   8.545   6.703  10.088 -0.1178 -0.1358  0.4125
  336ALA   MCB2 5424   8.526   6.706  10.178 -0.0457  0.6844  0.4139
  336ALA     CB 5425   8.529   6.707  10.131 -0.0756  0.2820  0.3986
  336ALA    HB1 5426   8.584   6.692  10.038 -0.1864 -0.6709  0.4704
  336ALA    HB2 5427   8.580   6.781  10.192  0.1962  0.6541 -0.2604
  336ALA    HB3 5428   8.523   6.613  10.186 -0.3264  0.7471  1.2050
  336ALA      C 5429   8.313   6.683   9.987  0.5760 -0.0177  0.0309
  336ALA      O 5430   8.279   6.738   9.883 -0.1116 -0.0893  0.2050
  337LEU      N 5431   8.269   6.562  10.022 -0.1537  0.2052 -0.0930
  337LEU      H 5432   8.307   6.520  10.105 -0.9074  0.2985  0.3214
  337LEU     CA 5433   8.169   6.483   9.952  0.1458  0.1995 -0.5179
  337LEU     HA 5434   8.206   6.469   9.850  0.2127  0.3349 -0.5131
  337LEU     CB 5435   8.170   6.347  10.019 -0.0107  0.2648 -0.3836
  337LEU    HB1 5436   8.266   6.313  10.017 -0.1860  0.1984 -0.5114
  337LEU    HB2 5437   8.137   6.360  10.114  0.1798  0.4721 -0.4971
  337LEU     CG 5438   8.084   6.237   9.957 -0.1886  0.1330  0.0869
  337LEU     HG 5439   7.984   6.278   9.939 -0.1893  0.0778 -0.0367
  337LEU   MCD1 5440   8.108   6.155   9.814  0.0011 -0.0104  0.2010
  337LEU   MCD2 5441   8.177   6.215   9.821  0.1443 -0.1877  0.3613
  337LEU    CD1 5442   8.139   6.187   9.824  0.0606 -0.0883  0.2723
  337LEU   HD11 5443   8.076   6.108   9.785 -0.0393  0.0566  0.1376
  337LEU   HD12 5444   8.142   6.270   9.753  0.4795 -0.1343  0.2306
  337LEU   HD13 5445   8.240   6.149   9.839 -0.0799 -0.3456  0.5805
  337LEU   MCD1 5446   8.053   6.089  10.026 -0.2151  0.1864  0.1898
  337LEU   MCD2 5447   8.087   6.142  10.093  0.1005  0.1298  0.0776
  337LEU    CD2 5448   8.071   6.121  10.055 -0.0632  0.1568  0.1316
  337LEU   HD21 5449   8.030   6.034  10.003 -0.3850  0.2253  0.2673
  337LEU   HD22 5450   8.169   6.096  10.095  0.0293 -0.0105 -0.1941
  337LEU   HD23 5451   8.004   6.149  10.136  0.2549  0.2728  0.3538
  337LEU      C 5452   8.036   6.556   9.943 -0.0602 -0.1310 -0.1592
  337LEU      O 5453   7.994   6.604  10.047  0.3450 -0.1357  0.0077
  338PRO      N 5454   7.979   6.584   9.825  0.0405  0.1530 -0.1400
  338PRO     CD 5455   8.045   6.575   9.697 -0.4231  0.6758 -0.4253
  338PRO    HD1 5456   8.137   6.635   9.698 -0.9263  0.9874 -0.5140
  338PRO    HD2 5457   8.071   6.471   9.676 -0.1819  1.0184 -0.5040
  338PRO     CG 5458   7.952   6.627   9.587 -0.5469  0.3168 -0.4929
  338PRO    HG1 5459   8.008   6.689   9.505 -0.7901  0.2860 -1.1585
  338PRO    HG2 5460   7.897   6.541   9.530 -0.9271  0.1301 -0.5209
  338PRO     CB 5461   7.858   6.711   9.673  0.1999  0.2615  0.4088
  338PRO    HB1 5462   7.897   6.814   9.680  0.7758 -0.2627  0.7250
  338PRO    HB2 5463   7.759   6.714   9.628  0.3314  0.8702  0.8028
  338PRO     CA 5464   7.850   6.649   9.812 -0.0407  0.0879  0.3186
  338PRO     HA 5465   7.845   6.730   9.886 -0.0647 -0.0880  0.5114
  338PRO      C 5466   7.734   6.554   9.837  0.0262 -0.0940 -0.0631
  338PRO      O 5467   7.633   6.588   9.897 -0.4822 -0.7612 -0.5008
  339ALA      N 5468   7.744   6.433   9.781 -0.0295 -0.0510 -0.1663
  339ALA      H 5469   7.835   6.407   9.745 -0.0563 -0.2469 -0.0951
  339ALA     CA 5470   7.642   6.331   9.765 -0.4126  0.3381 -0.2267
  339ALA     HA 5471   7.552   6.365   9.816 -0.3961  0.4052 -0.2425
  339ALA   MCB1 5472   7.580   6.284   9.617  0.0420  0.1921 -0.3737
  339ALA   MCB2 5473   7.637   6.355   9.600 -0.0946  0.3381 -0.2368
  339ALA     CB 5474   7.610   6.320   9.616 -0.0440  0.2685 -0.3018
  339ALA    HB1 5475   7.539   6.239   9.600  0.1962  0.0892 -0.4721
  339ALA    HB2 5476   7.567   6.413   9.581 -0.2007  0.1624 -0.3924
  339ALA    HB3 5477   7.702   6.299   9.560  0.1366  0.5040 -0.0939
  339ALA      C 5478   7.690   6.205   9.835 -0.1697  0.3444 -0.3800
  339ALA      O 5479   7.790   6.148   9.791 -0.1625  0.1541 -0.1209
  340PRO      N 5480   7.619   6.165   9.941 -0.2421  0.1459 -0.5010
  340PRO     CD 5481   7.478   6.180   9.970 -0.1487  0.1969 -0.0590
  340PRO    HD1 5482   7.458   6.283   9.998  0.1425  0.0205  0.3965
  340PRO    HD2 5483   7.420   6.156   9.881 -0.2967  0.6514  0.0384
  340PRO     CG 5484   7.438   6.087  10.084 -0.2500 -0.1360 -0.3626
  340PRO    HG1 5485   7.364   6.136  10.160 -0.6975 -0.5484 -0.3603
  340PRO    HG2 5486   7.385   5.989  10.047  0.0755 -0.3436 -0.6363
  340PRO     CB 5487   7.577   6.062  10.142 -0.1806  0.3975 -0.2870
  340PRO    HB1 5488   7.604   6.142  10.214 -0.1231  0.9234 -0.6824
  340PRO    HB2 5489   7.580   5.964  10.195  0.0755  0.6144  0.3901
  340PRO     CA 5490   7.675   6.061  10.025 -0.5498 -0.1069 -0.6031
  340PRO     HA 5491   7.775   6.090  10.059 -0.5165 -0.1162 -0.6919
  340PRO      C 5492   7.681   5.926   9.954 -0.1098 -0.0024 -0.7778
  340PRO      O 5493   7.585   5.883   9.891 -0.5149 -0.1510 -0.0888
  341ILE      N 5494   7.800   5.867   9.949 -0.1116 -0.0538 -0.3566
  341ILE      H 5495   7.878   5.913   9.995 -0.2766  0.1068 -0.2367
  341ILE     CA 5496   7.832   5.743   9.882  0.3328 -0.1853  0.0903
  341ILE     HA 5497   7.788   5.751   9.783  0.6285 -0.4498 -0.0682
  341ILE     CB 5498   7.981   5.717   9.857  0.5179  0.4610  0.4874
  341ILE     HB 5499   8.030   5.713   9.954  0.8168  0.8565  0.3550
  341ILE   MCG1 5500   7.981   5.591   9.748  0.3706  0.7596  0.1389
  341ILE   MCG2 5501   8.028   5.562   9.822  0.4747  0.5588 -0.0080
  341ILE    CG2 5502   8.004   5.583   9.788  0.4270  0.6502  0.0846
  341ILE   HG21 5503   7.956   5.584   9.690  0.2897  0.9193  0.1521
  341ILE   HG22 5504   8.111   5.566   9.777  0.4117  0.6847 -0.1121
  341ILE   HG23 5505   7.960   5.503   9.849  0.5143  0.4816 -0.0739
  341ILE    CG1 5506   8.045   5.829   9.776 -0.3909  0.1844 -0.6771
  341ILE   HG11 5507   8.010   5.822   9.680 -0.4194 -0.8372 -1.2388
  341ILE   HG12 5508   8.018   5.919   9.820 -1.0378  1.0952 -1.5049
  341ILE   MCD1 5509   8.205   5.861   9.740 -0.1916 -0.1459 -0.1121
  341ILE   MCD2 5510   8.205   5.791   9.800 -0.5160  0.2606  0.3845
  341ILE     CD 5511   8.198   5.826   9.771 -0.3552  0.0631  0.0992
  341ILE    HD1 5512   8.233   5.903   9.702  0.0143 -0.4193 -0.2699
  341ILE    HD2 5513   8.238   5.844   9.870 -0.8399  0.7306  0.1900
  341ILE    HD3 5514   8.231   5.728   9.735 -0.2158 -0.2087  0.9320
  341ILE      C 5515   7.753   5.632   9.951  0.4540 -0.4423 -0.1764
  341ILE      O 5516   7.772   5.609  10.070 -0.1719 -0.4452 -0.0702
  342GLU      N 5517   7.660   5.571   9.877 -0.3940  0.3326  0.2108
  342GLU      H 5518   7.647   5.601   9.782 -1.2561  1.1659  0.5524
  342GLU     CA 5519   7.575   5.464   9.925 -0.1840  0.0997  0.0670
  342GLU     HA 5520   7.586   5.456  10.033  0.0545  0.0217  0.0377
  342GLU     CB 5521   7.428   5.488   9.894 -0.3357 -0.0441  0.6492
  342GLU    HB1 5522   7.421   5.525   9.796 -0.6584 -0.7180  0.6552
  342GLU    HB2 5523   7.378   5.397   9.903 -0.1031  0.1584  1.4653
  342GLU     CG 5524   7.359   5.589   9.986 -0.3618  0.4709  0.0828
  342GLU    HG1 5525   7.371   5.557  10.087 -0.2667  1.1135  0.3221
  342GLU    HG2 5526   7.407   5.684   9.975 -0.4548  0.4948 -0.5295
  342GLU     CD 5527   7.210   5.604   9.957 -0.3904  0.0922  0.0165
  342GLU    OE1 5528   7.133   5.507   9.969  0.3111 -0.4462  0.3113
  342GLU    OE2 5529   7.165   5.714   9.918 -0.4417 -0.2410 -0.9150
  342GLU      C 5530   7.628   5.336   9.862 -0.7129 -0.1475  0.1187
  342GLU      O 5531   7.642   5.333   9.740 -0.5982 -0.2599  0.1348
  343LYS      N 5532   7.638   5.226   9.937 -0.6381 -0.1442  0.1132
  343LYS      H 5533   7.626   5.232  10.038 -0.8664 -0.2378  0.0923
  343LYS     CA 5534   7.667   5.097   9.879 -0.2185 -0.0137  0.0269
  343LYS     HA 5535   7.625   5.096   9.778 -0.3855 -0.1324  0.0968
  343LYS     CB 5536   7.817   5.072   9.867 -0.2036  0.1883 -0.2322
  343LYS    HB1 5537   7.870   5.166   9.847 -0.6688  0.0675 -1.0602
  343LYS    HB2 5538   7.856   5.028   9.960 -0.0451  1.0366 -0.1180
  343LYS     CG 5539   7.839   4.975   9.751  0.2396 -0.6269  0.5068
  343LYS    HG1 5540   7.792   4.882   9.774  1.0455 -0.7337  1.4336
  343LYS    HG2 5541   7.796   5.017   9.663 -0.3154 -1.6805  0.3483
  343LYS     CD 5542   7.987   4.949   9.724  0.3318  0.1802  0.1726
  343LYS    HD1 5543   8.041   5.045   9.710 -0.3085  0.4505  0.0215
  343LYS    HD2 5544   8.033   4.895   9.810  0.7586  0.4958  0.0620
  343LYS     CE 5545   7.995   4.864   9.597  0.7233  0.1678  0.2043
  343LYS    HE1 5546   8.087   4.808   9.599  1.2858  0.7418 -0.0393
  343LYS    HE2 5547   7.913   4.794   9.596  1.1559 -0.6150  0.3235
  343LYS   MNZ1 5548   7.974   4.919   9.450 -0.2868  0.4467  0.4386
  343LYS   MNZ2 5549   8.008   4.980   9.490 -0.1548  0.4238  0.3643
  343LYS     NZ 5550   7.991   4.946   9.475 -0.1839  0.4249  0.3939
  343LYS    HZ1 5551   7.950   4.892   9.400 -0.5484  0.5113  0.5252
  343LYS    HZ2 5552   7.935   5.028   9.492 -0.2421  0.2884  0.9153
  343LYS    HZ3 5553   8.085   4.973   9.450 -0.3853  0.6517 -0.1290
  343LYS      C 5554   7.588   4.998   9.963  0.3709 -0.4601  0.0681
  343LYS      O 5555   7.587   4.999  10.086  0.0635 -0.3906  0.0672
  344THR      N 5556   7.529   4.901   9.893  0.7333 -0.5795 -0.0808
  344THR      H 5557   7.541   4.904   9.793  1.7918 -1.0734  0.0112
  344THR     CA 5558   7.447   4.791   9.940 -0.1774 -0.0916 -0.4643
  344THR     HA 5559   7.439   4.797  10.049 -0.2093 -0.2378 -0.4580
  344THR     CB 5560   7.307   4.797   9.880 -0.2334 -0.3420 -0.3612
  344THR     HB 5561   7.322   4.794   9.772 -0.4317 -0.2282 -0.3932
  344THR   MCG1 5562   7.183   4.686   9.880 -0.8194  0.2911  0.2098
  344THR   MCG2 5563   7.242   4.659   9.946 -0.2106 -0.4644 -0.5926
  344THR    CG2 5564   7.217   4.678   9.912 -0.5021 -0.0983 -0.1993
  344THR   HG21 5565   7.130   4.680   9.846 -1.2450  0.8018  0.7348
  344THR   HG22 5566   7.272   4.586   9.896 -1.1128 -0.2995 -1.4515
  344THR   HG23 5567   7.184   4.684  10.015  0.6596 -0.6232  0.2356
  344THR    OG1 5568   7.235   4.916   9.904  0.2020 -0.1682  0.1126
  344THR    HG1 5569   7.280   4.988   9.859 -0.1770 -0.3589 -0.5897
  344THR      C 5570   7.509   4.658   9.902  0.5515  0.2395 -0.4702
  344THR      O 5571   7.542   4.630   9.787  0.1824 -0.4190 -0.4262
  345ILE      N 5572   7.504   4.559   9.992  0.4139  0.1521 -0.5753
  345ILE      H 5573   7.476   4.582  10.086  0.4772  0.2558 -0.5813
  345ILE     CA 5574   7.534   4.419   9.967  0.0562  0.0159 -0.2741
  345ILE     HA 5575   7.534   4.405   9.859  0.2737 -0.1112 -0.2582
  345ILE     CB 5576   7.675   4.389  10.017 -0.0884 -0.1765  0.0182
  345ILE     HB 5577   7.737   4.474   9.990 -0.0170 -0.1659  0.2098
  345ILE   MCG1 5578   7.739   4.357  10.167  0.2047 -0.7138 -0.2156
  345ILE   MCG2 5579   7.650   4.377  10.181  0.2770 -0.5679  0.0480
  345ILE    CG2 5580   7.694   4.368  10.167  0.2257 -0.6196 -0.0792
  345ILE   HG21 5581   7.797   4.341  10.187  0.2201 -0.8881 -0.3965
  345ILE   HG22 5582   7.669   4.460  10.220  0.5388 -0.7106  0.2284
  345ILE   HG23 5583   7.628   4.288  10.201  0.1431 -0.5771 -0.1397
  345ILE    CG1 5584   7.732   4.268   9.943 -0.4061  0.1101 -0.7167
  345ILE   HG11 5585   7.701   4.178   9.994 -0.8820 -0.1330 -1.4267
  345ILE   HG12 5586   7.694   4.267   9.842 -0.1847  0.9871 -0.8121
  345ILE   MCD1 5587   7.889   4.312   9.913 -0.1460 -0.8693 -0.8376
  345ILE   MCD2 5588   7.893   4.237   9.968 -0.5870 -0.1639  0.2181
  345ILE     CD 5589   7.884   4.274   9.941 -0.3682 -0.4879 -0.3283
  345ILE    HD1 5590   7.916   4.358   9.879  0.1324 -1.4169 -1.4124
  345ILE    HD2 5591   7.922   4.287  10.042 -0.6566  0.7709 -0.3483
  345ILE    HD3 5592   7.923   4.182   9.899 -0.5536 -1.2459  1.0531
  345ILE      C 5593   7.433   4.322  10.027 -0.1373  0.1209 -0.4260
  345ILE      O 5594   7.373   4.353  10.129 -0.1778  0.3906 -0.5294
  346SER      N 5595   7.424   4.204   9.966  0.5977  0.0328 -0.3821
  346SER      H 5596   7.479   4.194   9.881  1.4951 -0.2066  0.1979
  346SER     CA 5597   7.350   4.084   9.998  0.1176  0.2578 -0.6356
  346SER     HA 5598   7.364   4.068  10.105  0.2589  0.4959 -0.6170
  346SER     CB 5599   7.199   4.098   9.978 -0.0294  0.1531  0.2899
  346SER    HB1 5600   7.147   4.013  10.024  0.0137 -0.0054  0.6812
  346SER    HB2 5601   7.163   4.191  10.025 -0.0676  0.3244  0.5429
  346SER     OG 5602   7.173   4.101   9.839 -0.1712  0.0406  0.3140
  346SER     HG 5603   7.078   4.110   9.826 -0.3373 -1.2131  0.4003
  346SER      C 5604   7.400   3.958   9.929 -0.3632 -0.4689  0.2841
  346SER      O 5605   7.489   3.968   9.844  0.0951  0.0849  0.8070
  347LYS      N 5606   7.353   3.837   9.959  0.1491 -0.6365  0.4317
  347LYS      H 5607   7.288   3.828  10.035  0.6818 -1.0936  0.8516
  347LYS     CA 5608   7.389   3.715   9.890  0.3155 -0.1746 -0.3168
  347LYS     HA 5609   7.496   3.721   9.870  0.3213 -0.2059 -0.2956
  347LYS     CB 5610   7.370   3.602   9.990 -0.0828  0.0950 -0.0849
  347LYS    HB1 5611   7.419   3.515   9.953 -0.3234  0.1975  0.1240
  347LYS    HB2 5612   7.413   3.632  10.083 -0.1880  0.2772 -0.3996
  347LYS     CG 5613   7.223   3.569  10.013  0.0023 -0.0330  0.2937
  347LYS    HG1 5614   7.181   3.645  10.073  0.0089 -0.0088  0.3979
  347LYS    HG2 5615   7.175   3.566   9.920 -0.2962 -0.1362  0.3645
  347LYS     CD 5616   7.200   3.436  10.083  0.4947 -0.0509  0.4284
  347LYS    HD1 5617   7.274   3.368  10.051  0.5668 -0.3847  0.0505
  347LYS    HD2 5618   7.206   3.452  10.188  1.0124 -0.1979  0.8044
  347LYS     CE 5619   7.063   3.375  10.053  0.1637  0.6031  0.5649
  347LYS    HE1 5620   6.985   3.450  10.068  0.3482  0.7310  1.6134
  347LYS    HE2 5621   7.059   3.344   9.948 -0.5053  1.4843  0.2229
  347LYS   MNZ1 5622   7.005   3.244  10.121  0.7850 -0.3082 -0.5906
  347LYS   MNZ2 5623   7.068   3.264  10.166  0.1786  0.1158  0.0970
  347LYS     NZ 5624   7.038   3.259  10.140  0.4693 -0.0688 -0.2153
  347LYS    HZ1 5625   6.957   3.208  10.106  1.2590 -0.7260 -1.2107
  347LYS    HZ2 5626   7.118   3.198  10.140  1.0941  0.7202  0.2358
  347LYS    HZ3 5627   7.019   3.291  10.234 -0.7348 -0.6626 -0.2067
  347LYS      C 5628   7.321   3.706   9.754 -0.0204  0.1425 -0.1722
  347LYS      O 5629   7.221   3.776   9.739 -0.3309 -0.3469 -0.4387
  348ALA      N 5630   7.368   3.629   9.656  0.3324  0.5781 -0.3512
  348ALA      H 5631   7.449   3.573   9.680  0.9582  1.2864 -0.6950
  348ALA     CA 5632   7.325   3.611   9.519 -0.1302  0.2912 -0.1719
  348ALA     HA 5633   7.368   3.695   9.464 -0.2620 -0.0309 -0.7830
  348ALA   MCB1 5634   7.370   3.479   9.428 -1.2448 -0.5769  0.4839
  348ALA   MCB2 5635   7.430   3.483   9.498 -0.6329 -0.1493 -0.0376
  348ALA     CB 5636   7.397   3.487   9.466 -0.9018 -0.3332  0.2050
  348ALA    HB1 5637   7.347   3.453   9.375 -1.7680 -0.9589  0.8762
  348ALA    HB2 5638   7.500   3.512   9.444 -1.0049 -0.7634 -0.8819
  348ALA    HB3 5639   7.393   3.408   9.541 -0.4842  0.2761  0.8905
  348ALA      C 5640   7.178   3.609   9.481 -0.2600 -0.3514  0.3302
  348ALA      O 5641   7.145   3.655   9.371  0.7308 -0.6500 -0.1126
  349LYS      N 5642   7.089   3.560   9.567 -0.1532 -0.9717  0.0980
  349LYS      H 5643   7.125   3.523   9.654 -0.1793 -2.1095 -0.3476
  349LYS     CA 5644   6.944   3.552   9.555 -0.1987 -0.0568 -0.0739
  349LYS     HA 5645   6.915   3.499   9.645 -0.5902  0.0502 -0.1366
  349LYS     CB 5646   6.871   3.685   9.567 -0.2226 -0.0323 -0.4506
  349LYS    HB1 5647   6.924   3.750   9.636 -0.0778  0.4330 -0.7703
  349LYS    HB2 5648   6.865   3.733   9.470 -0.5330 -0.3042 -0.7269
  349LYS     CG 5649   6.729   3.661   9.620 -0.0159 -0.2777  0.0053
  349LYS    HG1 5650   6.672   3.611   9.544 -0.2059 -0.7157  0.2670
  349LYS    HG2 5651   6.735   3.600   9.708  0.3258 -0.0694  0.2737
  349LYS     CD 5652   6.660   3.792   9.655 -0.0213 -0.2023 -0.2796
  349LYS    HD1 5653   6.715   3.835   9.724 -0.2022 -0.3144 -0.3290
  349LYS    HD2 5654   6.657   3.845   9.572  0.2451 -0.4445 -0.2265
  349LYS     CE 5655   6.517   3.791   9.710 -0.1457  0.3681 -0.5707
  349LYS    HE1 5656   6.452   3.751   9.635  0.0941  1.0955 -0.7677
  349LYS    HE2 5657   6.514   3.725   9.795 -0.4863  0.2018 -1.0653
  349LYS   MNZ1 5658   6.431   3.915   9.755 -0.1138  0.1453  0.1274
  349LYS   MNZ2 5659   6.505   3.944   9.748 -0.1561  0.2276  0.0066
  349LYS     NZ 5660   6.470   3.924   9.750 -0.1353  0.1936  0.0420
  349LYS    HZ1 5661   6.370   3.920   9.767 -0.0829  0.0560  0.3254
  349LYS    HZ2 5662   6.518   3.953   9.834  0.0907 -0.0660  0.0060
  349LYS    HZ3 5663   6.489   3.990   9.676 -0.4071  0.4709  0.2162
  349LYS      C 5664   6.898   3.460   9.443 -0.2183  0.0133 -0.1226
  349LYS      O 5665   6.958   3.445   9.336 -0.6600 -0.0329 -0.3691
  350GLY      N 5666   6.787   3.388   9.460 -0.3701  0.2917  0.0871
  350GLY      H 5667   6.740   3.390   9.549 -0.4846  0.8180  0.0229
  350GLY     CA 5668   6.730   3.306   9.355 -0.3872 -0.1262  0.4209
  350GLY    HA1 5669   6.630   3.331   9.347 -0.1663 -0.4283  0.7863
  350GLY    HA2 5670   6.780   3.327   9.268 -0.7442 -0.1075  0.5965
  350GLY      C 5671   6.737   3.155   9.377 -0.2189 -0.1763  0.0289
  350GLY      O 5672   6.775   3.069   9.298  0.7891 -0.7415  1.0662
  351GLN      N 5673   6.706   3.122   9.502  0.6707 -0.4549  0.1930
  351GLN      H 5674   6.689   3.198   9.567  1.7124 -0.3706  0.3924
  351GLN     CA 5675   6.692   2.989   9.559  0.1527 -0.1926  0.6953
  351GLN     HA 5676   6.671   3.005   9.665  0.4177 -0.1978  0.7498
  351GLN     CB 5677   6.567   2.920   9.503  0.1587  0.1054  0.3046
  351GLN    HB1 5678   6.491   2.989   9.503  0.1296  0.2396  0.3169
  351GLN    HB2 5679   6.590   2.889   9.408  0.2536  0.2534  0.1562
  351GLN     CG 5680   6.518   2.799   9.582  0.0738  0.0089  0.1029
  351GLN    HG1 5681   6.598   2.721   9.587 -0.0495  0.1001 -0.1695
  351GLN    HG2 5682   6.494   2.827   9.687  0.2378 -0.0876 -0.0083
  351GLN     CD 5683   6.395   2.744   9.512 -0.0663 -0.0797  0.4165
  351GLN    OE1 5684   6.283   2.778   9.548  0.1460  0.6290  0.4200
  351GLN    NE2 5685   6.421   2.657   9.413  0.1261  0.2014  0.2152
  351GLN   HE21 5686   6.516   2.633   9.391  0.1884  0.5990  0.0379
  351GLN   HE22 5687   6.345   2.615   9.362  0.2093  0.0165  0.2396
  351GLN      C 5688   6.813   2.898   9.555 -0.0147 -0.3965 -0.2991
  351GLN      O 5689   6.870   2.879   9.448  0.5619  1.1389 -0.3179
  352PRO      N 5690   6.858   2.835   9.664 -0.0028 -0.2364 -0.2115
  352PRO     CD 5691   6.795   2.854   9.793  0.4710 -0.4053  0.0489
  352PRO    HD1 5692   6.803   2.960   9.826  1.2187 -0.6600  0.3717
  352PRO    HD2 5693   6.687   2.826   9.788  0.4092  0.2474  0.1557
  352PRO     CG 5694   6.869   2.762   9.891  0.0164 -1.1368 -0.2751
  352PRO    HG1 5695   6.878   2.809   9.996 -0.9550 -2.2585  0.5703
  352PRO    HG2 5696   6.815   2.661   9.905  0.3387 -1.7560 -1.6518
  352PRO     CB 5697   7.004   2.747   9.822  0.4681  0.5641  0.1428
  352PRO    HB1 5698   7.073   2.827   9.855 -0.4735  1.7954  0.0310
  352PRO    HB2 5699   7.049   2.649   9.847  2.0585  1.0813  0.5450
  352PRO     CA 5700   6.980   2.757   9.672  0.0144 -0.1778  0.1556
  352PRO     HA 5701   7.061   2.815   9.627 -0.1237 -0.2403 -0.1829
  352PRO      C 5702   6.973   2.622   9.603 -0.1566 -0.1166  0.0515
  352PRO      O 5703   6.867   2.564   9.578 -0.2331  0.0704 -0.0577
  353ARG      N 5704   7.094   2.574   9.575  0.1561  0.3697  0.5370
  353ARG      H 5705   7.175   2.631   9.595 -0.0389  0.4454  1.1508
  353ARG     CA 5706   7.118   2.443   9.517  0.4490  0.5841  0.1689
  353ARG     HA 5707   7.026   2.386   9.526  0.4730  0.5137 -0.0224
  353ARG     CB 5708   7.159   2.442   9.370  0.5483  0.5323  0.1967
  353ARG    HB1 5709   7.253   2.492   9.359  0.2400  0.7712  0.3228
  353ARG    HB2 5710   7.169   2.340   9.337  0.8656  0.6478  0.4873
  353ARG     CG 5711   7.055   2.512   9.282  0.6355 -0.0144 -0.3572
  353ARG    HG1 5712   6.961   2.455   9.284  0.9291 -0.2365 -0.3853
  353ARG    HG2 5713   7.037   2.613   9.320  0.3681 -0.0697 -0.7334
  353ARG     CD 5714   7.109   2.519   9.140  0.6861 -0.1733 -0.3463
  353ARG    HD1 5715   7.191   2.597   9.130  0.8957 -0.0277 -0.6473
  353ARG    HD2 5716   7.157   2.421   9.108  0.8774 -0.3529 -0.4890
  353ARG     NE 5717   6.994   2.552   9.055  0.2198 -0.2822  0.2327
  353ARG     HE 5718   6.911   2.577   9.106  0.2419 -0.5459  0.4020
  353ARG     CZ 5719   6.985   2.553   8.921  0.3386 -0.2569  0.2248
  353ARG    NH1 5720   7.095   2.552   8.844  0.0195 -0.3343 -0.2361
  353ARG   HH11 5721   7.187   2.550   8.887  0.1988 -0.4200 -0.6180
  353ARG   HH12 5722   7.086   2.553   8.744 -0.4003 -0.3070 -0.2017
  353ARG    NH2 5723   6.868   2.561   8.857  0.4022  0.2643  0.1633
  353ARG   HH21 5724   6.782   2.566   8.910  0.3940  0.6555  0.1180
  353ARG   HH22 5725   6.865   2.562   8.756  0.4584  0.2660  0.1619
  353ARG      C 5726   7.229   2.362   9.582  0.4232  0.0431 -0.4353
  353ARG      O 5727   7.329   2.426   9.613  0.1709  0.7393 -1.0064
  354GLU      N 5728   7.209   2.232   9.606 -0.0984  0.2915  0.6007
  354GLU      H 5729   7.127   2.192   9.564 -0.9019  0.5034  1.8587
  354GLU     CA 5730   7.287   2.138   9.684  0.3172  0.3146  0.2194
  354GLU     HA 5731   7.305   2.183   9.781  0.2120 -0.0420  0.4053
  354GLU     CB 5732   7.199   2.015   9.705  0.1270  0.3256 -0.4628
  354GLU    HB1 5733   7.107   2.048   9.739  0.1736  0.3141 -0.5794
  354GLU    HB2 5734   7.190   1.967   9.613  0.3169  0.7618 -0.6227
  354GLU     CG 5735   7.252   1.914   9.806 -0.3929 -0.2568 -0.7591
  354GLU    HG1 5736   7.337   1.871   9.765 -1.2548 -0.5137 -1.0831
  354GLU    HG2 5737   7.278   1.966   9.892  0.0341 -0.5980 -1.2586
  354GLU     CD 5738   7.158   1.802   9.845 -0.3304 -0.0372  0.0493
  354GLU    OE1 5739   7.156   1.746   9.957  0.2372  0.1831  0.1711
  354GLU    OE2 5740   7.090   1.754   9.751 -0.3528  0.4111 -0.1673
  354GLU      C 5741   7.422   2.095   9.627  0.2487 -0.2181  0.4542
  354GLU      O 5742   7.427   2.042   9.517  0.3023  0.2588  0.2247
  355PRO      N 5743   7.537   2.117   9.691  0.4460 -0.2479  0.1108
  355PRO     CD 5744   7.543   2.212   9.800 -0.2613 -0.3231  0.2229
  355PRO    HD1 5745   7.476   2.299   9.780 -0.7806 -0.3548  0.3161
  355PRO    HD2 5746   7.509   2.164   9.895 -0.2387 -0.5378  0.4325
  355PRO     CG 5747   7.688   2.257   9.812 -0.3162 -0.0598 -0.0801
  355PRO    HG1 5748   7.699   2.359   9.771 -0.8227 -0.3163 -0.1023
  355PRO    HG2 5749   7.718   2.258   9.918 -0.3935 -0.0196 -0.3541
  355PRO     CB 5750   7.774   2.159   9.734  0.4446  0.5054  0.0311
  355PRO    HB1 5751   7.854   2.213   9.670  0.1534  0.9901 -0.2141
  355PRO    HB2 5752   7.831   2.087   9.803  1.1917  0.8793  0.0901
  355PRO     CA 5753   7.672   2.087   9.647  0.5685 -0.1290  0.4014
  355PRO     HA 5754   7.682   2.124   9.545  0.4106 -0.0457  0.4148
  355PRO      C 5755   7.693   1.936   9.643  0.2947 -0.1574 -0.2922
  355PRO      O 5756   7.706   1.866   9.744  0.4887  0.1010 -0.1356
  356GLN      N 5757   7.709   1.891   9.519  0.5110 -0.2748 -0.2224
  356GLN      H 5758   7.701   1.957   9.443  1.0767 -0.1085 -0.1500
  356GLN     CA 5759   7.738   1.754   9.480 -0.0429 -0.2820 -0.6333
  356GLN     HA 5760   7.691   1.688   9.552 -0.0385 -0.2726 -0.6216
  356GLN     CB 5761   7.679   1.723   9.343 -0.2302 -0.1913 -0.5731
  356GLN    HB1 5762   7.742   1.761   9.273 -0.1370 -0.1110 -1.1244
  356GLN    HB2 5763   7.672   1.622   9.335 -0.4264 -0.6255 -0.8502
  356GLN     CG 5764   7.540   1.780   9.313 -0.2744  0.3935  0.6441
  356GLN    HG1 5765   7.540   1.883   9.341  0.0782 -0.2739  2.1279
  356GLN    HG2 5766   7.522   1.773   9.209 -0.3710  1.8672  0.8366
  356GLN     CD 5767   7.427   1.710   9.387 -0.6612 -0.1024 -0.3865
  356GLN    OE1 5768   7.319   1.691   9.332 -0.6966 -0.7313 -0.1100
  356GLN    NE2 5769   7.444   1.669   9.512  0.5771  0.1869 -0.4359
  356GLN   HE21 5770   7.533   1.684   9.559  0.8312  0.8905 -1.1091
  356GLN   HE22 5771   7.369   1.622   9.561  1.2602 -0.2977  0.1998
  356GLN      C 5772   7.889   1.741   9.496 -0.0491 -0.2068 -0.5094
  356GLN      O 5773   7.964   1.793   9.414  0.0763  0.0493 -0.2336
  357VAL      N 5774   7.930   1.675   9.604  0.1882 -0.1300 -0.5513
  357VAL      H 5775   7.858   1.634   9.662  0.1707 -0.1791 -0.6063
  357VAL     CA 5776   8.065   1.651   9.650  0.0466 -0.2207 -0.1793
  357VAL     HA 5777   8.131   1.722   9.602  0.3479 -0.4708 -0.1423
  357VAL     CB 5778   8.084   1.663   9.801 -0.4718 -0.0405 -0.1253
  357VAL     HB 5779   8.036   1.578   9.851 -0.4125 -0.1119 -0.1895
  357VAL   MCG1 5780   8.235   1.660   9.871 -0.4661  0.6516 -0.0932
  357VAL   MCG2 5781   8.249   1.656   9.781 -0.4801 -0.4217 -0.0745
  357VAL    CG1 5782   8.235   1.658   9.825 -0.4730  0.1078 -0.0858
  357VAL   HG11 5783   8.255   1.661   9.932 -0.4575  1.3397 -0.0978
  357VAL   HG12 5784   8.275   1.566   9.783 -0.5550 -0.4374  0.9713
  357VAL   HG13 5785   8.282   1.744   9.776 -0.4077 -0.4728 -1.1029
  357VAL   MCG1 5786   8.057   1.794   9.900 -0.1008  0.4275 -0.6324
  357VAL   MCG2 5787   8.001   1.805   9.828 -1.4499 -0.6402  0.1460
  357VAL    CG2 5788   8.032   1.793   9.861 -0.7615 -0.1033 -0.2379
  357VAL   HG21 5789   8.081   1.812   9.956  0.6733  1.0720 -1.1322
  357VAL   HG22 5790   8.052   1.876   9.792 -2.6689 -0.3580 -1.2484
  357VAL   HG23 5791   7.924   1.785   9.877 -0.4963 -1.0689  1.5869
  357VAL      C 5792   8.100   1.511   9.601 -0.6707 -0.4026 -0.1992
  357VAL      O 5793   8.044   1.409   9.639  0.1979 -0.6596  0.4771
  358TYR      N 5794   8.208   1.506   9.523 -0.5564  0.4239 -0.1107
  358TYR      H 5795   8.242   1.590   9.478 -1.0338  0.6633 -0.0367
  358TYR     CA 5796   8.280   1.383   9.499  0.1614  0.8088 -0.0135
[truncated: 34,528,322 more chars]
